# Supplementary material for: Molecular evolution of chloroplast genomes in subfamily Zingiberoideae (Zingiberaceae)
Source: BMC Plant Biol. 2021 Nov 23;21:558. doi: 10.1186/s12870-021-03315-9 (PMC8611967; doi:10.1186/s12870-021-03315-9)
Supplement: Supplementary file 4 — Additional file 4: Table S4. Codon content of all the protein coding genes of 10 assembled chloroplast genomes in subfamily Zingiberoideae. [file 12870_2021_3315_MOESM4_ESM.xlsx]

## Sheet: codon proportion
G. lancangensis
Codon	AA	Number	Frequency	RSCU
GCA	A	420	5.0656	1.2574	trnA-UGC			Ala
GCC	A	194	5.0656	0.5808				Ala
GCG	A	107	5.0656	0.3203				Ala
GCT	A	615	5.0656	1.8413				Ala	1336	1336
TGC	C	64	1.1641	0.4169	trnC-GCA			Cys
TGT	C	243	1.1641	1.583				Cys	307	307
GAC	D	183	4.0191	0.3452	trnD-GUC			Asp
GAT	D	877	4.0191	1.6547				Asp	1060	1060
GAA	E	1060	5.35	1.5024	trnE-UUC			Glu
GAG	E	351	5.35	0.4975				Glu	1411	1411
TTC	F	512	5.6798	0.6835	trnF-GAA			Phe
TTT	F	986	5.6798	1.3164				Phe	1498	1498
GGA	G	715	6.5557	1.6541	trnG-UCC			Gly
GGC	G	135	6.5557	0.3123	trnG-GCC			Gly
GGG	G	275	6.5557	0.6362				Gly
GGT	G	604	6.5557	1.3973				Gly	1729	1729
CAC	H	132	2.3963	0.4177	trnH-GUG			His
CAT	H	500	2.3963	1.5822				His	632	632
ATA	I	770	8.8875	0.9854				Ile
ATC	I	420	8.8875	0.5375	trnI-GAU			Ile
ATT	I	1154	8.8875	1.4769				Ile	2344	2344
AAA	K	1095	5.5774	1.4887	trnK-UUU			Lys
AAG	K	376	5.5774	0.5112				Lys	1471	1471
CTA	L	373	10.283	0.8252	trnL-UAG			Leu
CTC	L	179	10.283	0.396				Leu
CTG	L	158	10.283	0.3495				Leu
CTT	L	563	10.283	1.2455				Leu
TTA	L	874	10.283	1.9336	trnL-UAA			Leu
TTG	L	565	10.283	1.25	trnL-CAA			Leu	2712	2712
ATG	M	618	2.3432	1	trnfM-CAU trnM-CAU trnI-CAU			Met	618	618
AAC	N	293	4.8646	0.4567	trnN-GUU			Asn
AAT	N	990	4.8646	1.5432				Asn	1283	1283
CCA	P	304	4.0457	1.1396	trnP-UGG			Pro
CCC	P	199	4.0457	0.746				Pro
CCG	P	123	4.0457	0.4611				Pro
CCT	P	441	4.0457	1.6532				Pro	1067	1067
CAA	Q	706	3.4693	1.5431	trnQ-UUG			Gln
CAG	Q	209	3.4693	0.4568				Gln	915	915
AGA	R	520	6.0249	1.9635	trnR-UCU			Arg
AGG	R	171	6.0249	0.6456				Arg
CGA	R	338	6.0249	1.2762				Arg
CGC	R	89	6.0249	0.336				Arg
CGG	R	107	6.0249	0.404				Arg
CGT	R	364	6.0249	1.3744	trnR-ACG			Arg	1589	1589
AGC	S	103	7.9244	0.2956	trnS-GCU			Ser
AGT	S	439	7.9244	1.2602				Ser
TCA	S	429	7.9244	1.2315	trnS-UGA			Ser
TCC	S	340	7.9244	0.976	trnS-GGA			Ser
TCG	S	180	7.9244	0.5167				Ser
TCT	S	599	7.9244	1.7196				Ser	2090	2090
ACA	T	428	5.0959	1.2738	trnT-UGU			Thr
ACC	T	237	5.0959	0.7053	trnT-GGU			Thr
ACG	T	151	5.0959	0.4494				Thr
ACT	T	528	5.0959	1.5714				Thr	1344	1344
GTA	V	545	5.3879	1.5341	trnV-UAC			Val
GTC	V	159	5.3879	0.4475	trnV-GAC			Val
GTG	V	192	5.3879	0.5404				Val
GTT	V	525	5.3879	1.4778				Val	1421	1421
TGG	W	448	1.6986	1	trnW-CCA			Trp	448	448
TAC	Y	213	3.8447	0.4201	trnY-GUA			Tyr
TAT	Y	801	3.8447	1.5798				Tyr	1014	1014
TAA	STOP	47	0.3223	1.6588				STOP*
TAG	STOP	21	0.3223	0.7411				STOP*
TGA	STOP	17	0.3223	0.6				STOP*	85	85
		26374
Ala	1336	26734	4.99738		4.997
Cys	307	26734	1.14835		1.148
Asp	1060	26734	3.96499		3.964
Glu	1411	26734	5.27792		5.277
Phe	1498	26734	5.60335		5.603
Gly	1729	26734	6.46742		6.467
His	632	26734	2.36403		2.364
Ile	2344	26734	8.76786		8.767
Lys	1471	26734	5.50236		5.502
Leu	2712	26734	10.1444		10.144
Met	618	26734	2.31166		2.311
Asn	1283	26734	4.79913		4.799
Pro	1067	26734	3.99117		3.991
Gln	915	26734	3.42261		3.422
Arg	1589	26734	5.94374		5.943
Ser	2090	26734	7.81776		7.817
Thr	1344	26734	5.02731		5.027
Val	1421	26734	5.31533		5.315
Trp	448	26734	1.67577		1.675
Tyr	1014	26734	3.79292		3.792
STOP*	85	26734	0.317947		0.317
	26374
G. marantina
Codon	AA	Number	Frequency	RSCU
GCA	A	424	5.1205	1.2544	trnA-UGC			Ala
GCC	A	199	5.1205	0.5887				Ala
GCG	A	106	5.1205	0.3136				Ala
GCT	A	623	5.1205	1.8431				Ala	1352		Ala	1352
TGC	C	67	1.1589	0.4379	trnC-GCA			Cys
TGT	C	239	1.1589	1.562				Cys	306		Cys	306
GAC	D	184	4.0146	0.3471	trnD-GUC			Asp
GAT	D	876	4.0146	1.6528				Asp	1060		Asp	1060
GAA	E	1056	5.3363	1.4989	trnE-UUC			Glu
GAG	E	353	5.3363	0.501				Glu	1409		Glu	1409
TTC	F	517	5.6506	0.693	trnF-GAA			Phe
TTT	F	975	5.6506	1.3069				Phe	1492		Phe	1492
GGA	G	714	6.5595	1.6489	trnG-UCC			Gly
GGC	G	139	6.5595	0.321	trnG-GCC			Gly
GGG	G	276	6.5595	0.6374				Gly
GGT	G	603	6.5595	1.3926				Gly	1732		Gly	1732
CAC	H	131	2.4163	0.4106	trnH-GUG			His
CAT	H	507	2.4163	1.5893				His	638		His	638
ATA	I	759	8.8547	0.9739				Ile
ATC	I	423	8.8547	0.5427	trnI-GAU			Ile
ATT	I	1156	8.8547	1.4833				Ile	2338		Ile	2338
AAA	K	1080	5.5371	1.4774	trnK-UUU			Lys
AAG	K	382	5.5371	0.5225				Lys	1462		Lys	1462
CTA	L	373	10.3356	0.82	trnL-UAG			Leu
CTC	L	178	10.3356	0.3913				Leu
CTG	L	157	10.3356	0.3451				Leu
CTT	L	570	10.3356	1.2532				Leu
TTA	L	884	10.3356	1.9435	trnL-UAA			Leu
TTG	L	567	10.3356	1.2466	trnL-CAA			Leu	2729		Leu	2729
ATG	M	619	2.3443	1	trnfM-CAU trnM-CAU trnI-CAU			Met	619		Met	619
AAC	N	293	4.8629	0.4563	trnN-GUU			Asn
AAT	N	991	4.8629	1.5436				Asn	1284		Asn	1284
CCA	P	306	4.0714	1.1386	trnP-UGG			Pro
CCC	P	200	4.0714	0.7441				Pro
CCG	P	125	4.0714	0.4651				Pro
CCT	P	444	4.0714	1.652				Pro	1075		Pro	1075
CAA	Q	705	3.4805	1.5342	trnQ-UUG			Gln
CAG	Q	214	3.4805	0.4657				Gln	919		Gln	919
AGA	R	534	6.0634	2.0012	trnR-UCU			Arg
AGG	R	172	6.0634	0.6445				Arg
CGA	R	331	6.0634	1.2404				Arg
CGC	R	90	6.0634	0.3372				Arg
CGG	R	115	6.0634	0.4309				Arg
CGT	R	359	6.0634	1.3454	trnR-ACG			Arg	1601		Arg	1601
AGC	S	106	7.8928	0.3051	trnS-GCU			Ser
AGT	S	440	7.8928	1.2667				Ser
TCA	S	421	7.8928	1.212	trnS-UGA			Ser
TCC	S	337	7.8928	0.9702	trnS-GGA			Ser
TCG	S	181	7.8928	0.5211				Ser
TCT	S	599	7.8928	1.7245				Ser	2084		Ser	2084
ACA	T	428	5.0372	1.2872	trnT-UGU			Thr
ACC	T	231	5.0372	0.6947	trnT-GGU			Thr
ACG	T	152	5.0372	0.4571				Thr
ACT	T	519	5.0372	1.5609				Thr	1330		Thr	1330
GTA	V	550	5.3932	1.5449	trnV-UAC			Val
GTC	V	159	5.3932	0.4466	trnV-GAC			Val
GTG	V	192	5.3932	0.5393				Val
GTT	V	523	5.3932	1.4691				Val	1424		Val	1424
TGG	W	451	1.7081	1	trnW-CCA			Trp	451		Trp	451
TAC	Y	214	3.8366	0.4225	trnY-GUA			Tyr
TAT	Y	799	3.8366	1.5774				Tyr	1013		Tyr	1013
TAA	STOP	48	0.3257	1.6744				STOP*
TAG	STOP	22	0.3257	0.7674				STOP*
TGA	STOP	16	0.3257	0.5581				STOP*	86		Stop	86
		26404
Ala	1352	26404	0.0512044	5.12044		Ala	5.12
Cys	306	26404	0.0115892	1.15892		Cys	1.158
Asp	1060	26404	0.0401454	4.01454		Asp	4.014
Glu	1409	26404	0.0533631	5.33631		Glu	5.336
Phe	1492	26404	0.0565066	5.65066		Phe	5.65
Gly	1732	26404	0.0655961	6.55961		Gly	6.559
His	638	26404	0.024163	2.4163		His	2.416
Ile	2338	26404	0.0885472	8.85472		Ile	8.854
Lys	1462	26404	0.0553704	5.53704		Lys	5.537
Leu	2729	26404	0.103356	10.3356		Leu	10.335
Met	619	26404	0.0234434	2.34434		Met	2.344
Asn	1284	26404	0.048629	4.8629		Asn	4.862
Pro	1075	26404	0.0407135	4.07135		Pro	4.071
Gln	919	26404	0.0348053	3.48053		Gln	3.48
Arg	1601	26404	0.0606348	6.06348		Arg	6.063
Ser	2084	26404	0.0789274	7.89274		Ser	7.892
Thr	1330	26404	0.0503712	5.03712		Thr	5.037
Val	1424	26404	0.0539312	5.39312		Val	5.393
Trp	451	26404	0.0170807	1.70807		Trp	1.708
Tyr	1013	26404	0.0383654	3.83654		Tyr	3.836
Stop	86	26404	0.00325708	0.325708		Stop	0.325
	26404
G. multiflora
Codon	AA	Number	Frequency	RSCU
GCA	A	423	5.1277	1.2487	trnA-UGC			Ala
GCC	A	202	5.1277	0.5963				Ala
GCG	A	109	5.1277	0.3217				Ala
GCT	A	621	5.1277	1.8332				Ala	1355	Ala	1355
TGC	C	67	1.1504	0.4407	trnC-GCA			Cys
TGT	C	237	1.1504	1.5592				Cys	304	Cys	304
GAC	D	185	3.9887	0.351	trnD-GUC			Asp
GAT	D	869	3.9887	1.6489				Asp	1054	Asp	1054
GAA	E	1062	5.3321	1.5074	trnE-UUC			Glu
GAG	E	347	5.3321	0.4925				Glu	1409	Glu	1409
TTC	F	521	5.684	0.6937	trnF-GAA			Phe
TTT	F	981	5.684	1.3062				Phe	1502	Phe	1502
GGA	G	710	6.5658	1.6368	trnG-UCC			Gly
GGC	G	136	6.5658	0.3135	trnG-GCC			Gly
GGG	G	282	6.5658	0.6501				Gly
GGT	G	607	6.5658	1.3994				Gly	1735	Gly	1735
CAC	H	133	2.4257	0.4149	trnH-GUG			His
CAT	H	508	2.4257	1.585				His	641	His	641
ATA	I	765	8.8477	0.9816				Ile
ATC	I	419	8.8477	0.5376	trnI-GAU			Ile
ATT	I	1154	8.8477	1.4807				Ile	2338	Ile	2338
AAA	K	1093	5.5667	1.486	trnK-UUU			Lys
AAG	K	378	5.5667	0.5139				Lys	1471	Lys	1471
CTA	L	373	10.3008	0.8221	trnL-UAG			Leu
CTC	L	186	10.3008	0.4099				Leu
CTG	L	156	10.3008	0.3438				Leu
CTT	L	565	10.3008	1.2454				Leu
TTA	L	870	10.3008	1.9177	trnL-UAA			Leu
TTG	L	572	10.3008	1.2608	trnL-CAA			Leu	2722	Leu	2722
ATG	M	614	2.3236	1	trnfM-CAU trnM-CAU trnI-CAU			Met	614	Met	614
AAC	N	300	4.9082	0.4626	trnN-GUU			Asn
AAT	N	997	4.9082	1.5373				Asn	1297	Asn	1297
CCA	P	308	4.0719	1.1449	trnP-UGG			Pro
CCC	P	196	4.0719	0.7286				Pro
CCG	P	123	4.0719	0.4572				Pro
CCT	P	449	4.0719	1.6691				Pro	1076	Pro	1076
CAA	Q	702	3.4551	1.5377	trnQ-UUG			Gln
CAG	Q	211	3.4551	0.4622				Gln	913	Gln	913
AGA	R	529	6.0209	1.9949	trnR-UCU			Arg
AGG	R	174	6.0209	0.6561				Arg
CGA	R	334	6.0209	1.2595				Arg
CGC	R	88	6.0209	0.3318				Arg
CGG	R	110	6.0209	0.4148				Arg
CGT	R	356	6.0209	1.3425	trnR-ACG			Arg	1591	Arg	1591
AGC	S	99	7.8978	0.2846	trnS-GCU			Ser
AGT	S	443	7.8978	1.2735				Ser
TCA	S	423	7.8978	1.2161	trnS-UGA			Ser
TCC	S	339	7.8978	0.9746	trnS-GGA			Ser
TCG	S	188	7.8978	0.5404				Ser
TCT	S	595	7.8978	1.7105				Ser	2087	Ser	2087
ACA	T	425	5.0558	1.2724	trnT-UGU			Thr
ACC	T	236	5.0558	0.7065	trnT-GGU			Thr
ACG	T	156	5.0558	0.467				Thr
ACT	T	519	5.0558	1.5538				Thr	1336	Thr	1336
GTA	V	546	5.3851	1.5347	trnV-UAC			Val
GTC	V	160	5.3851	0.4497	trnV-GAC			Val
GTG	V	192	5.3851	0.5397				Val
GTT	V	525	5.3851	1.4757				Val	1423	Val	1423
TGG	W	455	1.7219	1	trnW-CCA			Trp	455	Trp	455
TAC	Y	216	3.8486	0.4247	trnY-GUA			Tyr
TAT	Y	801	3.8486	1.5752				Tyr	1017	Tyr	1017
TAA	STOP	46	0.3216	1.6235				STOP*
TAG	STOP	23	0.3216	0.8117				STOP*
TGA	STOP	16	0.3216	0.5647				STOP*	85	Stop	85
		26425
Ala	1355	26425	0.0512772	5.12772	Ala	5.127
Cys	304	26425	0.0115043	1.15043	Cys	1.15
Asp	1054	26425	0.0398865	3.98865	Asp	3.988
Glu	1409	26425	0.0533207	5.33207	Glu	5.332
Phe	1502	26425	0.0568401	5.68401	Phe	5.684
Gly	1735	26425	0.0656575	6.56575	Gly	6.565
His	641	26425	0.0242573	2.42573	His	2.425
Ile	2338	26425	0.0884768	8.84768	Ile	8.847
Lys	1471	26425	0.055667	5.5667	Lys	5.566
Leu	2722	26425	0.103009	10.3009	Leu	10.3
Met	614	26425	0.0232356	2.32356	Met	2.323
Asn	1297	26425	0.0490823	4.90823	Asn	4.908
Pro	1076	26425	0.040719	4.0719	Pro	4.071
Gln	913	26425	0.0345506	3.45506	Gln	3.455
Arg	1591	26425	0.0602081	6.02081	Arg	6.02
Ser	2087	26425	0.0789782	7.89782	Ser	7.897
Thr	1336	26425	0.0505582	5.05582	Thr	5.055
Val	1423	26425	0.0538505	5.38505	Val	5.385
Trp	455	26425	0.0172185	1.72185	Trp	1.721
Tyr	1017	26425	0.0384863	3.84863	Tyr	3.848
Stop	85	26425	0.00321665	0.321665	Stop	0.321
	26425
G. schomburgkii
Codon	AA	Number	Frequency	RSCU
GCA	A	443	5.0054	1.2766	trnA-UGC	Ala
GCC	A	203	5.0054	0.585		Ala
GCG	A	111	5.0054	0.3198		Ala
GCT	A	631	5.0054	1.8184		Ala	1388
TGC	C	71	1.1359	0.4507	trnC-GCA	Cys
TGT	C	244	1.1359	1.5492		Cys	315
GAC	D	198	4.0101	0.3561	trnD-GUC	Asp
GAT	D	914	4.0101	1.6438		Asp	1112
GAA	E	1144	5.4562	1.5122	trnE-UUC	Glu
GAG	E	369	5.4562	0.4877		Glu	1513
TTC	F	539	5.6509	0.6879	trnF-GAA	Phe
TTT	F	1028	5.6509	1.312		Phe	1567
GGA	G	733	6.3793	1.6574	trnG-UCC	Gly
GGC	G	142	6.3793	0.321	trnG-GCC	Gly
GGG	G	279	6.3793	0.6308		Gly
GGT	G	615	6.3793	1.3906		Gly	1769
CAC	H	136	2.3801	0.4121	trnH-GUG	His
CAT	H	524	2.3801	1.5878		His	660
ATA	I	806	8.846	0.9857		Ile
ATC	I	439	8.846	0.5368	trnI-GAU	Ile
ATT	I	1208	8.846	1.4773		Ile	2453
AAA	K	1194	5.8132	1.4813	trnK-UUU	Lys
AAG	K	418	5.8132	0.5186		Lys	1612
CTA	L	404	10.3534	0.8443	trnL-UAG	Leu
CTC	L	184	10.3534	0.3845		Leu
CTG	L	164	10.3534	0.3427		Leu
CTT	L	598	10.3534	1.2497		Leu
TTA	L	930	10.3534	1.9435	trnL-UAA	Leu
TTG	L	591	10.3534	1.2351	trnL-CAA	Leu	2871
ATG	M	644	2.3224	1		Met	644
AAC	N	320	4.9766	0.4637	trnN-GUU	Asn
AAT	N	1060	4.9766	1.5362		Asn	1380
CCA	P	320	4.0426	1.1418	trnP-UGG	Pro
CCC	P	203	4.0426	0.7243		Pro
CCG	P	128	4.0426	0.4567		Pro
CCT	P	470	4.0426	1.677		Pro	1121
CAA	Q	741	3.4656	1.5421	trnQ-UUG	Gln
CAG	Q	220	3.4656	0.4578		Gln	961
AGA	R	555	6.0187	1.9952	trnR-UCU	Arg
AGG	R	179	6.0187	0.6434		Arg
CGA	R	350	6.0187	1.2582		Arg
CGC	R	92	6.0187	0.3307		Arg
CGG	R	120	6.0187	0.4313		Arg
CGT	R	373	6.0187	1.3409	trnR-ACG	Arg	1669
AGC	S	111	7.8616	0.3055	trnS-GCU	Ser
AGT	S	449	7.8616	1.2357		Ser
TCA	S	448	7.8616	1.233	trnS-UGA	Ser
TCC	S	350	7.8616	0.9633		Ser
TCG	S	186	7.8616	0.5119		Ser
TCT	S	636	7.8616	1.7504		Ser	2180
ACA	T	449	5.0451	1.2837	trnT-UGU	Thr
ACC	T	245	5.0451	0.7005		Thr
ACG	T	164	5.0451	0.4689		Thr
ACT	T	541	5.0451	1.5468		Thr	1399
GTA	V	570	5.3119	1.5478	trnV-UAC	Val
GTC	V	166	5.3119	0.4507	trnV-GAC	Val
GTG	V	202	5.3119	0.5485		Val
GTT	V	535	5.3119	1.4528		Val	1473
TGG	W	474	1.7093	1	trnW-CCA	Trp	474
TAC	Y	231	3.9019	0.4269	trnY-GUA	Tyr
TAT	Y	851	3.9019	1.573		Tyr	1082
TAA	STOP	49	0.3137	1.6896		STOP*
TAG	STOP	22	0.3137	0.7586		STOP*
TGA	STOP	16	0.3137	0.5517		STOP*	87
	Gs.total	27730
		Proportion
Ala	1388	0.0500541	27730	5.00541		5.005
Cys	315	0.0113595	27730	1.13595		1.135
Asp	1112	0.040101	27730	4.0101		4.01
Glu	1513	0.0545618	27730	5.45618		5.456
Phe	1567	0.0565092	27730	5.65092		5.65
Gly	1769	0.0637937	27730	6.37937		6.379
His	660	0.0238009	27730	2.38009		2.38
Ile	2453	0.0884602	27730	8.84602		8.846
Lys	1612	0.058132	27730	5.8132		5.813
Leu	2871	0.103534	27730	10.3534		10.353
Met	644	0.0232239	27730	2.32239		2.322
Asn	1380	0.0497656	27730	4.97656		4.976
Pro	1121	0.0404255	27730	4.04255		4.042
Gln	961	0.0346556	27730	3.46556		3.465
Arg	1669	0.0601875	27730	6.01875		6.018
Ser	2180	0.0786152	27730	7.86152		7.861
Thr	1399	0.0504508	27730	5.04508		5.045
Val	1473	0.0531194	27730	5.31194		5.311
Trp	474	0.0170934	27730	1.70934		1.709
Tyr	1082	0.0390191	27730	3.90191		3.901
Stop	87	0.0031374	27730	0.31374		0.313
Total	27730
G. schomburgkii var. angustata
Codon	AA	Number	Frequency	RSCU
GCA	A	424	5.1288	1.2525	trnA-UGC			Ala
GCC	A	199	5.1288	0.5878				Ala
GCG	A	108	5.1288	0.319				Ala
GCT	A	623	5.1288	1.8404				Ala	1354	Ala	1354
TGC	C	67	1.1591	0.4379	trnC-GCA			Cys
TGT	C	239	1.1591	1.562				Cys	306	Cys	306
GAC	D	185	4.0114	0.3493	trnD-GUC			Asp
GAT	D	874	4.0114	1.6506				Asp	1059	Asp	1059
GAA	E	1055	5.3295	1.4996	trnE-UUC			Glu
GAG	E	352	5.3295	0.5003				Glu	1407	Glu	1407
TTC	F	515	5.644	0.6912	trnF-GAA			Phe
TTT	F	975	5.644	1.3087				Phe	1490	Phe	1490
GGA	G	715	6.572	1.6484	trnG-UCC			Gly
GGC	G	140	6.572	0.3227	trnG-GCC			Gly
GGG	G	276	6.572	0.6363				Gly
GGT	G	604	6.572	1.3925				Gly	1735	Gly	1735
CAC	H	132	2.4129	0.4144	trnH-GUG			His
CAT	H	505	2.4129	1.5855				His	637	His	637
ATA	I	759	8.8523	0.9743				Ile
ATC	I	421	8.8523	0.5404	trnI-GAU			Ile
ATT	I	1157	8.8523	1.4852				Ile	2337	Ile	2337
AAA	K	1084	5.5493	1.4798	trnK-UUU			Lys
AAG	K	381	5.5493	0.5201				Lys	1465	Lys	1465
CTA	L	378	10.3636	0.8289	trnL-UAG			Leu
CTC	L	178	10.3636	0.3903				Leu
CTG	L	158	10.3636	0.3464				Leu
CTT	L	570	10.3636	1.25				Leu
TTA	L	884	10.3636	1.9385	trnL-UAA			Leu
TTG	L	568	10.3636	1.2456	trnL-CAA			Leu	2736	Leu	2736
ATG	M	615	2.3295	1	trnfM-CAU trnM-CAU trnI-CAU			Met	615	Met	615
AAC	N	296	4.8636	0.461	trnN-GUU			Asn
AAT	N	988	4.8636	1.5389				Asn	1284	Asn	1284
CCA	P	305	4.0606	1.138	trnP-UGG			Pro
CCC	P	196	4.0606	0.7313				Pro
CCG	P	124	4.0606	0.4626				Pro
CCT	P	447	4.0606	1.6679				Pro	1072	Pro	1072
CAA	Q	703	3.4735	1.5332	trnQ-UUG			Gln
CAG	Q	214	3.4735	0.4667				Gln	917	Gln	917
AGA	R	534	6.0643	2.0012	trnR-UCU			Arg
AGG	R	173	6.0643	0.6483				Arg
CGA	R	330	6.0643	1.2367				Arg
CGC	R	90	6.0643	0.3372				Arg
CGG	R	115	6.0643	0.4309				Arg
CGT	R	359	6.0643	1.3454	trnR-ACG			Arg	1601	Arg	1601
AGC	S	105	7.8864	0.3025	trnS-GCU			Ser
AGT	S	440	7.8864	1.268				Ser
TCA	S	424	7.8864	1.2219	trnS-UGA			Ser
TCC	S	337	7.8864	0.9711	trnS-GGA			Ser
TCG	S	178	7.8864	0.5129				Ser
TCT	S	598	7.8864	1.7233				Ser	2082	Ser	2082
ACA	T	426	5.0454	1.2792	trnT-UGU			Thr
ACC	T	231	5.0454	0.6936	trnT-GGU			Thr
ACG	T	154	5.0454	0.4624				Thr
ACT	T	521	5.0454	1.5645				Thr	1332	Thr	1332
GTA	V	550	5.3826	1.5482	trnV-UAC			Val
GTC	V	159	5.3826	0.4475	trnV-GAC			Val
GTG	V	192	5.3826	0.5404				Val
GTT	V	520	5.3826	1.4637				Val	1421	Val	1421
TGG	W	451	1.7083	1	trnW-CCA			Trp	451	Trp	451
TAC	Y	213	3.8409	0.4201	trnY-GUA			Tyr
TAT	Y	801	3.8409	1.5798				Tyr	1014	Tyr	1014
TAA	STOP	47	0.3219	1.6588				STOP*
TAG	STOP	22	0.3219	0.7764				STOP*
TGA	STOP	16	0.3219	0.5647				STOP*	85	Stop	85
		26400
Ala	1354	26400	0.0512879	5.12879	Ala	5.128
Cys	306	26400	0.0115909	1.15909	Cys	1.159
Asp	1059	26400	0.0401136	4.01136	Asp	4.011
Glu	1407	26400	0.0532955	5.32955	Glu	5.329
Phe	1490	26400	0.0564394	5.64394	Phe	5.643
Gly	1735	26400	0.0657197	6.57197	Gly	6.571
His	637	26400	0.0241288	2.41288	His	2.412
Ile	2337	26400	0.0885227	8.85227	Ile	8.852
Lys	1465	26400	0.0554924	5.54924	Lys	5.549
Leu	2736	26400	0.103636	10.3636	Leu	10.363
Met	615	26400	0.0232955	2.32955	Met	2.329
Asn	1284	26400	0.0486364	4.86364	Asn	4.863
Pro	1072	26400	0.0406061	4.06061	Pro	4.06
Gln	917	26400	0.0347348	3.47348	Gln	3.473
Arg	1601	26400	0.0606439	6.06439	Arg	6.064
Ser	2082	26400	0.0788636	7.88636	Ser	7.886
Thr	1332	26400	0.0504545	5.04545	Thr	5.045
Val	1421	26400	0.0538258	5.38258	Val	5.382
Trp	451	26400	0.0170833	1.70833	Trp	1.708
Tyr	1014	26400	0.0384091	3.84091	Tyr	3.84
Stop	85	26400	0.0032197	0.32197	Stop	0.321
	26400
H. coccineum
Codon	AA	Number	Frequency	RSCU
GCA	A	424	5.1522	1.2461	trnA-UGC		Ala
GCC	A	203	5.1522	0.5966			Ala
GCG	A	110	5.1522	0.3232			Ala
GCT	A	624	5.1522	1.8339			Ala	1361	1361
TGC	C	67	1.1432	0.4437	trnC-GCA		Cys
TGT	C	235	1.1432	1.5562			Cys	302	302
GAC	D	183	4.043	0.3426	trnD-GUC		Asp
GAT	D	885	4.043	1.6573			Asp	1068	1068
GAA	E	1058	5.3603	1.4943	trnE-UUC		Glu
GAG	E	358	5.3603	0.5056			Glu	1416	1416
TTC	F	531	5.6253	0.7146	trnF-GAA		Phe
TTT	F	955	5.6253	1.2853			Phe	1486	1486
GGA	G	710	6.5832	1.6331			Gly
GGC	G	139	6.5832	0.3197	trnG-GCC		Gly
GGG	G	286	6.5832	0.6578			Gly
GGT	G	604	6.5832	1.3893			Gly	1739	1739
CAC	H	133	2.4266	0.4149	trnH-GUG		His
CAT	H	508	2.4266	1.585			His	641	641
ATA	I	743	8.7788	0.9611			Ile
ATC	I	428	8.7788	0.5536	trnI-GAU		Ile
ATT	I	1148	8.7788	1.4851			Ile	2319	2319
AAA	K	1076	5.5005	1.481	trnK-UUU		Lys
AAG	K	377	5.5005	0.5189			Lys	1453	1453
CTA	L	377	10.3271	0.8291	trnL-UAG		Leu
CTC	L	188	10.3271	0.4134			Leu
CTG	L	154	10.3271	0.3387			Leu
CTT	L	577	10.3271	1.269			Leu
TTA	L	858	10.3271	1.887	trnL-UAA		Leu
TTG	L	574	10.3271	1.2624	trnL-CAA		Leu	2728	2728
ATG	M	621	2.3508	1	trnM-CAU		Met	621	621
AAC	N	300	4.8153	0.4716	trnN-GUU		Asn
AAT	N	972	4.8153	1.5283			Asn	1272	1272
CCA	P	311	4.0846	1.1529	trnP-UGG		Pro
CCC	P	202	4.0846	0.7488			Pro
CCG	P	125	4.0846	0.4633			Pro
CCT	P	441	4.0846	1.6348			Pro	1079	1079
CAA	Q	698	3.4638	1.5256	trnQ-UUG		Gln
CAG	Q	217	3.4638	0.4743			Gln	915	915
AGA	R	529	6.1138	1.9653	trnR-UCU		Arg
AGG	R	176	6.1138	0.6538			Arg
CGA	R	344	6.1138	1.278			Arg
CGC	R	91	6.1138	0.338			Arg
CGG	R	111	6.1138	0.4123			Arg
CGT	R	364	6.1138	1.3523	trnR-ACG		Arg	1615	1615
AGC	S	104	7.8929	0.2992	trnS-GCU		Ser
AGT	S	434	7.8929	1.2489			Ser
TCA	S	422	7.8929	1.2143	trnS-UGA		Ser
TCC	S	339	7.8929	0.9755	trnS-GGA		Ser
TCG	S	186	7.8929	0.5352			Ser
TCT	S	600	7.8929	1.7266			Ser	2085	2085
ACA	T	425	5.0424	1.2762	trnT-UGU		Thr
ACC	T	237	5.0424	0.7117	trnT-GGU		Thr
ACG	T	153	5.0424	0.4594			Thr
ACT	T	517	5.0424	1.5525			Thr	1332	1332
GTA	V	552	5.4399	1.5365	trnV-UAC		Val
GTC	V	169	5.4399	0.4704	trnV-GAC		Val
GTG	V	200	5.4399	0.5567			Val
GTT	V	516	5.4399	1.4363			Val	1437	1437
TGG	W	455	1.7224	1	trnW-CCA		Trp	455	455
TAC	Y	215	3.8083	0.4274	trnY-GUA		Tyr
TAT	Y	791	3.8083	1.5725			Tyr	1006	1006
TAA	STOP	49	0.3256	1.7093			STOP*
TAG	STOP	22	0.3256	0.7674			STOP*
TGA	STOP	15	0.3256	0.5232			STOP*	86	86
		26416
Ala	1361	26416	5.15218		5.152
Cys	302	26416	1.14325		1.143
Asp	1068	26416	4.043		4.043
Glu	1416	26416	5.36039		5.36
Phe	1486	26416	5.62538		5.625
Gly	1739	26416	6.58313		6.583
His	641	26416	2.42656		2.426
Ile	2319	26416	8.77877		8.778
Lys	1453	26416	5.50045		5.5
Leu	2728	26416	10.3271		10.327
Met	621	26416	2.35085		2.35
Asn	1272	26416	4.81526		4.815
Pro	1079	26416	4.08465		4.084
Gln	915	26416	3.46381		3.463
Arg	1615	26416	6.11372		6.113
Ser	2085	26416	7.89294		7.892
Thr	1332	26416	5.0424		5.042
Val	1437	26416	5.43988		5.439
Trp	455	26416	1.72244		1.722
Tyr	1006	26416	3.8083		3.808
STOP*	86	26416	0.32556		0.325
	26416
H. neocarneum
Codon	AA	Number	Frequency	RSCU
GCA	A	424	5.1519	1.2461	trnA-UGC		Ala
GCC	A	203	5.1519	0.5966			Ala
GCG	A	110	5.1519	0.3232			Ala
GCT	A	624	5.1519	1.8339			Ala	1361	1361
TGC	C	68	1.147	0.4488	trnC-GCA		Cys
TGT	C	235	1.147	1.5511			Cys	303	303
GAC	D	183	4.0428	0.3426	trnD-GUC		Asp
GAT	D	885	4.0428	1.6573			Asp	1068	1068
GAA	E	1057	5.3564	1.4939	trnE-UUC		Glu
GAG	E	358	5.3564	0.506			Glu	1415	1415
TTC	F	530	5.6214	0.7138	trnF-GAA		Phe
TTT	F	955	5.6214	1.2861			Phe	1485	1485
GGA	G	710	6.5829	1.6331			Gly
GGC	G	139	6.5829	0.3197	trnG-GCC		Gly
GGG	G	286	6.5829	0.6578			Gly
GGT	G	604	6.5829	1.3893			Gly	1739	1739
CAC	H	133	2.4265	0.4149	trnH-GUG		His
CAT	H	508	2.4265	1.585			His	641	641
ATA	I	743	8.7823	0.9607			Ile
ATC	I	428	8.7823	0.5534	trnI-GAU		Ile
ATT	I	1149	8.7823	1.4857			Ile	2320	2320
AAA	K	1077	5.504	1.4814	trnK-UUU		Lys
AAG	K	377	5.504	0.5185			Lys	1454	1454
CTA	L	376	10.3304	0.8266	trnL-UAG		Leu
CTC	L	190	10.3304	0.4177			Leu
CTG	L	154	10.3304	0.3385			Leu
CTT	L	576	10.3304	1.2663			Leu
TTA	L	859	10.3304	1.8886	trnL-UAA		Leu
TTG	L	574	10.3304	1.262	trnL-CAA		Leu	2729	2729
ATG	M	621	2.3508	1	trnM-CAU		Met	621	621
AAC	N	298	4.8113	0.4689	trnN-GUU		Asn
AAT	N	973	4.8113	1.531			Asn	1271	1271
CCA	P	311	4.0808	1.1539	trnP-UGG		Pro
CCC	P	202	4.0808	0.7495			Pro
CCG	P	125	4.0808	0.4638			Pro
CCT	P	440	4.0808	1.6326			Pro	1078	1078
CAA	Q	698	3.4636	1.5256	trnQ-UUG		Gln
CAG	Q	217	3.4636	0.4743			Gln	915	915
AGA	R	529	6.1173	1.9641	trnR-UCU		Arg
AGG	R	176	6.1173	0.6534			Arg
CGA	R	344	6.1173	1.2772			Arg
CGC	R	91	6.1173	0.3378			Arg
CGG	R	112	6.1173	0.4158			Arg
CGT	R	364	6.1173	1.3514	trnR-ACG		Arg	1616	1616
AGC	S	104	7.8966	0.2991	trnS-GCU		Ser
AGT	S	435	7.8966	1.2511			Ser
TCA	S	422	7.8966	1.2138	trnS-UGA		Ser
TCC	S	339	7.8966	0.975	trnS-GGA		Ser
TCG	S	186	7.8966	0.5349			Ser
TCT	S	600	7.8966	1.7257			Ser	2086	2086
ACA	T	425	5.0384	1.2772	trnT-UGU		Thr
ACC	T	237	5.0384	0.7122	trnT-GGU		Thr
ACG	T	153	5.0384	0.4598			Thr
ACT	T	516	5.0384	1.5507			Thr	1331	1331
GTA	V	552	5.4397	1.5365	trnV-UAC		Val
GTC	V	169	5.4397	0.4704	trnV-GAC		Val
GTG	V	200	5.4397	0.5567			Val
GTT	V	516	5.4397	1.4363			Val	1437	1437
TGG	W	455	1.7224	1	trnW-CCA		Trp	455	455
TAC	Y	215	3.8082	0.4274	trnY-GUA		Tyr
TAT	Y	791	3.8082	1.5725			Tyr	1006	1006
TAA	STOP	49	0.3256	1.7093			STOP*
TAG	STOP	22	0.3256	0.7674			STOP*
TGA	STOP	15	0.3256	0.5232			STOP*	86	86
		26417
Ala	1361	26417	5.15199		5.151
Cys	303	26417	1.14699		1.146
Asp	1068	26417	4.04285		4.042
Glu	1415	26417	5.3564		5.356
Phe	1485	26417	5.62138		5.621
Gly	1739	26417	6.58288		6.582
His	641	26417	2.42647		2.426
Ile	2320	26417	8.78222		8.782
Lys	1454	26417	5.50403		5.504
Leu	2729	26417	10.3305		10.33
Met	621	26417	2.35076		2.35
Asn	1271	26417	4.8113		4.811
Pro	1078	26417	4.08071		4.08
Gln	915	26417	3.46368		3.463
Arg	1616	26417	6.11727		6.117
Ser	2086	26417	7.89643		7.896
Thr	1331	26417	5.03842		5.038
Val	1437	26417	5.43968		5.439
Trp	455	26417	1.72238		1.722
Tyr	1006	26417	3.80815		3.808
STOP*	86	26417	0.325548		0.325
	26417
K. rotunda ‘Red Leaf’
Codon	AA	Number	Frequency	RSCU
GCA	A	424	5.1548	1.2452	trnA-UGC			Ala
GCC	A	209	5.1548	0.6138				Ala
GCG	A	112	5.1548	0.3289				Ala
GCT	A	617	5.1548	1.812				Ala	1362	1362
TGC	C	65	1.143	0.4304	trnC-GCA			Cys
TGT	C	237	1.143	1.5695				Cys	302	302
GAC	D	186	4.0497	0.3476	trnD-GUC			Asp
GAT	D	884	4.0497	1.6523				Asp	1070	1070
GAA	E	1058	5.3591	1.4943	trnE-UUC			Glu
GAG	E	358	5.3591	0.5056				Glu	1416	1416
TTC	F	531	5.6317	0.7137	trnF-GAA			Phe
TTT	F	957	5.6317	1.2862				Phe	1488	1488
GGA	G	716	6.5779	1.6478	trnG-UCC			Gly
GGC	G	140	6.5779	0.3222	trnG-GCC			Gly
GGG	G	280	6.5779	0.6444				Gly
GGT	G	602	6.5779	1.3855				Gly	1738	1738
CAC	H	134	2.4071	0.4213	trnH-GUG			His
CAT	H	502	2.4071	1.5786				His	636	636
ATA	I	748	8.7919	0.9659				Ile
ATC	I	429	8.7919	0.554	trnI-GAU			Ile
ATT	I	1146	8.7919	1.4799				Ile	2323	2323
AAA	K	1064	5.4764	1.4706	trnK-UUU			Lys
AAG	K	383	5.4764	0.5293				Lys	1447	1447
CTA	L	376	10.3475	0.8251	trnL-UAG			Leu
CTC	L	184	10.3475	0.4038				Leu
CTG	L	153	10.3475	0.3357				Leu
CTT	L	581	10.3475	1.275				Leu
TTA	L	863	10.3475	1.8939	trnL-UAA			Leu
TTG	L	577	10.3475	1.2662	trnL-CAA			Leu	2734	2734
ATG	M	619	2.3427	1	trnfM-CAU trnM-CAU trnI-CAU			Met	619	619
AAC	N	298	4.8368	0.4663	trnN-GUU			Asn
AAT	N	980	4.8368	1.5336				Asn	1278	1278
CCA	P	308	4.0989	1.1375	trnP-UGG			Pro
CCC	P	205	4.0989	0.7571				Pro
CCG	P	126	4.0989	0.4653				Pro
CCT	P	444	4.0989	1.6398				Pro	1083	1083
CAA	Q	703	3.4744	1.5315	trnQ-UUG			Gln
CAG	Q	215	3.4744	0.4684				Gln	918	918
AGA	R	530	6.1275	1.9641	trnR-UCU			Arg
AGG	R	177	6.1275	0.6559				Arg
CGA	R	343	6.1275	1.2711				Arg
CGC	R	91	6.1275	0.3372				Arg
CGG	R	114	6.1275	0.4224				Arg
CGT	R	364	6.1275	1.3489	trnR-ACG			Arg	1619	1619
AGC	S	104	7.8875	0.2994	trnS-GCU			Ser
AGT	S	434	7.8875	1.2495				Ser
TCA	S	422	7.8875	1.2149	trnS-UGA			Ser
TCC	S	343	7.8875	0.9875	trnS-GGA			Ser
TCG	S	184	7.8875	0.5297				Ser
TCT	S	597	7.8875	1.7188				Ser	2084	2084
ACA	T	422	5.0413	1.2672	trnT-UGU			Thr
ACC	T	236	5.0413	0.7087	trnT-GGU			Thr
ACG	T	153	5.0413	0.4594				Thr
ACT	T	521	5.0413	1.5645				Thr	1332	1332
GTA	V	545	5.3856	1.5319	trnV-UAC			Val
GTC	V	168	5.3856	0.4722	trnV-GAC			Val
GTG	V	196	5.3856	0.5509				Val
GTT	V	514	5.3856	1.4448				Val	1423	1423
TGG	W	454	1.7183	1	trnW-CCA			Trp	454	454
TAC	Y	222	3.8226	0.4396	trnY-GUA			Tyr
TAT	Y	788	3.8226	1.5603				Tyr	1010	1010
TAA	STOP	50	0.3255	1.7441				STOP*
TAG	STOP	22	0.3255	0.7674				STOP*
TGA	STOP	14	0.3255	0.4883				STOP*	86	86
		26422
Ala	1362	26422	5.1548		5.154
Cys	302	26422	1.14299		1.142
Asp	1070	26422	4.04966		4.049
Glu	1416	26422	5.35917		5.359
Phe	1488	26422	5.63167		5.631
Gly	1738	26422	6.57785		6.577
His	636	26422	2.40709		2.407
Ile	2323	26422	8.79192		8.791
Lys	1447	26422	5.4765		5.476
Leu	2734	26422	10.3474		10.347
Met	619	26422	2.34274		2.342
Asn	1278	26422	4.83688		4.836
Pro	1083	26422	4.09886		4.098
Gln	918	26422	3.47438		3.474
Arg	1619	26422	6.12747		6.127
Ser	2084	26422	7.88737		7.887
Thr	1332	26422	5.04125		5.041
Val	1423	26422	5.38566		5.385
Trp	454	26422	1.71827		1.718
Tyr	1010	26422	3.82257		3.822
STOP*	86	26422	0.325486		0.325
	26422
K. rotunda ‘Silver Diamonds’
Codon	AA	Number	Frequency	RSCU
GCA	A	424	5.1538	1.2452	trnA-UGC			Ala
GCC	A	209	5.1538	0.6138				Ala
GCG	A	112	5.1538	0.3289				Ala
GCT	A	617	5.1538	1.812				Ala	1362	1362
TGC	C	65	1.1428	0.4304	trnC-GCA			Cys
TGT	C	237	1.1428	1.5695				Cys	302	302
GAC	D	186	4.0451	0.3479	trnD-GUC			Asp
GAT	D	883	4.0451	1.652				Asp	1069	1069
GAA	E	1056	5.3581	1.4915	trnE-UUC			Glu
GAG	E	360	5.3581	0.5084				Glu	1416	1416
TTC	F	533	5.6382	0.7154	trnF-GAA			Phe
TTT	F	957	5.6382	1.2845				Phe	1490	1490
GGA	G	714	6.5767	1.6432	trnG-UCC			Gly
GGC	G	140	6.5767	0.3222	trnG-GCC			Gly
GGG	G	281	6.5767	0.6467				Gly
GGT	G	603	6.5767	1.3878				Gly	1738	1738
CAC	H	135	2.4104	0.4238	trnH-GUG			His
CAT	H	502	2.4104	1.5761				His	637	637
ATA	I	746	8.7978	0.9625				Ile
ATC	I	430	8.7978	0.5548	trnI-GAU			Ile
ATT	I	1149	8.7978	1.4825				Ile	2325	2325
AAA	K	1067	5.483	1.4727	trnK-UUU			Lys
AAG	K	382	5.483	0.5272				Lys	1449	1449
CTA	L	376	10.3531	0.8245	trnL-UAG			Leu
CTC	L	184	10.3531	0.4035				Leu
CTG	L	156	10.3531	0.3421				Leu
CTT	L	580	10.3531	1.2719				Leu
TTA	L	863	10.3531	1.8925	trnL-UAA			Leu
TTG	L	577	10.3531	1.2653	trnL-CAA			Leu	2736	2736
ATG	M	616	2.3309	1	trnfM-CAU trnM-CAU trnI-CAU			Met	616	616
AAC	N	296	4.8284	0.4639	trnN-GUU			Asn
AAT	N	980	4.8284	1.536				Asn	1276	1276
CCA	P	307	4.0905	1.1359	trnP-UGG			Pro
CCC	P	205	4.0905	0.7585				Pro
CCG	P	126	4.0905	0.4662				Pro
CCT	P	443	4.0905	1.6392				Pro	1081	1081
CAA	Q	702	3.47	1.531	trnQ-UUG			Gln
CAG	Q	215	3.47	0.4689				Gln	917	917
AGA	R	531	6.1301	1.9666	trnR-UCU			Arg
AGG	R	177	6.1301	0.6555				Arg
CGA	R	343	6.1301	1.2703				Arg
CGC	R	92	6.1301	0.3407				Arg
CGG	R	114	6.1301	0.4222				Arg
CGT	R	363	6.1301	1.3444	trnR-ACG			Arg	1620	1620
AGC	S	105	7.901	0.3017	trnS-GCU			Ser
AGT	S	435	7.901	1.25				Ser
TCA	S	421	7.901	1.2097	trnS-UGA			Ser
TCC	S	344	7.901	0.9885	trnS-GGA			Ser
TCG	S	186	7.901	0.5344				Ser
TCT	S	597	7.901	1.7155				Ser	2088	2088
ACA	T	421	5.0403	1.2642	trnT-UGU			Thr
ACC	T	237	5.0403	0.7117	trnT-GGU			Thr
ACG	T	155	5.0403	0.4654				Thr
ACT	T	519	5.0403	1.5585				Thr	1332	1332
GTA	V	545	5.3921	1.5298	trnV-UAC			Val
GTC	V	166	5.3921	0.4659	trnV-GAC			Val
GTG	V	197	5.3921	0.5529				Val
GTT	V	517	5.3921	1.4512				Val	1425	1425
TGG	W	454	1.7179	1	trnW-CCA			Trp	454	454
TAC	Y	221	3.8143	0.4384	trnY-GUA			Tyr
TAT	Y	787	3.8143	1.5615				Tyr	1008	1008
TAA	STOP	50	0.3254	1.7441				STOP*
TAG	STOP	23	0.3254	0.8023				STOP*
TGA	STOP	13	0.3254	0.4534				STOP*	86	86
		26427
Ala	1362	26427	5.15382		5.153
Cys	302	26427	1.14277		1.142
Asp	1069	26427	4.04511		4.045
Glu	1416	26427	5.35816		5.358
Phe	1490	26427	5.63817		5.638
Gly	1738	26427	6.57661		6.576
His	637	26427	2.41041		2.41
Ile	2325	26427	8.79782		8.797
Lys	1449	26427	5.48303		5.483
Leu	2736	26427	10.353		10.353
Met	616	26427	2.33095		2.33
Asn	1276	26427	4.8284		4.828
Pro	1081	26427	4.09051		4.09
Gln	917	26427	3.46994		3.469
Arg	1620	26427	6.13009		6.13
Ser	2088	26427	7.90101		7.901
Thr	1332	26427	5.0403		5.04
Val	1425	26427	5.39221		5.392
Trp	454	26427	1.71794		1.717
Tyr	1008	26427	3.81428		3.814
STOP*	86	26427	0.325425		0.325
	26427
Z. recurvatum
Codon	AA	Number	Frequency	RSCU
GCA	A	423	5.1525	1.2432	trnA-UGC			Ala
GCC	A	211	5.1525	0.6201				Ala
GCG	A	111	5.1525	0.3262				Ala
GCT	A	616	5.1525	1.8104				Ala	1361	1361	1361
TGC	C	67	1.1434	0.4437	trnC-GCA			Cys
TGT	C	235	1.1434	1.5562				Cys	302	302	302
GAC	D	183	4.0244	0.3443	trnD-GUC			Asp
GAT	D	880	4.0244	1.6556				Asp	1063		1063
GAA	E	1052	5.3645	1.4848	trnE-UUC			Glu
GAG	E	365	5.3645	0.5151				Glu	1417		1417
TTC	F	528	5.6333	0.7096	trnF-GAA			Phe
TTT	F	960	5.6333	1.2903				Phe	1488	1488	1488
GGA	G	714	6.5988	1.6385	trnG-UCC			Gly
GGC	G	140	6.5988	0.3212	trnG-GCC			Gly
GGG	G	286	6.5988	0.6563				Gly
GGT	G	603	6.5988	1.3838				Gly	1743	1743
CAC	H	138	2.4041	0.4346	trnH-GUG			His
CAT	H	497	2.4041	1.5653				His	635	635
ATA	I	748	8.8097	0.9643				Ile
ATC	I	426	8.8097	0.5492	trnI-GAU			Ile
ATT	I	1153	8.8097	1.4864				Ile	2327	2327
AAA	K	1078	5.5123	1.4807	trnK-UUU			Lys
AAG	K	378	5.5123	0.5192				Lys	1456	1456
CTA	L	375	10.3696	0.8214	trnL-UAG			Leu
CTC	L	186	10.3696	0.4074				Leu
CTG	L	158	10.3696	0.3461				Leu
CTT	L	580	10.3696	1.2705				Leu
TTA	L	864	10.3696	1.8926	trnL-UAA			Leu
TTG	L	576	10.3696	1.2617	trnL-CAA			Leu	2739	2739
ATG	M	610	2.3094	1	trnfM-CAU trnM-CAU trnI-CAU			Met	610	610
AAC	N	294	4.8269	0.4611	trnN-GUU			Asn
AAT	N	981	4.8269	1.5388				Asn	1275	1275
CCA	P	305	4.0698	1.1348	trnP-UGG			Pro
CCC	P	207	4.0698	0.7702				Pro
CCG	P	124	4.0698	0.4613				Pro
CCT	P	439	4.0698	1.6334				Pro	1075	1075
CAA	Q	697	3.4528	1.5285	trnQ-UUG			Gln
CAG	Q	215	3.4528	0.4714				Gln	912	912
AGA	R	522	6.0952	1.9453	trnR-UCU			Arg
AGG	R	174	6.0952	0.6484				Arg
CGA	R	341	6.0952	1.2708				Arg
CGC	R	92	6.0952	0.3428				Arg
CGG	R	117	6.0952	0.436				Arg
CGT	R	364	6.0952	1.3565	trnR-ACG			Arg	1610	1610
AGC	S	105	7.8897	0.3023	trnS-GCU			Ser
AGT	S	433	7.8897	1.2466				Ser
TCA	S	423	7.8897	1.2178	trnS-UGA			Ser
TCC	S	349	7.8897	1.0047	trnS-GGA			Ser
TCG	S	188	7.8897	0.5412				Ser
TCT	S	586	7.8897	1.6871				Ser	2084	2084
ACA	T	422	5.0806	1.2578	trnT-UGU			Thr
ACC	T	234	5.0806	0.6974	trnT-GGU			Thr
ACG	T	158	5.0806	0.4709				Thr
ACT	T	528	5.0806	1.5737				Thr	1342	1342
GTA	V	549	5.3873	1.5432	trnV-UAC			Val
GTC	V	164	5.3873	0.4609	trnV-GAC			Val
GTG	V	198	5.3873	0.5565				Val
GTT	V	512	5.3873	1.4392				Val	1423	1423
TGG	W	454	1.7188	1	trnW-CCA			Trp	454	454
TAC	Y	214	3.8313	0.4229	trnY-GUA			Tyr
TAT	Y	798	3.8313	1.577				Tyr	1012	1012
TAA	STOP	50	0.3256	1.7441				STOP*
TAG	STOP	23	0.3256	0.8023				STOP*
TGA	STOP	13	0.3256	0.4534				STOP*	86	86
		26414
Ala	1361	26414	5.15257		5.152
Cys	302	26414	1.14333		1.143
Asp	1063	26414	4.02438		4.024
Glu	1417	26414	5.36458		5.364
Phe	1488	26414	5.63338		5.633
Gly	1743	26414	6.59877		6.598
His	635	26414	2.40403		2.404
Ile	2327	26414	8.80972		8.809
Lys	1456	26414	5.51223		5.512
Leu	2739	26414	10.3695		10.369
Met	610	26414	2.30938		2.309
Asn	1275	26414	4.82699		4.826
Pro	1075	26414	4.06981		4.069
Gln	912	26414	3.45271		3.452
Arg	1610	26414	6.09525		6.095
Ser	2084	26414	7.88976		7.889
Thr	1342	26414	5.08064		5.08
Val	1423	26414	5.38729		5.387
Trp	454	26414	1.71879		1.718
Tyr	1012	26414	3.8313		3.831
STOP*	86	26414	0.325585		0.325
	26414
Total codon		26734	26404	26425	27730	26400	26416	26417	26422	26427	26414
Proportion（%）		G. lancangensis	G. marantina	G. multiflora	G. schomburgkii	G. schomburgkii var. angustata	H. coccineum	H. neocarneum	K. rotunda ‘Red Leaf’	K. rotunda ‘Silver Diamonds’	Z. recurvatum
	Ala	4.997	5.12	5.127	5.005	5.128	5.152	5.151	5.154	5.153	5.152
	Cys	1.148	1.158	1.15	1.135	1.159	1.143	1.146	1.142	1.142	1.143
	Asp	3.964	4.014	3.988	4.01	4.011	4.043	4.042	4.049	4.045	4.024
	Glu	5.277	5.336	5.332	5.456	5.329	5.36	5.356	5.359	5.358	5.364
	Phe	5.603	5.65	5.684	5.65	5.643	5.625	5.621	5.631	5.638	5.633
	Gly	6.467	6.559	6.565	6.379	6.571	6.583	6.582	6.577	6.576	6.598
	His	2.364	2.416	2.425	2.38	2.412	2.426	2.426	2.407	2.41	2.404
	Ile	8.767	8.854	8.847	8.846	8.852	8.778	8.782	8.791	8.797	8.809
	Lys	5.502	5.537	5.566	5.813	5.549	5.5	5.504	5.476	5.483	5.512
	Leu	10.144	10.335	10.3	10.353	10.363	10.327	10.33	10.347	10.353	10.369
	Met	2.311	2.344	2.323	2.322	2.329	2.35	2.35	2.342	2.33	2.309
	Asn	4.799	4.862	4.908	4.976	4.863	4.815	4.811	4.836	4.828	4.826
	Pro	3.991	4.071	4.071	4.042	4.06	4.084	4.08	4.098	4.09	4.069
	Gln	3.422	3.48	3.455	3.465	3.473	3.463	3.463	3.474	3.469	3.452
	Arg	5.943	6.063	6.02	6.018	6.064	6.113	6.117	6.127	6.13	6.095
	Ser	7.817	7.892	7.897	7.861	7.886	7.892	7.896	7.887	7.901	7.889
	Thr	5.027	5.037	5.055	5.045	5.045	5.042	5.038	5.041	5.04	5.08
	Val	5.315	5.393	5.385	5.311	5.382	5.439	5.439	5.385	5.392	5.387
	Trp	1.675	1.708	1.721	1.709	1.708	1.722	1.722	1.718	1.717	1.718
	Tyr	3.792	3.836	3.848	3.901	3.84	3.808	3.808	3.822	3.814	3.831
	Stop	0.317	0.325	0.321	0.313	0.321	0.325	0.325	0.325	0.325	0.325
