# Supplementary material for: Molecular evolution of chloroplast genomes in subfamily Zingiberoideae (Zingiberaceae)
Source: BMC Plant Biol. 2021 Nov 23;21:558. doi: 10.1186/s12870-021-03315-9 (PMC8611967; doi:10.1186/s12870-021-03315-9)
Supplement: Supplementary file 7 — Additional file 7: Table S7. Details of simple sequence repeats (SSRs) types distribution and abundance in 10 Zingiberoideae chloroplast genomes. [file 12870_2021_3315_MOESM7_ESM.xlsx]

## Sheet: SSRs distribution and abundance
Specifications
==============
Sequence source file: "G.lancangensis.sequence"
Definement of microsatellites (unit size / minimum number of repeats):
(1/8) (2/5) (3/4) (4/3) (5/3) (6/3)
Maximal number of bases interrupting 2 SSRs in a compound microsatellite: 100
RESULTS OF MICROSATELLITE SEARCH
================================
Total number of sequences examined: 1
Total size of examined sequences (bp): 163306
Total number of identified SSRs: 258
Number of SSR containing sequences: 1
Number of sequences containing more than 1 SSR: 1
Number of SSRs present in compound formation: 64
Distribution to different repeat type classes
---------------------------------------------
Unit size	Number of SSRs		region	all-SSR	1nuc	2nuc	3nuc	4nuc	5nuc	6nuc
1	192		Coding	77	65	5	1	6	0	0
2	34		Genome	258	192	34	9	18	5	0
3	9		IRa	21	17	2	0	2	0	0
4	18		IRb	23	18	3	0	2	0	0
5	5		LSC	173	123	25	8	12	5	0
			SSC	43	35	5	1	2	0	0
Frequency of identified SSR motifs
----------------------------------
Repeats	3	4	5	6	7	8	9	10	11	12	13	14	15	16	17	18	19	total
A	-	-	-	-	-	31	26	14	4	4	1	3	1					84
C	-	-	-	-	-	1	2					1						4
G	-	-	-	-	-	2												2
T	-	-	-	-	-	39	29	18	6	5		1	1	2			1	102
AT	-	-	9	4			2											15
GA	-	-	1															1
TA	-	-	9	5		1	1											16
TC	-	-	2															2
AAT	-	1																1
ATA	-	1																1
GGA	-	1																1
TAT	-	1																1
TCT	-	1																1
TTA	-	2																2
TTC	-	2																2
AAAT	2																	2
AATA	3																	3
ATAA	1																	1
ATTT	2																	2
CAAA	1																	1
CATT	1																	1
CTAA	1																	1
GAAT	1																	1
TAAT	1																	1
TTAT	2																	2
TTCT	1																	1
TTTA	2																	2
AAAGG	1																	1
AATAA	1																	1
ATATA	1																	1
TAATA	1																	1
TAATT	1																	1
Frequency of classified repeat types (considering sequence complementary)
-------------------------------------------------------------------------
Repeats	3	4	5	6	7	8	9	10	11	12	13	14	15	16	17	18	19	total
A/T	-	-	-	-	-	70	55	32	10	9	1	4	2	2			1	186
C/G	-	-	-	-	-	3	2					1						6
AG/CT	-	-	3															3
AT/AT	-	-	18	9		1	3											31
AAG/CTT	-	3																3
AAT/ATT	-	5																5
AGG/CCT	-	1																1
AAAC/GTTT	1																	1
AAAG/CTTT	1																	1
AAAT/ATTT	12																	12
AACT/AGTT	1																	1
AATG/ATTC	2																	2
AATT/AATT	1																	1
AAAAT/ATTTT	1																	1
AAAGG/CCTTT	1																	1
AAATT/AATTT	1																	1
AATAT/ATATT	2																	2
Specifications
==============
Sequence source file: "G. marantina.sequence"
Definement of microsatellites (unit size / minimum number of repeats):
(1/8) (2/5) (3/4) (4/3) (5/3) (6/3)
Maximal number of bases interrupting 2 SSRs in a compound microsatellite: 100
RESULTS OF MICROSATELLITE SEARCH
================================
Total number of sequences examined: 1
Total size of examined sequences (bp): 162774
Total number of identified SSRs: 251
Number of SSR containing sequences: 1
Number of sequences containing more than 1 SSR: 1
Number of SSRs present in compound formation: 58
Distribution to different repeat type classes
---------------------------------------------
Unit size	Number of SSRs		region	all-SSR	1nuc	2nuc	3nuc	4nuc	5nuc	6nuc
1	191		Coding	77	63	5	1	8	0	0
2	30		Genome	251	191	30	9	16	3	2
3	9		IRa	25	20	2	0	3	0	0
4	16		IRb	24	19	3	0	2	0	0
5	3		LSC	162	119	22	8	9	3	1
6	2		SSC	42	34	3	1	3	0	1
Frequency of identified SSR motifs
----------------------------------
Repeats	3	4	5	6	7	8	9	10	11	12	13	14	15	16	17	18	19	total
A	-	-	-	-	-	34	24	15	4	5	2						1	85
C	-	-	-	-	-	3				1			1					5
G	-	-	-	-	-	3												3
T	-	-	-	-	-	43	21	20	7	4	1		1				1	98
AT	-	-	8	2		1		2										13
GA	-	-	1															1
TA	-	-	8	3	2	2												15
TC	-	-	1															1
AAT	-	1																1
ATA	-	1																1
GGA	-	1																1
TAG	-	1																1
TCT	-	1																1
TTA	-	2																2
TTC	-	2																2
AAAT	1																	1
AATA	3																	3
ATAA	1																	1
ATAC	1																	1
ATTT	2																	2
CAAA	1																	1
CATT	1																	1
GAAA	1																	1
GAAT	1																	1
TAAT	1																	1
TTAA	1																	1
TTAT	1																	1
TTCT	1																	1
AAAGG	1																	1
CTTAG	1																	1
TAATT	1																	1
TTATAT	1																	1
TTTAAA	1																	1
Frequency of classified repeat types (considering sequence complementary)
-------------------------------------------------------------------------
Repeats	3	4	5	6	7	8	9	10	11	12	13	14	15	16	17	18	19	total
A/T	-	-	-	-	-	77	45	35	11	9	3		1				2	183
C/G	-	-	-	-	-	6				1			1					8
AG/CT	-	-	2															2
AT/AT	-	-	16	5	2	3		2										28
AAG/CTT	-	3																3
AAT/ATT	-	4																4
ACT/AGT	-	1																1
AGG/CCT	-	1																1
AAAC/GTTT	1																	1
AAAG/CTTT	2																	2
AAAT/ATTT	8																	8
AATG/ATTC	2																	2
AATT/AATT	2																	2
ACAT/ATGT	1																	1
AAAGG/CCTTT	1																	1
AAATT/AATTT	1																	1
AAGCT/AGCTT	1																	1
AAATAT/ATATTT	1																	1
AAATTT/AAATTT	1																	1
Specifications
==============
Sequence source file: "G.multiflora.sequence"
Definement of microsatellites (unit size / minimum number of repeats):
(1/8) (2/5) (3/4) (4/3) (5/3) (6/3)
Maximal number of bases interrupting 2 SSRs in a compound microsatellite: 100
RESULTS OF MICROSATELLITE SEARCH
================================
Total number of sequences examined: 1
Total size of examined sequences (bp): 163199
Total number of identified SSRs: 255
Number of SSR containing sequences: 1
Number of sequences containing more than 1 SSR: 1
Number of SSRs present in compound formation: 60
Distribution to different repeat type classes
---------------------------------------------
Unit size	Number of SSRs		region	all-SSR	1nuc	2nuc	3nuc	4nuc	5nuc	6nuc
1	193		Coding	78	64	5	1	6	0	2
2	30		Genome	255	193	30	7	20	3	2
3	7		IRa	22	17	2	0	2	0	1
4	20		IRb	23	17	3	0	2	0	1
5	3		LSC	165	125	18	6	13	3	0
6	2		SSC	46	34	8	1	3	0	0
Frequency of identified SSR motifs
----------------------------------
Repeats	3	4	5	6	7	8	9	10	11	12	13	14	15	16	total
A	-	-	-	-	-	31	25	18	3	4	1	3	1		86
C	-	-	-	-	-	3	1		1						5
G	-	-	-	-	-	2									2
T	-	-	-	-	-	32	35	12	10	6	1	2		2	100
AT	-	-	8	4	2	1	1								16
GA	-	-	1												1
TA	-	-	6	6											12
TC	-	-	1												1
ATA	-	1													1
GGA	-	1													1
TAT	-	1													1
TCT	-	1													1
TTA	-	2													2
TTC	-	1													1
AAAT	2	1													3
AATA	3														3
AGAA	1														1
ATAA	1														1
ATTT	2														2
CAAA	1														1
CATT	1														1
CTAA	1														1
GAAA	1														1
GAAT	1														1
TATT	1														1
TGAT	1														1
TTAT	1														1
TTCT	1														1
TTTA	1														1
AAAGG	1														1
ATATA	1														1
TAATC	1														1
TCACTA		1													1
TGATAG		1													1
Frequency of classified repeat types (considering sequence complementary)
-------------------------------------------------------------------------
Repeats	3	4	5	6	7	8	9	10	11	12	13	14	15	16	total
A/T	-	-	-	-	-	63	60	30	13	10	2	5	1	2	186
C/G	-	-	-	-	-	5	1		1						7
AG/CT	-	-	2												2
AT/AT	-	-	14	10	2	1	1								28
AAG/CTT	-	2													2
AAT/ATT	-	4													4
AGG/CCT	-	1													1
AAAC/GTTT	1														1
AAAG/CTTT	3														3
AAAT/ATTT	11	1													12
AACT/AGTT	1														1
AATC/ATTG	1														1
AATG/ATTC	2														2
AAAGG/CCTTT	1														1
AATAT/ATATT	1														1
AATCT/AGATT	1														1
ACTATC/AGTGAT		2													2
Specifications
==============
Sequence source file: "G. schomburgkii.sequence"
Definement of microsatellites (unit size / minimum number of repeats):
(1/8) (2/5) (3/4) (4/3) (5/3) (6/3)
Maximal number of bases interrupting 2 SSRs in a compound microsatellite: 100
RESULTS OF MICROSATELLITE SEARCH
================================
Total number of sequences examined: 1
Total size of examined sequences (bp): 163325
Total number of identified SSRs: 245
Number of SSR containing sequences: 1
Number of sequences containing more than 1 SSR: 1
Number of SSRs present in compound formation: 55
Distribution to different repeat type classes
---------------------------------------------
Unit size	Number of SSRs		region	all-SSR	1nuc	2nuc	3nuc	4nuc	5nuc	6nuc
1	188		Coding	74	62	5	1	6	0	0
2	27		Genome	245	188	27	8	16	4	2
3	8		IRa	22	18	2	0	2	0	0
4	16		IRb	22	18	2	0	2	0	0
5	4		LSC	157	116	20	7	9	4	1
6	2		SSC	44	36	3	1	3	0	1
Frequency of identified SSR motifs
----------------------------------
Repeats	3	4	5	6	7	8	9	10	11	12	13	14	15	16	17	total
A	-	-	-	-	-	35	22	16	8	1	1	1			1	85
C	-	-	-	-	-	4			1							5
G	-	-	-	-	-	3										3
T	-	-	-	-	-	39	29	16	3	4	1	2			1	95
AT	-	-	7	2	1	2										12
GA	-	-	1													1
TA	-	-	8		2	2	1									13
TC	-	-	1													1
AAT	-	1														1
ATA	-	1														1
GGA	-	1														1
TCT	-	1														1
TTA	-	2														2
TTC	-	2														2
AAAT	2															2
AATA	3															3
ATAA	1															1
ATTT	2															2
CAAA	1															1
CATT	1															1
GAAA	1															1
GAAT	1															1
TTAA	1															1
TTAT	2															2
TTCT	1															1
AAAGG	1															1
AATAA	1															1
CTTAG	1															1
TAAAA	1															1
TTATAT	1															1
TTTAAA	1															1
Frequency of classified repeat types (considering sequence complementary)
-------------------------------------------------------------------------
Repeats	3	4	5	6	7	8	9	10	11	12	13	14	15	16	17	total
A/T	-	-	-	-	-	74	51	32	11	5	2	3			2	180
C/G	-	-	-	-	-	7			1							8
AG/CT	-	-	2													2
AT/AT	-	-	15	2	3	4	1									25
AAG/CTT	-	3														3
AAT/ATT	-	4														4
AGG/CCT	-	1														1
AAAC/GTTT	1															1
AAAG/CTTT	2															2
AAAT/ATTT	10															10
AATG/ATTC	2															2
AATT/AATT	1															1
AAAAT/ATTTT	2															2
AAAGG/CCTTT	1															1
AAGCT/AGCTT	1															1
AAATAT/ATATTT	1															1
AAATTT/AAATTT	1															1
																245
Specifications
==============
Sequence source file: "G. schomburgkii var. angustata.sequence"
Definement of microsatellites (unit size / minimum number of repeats):
(1/8) (2/5) (3/4) (4/3) (5/3) (6/3)
Maximal number of bases interrupting 2 SSRs in a compound microsatellite: 100
RESULTS OF MICROSATELLITE SEARCH
================================
Total number of sequences examined: 1
Total size of examined sequences (bp): 163432
Total number of identified SSRs: 253
Number of SSR containing sequences: 1
Number of sequences containing more than 1 SSR: 1
Number of SSRs present in compound formation: 62
Distribution to different repeat type classes
---------------------------------------------
Unit size	Number of SSRs		region	all-SSR	1nuc	2nuc	3nuc	4nuc	5nuc	6nuc
1	190		Coding	74	62	5	1	6	0	0
2	34		Genome	253	190	34	8	15	4	2
3	8		IRa	22	18	2	0	2	0	0
4	15		IRb	22	18	2	0	2	0	0
5	4		LSC	164	118	26	7	8	4	1
6	2		SSC	45	36	4	1	3	0	1
Frequency of identified SSR motifs
----------------------------------
Repeats	3	4	5	6	7	8	9	10	11	12	13	14	15	16	17	total
A	-	-	-	-	-	34	22	16	7	2	2	1			1	85
C	-	-	-	-	-	4			1							5
G	-	-	-	-	-	3										3
T	-	-	-	-	-	39	31	16	2	4	2	2			1	97
AT	-	-	7	3	3	1				1						15
GA	-	-	1													1
TA	-	-	9	1	3	3	1									17
TC	-	-	1													1
AAT	-	1														1
ATA	-	1														1
GGA	-	1														1
TCT	-	1														1
TTA	-	2														2
TTC	-	2														2
AAAT	2															2
AATA	3															3
ATAA	1															1
ATTT	2															2
CAAA	1															1
CATT	1															1
GAAA	1															1
GAAT	1															1
TTAA	1															1
TTAT	1															1
TTCT	1															1
AAAGG	1															1
AATAA	1															1
CTTAG	1															1
TAAAA	1															1
TTATAT	1															1
TTTAAA	1															1
Frequency of classified repeat types (considering sequence complementary)
-------------------------------------------------------------------------
Repeats	3	4	5	6	7	8	9	10	11	12	13	14	15	16	17	total
A/T	-	-	-	-	-	73	53	32	9	6	4	3			2	182
C/G	-	-	-	-	-	7			1							8
AG/CT	-	-	2													2
AT/AT	-	-	16	4	6	4	1			1						32
AAG/CTT	-	3														3
AAT/ATT	-	4														4
AGG/CCT	-	1														1
AAAC/GTTT	1															1
AAAG/CTTT	2															2
AAAT/ATTT	9															9
AATG/ATTC	2															2
AATT/AATT	1															1
AAAAT/ATTTT	2															2
AAAGG/CCTTT	1															1
AAGCT/AGCTT	1															1
AAATAT/ATATTT	1															1
AAATTT/AAATTT	1															1
Specifications
==============
Sequence source file: "H. coccineum.sequence"
Definement of microsatellites (unit size / minimum number of repeats):
(1/8) (2/5) (3/4) (4/3) (5/3) (6/3)
Maximal number of bases interrupting 2 SSRs in a compound microsatellite: 100
RESULTS OF MICROSATELLITE SEARCH
================================
Total number of sequences examined: 1
Total size of examined sequences (bp): 163968
Total number of identified SSRs: 235
Number of SSR containing sequences: 1
Number of sequences containing more than 1 SSR: 1
Number of SSRs present in compound formation: 59
Distribution to different repeat type classes
---------------------------------------------
Unit size	Number of SSRs		region	all-SSR	1nuc	2nuc	3nuc	4nuc	5nuc	6nuc
1	175		Coding	73	62	5	0	6	0	0
2	32		Genome	235	175	32	5	20	3	0
3	5		IRa	24	20	2	0	2	0	0
4	20		IRb	23	19	2	0	2	0	0
5	3		LSC	147	108	19	4	14	2	0
			SSC	42	29	9	1	2	1	0
Frequency of identified SSR motifs
----------------------------------
Repeats	3	4	5	6	7	8	9	10	11	12	13	14	15	16	17	18	total
A	-	-	-	-	-	29	23	12	2	2	3	2		1			74
C	-	-	-	-	-	3			1	1							5
G	-	-	-	-	-	2											2
T	-	-	-	-	-	36	28	13	7	5	2		1	1		1	94
AT	-	-	11	2	3	2	1										19
GA	-	-	1														1
TA	-	-	7	3	1												11
TC	-	-	1														1
AAT	-	1															1
GGA	-	1															1
TCT	-		1														1
TTA	-	1															1
TTC	-		1														1
AAAT	2																2
AATA	2																2
AGAA	1																1
ATAA	1	1															2
ATTT	2	1															3
CAAA	1																1
CATT	1																1
CTAA	1																1
GAAA	1																1
GAAT	1																1
GTTC	1																1
TAAA	1																1
TTAT	1																1
TTCT	1																1
TTTA	1																1
AATAA	1																1
ATATA	1																1
TTATA	1																1
Frequency of classified repeat types (considering sequence complementary)
-------------------------------------------------------------------------
Repeats	3	4	5	6	7	8	9	10	11	12	13	14	15	16	17	18	total
A/T	-	-	-	-	-	65	51	25	9	7	5	2	1	2		1	168
C/G	-	-	-	-	-	5			1	1							7
AG/CT	-	-	2														2
AT/AT	-	-	18	5	4	2	1										30
AAG/CTT	-		2														2
AAT/ATT	-	2															2
AGG/CCT	-	1															1
AAAC/GTTT	1																1
AAAG/CTTT	3																3
AAAT/ATTT	10	2															12
AACG/CGTT	1																1
AACT/AGTT	1																1
AATG/ATTC	2																2
AAAAT/ATTTT	1																1
AATAT/ATATT	2																2
Specifications
==============
Sequence source file: "H. neocarneum.sequence"
Definement of microsatellites (unit size / minimum number of repeats):
(1/8) (2/5) (3/4) (4/3) (5/3) (6/3)
Maximal number of bases interrupting 2 SSRs in a compound microsatellite: 100
RESULTS OF MICROSATELLITE SEARCH
================================
Total number of sequences examined: 1
Total size of examined sequences (bp): 163903
Total number of identified SSRs: 237
Number of SSR containing sequences: 1
Number of sequences containing more than 1 SSR: 1
Number of SSRs present in compound formation: 62
Distribution to different repeat type classes
---------------------------------------------
Unit size	Number of SSRs		region	all-SSR	1nuc	2nuc	3nuc	4nuc	5nuc	6nuc
1	176		Coding	75	64	5	0	6	0	0
2	33		Genome	237	176	33	5	19	3	1
3	5		IRa	25	21	2	0	2	0	0
4	19		IRb	25	20	3	0	2	0	0
5	3		LSC	146	107	19	4	13	2	1
6	1		SSC	46	31	10	1	3	1	0
Frequency of identified SSR motifs
----------------------------------
Repeats	3	4	5	6	7	8	9	10	11	12	13	14	15	16	17	18	19	20	21	22	total
A	-	-	-	-	-	27	25	12	2	4	2		1							1	74
C	-	-	-	-	-	2	1	1	1												5
G	-	-	-	-	-	2															2
T	-	-	-	-	-	36	25	15	8	6	2		1	2							95
AT	-	-	11	4	2	2	1														20
GA	-	-	1																		1
TA	-	-	7	3	1																11
TC	-	-	1																		1
AAT	-	1																			1
GGA	-	1																			1
TCT	-		1																		1
TTA	-		1																		1
TTC	-		1																		1
AAAT	2																				2
AATA	2																				2
AGAA	1																				1
ATAA	1	1																			2
ATTT	2	1																			3
CAAA	1																				1
CATT	1																				1
CTAA	1																				1
GAAA	1																				1
GAAT	1																				1
GTTC	1																				1
TTAT	1																				1
TTCT	1																				1
TTTA	1																				1
AATAA	1																				1
ATATA	1																				1
TTATA	1																				1
TATTAC	1																				1
Frequency of classified repeat types (considering sequence complementary)
-------------------------------------------------------------------------
Repeats	3	4	5	6	7	8	9	10	11	12	13	14	15	16	17	18	19	20	21	22	total
A/T	-	-	-	-	-	63	50	27	10	10	4		2	2						1	169
C/G	-	-	-	-	-	4	1	1	1												7
AG/CT	-	-	2																		2
AT/AT	-	-	18	7	3	2	1														31
AAG/CTT	-		2																		2
AAT/ATT	-	1	1																		2
AGG/CCT	-	1																			1
AAAC/GTTT	1																				1
AAAG/CTTT	3																				3
AAAT/ATTT	9	2																			11
AACG/CGTT	1																				1
AACT/AGTT	1																				1
AATG/ATTC	2																				2
AAAAT/ATTTT	1																				1
AATAT/ATATT	2																				2
AATAGT/ACTATT	1																				1
Specifications
==============
Sequence source file: "K. rotunda ‘Red Leaf’.sequence"
Definement of microsatellites (unit size / minimum number of repeats):
(1/8) (2/5) (3/4) (4/3) (5/3) (6/3)
Maximal number of bases interrupting 2 SSRs in a compound microsatellite: 100
RESULTS OF MICROSATELLITE SEARCH
================================
Total number of sequences examined: 1
Total size of examined sequences (bp): 162630
Total number of identified SSRs: 221
Number of SSR containing sequences: 1
Number of sequences containing more than 1 SSR: 1
Number of SSRs present in compound formation: 56
Distribution to different repeat type classes
---------------------------------------------
Unit size	Number of SSRs		region	all-SSR	1nuc	2nuc	3nuc	4nuc	5nuc	6nuc
1	163		Coding	79	64	6	1	8	0	0
2	27		Genome	221	163	27	5	23	3	0
3	5		IRa	24	19	2	0	3	0	0
4	23		IRb	26	19	3	1	3	0	0
5	3		LSC	138	101	18	3	14	2	0
			SSC	37	25	5	2	4	1	0
Frequency of identified SSR motifs
----------------------------------
Repeats	3	4	5	6	7	8	9	10	11	12	13	14	15	16	17	18	total
A	-	-	-	-	-	29	26	9	2	1	1		1				69
C	-	-	-	-	-	3	1	1									5
G	-	-	-	-	-	2											2
T	-	-	-	-	-	30	29	18	1	6	1		1			1	87
AT	-	-	12	3													15
GA	-	-	1														1
TA	-	-	5	3	1	1											10
TC	-	-	1														1
ATA	-	1															1
GGA	-	1															1
TAT	-	1															1
TCT	-	1															1
TTC	-	1															1
AAAT	2																2
AACT		1															1
AATA	1																1
AGAA	1																1
ATAA	2	1															3
ATTA	1																1
ATTT	3																3
CAAA	1																1
CATT	1																1
GAAA	1																1
GAAT	1																1
TATT	2	1															3
TTAT	1																1
TTCT	1																1
TTTA	1																1
TTTG	1																1
AAATA	1																1
AATTA	1																1
TTATA	1																1
Frequency of classified repeat types (considering sequence complementary)
-------------------------------------------------------------------------
Repeats	3	4	5	6	7	8	9	10	11	12	13	14	15	16	17	18	total
A/T	-	-	-	-	-	59	55	27	3	7	2		2			1	156
C/G	-	-	-	-	-	5	1	1									7
AG/CT	-	-	2														2
AT/AT	-	-	17	6	1	1											25
AAG/CTT	-	2															2
AAT/ATT	-	2															2
AGG/CCT	-	1															1
AAAC/GTTT	2																2
AAAG/CTTT	3																3
AAAT/ATTT	12	2															14
AACT/AGTT		1															1
AATG/ATTC	2																2
AATT/AATT	1																1
AAAAT/ATTTT	1																1
AAATT/AATTT	1																1
AATAT/ATATT	1																1
Specifications
==============
Sequence source file: "K. rotunda ‘Silver Diamonds’.sequence"
Definement of microsatellites (unit size / minimum number of repeats):
(1/8) (2/5) (3/4) (4/3) (5/3) (6/3)
Maximal number of bases interrupting 2 SSRs in a compound microsatellite: 100
RESULTS OF MICROSATELLITE SEARCH
================================
Total number of sequences examined: 1
Total size of examined sequences (bp): 162875
Total number of identified SSRs: 232
Number of SSR containing sequences: 1
Number of sequences containing more than 1 SSR: 1
Number of SSRs present in compound formation: 58
Distribution to different repeat type classes
---------------------------------------------
Unit size	Number of SSRs		region	all-SSR	1nuc	2nuc	3nuc	4nuc	5nuc	6nuc
1	173		Coding	73	61	5	1	6	0	0
2	27		Genome	232	173	27	5	22	4	1
3	5		IRa	24	19	2	0	3	0	0
4	22		IRb	24	19	2	0	3	0	0
5	4		LSC	145	107	16	4	14	3	1
6	1		SSC	39	28	7	1	2	1	0
Frequency of identified SSR motifs
----------------------------------
Repeats	3	4	5	6	7	8	9	10	11	12	13	14	15	16	total
A	-	-	-	-	-	34	25	11	4					1	75
C	-	-	-	-	-	4	1		1						6
G	-	-	-	-	-	3									3
T	-	-	-	-	-	32	25	18	7	4	1	1		1	89
AT	-	-	8	3	1										12
GA	-	-	1												1
TA	-	-	5	5	2	1									13
TC	-	-	1												1
AAT	-	1													1
ATA	-	1													1
GGA	-	1													1
TCT	-	1													1
TTC	-	1													1
AAAT	2														2
AATA	1														1
AGAA	1														1
ATAA	2	1													3
ATTA	1														1
ATTT	3														3
CAAA	1														1
CATT	1														1
GAAA	3														3
GAAT	1														1
TATT	2														2
TTAT	1														1
TTCT	1														1
TTTA	1														1
AATTA		1													1
ATATA	1														1
ATTTG	1														1
TACCT	1														1
AATACT	1														1
Frequency of classified repeat types (considering sequence complementary)
-------------------------------------------------------------------------
Repeats	3	4	5	6	7	8	9	10	11	12	13	14	15	16	total
A/T	-	-	-	-	-	66	50	29	11	4	1	1		2	164
C/G	-	-	-	-	-	7	1		1						9
AG/CT	-	-	2												2
AT/AT	-	-	13	8	3	1									25
AAG/CTT	-	2													2
AAT/ATT	-	2													2
AGG/CCT	-	1													1
AAAC/GTTT	1														1
AAAG/CTTT	5														5
AAAT/ATTT	12	1													13
AATG/ATTC	2														2
AATT/AATT	1														1
AAATC/ATTTG	1														1
AAATT/AATTT		1													1
AAGGT/ACCTT	1														1
AATAT/ATATT	1														1
AATACT/AGTATT	1														1
Specifications
==============
Sequence source file: "Z. recurvatum.sequence"
Definement of microsatellites (unit size / minimum number of repeats):
(1/8) (2/5) (3/4) (4/3) (5/3) (6/3)
Maximal number of bases interrupting 2 SSRs in a compound microsatellite: 100
RESULTS OF MICROSATELLITE SEARCH
================================
Total number of sequences examined: 1
Total size of examined sequences (bp): 163151
Total number of identified SSRs: 221
Number of SSR containing sequences: 1
Number of sequences containing more than 1 SSR: 1
Number of SSRs present in compound formation: 52
Distribution to different repeat type classes
---------------------------------------------
Unit size	Number of SSRs		region	all-SSR	1nuc	2nuc	3nuc	4nuc	5nuc	6nuc
1	166		Coding	75	64	5	0	6	0	0
2	27		Genome	221	166	27	5	18	3	2
3	5		IRa	24	20	2	0	2	0	0
4	18		IRb	24	20	2	0	2	0	0
5	3		LSC	134	98	17	3	11	3	2
6	2		SSC	39	28	6	2	3	0	0
Frequency of identified SSR motifs
----------------------------------
Repeats	3	4	5	6	7	8	9	10	11	12	13	14	15	16	17	18	19	20	total
A	-	-	-	-	-	33	19	10	2	2							1		67
C	-	-	-	-	-	2													2
G	-	-	-	-	-	2													2
T	-	-	-	-	-	47	26	6	6	6	1	1		1				1	95
AT	-	-	11	4	1	1													17
GA	-	-	1																1
TA	-	-	6	2															8
TC	-	-	1																1
AAT	-	1																	1
ATT	-	1																	1
TCT	-	1																	1
TTA	-		1																1
TTC	-	1																	1
AAAT	4																		4
AATA	1																		1
AGAA	1																		1
ATAA	1																		1
ATTT	3																		3
CAAA	1																		1
CATT	1																		1
CTAA	1																		1
GAAA	1																		1
GAAT	1																		1
TTAT	1																		1
TTCT	1																		1
TTTA	1																		1
AATAA	1																		1
ACATA	1																		1
TTTAT	1																		1
AGTAAA	1																		1
TTTATA	1																		1
Frequency of classified repeat types (considering sequence complementary)
-------------------------------------------------------------------------
Repeats	3	4	5	6	7	8	9	10	11	12	13	14	15	16	17	18	19	20	total
A/T	-	-	-	-	-	80	45	16	8	8	1	1		1			1	1	162
C/G	-	-	-	-	-	4													4
AG/CT	-	-	2																2
AT/AT	-	-	17	6	1	1													25
AAG/CTT	-	2																	2
AAT/ATT	-	2	1																3
AAAC/GTTT	1																		1
AAAG/CTTT	3																		3
AAAT/ATTT	11																		11
AACT/AGTT	1																		1
AATG/ATTC	2																		2
AAAAT/ATTTT	2																		2
AACAT/ATGTT	1																		1
AAAAGT/ACTTTT	1																		1
AAATAT/ATATTT	1																		1
	Mononucleotide	Dinucleotide	Trinucleotide	Tetranucleotide	Pentanucleotide	Hexanucleotide		Mononucleotide （%）	Dinucleotide （%）	Tetranucleotide （%）	Trinucleotide（%）	Pentanucleotide（%）	Hexanucleotide（%）
G.lancangensis	192	34	9	18	5	0	258	0.7441	0.1317	0.0697	0.0348	0.0193	0
G. marantina	191	30	9	16	3	2	251	0.7609	0.1195	0.0637	0.0358	0.0119	0.0079
G.multiflora	193	30	7	20	3	2	255	0.7568	0.1176	0.0784	0.0274	0.0117	0.0078
G. schomburgkii	188	27	8	16	4	2	245	0.7673	0.1102	0.0653	0.0326	0.0163	0.0082
G. schomburgkii var. angustata	190	34	8	15	4	2	253	0.7509	0.1343	0.0592	0.0316	0.0158	0.0077
H. coccineum	175	32	5	20	3	0	235	0.7446	0.1361	0.0851	0.0212	0.0127	0
H. neocarneum	176	33	5	19	3	1	237	0.7426	0.1392	0.0801	0.0211	0.0126	0.0042
K. rotunda ‘Red Leaf’	163	27	5	23	3	0	221	0.7375	0.1221	0.1041	0.0226	0.0135	0
K. rotunda ‘Silver Diamonds’	173	27	5	22	4	1	232	0.7456	0.1163	0.0948	0.0215	0.0172	0.0043
Z. recurvatum	166	27	5	18	3	2	221	0.7511	0.1221	0.0814	0.0226	0.0135	0.009
tetranucleotide no.	18	16	20	16	15	20	19	23	23	18
AAAT/ATTT %	0.6667	0.5	0.6	0.625	0.6	0.6	0.5789	0.6086	0.4814	0.6111
dinucleotide no.	34	30	30	27	34	32	33	27	27	27
AT/AT %	0.9117	0.9333	0.9333	0.9259	0.9411	0.9375	0.9393	0.9259	0.9259	0.9259
A/T%	0.9687	0.9581	0.9637	0.9574	0.9578	0.96	0.9602	0.957	0.9479	0.9759
Repeats	G. lancangensis	G. marantina	G. multiflora	G. schomburgkii	G. schomburgkii var. angustata	H. coccineum	H. neocarneum	K. rotunda ‘Red Leaf’	K. rotunda ‘Silver Diamonds’	Z. recurvatum
A/T	186	183	186	180	182	168	169	156	164	162
C/G	6	8	7	8	8	7	7	7	9	4
AG/CT	3	2	2	2	2	2	2	2	2	2
AT/AT	31	28	28	25	32	30	31	25	25	25
AAG/CTT	3	3	2	3	3	2	2	2	2	2
AAT/ATT	5	4	4	4	4	2	2	2	2	3
ACT/AGT	0	1	0	0	0	0	0	0	0	0
AGG/CCT	1	1	1	1	1	1	1	1	1	0
AAAC/GTTT	1	1	1	1	1	1	1	2	1	1
AAAG/CTTT	1	2	3	2	2	3	3	3	5	3
AAAT/ATTT	12	8	12	10	9	12	11	14	13	11
AATG/ATTC	2	2	2	2	2	2	2	2	2	2
AATT/AATT	1	2	0	1	1	0	0	1	1	0
ACAT/ATGT	0	1	0	0	0	0	0	0	1	0
AACT/AGTT	1	0	1	0	0	1	1	1	0	1
AATC/ATTG	0	0	1	0	0	0	0	0	0	0
AACG/CGTT	0	0	0	0	0	1	1	0	0	0
AAAAT/ATTTT	1	0	0	2	2	1	1	1	0	2
AAAGG/CCTTT	1	1	1	1	1	0	0	0	0	0
AAATT/AATTT	1	1	0	0	0	0	0	1	1	0
AAGCT/AGCTT	0	1	0	1	1	0	0	0	0	0
AAGGT/ACCTT	0	0	0	0	0	0	0	0	1	0
AATAT/ATATT	0	0	1	0	1	2	2	1	1	0
AATCT/AGATT	0	0	1	0	0	0	0	0	0	0
AACAT/ATGTT	0	0	0	0	0	0	0	0	0	1
AAAAGT/ACTTTT	0	0	0	0	0	0	0	0	0	1
AAATAT/ATATTT	2	1	0	1	0	0	0	0	0	1
AAATTT/AAATTT	0	1	0	1	1	0	0	0	0	0
ACTATC/AGTGAT	0	0	2	0	0	0	0	0	0	0
AATACT/AGTATT	0	0	0	0	0	0	0	0	1	0
AATAGT/ACTATT	0	0	0	0	0	0	1	0	0	0
	G. lancangensis	G. marantina	G.multiflora	G. schomburgkii	G. schomburgkii var. angustata	H. coccineum	H. neocarneum	K. rotunda ‘Red Leaf’	K. rotunda ‘Silver Diamonds’	Z. recurvatum
LSC	173	162	165	157	164	147	146	138	145	134
SSC	43	42	46	44	45	42	46	37	39	39
IRa	21	25	22	22	22	24	25	24	24	24
IRb	23	24	23	22	22	23	25	26	24	24
