# Supplementary material for: Molecular evolution of chloroplast genomes in subfamily Zingiberoideae (Zingiberaceae)
Source: BMC Plant Biol. 2021 Nov 23;21:558. doi: 10.1186/s12870-021-03315-9 (PMC8611967; doi:10.1186/s12870-021-03315-9)
Supplement: Supplementary file 8 — Additional file 8: Table S8. Statistics of SSRs sequences distribution and designed primers in 10 assembled chloroplast genomes of subfamily Zingiberoideae. a G. lancangensis. b G. marantina. c G. multiflora. d G. schomburgkii. e G. schomburgkii var. angustata. f H. coccineum. g H. neocarneum. h K. rotunda ‘Red Leaf’. i K. rotunda ‘Silver Diamonds’. j Z. recurvatum. p1: mononucleotide repeat; p2: dinucleotide repeat; p3: trinucleotide repeat; p4: tetranucleotide repeat; p5: pentanucleotide repeat; p6: hexanucleotide repeat; c: composite SSR. [file 12870_2021_3315_MOESM8_ESM.xlsx]

## Sheet: a. G. lancangensis
ID	SSR nr.	SSR type	SSR	size	start	end	FORWARD PRIMER1 (5'-3')	Tm	REVERSE PRIMER1 (5'-3')	Tm	PRODUCT1 size (bp)	start (bp)	end (bp)	LSC/SSC/IRs	intergenic regions/protein coding genes/intron regions	ycf4_cemA	ycf4	ycf3-CDS3_ycf3-CDS2
G. lancangensis	1	p2	(AT)9	18	1408	1425	CCAATATCAACCGAACAGACGT	58.741	AATGCAAGCACGTTTTGGGG	60.25	223	903	1125	LSC	psbA_trnK-UUU-CDS2	ycf4_cemA	ycf2-D2	ycf3-CDS2_ycf3-CDS1
G. lancangensis	2	p2	(AT)5	10	2646	2655	CGCTCAAGAAGGACTCCAGA	59.109	TGCAGTTCCTTCTCCACGAA	59.244	202	919	1120	LSC	matK	ycf3-CDS1_trnS-GGA	ycf2-D2	trnL-UAA-CDS1_trnL-UAA-CDS2
G. lancangensis	3	p1	(A)8	8	3023	3030	ACTGCAGCGAAAATGGAATTTCT	59.743	TGAACCCCAAAACTCCTTGG	57.919	221	942	1162	LSC	matK	trnV-UAC-CDS1_trnM-CAU	ycf2-D2	rps16-CDS2_rps16-CDS1
G. lancangensis	4	p1	(A)10	10	3665	3674	GAGGGAGTCCAATCAACAGGT	59.369	TACGGGAAAGGATGGGGTCT	59.956	254	797	1050	LSC	matK_trnK-UUU-CDS1	trnV-GAC-D2_rps12-D2-CDS2	ycf2-D2	rps16-CDS2_rps16-CDS1
G. lancangensis	5	c	(A)8ttgtaagaattgagtaaggataaattcttaatttaactttcattttaatttgaaa(T)10	73	3894	3966	TGGAATTGGAGCCATGAAGC	58.522	CCACGACTGATCCTCAAAGGT	59.724	248	917	1164	LSC	matK_trnK-UUU-CDS1	trnT-UGU_trnL-UAA-CDS1	ycf2	rpl16-CDS2_rpl16-CDS1
G. lancangensis	6	p1	(A)9	9	4177	4185	ACCGTTGAGTTAGCAACCCA	59.529	GGGTCGCGCAGTCTAATTCA	60.46	103	972	1074	LSC	trnK-UUU-CDS1_rps16-CDS2	trnT-UGU_trnL-UAA-CDS1	ycf2	rpl16-CDS2_rpl16-CDS1
G. lancangensis	7	c	(A)9tgtatagatctatagtaaaaaacaccaaattcctaatagaaatgccaaaattctgacggaccaaccatttatttatacattttaa(T)8atttaacccaagttaagtttaagttaagg(A)9	140	4308	4447	TGAATTAGACTGCGCGACCC	60.46	TGACGGGTTTGTATTGCCGG	60.956	255	924	1178	LSC	trnK-UUU-CDS1_rps16-CDS2	trnT-UGU_trnL-UAA-CDS1	ycf2	rpl16-CDS2_rpl16-CDS1
G. lancangensis	8	p1	(A)8	8	4683	4690	AGATTTTTGTTGGATTGGCACA	57.314	GGAATCCAGCAACAAACAAGGA	59.372	150	974	1123	LSC	trnK-UUU-CDS1_rps16-CDS2	trnT-UGU_trnL-UAA-CDS1	ycf2	petD-CDS1_petD-CDS2
G. lancangensis	9	p2	(TA)5	10	4862	4871	TCCTTGTTTGTTGCTGGATTCC	59.372	AGGTGCTCAATCAACAGGAACT	59.893	260	923	1182	LSC	trnK-UUU-CDS1_rps16-CDS2	trnT-GGU_psbD	ycf1	petB-CDS1_petB-CDS2
G. lancangensis	10	p1	(A)10	10	5256	5265	TCCCTTCTCTTCGGGATCGA	59.742	TCCCCTGGGACTATGTCAGA	58.984	188	874	1061	LSC	rps16-CDS2_rps16-CDS1	trnT-GGU_psbD	ycf1	petB-CDS1_petB-CDS2
G. lancangensis	11	c	(A)9c(T)8aacttgtttcaagtttaaacctttcga(T)8	53	5613	5665	GGCAGCAACATACCTTTTGT	56.893	CGTGATGGAGCTCGAGTAGA	58.7	280	889	1168	LSC	rps16-CDS2_rps16-CDS1	trnT-GGU_psbD	ycf1	petB-CDS1_petB-CDS2
G. lancangensis	12	p1	(A)8	8	5967	5974	ATGTCCTTCAAGTCGCACGT	59.966	GCTTGTTGAGCCAATGACTA	56.044	180	927	1106	LSC	rps16-CDS1_trnQ-UUG	trnT-GGU_psbD	ycf1	ndhA-CDS2_ndhA-CDS1
G. lancangensis	13	p1	(A)9	9	6240	6248	ATGAATAGTCATTGGCTCAACAAGC	60.164	ACCATCCTGAACAATCTGTTGGA	59.926	247	809	1055	LSC	rps16-CDS1_trnQ-UUG	trnS-UGA_lhbA	ycf1	ndhA-CDS2_ndhA-CDS1
G. lancangensis	14	c	(A)8tatttaatattattaatattaaataaaat(A)9	46	6555	6600	CGTCCAACGACCCCAAAACA	61.096	TCCATATACCATATAACCATAACCAT	55.394	270	891	1160	LSC	rps16-CDS1_trnQ-UUG	trnS-UGA_lhbA	ycf1	ndhA-CDS2_ndhA-CDS1
G. lancangensis	15	p1	(A)11	11	7197	7207	ATGCCTTTGTTTCACGCTGC	60.319	ACTCGGAGGTTCGAATCCTT	58.442	278	874	1151	LSC	rps16-CDS1_trnQ-UUG	trnS-GCU_trnG-GCC-CDS1	ycf1	ndhA-CDS2_ndhA-CDS1
G. lancangensis	16	c	(C)14(A)12	26	7446	7471	GACCAAAACCCGCTGCCTTA	60.892	TCCTAGCAACAAAAATATGCTACA	56.677	217	908	1124	LSC	trnQ-UUG_psbK	trnS-GCU_trnG-GCC-CDS1	ycf1	clpP-CDS3_clpP-CDS2
G. lancangensis	17	p2	(TA)5	10	7588	7597	TGTAGCATATTTTTGTTGCTAGGA	56.677	GCTTCGGGCAATTTGGCAAA	60.602	278	959	1236	LSC	trnQ-UUG_psbK	trnQ-UUG_psbK	ycf1	clpP-CDS3_clpP-CDS2
G. lancangensis	18	p1	(T)9	9	8536	8544	CGTAATCCTGGACGTGAGGA	58.899	GGCTGAGTGGACTAAAGCGT	60.037	241	975	1215	LSC	psbI_trnS-GCU	trnQ-UUG_psbK	ycf1	clpP-CDS3_clpP-CDS2
G. lancangensis	19	p4	(TTAT)3	12	8932	8943	GAAATTACGGAGAATTCAATATTTTCT	55.159	TCGTTCTTTATTTACTCTGAACTTACT	56.805	276	865	1140	LSC	trnS-GCU_trnG-GCC-CDS1	trnP-UGG_psaJ	ycf1	clpP-CDS2_clpP-CDS1
G. lancangensis	20	p2	(AT)5	10	9291	9300	GCCTGGCCAGTACCTCTTTT	59.962	AGGGTAAAGGGCACAAAGCT	59.517	157	922	1078	LSC	trnS-GCU_trnG-GCC-CDS1	trnN-GUU_ndhF	ycf1	clpP-CDS2_clpP-CDS1
G. lancangensis	21	p4	(TTAT)3	12	12695	12706	TCATTTGGCTCTCACGCTCA	59.679	TCTGGTCTAGTCGGAAGAGTCT	59.427	162	978	1139	LSC	atpF-CDS2_atpF-CDS1	trnN-GUU_ndhF	ycf1	atpF-CDS2_atpF-CDS1
G. lancangensis	22	c	(T)8gaatgaaaaaattaaatatgattataaaaattaaatatgattataaaaattaa(AAT)4	73	12879	12951	AGACTCTTCCGACTAGACCAGA	59.427	TGCCGAATCGACGACCTATG	59.97	206	934	1139	LSC	atpF-CDS2_atpF-CDS1	trnN-GUU_ndhF	ycf1	atpF-CDS2_atpF-CDS1
G. lancangensis	23	c	(T)9atcaattta(T)8atttccactttat(TTTA)3	51	13646	13696	TTGTATCACTCCGATCGCCC	59.612	TCTTCCTTTCTGTCTTTAGCTT	55.032	280	979	1258	LSC	atpF-CDS1_atpH	trnN-GUU_ndhF	rrn23-D2
G. lancangensis	24	p1	(A)8	8	14650	14657	CGGAATCGTCAGAACTATCTCGT	59.998	ATTGATTGCAGCTCACACTG	56.703	240	828	1067	LSC	atpH_atpI	trnN-GUU_ndhF	rrn23
G. lancangensis	25	p2	(AT)6	12	14785	14796	No primer							LSC	atpH_atpI	trnN-GUU_ndhF	rps4
G. lancangensis	26	p2	(AT)6	12	15211	15222	No primer							LSC	atpH_atpI	trnN-GUU_ndhF	rps3
G. lancangensis	27	p4	(AATA)3	12	15371	15382	AGGAAAAATATAAATTCTAGCCTTACA	55.205	ACCCCCGTCTATTTTTCTAGGA	58.272	266	938	1203	LSC	atpH_atpI	trnN-GUU_ndhF	rps18
G. lancangensis	28	p1	(T)8	8	15523	15530	TCACATATCCATTCTTTTCTTCCA	56.088	AGAAGGGCTGGGGAGGTTAT	59.954	156	957	1112	LSC	atpH_atpI	trnN-GUU_ndhF	rps14
G. lancangensis	29	p1	(T)8	8	15636	15643	ATAACCTCCCCAGCCCTTCT	59.954	GCCGCGGCTTATATAGGTGA	59.754	234	980	1213	LSC	atpH_atpI	trnM-CAU_atpE	rpoC2
G. lancangensis	30	p1	(A)12	12	15779	15790	ATAACCTCCCCAGCCCTTCT	59.954	GCCGCGGCTTATATAGGTGA	59.754	234	837	1070	LSC	atpH_atpI	trnL-UAA-CDS2_trnF-GAA	rpoC2
G. lancangensis	31	p1	(T)10	10	16753	16762	GCCCGCACTTACCTTTTTGC	60.666	ATTTGTGAGGGCCGCTCTAG	59.821	129	979	1107	LSC	atpI_rps2	trnL-CAA_ndhB-CDS2	rpoC2
G. lancangensis	32	p1	(T)11	11	17555	17565	CCGGCCTCCATCATCTCTTC	59.965	AGGTCAATTCCCGGCAGAAG	60.035	155	928	1082	LSC	rps2_rpoC2	trnK-UUU-CDS1_rps16-CDS2	rpoC2
G. lancangensis	33	c	(T)12gttttcggtggtataaaaatgccgctgtgcctagatatcttatctgcctctccaggaaaataaatatctccggaaaatatttttagttcaatata(T)10	117	19679	19795	GGGTGTGATCCGTTGGACAT	60.035	ACAAGAAGTCGAGTAGGCGG	59.473	210	944	1153	LSC	rpoC2	trnK-UUU-CDS1_rps16-CDS2	rpoC1-CDS2
G. lancangensis	34	p1	(A)10	10	19927	19936	CCGCCTACTCGACTTCTTGT	59.473	CGGGAATTACTAAATATGGGACCG	59.067	238	886	1123	LSC	rpoC2	trnK-UUU-CDS1_rps16-CDS2	rpoC1-CDS2
G. lancangensis	35	p3	(TTC)4	12	20058	20069	ACCTCTACGGTCCCATATTT	55.306	TTGGCGAAAAAGCGAAGAAA	57.146	209	962	1170	LSC	rpoC2	trnK-UUU-CDS1_rps16-CDS2	rpoB
G. lancangensis	36	p2	(AT)5	10	21161	21170	CCAATTCGACCAGGTCACCA	59.964	TCCGAGGTATTTCCGTGAGC	59.541	273	820	1092	LSC	rpoC2	trnH-GUG_rpl2-CDS2	rpl20
G. lancangensis	37	p1	(T)9	9	22468	22476	CATCGGAGCCACAAAGGACT	60.036	TTGTCTCCAGCTATCGGGGA	60.033	272	869	1140	LSC	rpoC1-CDS2	trnG-UCC_trnfM-CAU	psbC
G. lancangensis	38	p1	(A)8	8	23630	23637	AACCCTCCTCCCCTAACTCC	59.956	GGGGAATCCAACCCTACAGG	59.449	280	857	1136	LSC	rpoC1-CDS2	trnF-GAA_ndhJ	psbC
G. lancangensis	39	p1	(T)9	9	24236	24244	TGCTTAAATGCAATCTCGCT	56.114	ATCCCGCTCAATCCGATTGG	60.25	242	938	1179	LSC	rpoC1-CDS2_rpoC1-CDS1	trnF-GAA_ndhJ	psbB
G. lancangensis	40	p1	(T)8	8	27528	27535	ATCGGATCCCCACCTACACA	60.032	GCCCGTGTGAGTAGGAAACA	59.966	212	930	1141	LSC	rpoB	trnE-UUC_trnT-GGU	ndhH
G. lancangensis	41	c	(T)8catgttg(A)8tttcagatttttttacttttactat(ATATA)3	63	28631	28693	GCCAGTAGTAATATGGTTTCCCCT	59.896	ACCTGACTTCTGTTGCCACA	59.454	245	961	1205	LSC	rpoB_trnC-GCA	trnE-UUC_trnT-GGU	ndhG
G. lancangensis	42	c	(T)8atagcaattttgcttgtggcaacagaagtcaggtcacactatatcataatttccactttttctattgtattatagaaaact(A)9	98	28796	28893	TGCCGGTATAGCTATCCACCT	60.203	ATATGTAAACCCACACCCCC	56.863	242	957	1198	LSC	rpoB_trnC-GCA	trnD-GUC_trnY-GUA	ndhF
G. lancangensis	43	p1	(A)9	9	29094	29102	AAAAAGCACGACGATTCCCT	58.108	TGGATTTTCGGTCACAGACTGA	59.633	267	794	1060	LSC	rpoB_trnC-GCA	trnC-GCA_petN	ndhD
G. lancangensis	44	c	(A)11taaaagaattagtaatagaatcttagtaaaagaatatgtatgaatactctttttttacctattttata(T)10	89	29236	29324	TCAGTCTGTGACCGAAAATCCA	59.633	GTCCCCTGCCTTACCACTTG	60.323	240	897	1136	LSC	rpoB_trnC-GCA	trnC-GCA_petN	ndhD
G. lancangensis	45	p1	(T)9	9	29504	29512	AATCTGGGTGTCGCCTGATC	59.821	TATCGGTTTGAGCCACACCC	60.036	152	893	1044	LSC	trnC-GCA_petN	rps4_trnT-UGU	ndhA-CDS2
G. lancangensis	46	p1	(A)9	9	29938	29946	TCCAGACTCACGAGGGTCTC	60.323	ACATGTGGGAATACTAAGACCT	56.249	125	919	1043	LSC	trnC-GCA_petN	rps2_rpoC2	matK
G. lancangensis	47	p1	(A)14	14	31294	31307	TCGATCGAAATACACACAGGT	57.139	AGCCTAGATAGTATGGTAGAAAGA	55.68	280	969	1248	LSC	petN_psbM	rps18_rpl20	matK
G. lancangensis	48	p1	(T)10	10	31789	31798	TCCAGCCAGATCATTTCGTT	57.213	TCCCATTGAATTTACAGGAATCCA	58.163	277	799	1075	LSC	psbM_trnD-GUC	rps16-CDS1_trnQ-UUG	clpP-CDS2
G. lancangensis	49	p1	(T)9	9	32048	32056	TGGATTCCTGTAAATTCAATGGGA	58.163	GGGAAGACGATAGGGTTGGG	59.531	250	793	1042	LSC	psbM_trnD-GUC	rps16-CDS1_trnQ-UUG	cemA
G. lancangensis	50	c	(C)9(A)14c(A)9	33	32416	32448	GGACTGGAACTGGAAGGCAT	59.67	AGTGCCTCGACAGAGTACTT	58.088	185	901	1085	LSC	psbM_trnD-GUC	rps16-CDS1_trnQ-UUG	accD
G. lancangensis	51	p2	(TC)5	10	32702	32711	ACTCCGGTAAAAAGGGGTACTC	59.431	GAAACAGGGATCCCGCTAGG	59.893	274	852	1125	LSC	psbM_trnD-GUC	rps16-CDS1_trnQ-UUG
G. lancangensis	52	p1	(A)9	9	33156	33164	ACACAGATTACTAGTAACCCATGT	57.131	CCAAAAATTCGCCGCTCCAT	59.827	278	963	1240	LSC	trnD-GUC_trnY-GUA	rps15_ycf1
G. lancangensis	53	c	(T)15gctttatttaac(TTTA)3actttatttaatttaaatttttaaatttatatac(TA)5aaatatatat(TA)5gtata(AT)5	118	33772	33889	ACGAACACTCTTTTCCACTTTTGT	59.542	ACCAATCACTGTCTGAACGGA	59.308	258	918	1175	LSC	trnE-UUC_trnT-GGU	rps12-D2-CDS1_clpP-CDS3
G. lancangensis	54	p2	(TA)5	10	34388	34397	TGACCCGCTTCACCTTTTGA	59.818	TGAACCGATGACTTACGCCT	59.107	231	901	1131	LSC	trnE-UUC_trnT-GGU	rps12-CDS2_trnV-GAC
G. lancangensis	55	p3	(TTA)4	12	34714	34725	GGTTCAAATCCGATAAGGGGC	59.046	ACAGGAGAGGGTAGACTAGTTCT	59.146	275	800	1074	LSC	trnT-GGU_psbD	rps11_rpl36
G. lancangensis	56	c	(TCT)4tgctggatactccatgggaataaatcgata(T)8	50	35104	35153	GGACCTAACCCATTGAATGACG	59.057	TTGGCGGAAGAACAAAACAA	56.672	273	869	1141	LSC	trnT-GGU_psbD	rpoC1-CDS2_rpoC1-CDS1
G. lancangensis	57	c	(A)10tagtgaatttta(T)10	32	35329	35360	TTGTTTTGTTCTTCCGCCAA	56.672	ACCTTGAATTGTCCTATGACTCA	57.238	190	897	1086	LSC	trnT-GGU_psbD	rpoB_trnC-GCA
G. lancangensis	58	p1	(A)8	8	35645	35652	CCTAGATTGGTTTGTGGCCCA	60.272	CCGGACCAACCCACAAAAAC	59.897	277	974	1250	LSC	trnT-GGU_psbD	rpoB_trnC-GCA
G. lancangensis	59	p1	(G)8	8	37104	37111	TAGGTTGGGGGATAGGTCCG	60.105	TTCTTCAAGAGTCTCGGGCC	59.391	143	980	1122	LSC	psbC	rpoB_trnC-GCA
G. lancangensis	60	p1	(G)8	8	37375	37382	TATGATACCTGGGCCCCTGG	60.476	CCATACAAATGCACGGCGAG	59.972	243	981	1223	LSC	psbC	rpoB_trnC-GCA
G. lancangensis	61	c	(T)8atattctggctcggctaggtggaatagccgagccattccctttgctttttatt(A)8	69	38257	38325	GCTGCAGCAGGCTTTGAAAA	60.25	TATCGGGGGTTCGAATCCCT	60.105	256	894	1149	LSC	psbC_trnS-UGA	rpl32_trnL-UAG
G. lancangensis	62	p2	(AT)6	12	38584	38595	AGGGATTCGAACCCCCGATA	60.105	GACATGGAGTCGAGGGGAAT	58.876	279	803	1081	LSC	trnS-UGA_lhbA	rpl32_trnL-UAG
G. lancangensis	63	p2	(TA)6	12	38748	38759	TTCCCCTCGACTCCATGTCT	59.959	AGCAAATACAACGGGTACACT	57.588	259	899	1157	LSC	trnS-UGA_lhbA	rpl32_trnL-UAG
G. lancangensis	64	p1	(A)11	11	39236	39246	TGTGTGGACATATGCATGCA	57.874	GGATAGCGGGAATCGAACCC	60.321	110	969	1078	LSC	lhbA_trnG-UCC	rpl32_trnL-UAG
G. lancangensis	65	c	(C)9(A)11	20	39443	39462	CCAAGGAGAAGATGCGGGTT	60.035	CCTTGAGGTCACGGGTTCAA	59.892	252	837	1088	LSC	trnG-UCC_trnfM-CAU	rpl2-D2-CDS2_trnH-GUG-D2
G. lancangensis	66	p1	(T)11	11	39941	39951	CCGATGGAGACGTGTAGGTG	59.899	CGATGGATAGGGAGGTGAGGA	60.203	277	907	1183	LSC	rps14	rpl20_rps12-CDS1
G. lancangensis	67	p1	(T)9	9	44744	44752	GTCTGGCCCATTCCTCGAAA	60.035	AGATCCGAACACTTGCCTCG	60.109	273	833	1105	LSC	psaA_ycf3-CDS3	rbcL_accD
G. lancangensis	68	p1	(T)9	9	44928	44936	TACTTTCCCGGCGAAACGAA	59.967	ACAAGATACGGTGGAATGACT	56.738	200	972	1171	LSC	psaA_ycf3-CDS3	rbcL_accD
G. lancangensis	69	p5	(TAATA)3	15	45832	45846	TTCTCCCACCTTCAGAGGAA	57.584	ATTGAGCAGCGGTGTAGCAT	60.108	232	830	1061	LSC	ycf3-CDS3_ycf3-CDS2	psbM_trnD-GUC
G. lancangensis	70	p1	(A)13	13	47154	47166	GAGGCTGCATCAATCGAGGA	59.894	TCCGACAACTTCCGGAGAAA	58.958	216	857	1072	LSC	ycf3-CDS2_ycf3-CDS1	psbM_trnD-GUC
G. lancangensis	71	p1	(T)8	8	47658	47665	ACAAAACGGATACTTACCTTAGTCT	57.763	TGCAGTACAAGTGCGACTGA	59.612	253	968	1220	LSC	ycf3-CDS1_trnS-GGA	psbM_trnD-GUC
G. lancangensis	72	p1	(T)8	8	48453	48460	TTTGGCAATTCCTCGTGGGG	60.898	AGCCAAAGGGTCAACAGGTC	60.179	267	963	1229	LSC	rps4	psbM_trnD-GUC
G. lancangensis	73	c	(TA)6atttctatatataatttaaaaattttttgtatatataggaagttgtggctacgttttataatttgttc(T)8	88	49083	49170	AAAGGATAAACAAAGCAAAGCT	55.065	TGTCGTGGTAACTTGCAACT	57.681	258	905	1162	LSC	rps4_trnT-UGU	psbI_trnS-GCU
G. lancangensis	74	c	(AT)6aaatatataaatataaaagtataaaagatattaattatataattatatattttttatat(A)9tgatataaaat(A)10	101	49768	49868	No primer							LSC	trnT-UGU_trnL-UAA-CDS1	psbH_petB-CDS1
G. lancangensis	75	p5	(TAATT)3	15	50029	50043	AAATCGAACTCTTTCTGAAAACTT	55.502	CGTCCTATCTCTTCCCTTTCCG	59.965	226	913	1138	LSC	trnT-UGU_trnL-UAA-CDS1	psbE_petL
G. lancangensis	76	p1	(A)8	8	50169	50176	CGGAAAGGGAAGAGATAGGACG	59.965	TGTCTATCCCCCATCAGTTCA	57.871	217	977	1193	LSC	trnT-UGU_trnL-UAA-CDS1	psbE_petL
G. lancangensis	77	c*	(AATA)3(AT)5*gaactgatgggggatagacaaaaaaactaaataggagcatacaatacactttttcaatatagaaaaaattatctaacgaattaaacaggtc(CAAA)3	122	50325	50446	TTAGAGGTAGGGGGAAAGGT	56.638	CGCCATATCCCCCTTGATACC	60.065	276	896	1171	LSC	trnT-UGU_trnL-UAA-CDS1	psbE_petL
G. lancangensis	78	p1	(A)9	9	50638	50646	TGGCGAAATTGGTAGACGCT	60.037	ACGGATTCCAACTACCAACGA	59.38	230	854	1083	LSC	trnL-UAA-CDS1_trnL-UAA-CDS2	psbC_trnS-UGA
G. lancangensis	79	p1	(T)8	8	51128	51135	ATCGTGAGGGTTCAAGTCCC	59.386	TGTGTTGTGAAAGAGTGGAGTGA	60.055	140	932	1071	LSC	trnL-UAA-CDS2_trnF-GAA	psbB_psbT
G. lancangensis	80	p1	(T)9	9	51741	51749	AGTGCCGTCTCCTTTTTCTT	57.36	CCATGAACTTTGTACCGCGC	60.179	165	934	1098	LSC	trnF-GAA_ndhJ	psbA_trnK-UUU-CDS2
G. lancangensis	81	p1	(T)16	16	51925	51940	GCGCGGTACAAAGTTCATGG	60.179	ACGCCCCGTTCTAGATGAAA	59.1	178	895	1072	LSC	trnF-GAA_ndhJ	psaJ_rpl33
G. lancangensis	82	p1	(T)8	8	52636	52643	TGGAATCCCAATCCTCGGTT	58.705	CCCCCGAATTAGTGAATCAGGA	59.562	258	804	1061	LSC	ndhJ_ndhK	psaA_ycf3-CDS3
G. lancangensis	83	p2	(TA)5	10	54189	54198	No primer							LSC	ndhC_trnV-UAC-CDS2	psaA_ycf3-CDS3
G. lancangensis	84	p4	(TAAT)3	12	54310	54321	No primer							LSC	ndhC_trnV-UAC-CDS2	petN_psbM
G. lancangensis	85	p1	(A)14	14	54450	54463	CCGTTGAATCGAGAGGTGACA	60.068	TGCCATAACAAAACAAACGAGT	57.359	236	947	1182	LSC	ndhC_trnV-UAC-CDS2	petG_trnW-CCA
G. lancangensis	86	p4	(ATTT)3	12	56164	56175	ACGTGTAAACGAGGTGCTCT	59.328	GGAACCCATCACTTCGGGAA	59.673	210	884	1093	LSC	trnV-UAC-CDS1_trnM-CAU	petA_psbJ
G. lancangensis	87	c	(T)8atcagattagacttgattgtgttcaattagcaaaattaacatgtggtgtatatataaagaacttttaaaaaactta(T)19	103	56426	56528	CGGCGGTAGTCATTGGTTCA	60.391	GACACGAGTGGAGGCTGTAA	59.398	278	887	1164	LSC	trnM-CAU_atpE	petA_psbJ
G. lancangensis	88	p1	(T)10	10	58666	58675	TAGTTGGTGTCACCCAACCG	59.893	AGCCAACGAGATCGAAATACTGA	59.869	241	913	1153	LSC	atpB_rbcL	ndhJ_ndhK
G. lancangensis	89	p1	(T)11	11	58834	58844	TCGATCTCGTTGGCTATTGTTCT	59.869	TGACGCAACCCAATGTTTGT	58.893	242	971	1212	LSC	atpB_rbcL	ndhG_ndhI
G. lancangensis	90	p1	(T)9	9	59172	59180	ACAAACATTGGGTTGCGTCA	58.893	TGGTGACATAAGTCCCTCCCT	59.92	260	855	1114	LSC	atpB_rbcL	ndhG_ndhI
G. lancangensis	91	p1	(A)10	10	60820	60829	AAGTCGGCCCAGTCTTTTCC	60.251	TCCACCACTCTCAAGGATCCA	60.203	269	951	1219	LSC	rbcL_accD	ndhF_rpl32
G. lancangensis	92	p3	(TAT)4	12	61164	61175	TCAAGCCAAGGGAAAGACTCC	59.926	AGAAAGACACAGCTTTTTCCCA	58.369	224	911	1134	LSC	rbcL_accD	ndhE_ndhG
G. lancangensis	93	p1	(A)8	8	61884	61891	TGAGGTTGACAATGATAGTTCCT	57.238	AGAACGATCACTCTCACTACT	55.583	268	926	1193	LSC	accD	ndhC_trnV-UAC-CDS2
G. lancangensis	94	p2	(AT)5	10	63117	63126	CCCGAGGGTTCACAAACATC	58.835	ACCTCTGTCTATCTACAAGGAGA	57.281	277	777	1053	LSC	accD_psaI	ndhC_trnV-UAC-CDS2
G. lancangensis	95	p2	(AT)9	18	63350	63367	No primer							LSC	accD_psaI	ndhC_trnV-UAC-CDS2
G. lancangensis	96	p1	(T)8	8	64205	64212	TGCTGGGCCTGTATCCTTTT	59.296	GACCCGCGATCCCATAGAAA	59.608	154	893	1046	LSC	ycf4	ndhB-D2-CDS2_trnL-CAA-D2
G. lancangensis	97	c	(CTAA)3tctaataattaatt(TA)5	36	64710	64745	AGGTGGGGAAAAGAACTTGCT	59.782	TCAATTCAAAATCATGGGCCT	56.071	188	921	1108	LSC	ycf4_cemA	matK_trnK-UUU-CDS1
G. lancangensis	98	p5	(AAAGG)3	15	65022	65036	TGGTTTGAATTTGCCCAATTGAGA	59.898	TAAGGAAGGGAGGCCAATGC	59.741	218	952	1169	LSC	ycf4_cemA	matK_trnK-UUU-CDS1
G. lancangensis	99	p1	(A)8	8	65161	65168	AGTCGACGAATGAAGCAGGT	59.396	CCACCAGGGCAAAAATACCA	58.361	120	942	1061	LSC	cemA	lhbA_trnG-UCC
G. lancangensis	100	p1	(T)8	8	67116	67123	CCATTACGGGTCCAAGGTCT	59.09	AGTTCCGGTTTGCCATCCTT	59.888	278	819	1096	LSC	petA_psbJ	infA_rps8
G. lancangensis	101	p1	(T)9	9	67621	67629	AGAGGAAGGACAGAGACTATGA	57.128	GTGGTAAGGTCCCGTTGAGT	59.317	277	883	1159	LSC	petA_psbJ	clpP-CDS1_psbB
G. lancangensis	102	p1	(A)9	9	68654	68662	GCTTCCGGACATTCTGAGCT	60.108	CCGATCTAGACAGCGTTGCT	59.899	211	959	1169	LSC	psbE_petL	ccsA_ndhD
G. lancangensis	103	c	(AT)5aatgtaataattctatgtaatatagaatatattatgtaatgtaatataaaatagtatataatagttaatgaaagaactgaaag(A)10	103	69259	69361	GGTTGGTCGTAGTTGTATAGTCGT	60.143	ACCTTTATTTTGGATCTAACAGTTGCA	59.767	249	906	1154	LSC	psbE_petL	atpI_rps2
G. lancangensis	104	c	(A)8t(A)12	21	69663	69683	CGATAGATTGTGGGGCACCT	59.53	GTTTTGGAACGAATGCCTGA	56.922	148	909	1056	LSC	psbE_petL	atpH_atpI
G. lancangensis	105	p1	(T)14	14	70373	70386	GGAGGTCCAATGCAAGTTGC	59.755	GGGTCTCCAAAACCCGATGT	59.962	153	948	1100	LSC	petG_trnW-CCA	atpH_atpI
G. lancangensis	106	p2	(TA)8	16	70806	70821	CCAAAACAAACGCGCTACCA	59.97	TCATCTAATCCCCTGTTCCTGA	57.992	273	886	1158	LSC	trnP-UGG_psaJ	atpH_atpI
G. lancangensis	107	p3	(TTC)4	12	71783	71794	TGATAATTGCAACGAAATTTTTAGAA	55.295	GACCAGGCGTATTGTGTCGA	60.109	268	929	1196	LSC	psaJ_rpl33	atpH_atpI
G. lancangensis	108	p1	(A)10	10	72558	72567	CGATCCCCCGAACTCGAATT	59.896	ACAGAATTCCCCGGAGTGAC	59.386	268	968	1235	LSC	rps18	atpH_atpI
G. lancangensis	109	c	(A)9ttccca(T)9aaacatgttcgttcattcctattactta(T)12	64	72676	72739	CGATCCCCCGAACTCGAATT	59.896	ACAGAATTCCCCGGAGTGAC	59.386	268	850	1117	LSC	rps18_rpl20	atpH_atpI
G. lancangensis	110	p1	(T)8	8	72849	72856	TCCGGGGAATTCTGTTTCGT	59.312	GAGGCAGGCAAAAGAGGGAT	60.034	277	930	1206	LSC	rpl20	atpH_atpI
G. lancangensis	111	p1	(A)8	8	73417	73424	CCCTTCCCTTGGTCGATGAA	59.382	AGCTCCGGTGTATAGAGAGGA	59.225	219	851	1069	LSC	rpl20_rps12-CDS1	atpF-CDS1_atpH
G. lancangensis	112	p2	(TA)9	18	74059	74076	GTTGGCATGTCGTAATGTCGT	59.27	ATCTTGTAGGGGCGGATCCT	60.105	229	979	1207	LSC	rps12-D2-CDS1_clpP-CDS3	atpB_rbcL
G. lancangensis	113	p1	(A)8	8	74538	74545	AGTCCCCTGATCTTCCGTCA	59.959	AGAAATGCCCGTACGGTTGT	59.964	168	882	1049	LSC	clpP-CDS3_clpP-CDS2	atpB_rbcL
G. lancangensis	114	p1	(T)9	9	74820	74828	ACCCTTCCTTTCGAGGGAGT	60.179	TCGGGAGTACATTTCAGCGT	59.107	228	871	1098	LSC	clpP-CDS3_clpP-CDS2	atpB_rbcL
G. lancangensis	115	c	(AATAA)3tggtttgtttagatcgaactcgaagtgccatgctattattacttattatttatattcaatatggcgaaggcatagtgtttc(T)9	105	74998	75102	ACGCTGAAATGTACTCCCGA	59.107	TAGCATTCCCTCACGCTTGG	60.108	243	901	1143	LSC	clpP-CDS3_clpP-CDS2	accD_psaI
G. lancangensis	116	p4	(ATAA)3	12	75289	75300	GTCGGGCGTAACAAATTGCA	59.761	CGTATGCATCCAAAGGTGCG	59.972	262	929	1190	LSC	clpP-CDS2	accD_psaI
G. lancangensis	117	p1	(A)10	10	75580	75589	CGCACCTTTGGATGCATACG	59.972	AGGTAAGGAAGCGAGAACACA	59.032	182	880	1061	LSC	clpP-CDS2_clpP-CDS1	rps19_rpl2-CDS1
G. lancangensis	118	p1	(T)10	10	75846	75855	TCTTGTTCCTGAATGGGCCC	59.96	ACGTCCAACCAATAACCAACAG	59.118	206	887	1092	LSC	clpP-CDS2_clpP-CDS1	petD-CDS2_rpoA
G. lancangensis	119	p1	(T)9	9	76792	76800	TCCTCCCATTGCGTATTGGT	59.084	ACCAAGGCAAACCCATGGAA	60.105	251	799	1049	LSC	clpP-CDS1_psbB	trnH-GUG-D2_rps19-D2
G. lancangensis	120	p1	(T)8	8	77560	77567	CAGCGGGTACATTGGGCATA	60.179	CGGCGCTAACTCTTCGGTAT	59.97	261	876	1136	LSC	psbB
G. lancangensis	121	p1	(T)8	8	78383	78390	TGCTCTGGTATCTTTCGCCTC	59.863	GCTTCCATAGATTCGATCGTGG	59.01	187	978	1164	LSC	psbB_psbT
G. lancangensis	122	p1	(A)9	9	79222	79230	CTAATGGGGGTCGCTATGGC	60.322	TCCACGGTCGAACTACCAGA	60.251	202	865	1066	LSC	psbH_petB-CDS1
G. lancangensis	123	c	(T)8ctttcagactta(T)10	30	79551	79580	GACCTCGAAACCGAACTCCA	59.684	TAAAGCCAAGCCTCAAGCCA	59.888	214	945	1158	LSC	petB-CDS1_petB-CDS2
G. lancangensis	124	p1	(A)9	9	79853	79861	TGGCTTGAGGCTTGGCTTTA	59.888	TCAAGTTGGCTCATCCGTCT	59.023	260	837	1096	LSC	petB-CDS1_petB-CDS2
G. lancangensis	125	p1	(T)9	9	79998	80006	AGACGGATGAGCCAACTTGA	59.023	TCATCTCGTACGGCTCAAGC	59.899	193	932	1124	LSC	petB-CDS1_petB-CDS2
G. lancangensis	126	p3	(ATA)4	12	81347	81358	TGCATGAACAGGCTCCGTAA	59.677	TGTGTTTACCCCCACAACATCT	59.824	250	869	1118	LSC	petD-CDS1_petD-CDS2
G. lancangensis	127	c	(T)8ctttcgatttttcatttttattag(A)9gattaaataattacaatggatt(A)10	73	82392	82464	ACACGAAAATACGAATTGTGTCA	57.339	AGACATTTTACGGAAGCATTTCGA	59.306	163	961	1123	LSC	petD-CDS2_rpoA
G. lancangensis	128	p1	(T)11	11	84075	84085	GCCCATTCCTACGTGAACCA	60.036	AATGCCGACTGATACGTCGG	60.249	250	845	1094	LSC	rps11_rpl36
G. lancangensis	129	p3	(GGA)4	12	84652	84663	CGGAACATACCGTTGGGAAGT	60.338	AATGACGGATCGAGAAGCTC	57.499	241	834	1074	LSC	infA_rps8
G. lancangensis	130	p1	(T)10	10	86424	86433	CCAGCTCCTCGCGAATGAAA	60.741	TCGCCCGCGAAACTTTAGAT	60.109	264	818	1081	LSC	rpl16-CDS2_rpl16-CDS1
G. lancangensis	131	p4	(TTCT)3	12	86898	86909	GCAACGGAGCTCCCAAAATC	59.829	TCTGGGTTGTGAAGCAAAAA	55.976	266	795	1060	LSC	rpl16-CDS2_rpl16-CDS1
G. lancangensis	132	p1	(T)9	9	87173	87181	TGGGATATCGATACTACGAAGCA	58.671	GCTATGCTTAGTGTGTGACTCG	59.145	173	889	1061	LSC	rpl16-CDS2_rpl16-CDS1
G. lancangensis	133	p1	(T)8	8	87734	87741	CCGCCCTGCAATTTGAACTT	59.682	AGGGCCAAAGAGGAAGCATC	60.034	245	804	1048	LSC	rps3
G. lancangensis	134	c	(T)9agtgaacgtgtcatgtcacagtgtattactcc(T)10	51	88948	88998	GGTAGATGCCCGAGACCAAG	59.895	ACATCCGCCCCTTTTCTAGC	60.107	277	905	1181	IRa	rps19_rpl2-CDS1
G. lancangensis	135	p1	(T)10	10	89204	89213	GTTCAATTCCCGTCGTTCGC	60.179	GCCGGATCTAAGTGTTGGCT	60.108	275	971	1245	IRa	trnH-GUG_rpl2-CDS2
G. lancangensis	136	p1	(A)8	8	91947	91954	CTAACCGGAGTTCACGGTGG	60.389	GTCCTTGCGGATCGGATCAT	59.966	176	956	1131	IRa	ycf2
G. lancangensis	137	p1	(A)8	8	93269	93276	CGAGCCGGATCTGGTGTATC	60.039	CATTCCCGCAGTAGATCCGG	60.32	209	937	1145	IRa	ycf2
G. lancangensis	138	c	(A)9catatttttggg(GA)5	31	94519	94549	TTTTCTTCGTGCGTCGGTAA	58.15	TGGCTCGGATCGAATTGGAA	59.46	168	981	1148	IRa	ycf2
G. lancangensis	139	p1	(A)9	9	94888	94896	AGCCATTCGTTCGTAGAGCT	59.182	TCTGCCCTTTCTCAACGCAT	59.963	273	775	1047	IRa	ycf2
G. lancangensis	140	p2	(TA)5	10	99452	99461	TGTCATATAGGCCCGGGTCA	60.105	GGATGGGTCATTCGAGCGTA	59.612	181	938	1118	IRa	trnL-CAA_ndhB-CDS2
G. lancangensis	141	p1	(T)12	12	103958	103969	CGATCAATCCCTTTGCCCCT	60.107	CGTACCCTTCGCTCGATGAA	59.9	167	977	1143	IRa	rps12-CDS2_trnV-GAC
G. lancangensis	142	p1	(A)8	8	110581	110588	AGCTGGTTCTCCCCGAAATG	60.035	TAGGGGCCTTAGCTGGTGAT	60.03	230	867	1096	IRa	rrn23
G. lancangensis	143	p1	(A)8	8	115150	115157	AGAATGCCGTCGCCTATTGT	59.822	CCGGATCCTCCTTTTCTTCCC	60.134	172	870	1041	IRa	trnN-GUU_ndhF
G. lancangensis	144	p1	(T)8	8	115353	115360	TATAAGCGGTGGAATCGTCC	57.193	TGCTCATTGGTAGAAACCCA	56.736	245	919	1163	IRa	trnN-GUU_ndhF
G. lancangensis	145	p1	(T)10	10	116422	116431	AGGATCCTTACGCGCTCAAA	59.465	TCGTTTTCATCGAGAGCCTTCA	60.029	246	902	1147	IRa	trnN-GUU_ndhF
G. lancangensis	146	p1	(A)9	9	116944	116952	ACCCCGAGTGGTATGAGGAT	59.735	GGGCAGGACCAAAAGGAAGT	60.179	276	802	1077	IRa	trnN-GUU_ndhF
G. lancangensis	147	p1	(A)9	9	117063	117071	GCCCGAACCCTACCTTCTTT	59.673	TTGCATGGTCGATTCAGGAA	57.512	276	955	1230	IRa	trnN-GUU_ndhF
G. lancangensis	148	p4	(ATTT)3	12	117193	117204	GCCCGAACCCTACCTTCTTT	59.673	TTGCATGGTCGATTCAGGAA	57.512	276	825	1100	IRa	trnN-GUU_ndhF
G. lancangensis	149	p1	(A)9	9	117406	117414	TCAGGAATCAAATAGAAGAAATCGCA	59.177	TGTGCATTGACCTTCAAAATGCT	59.93	217	964	1180	IRa	trnN-GUU_ndhF
G. lancangensis	150	p1	(A)8	8	117597	117604	AGGTCAATGCACAACTTTCAACA	59.553	GGGTACCGCAATATTGAAGTACA	58.555	273	977	1249	IRa	trnN-GUU_ndhF
G. lancangensis	151	c	(GAAT)3ggaaaaactggttaaagggtaattatgcatacaatttatctcagagcaaatggtctcgattagtattagtagcgaaaaaatggcg(A)8	105	117944	118048	ATTGCGGTACCCATCCTTTT	57.475	TCATTGATTCTTTATTGTGAATCGT	55.64	252	891	1142	IRa	trnN-GUU_ndhF
G. lancangensis	152	p1	(T)8	8	118890	118897	TGTCCGATTCGTGAGGATACA	58.629	ACTTTTGATGGGCATTTGCG	57.917	256	936	1191	SSC	ndhF
G. lancangensis	153	c	(T)10aattaactatactatatatgtcatagggtatgtatacatatgcgtaattactatgatccatatattatatatgagatatatgagtaatttaattaat(TA)6attaattaaatatataattaaattatttacattttaaatatattaatgtgtatgtttcaattttttaatttaaatt(TTA)4tatgtttatgttttcatagg(T)8	235	120754	120988	No primer							SSC	ndhF_rpl32
G. lancangensis	154	p1	(T)8	8	121498	121505	CGTGGAATTGACATACCCCGA	60.135	ACAACAAAACTTGCATTTCTATCACA	58.736	264	791	1054	SSC	rpl32_trnL-UAG
G. lancangensis	155	p2	(TA)6	12	121618	121629	AGGGTATGTATATTGGGTTTGGAGT	59.325	CATTGTTTAACGATTTAGATACCTTCA	56.514	267	826	1092	SSC	rpl32_trnL-UAG
G. lancangensis	156	p1	(T)10	10	121791	121800	TGAAGGTATCTAAATCGTTAAACAATG	56.514	GCTATAGAAGCGGGAATTGTTCC	59.501	200	893	1092	SSC	rpl32_trnL-UAG
G. lancangensis	157	p1	(T)11	11	121913	121923	GGAACAATTCCCGCTTCTATAGC	59.501	TCGTCGAGATTCAAGGATTCA	56.857	257	948	1204	SSC	rpl32_trnL-UAG
G. lancangensis	158	c	(TA)5ataaatatatagtatatagtgaaagttctttctttgtgcaagttttttagaaccctttgaaccattccttgttcaaagggttct(A)8tcgaaatgtatctgattaaaattgagatttttaattcatttaattcttttgcattgttcggcgtttaaaagcggaaaataaaaagag(A)8	197	123408	123604	ACAAAACATCATCCCATACCCA	57.67	TCGATAGTCTTGTCTTTCATTAAAAA	55.493	262	973	1234	SSC	ccsA_ndhD
G. lancangensis	159	c	(AATA)3ggagttaatatcattcctattgccattacaaaaataattagtatttttgacattaaaagaaatcttttactagtaattattcc(A)8ctaatgattctgcaacaaaaccactcattcccggcaatgcaagagaagccattgaaaaactactaaacatggtaaaaagttttggcattgggatcgata(C)8	210	123839	124048	TCCATAGAACATCTGACGTAACA	57.092	ACGACTTGTGATAGAATGGGTCT	59.23	279	971	1249	SSC	ndhD
G. lancangensis	160	p1	(A)8	8	125071	125078	TGATGACAGAAAACGTGGGTCA	60.159	AGTACGGGCTTTTGTGGTCA	59.529	202	907	1108	SSC	ndhD
G. lancangensis	161	p1	(T)9	9	126416	126424	ACATGCTCGAACATCATTGACT	58.396	GGTGTAATTACTATGGCTCGCC	58.935	252	799	1050	SSC	ndhE_ndhG
G. lancangensis	162	p1	(A)10	10	126643	126652	GGCGAGCCATAGTAATTACACC	58.935	ACCGTTGGAGATGGAGTCAC	59.391	247	802	1048	SSC	ndhG
G. lancangensis	163	p1	(A)15	15	126990	127004	ACAAGAACCAACCCCAACGA	59.744	GGAAGGTATCATAAATTGGATAAACCT	57.412	229	850	1078	SSC	ndhG_ndhI
G. lancangensis	164	c	(TA)6aatataatttattatattataataatattataattagtttaaataaaagaataattctcaa(AAAT)3agtattatatttgtagttattgacaaaaaaagctttgatc(T)8atatc(A)8	146	127129	127274	GGTTTATCCAATTTATGATACCTTCCT	57.412	TCCCTTGATTCAAGAACAATTACCA	58.689	266	914	1179	SSC	ndhG_ndhI
G. lancangensis	165	p1	(T)8	8	128116	128123	CTGGTCCATTCTCATCCTGGG	59.858	CGATTCTTTACTTAGGTGGGTGGA	60.081	191	883	1073	SSC	ndhA-CDS2
G. lancangensis	166	c	(A)8ggcttcggaattcatctcatcccttataatcaaagtatatttttctttgttttgttcggtaataatttaaactatttaatcaaatattcgttatatgaat(A)9ttaataaaataattagaggaatttgttcataaattaaataatgataaaaattttatctatttggatgtatatacatagg(A)8tgaataaata(T)10	224	128658	128881	No primer							SSC	ndhA-CDS2_ndhA-CDS1
G. lancangensis	167	p1	(T)9	9	128987	128995	TCTCAGAGGCAGGTACTTTGA	58.11	AGCAGTACTTTCCTATGATTCCGA	59.35	120	940	1059	SSC	ndhA-CDS2_ndhA-CDS1
G. lancangensis	168	p1	(T)10	10	129104	129113	TCGGAATCATAGGAAAGTACTGCT	59.35	CGTCATCATATCTTGAAGCGGG	59.266	253	919	1171	SSC	ndhA-CDS2_ndhA-CDS1
G. lancangensis	169	p1	(A)9	9	129437	129445	CCCGCTTCAAGATATGATGACG	59.266	TCTCTACGTGTGATTCGTTGA	56.818	274	817	1090	SSC	ndhA-CDS2_ndhA-CDS1
G. lancangensis	170	p1	(T)9	9	131234	131242	GCATTGATGGGTGGTGAGGA	60.034	CGTCGACGTATGCTGTCCTA	59.346	265	956	1220	SSC	ndhH
G. lancangensis	171	p1	(T)10	10	131721	131730	TCTTTCTTTTCTACGGATTTTTCC	55.638	TCACAGAATCTTTTTAGGTGCA	55.927	249	924	1172	SSC	rps15_ycf1
G. lancangensis	172	p1	(T)9	9	132476	132484	TCTGGATTCCCATTCACAAGCA	59.959	CGTCTAGCTTTTATAACGGGTGG	59.199	182	928	1109	SSC	ycf1
G. lancangensis	173	p1	(T)8	8	132897	132904	TCCTTTCTTTTCTTGCATCGT	56.087	ACCGTGGATGATCCCAATCA	58.788	246	933	1178	SSC	ycf1
G. lancangensis	174	p1	(T)12	12	133015	133026	TGTTTGCTTGGATCTGACACA	58.07	ACCGTGGATGATCCCAATCA	58.788	168	893	1060	SSC	ycf1
G. lancangensis	175	c	(T)12acaaaa(T)16cgattcattcccatccaatcaaaaaagtttttttgattggag(T)11gtatagatttgtttctttttcttgatgttttgaaag(A)8gatc(T)9	144	133148	133291	TCTGAAACTTTGGTTCTTTTCGGA	59.055	ACAAATGTACATATCGGTGCCA	58.12	261	963	1223	SSC	ycf1
G. lancangensis	176	c	(T)9agttgtaattttggttcataaataaaggaatttttacctttactatccccata(AT)5	72	133560	133631	ACAATTCCGGTTTCTGTATGTTGA	58.933	ACAGTGTATTTATGGCCGAATCA	58.224	187	955	1141	SSC/IRb	ycf1
G. lancangensis	177	c	(T)8cgccattttttcgctactaatactaatcgagaccatttgctctgagataaattgtatgcataattaccctttaaccagtttttc(CATT)3	104	133804	133907	TGTGAATCGTACAATTTTGATTGA	55.643	ATTGCGGTACCCATCCTTTT	57.475	237	975	1211	IRb	ycf1
G. lancangensis	178	p1	(T)8	8	134248	134255	ACCGCAATATTGAAGTACAGATCT	58.081	GCATTTTGAAGGTCAATGCACA	58.608	278	760	1037	IRb	ycf1
G. lancangensis	179	p1	(T)9	9	134438	134446	TGGTCTTTTATCATCATAGGCTGGA	59.631	TCCTGAATCGACCATGCAAA	57.512	166	972	1137	IRb	ycf1
G. lancangensis	180	p4	(AAAT)3	12	134648	134659	TTGCATGGTCGATTCAGGAA	57.512	GCCCGAACCCTACCTTCTTT	59.673	276	909	1184	IRb	ycf1
G. lancangensis	181	p1	(T)9	9	134781	134789	TTGCATGGTCGATTCAGGAA	57.512	GCCCGAACCCTACCTTCTTT	59.673	276	776	1051	IRb	ycf1
G. lancangensis	182	p1	(T)9	9	134900	134908	GGGCAGGACCAAAAGGAAGT	60.179	ACCCCGAGTGGTATGAGGAT	59.735	276	929	1204	IRb	ycf1
G. lancangensis	183	p1	(A)10	10	135421	135430	TCGTTTTCATCGAGAGCCTTCA	60.029	AGGATCCTTACGCGCTCAAA	59.465	246	860	1105	IRb	ycf1
G. lancangensis	184	p1	(A)8	8	136492	136499	TGCTCATTGGTAGAAACCCA	56.736	TATAAGCGGTGGAATCGTCC	57.193	245	842	1086	IRb	ycf1
G. lancangensis	185	p1	(T)8	8	136695	136702	CCGGATCCTCCTTTTCTTCCC	60.134	AGAATGCCGTCGCCTATTGT	59.822	172	964	1135	IRb	ycf1
G. lancangensis	186	p1	(T)8	8	141264	141271	TAGGGGCCTTAGCTGGTGAT	60.03	AGCTGGTTCTCCCCGAAATG	60.035	230	909	1138	IRb	rrn23-D2
G. lancangensis	187	p1	(A)12	12	147883	147894	CGTACCCTTCGCTCGATGAA	59.9	TGCGGATCAAATCACGATCT	57.398	225	866	1090	IRb	trnV-GAC-D2_rps12-D2-CDS2
G. lancangensis	188	p2	(AT)5	10	152390	152399	GGATGGGTCATTCGAGCGTA	59.612	TGTCATATAGGCCCGGGTCA	60.105	181	890	1070	IRb	ndhB-D2-CDS2_trnL-CAA-D2
G. lancangensis	189	p1	(T)9	9	156956	156964	TCTGCCCTTTCTCAACGCAT	59.963	AGCCATTCGTTCGTAGAGCT	59.182	273	959	1231	IRb	ycf2-D2
G. lancangensis	190	c	(TC)5cccaaaaatatg(T)9	31	157303	157333	ACCTGTGACTCGATTGGCAA	59.604	GGCTGAATCCCGTGAAACCA	60.608	280	974	1253	IRb	ycf2-D2
G. lancangensis	191	p1	(T)8	8	158576	158583	CATTCCCGCAGTAGATCCGG	60.32	CGAGCCGGATCTGGTGTATC	60.039	209	860	1068	IRb	ycf2-D2
G. lancangensis	192	p1	(T)8	8	159898	159905	GTCCTTGCGGATCGGATCAT	59.966	CTAACCGGAGTTCACGGTGG	60.389	176	874	1049	IRb	ycf2-D2
G. lancangensis	193	p1	(A)10	10	162639	162648	GCCGGATCTAAGTGTTGGCT	60.108	GTTCAATTCCCGTCGTTCGC	60.179	275	762	1036	IRb	rpl2-D2-CDS2_trnH-GUG-D2
G. lancangensis	194	c	(A)10ggagtaatacactgtgacatgacacgttcact(A)9	51	162854	162904	ACATCCGCCCCTTTTCTAGC	60.107	GGTAGATGCCCGAGACCAAG	59.895	277	867	1143	IRb	trnH-GUG-D2_rps19-D2
	G. lancangensis	G. marantina	G.multiflora	G. schomburgkii	G. schomburgkii var. angustata	H. coccineum	H. neocarneum	K. rotunda ‘Red Leaf’	K. rotunda ‘Silver Diamonds’	Z. recurvatum
intergenic regions	120	120	116	108	118	107	107	102	107	100
intron regions	23	23	25	22	22	21	21	19	22	21
protein coding regions	51	50	54	60	51	48	47	44	45	48

## Sheet: b. G. marantina
ID	SSR nr.	SSR type	SSR	size	start	end	FORWARD PRIMER1 (5'-3')	Tm	REVERSE PRIMER1 (5'-3')	Tm	PRODUCT1 size (bp)	start (bp)	end (bp)	LSC/SSC/IRs	intergenic regions/protein coding genes/intron regions	ycf4_cemA	ycf4	ycf3-CDS2_ycf3-CDS1
G. marantina	1	p1	(T)19	19	1412	1430	CCAATATCAACCGAACAGACGT	58.741	CGACTAGTTCCGGGTTCGAG	59.902	155	900	1054	LSC	psbA_trnK-UUU-CDS2	ycf3-CDS1_trnS-GGA	ycf2-D2	trnL-UAA-CDS1_trnL-UAA-CDS2
G. marantina	2	p6	(TTATAT)3	18	1749	1766	ACATCCCGATCCCGAGAAGA	60.106	ATCCGTATCAATGACCTGGT	56.004	248	823	1070	LSC	trnK-UUU-CDS2_matK	ycf3-CDS1_trnS-GGA	ycf2-D2	trnL-UAA-CDS1_trnL-UAA-CDS2
G. marantina	3	p2	(AT)5	10	2655	2664	CGCTCAAGAAGGACTCCAGA	59.109	ACCCTATCCCGTCCATATGGA	59.564	279	919	1197	LSC	matK	trnV-UAC-CDS1_trnM-CAU	ycf2-D2	rps16-CDS2_rps16-CDS1
G. marantina	4	p1	(A)8	8	3032	3039	ACTGCAGCGAAAATGGAATTTCT	59.743	TGAACCCCAAAACTCCTTGG	57.919	221	942	1162	LSC	matK	trnV-GAC-D2_rps12-D2-CDS2	ycf2-D2	rps16-CDS2_rps16-CDS1
G. marantina	5	p1	(A)10	10	3674	3683	GAGGGAGTCCAATCAACAGGT	59.369	TACGGGAAAGGATGGGGTCT	59.956	254	797	1050	LSC	matK_trnK-UUU-CDS1	trnT-UGU_trnL-UAA-CDS1	ycf2	rpoC1-CDS2_rpoC1-CDS1
G. marantina	6	p1	(A)8	8	3903	3910	TGGAATTGGAGCCATGAAGC	58.522	CCACGACTGATCCTCAAAGGT	59.724	245	917	1161	LSC	matK_trnK-UUU-CDS1	trnT-UGU_trnL-UAA-CDS1	ycf2	rpl16-CDS2_rpl16-CDS1
G. marantina	7	p1	(A)8	8	4183	4190	ACCGTTGAGTTAGCAACCCA	59.529	AATGTTTTGATGGGGTCGCG	59.474	109	972	1080	LSC	trnK-UUU-CDS1_rps16-CDS2	trnT-UGU_trnL-UAA-CDS1	ycf2	rpl16-CDS2_rpl16-CDS1
G. marantina	8	p1	(A)10	10	4315	4324	TGAATTAGACTGCGCGACCC	60.46	TGACGGGTTTGTATTGCCGG	60.956	261	917	1177	LSC	trnK-UUU-CDS1_rps16-CDS2	trnT-UGU_trnL-UAA-CDS1	ycf2	petD-CDS1_petD-CDS2
G. marantina	9	p1	(A)9	9	4445	4453	TGAATTAGACTGCGCGACCC	60.46	TGACGGGTTTGTATTGCCGG	60.956	261	787	1047	LSC	trnK-UUU-CDS1_rps16-CDS2	trnT-UGU_trnL-UAA-CDS1	ycf1	petB-CDS1_petB-CDS2
G. marantina	10	p1	(A)8	8	4689	4696	AGATTTTTGTTGGATTGGCACA	57.314	GGAATCCAGCAACAAACAAGGA	59.372	150	974	1123	LSC	trnK-UUU-CDS1_rps16-CDS2	trnT-GGU_psbD	ycf1	petB-CDS1_petB-CDS2
G. marantina	11	p2	(TA)5	10	4868	4877	TCCTTGTTTGTTGCTGGATTCC	59.372	AGGTGCTCAATCAACAGGAACT	59.893	243	923	1165	LSC	trnK-UUU-CDS1_rps16-CDS2	trnT-GGU_psbD	ycf1	petB-CDS1_petB-CDS2
G. marantina	12	p1	(A)11	11	5247	5257	TCCCTTCTCTTCGGGATCGA	59.742	AGGATTCCCCTGGGACTATGT	59.702	197	872	1068	LSC	rps16-CDS2_rps16-CDS1	trnT-GGU_psbD	ycf1	ndhA-CDS2_ndhA-CDS1
G. marantina	13	c	(A)8c(T)10aacttgtttcaaatttaaaaacctttcga(T)8	56	5611	5666	GGGCAGCAACATACCTTTTGT	59.382	GGGGAAGAATCTAGGGTTAGTGC	60.181	237	888	1124	LSC	rps16-CDS2_rps16-CDS1	trnS-UGA_lhbA	ycf1	ndhA-CDS2_ndhA-CDS1
G. marantina	14	p1	(A)9	9	5968	5976	ATGTCCTTCAAGTCGCACGT	59.966	TCCTTATCCCAGATTCGCAA	56.312	262	927	1188	LSC	rps16-CDS1_trnQ-UUG	trnS-UGA_lhbA	ycf1	ndhA-CDS2_ndhA-CDS1
G. marantina	15	p1	(A)9	9	6230	6238	TTGCGAATCTGGGATAAGGA	56.312	ACCATCCTGAACAATCTGTTGGA	59.926	149	907	1055	LSC	rps16-CDS1_trnQ-UUG	trnS-GGA_rps4	ycf1	ndhA-CDS2_ndhA-CDS1
G. marantina	16	c	(A)10tattattaaacatattacaattatttacaattatataattacaattatat(TA)5	70	6556	6625	AAAGTACCAACCAAGAGTTCAT	55.554	TGGAAAAATTGTCGAACCTGAAGT	59.357	263	929	1191	LSC	rps16-CDS1_trnQ-UUG	trnS-GCU_trnG-GCC	ycf1	ndhA-CDS2_ndhA-CDS1
G. marantina	17	p1	(A)19	19	7224	7242	ATGCCTTTGTTTCACGCTGC	60.319	AGGATAACACTGTATCCCACA	55.767	272	834	1105	LSC	rps16-CDS1_trnQ-UUG	trnQ-UUG_psbK	ycf1	clpP-CDS3_clpP-CDS2
G. marantina	18	c	(C)15(A)12	27	7481	7507	GCCACGCCCCATTTTTATCC	59.896	TCCTAGCAACAAAAATATGCTACA	56.677	191	935	1125	LSC	trnQ-UUG_psbK	trnQ-UUG_psbK	ycf1	clpP-CDS3_clpP-CDS2
G. marantina	19	p2	(TA)5	10	7624	7633	TGTAGCATATTTTTGTTGCTAGGA	56.677	GCTTCGGGCAATTTGGCAAA	60.602	278	959	1236	LSC	trnQ-UUG_psbK	trnP-UGG_psaJ	ycf1	clpP-CDS2_clpP-CDS1
G. marantina	20	p1	(T)10	10	8573	8582	CGTAATCCTGGACGTGAGGA	58.899	GGCTGAGTGGACTAAAGCGT	60.037	242	975	1216	LSC	psbI_trnS-GCU	trnN-GUU_ndhF	ycf1	clpP-CDS2_clpP-CDS1
G. marantina	21	c	(T)8gtctagcttcaatgaccccttcaatccgaaaatactagcaatccaacaaaacaaagatatatat(TA)7	86	9187	9272	ATTTATTCCCCCGGCTCAGG	59.521	AGGGTAAAGGGCACAAAGCT	59.517	212	942	1153	LSC	trnS-GCU_trnG-GCC	trnN-GUU_ndhF	ycf1	atpF-CDS2_atpF-CDS1
G. marantina	22	p4	(TTAT)3	12	12650	12661	TCATTTGGCTCTCACGCTCA	59.679	TCTGGTCTAGTCGGAAGAGTCT	59.427	162	978	1139	LSC	atpF-CDS2_atpF-CDS1	trnN-GUU_ndhF	ycf1	atpF-CDS2_atpF-CDS1
G. marantina	23	c	(T)8gaatgaaaaaaggaaatatgattataaaaattaa(AAT)4	54	12834	12887	AGACTCTTCCGACTAGACCAGA	59.427	TGCCGAATCGACAACCTATG	58.065	187	934	1120	LSC	atpF-CDS2_atpF-CDS1	trnN-GUU_ndhF	rrn23-D2
G. marantina	24	c	(T)8gattaattta(T)10	28	13589	13616	GTATCACTCCGATCGCCCTT	59.325	TCTTCCTTTCTGTCTTTAGCTT	55.032	280	981	1260	LSC	atpF-CDS1_atpH	trnN-GUU_ndhF	rrn23
G. marantina	25	p1	(A)8	8	14594	14601	CGGAATCGTCAGAACTATCTCGT	59.998	ATTGATTGCAGCTCACACTG	56.703	240	828	1067	LSC	atpH_atpI	trnN-GUU_ndhF	rps4
G. marantina	26	p2	(AT)6	12	14813	14824	CAGTGTGAGCTGCAATCAAT	56.703	TCCTATAATCATAATCTGGATCCTCA	56.613	257	829	1085	LSC	atpH_atpI	trnN-GUU_ndhF	rps3
G. marantina	27	c	(AATA)3aaataaacaatactat(A)8	36	14946	14981	AGGATTGGTTGTAATTAGGAAAAAT	55.178	AAGCTCTAAACCCCCGTCTA	57.757	266	949	1214	LSC	atpH_atpI	trnN-GUU_ndhF	rps18
G. marantina	28	p1	(T)8	8	15100	15107	TCACATATCCATTCTTTTCTTCCA	56.088	AGAAGGGCTGGGGAGGTTAT	59.954	156	957	1112	LSC	atpH_atpI	trnN-GUU_ndhF	rps14
G. marantina	29	p1	(T)8	8	15213	15220	ATAACCTCCCCAGCCCTTCT	59.954	GCCGCGGCTTATATAGGTGA	59.754	224	980	1203	LSC	atpH_atpI	trnM-CAU_atpE	rpoC2
G. marantina	30	p1	(A)9	9	15349	15357	ATAACCTCCCCAGCCCTTCT	59.954	GCCGCGGCTTATATAGGTGA	59.754	224	844	1067	LSC	atpH_atpI	trnL-UAA-CDS2_trnF-GAA	rpoC2
G. marantina	31	p1	(T)8	8	16320	16327	GCCCGCACTTACCTTTTTGC	60.666	GCAATTTGTGAGGGTCGCTC	59.831	130	979	1108	LSC	atpI_rps2	trnL-CAA_ndhB-CDS2	rpoC2
G. marantina	32	p1	(T)10	10	17127	17136	CCGGCCTCCATCATCTCTTC	59.965	AGGTCAATTCCCGGCAGAAG	60.035	161	921	1081	LSC	rps2_rpoC2	trnK-UUU-CDS2_matK	rpoC2
G. marantina	33	p1	(T)12	12	19351	19362	GGGTGTGATCCGTTGGACAT	60.035	ACAAGAAGTCGAGTAGGCGG	59.473	186	863	1048	LSC	rpoC2	trnK-UUU-CDS1_rps16-CDS2	rpoC1-CDS2
G. marantina	34	p1	(A)10	10	19494	19503	CCGCCTACTCGACTTCTTGT	59.473	TGATGATCCACGATACAGAAGA	56.459	273	886	1158	LSC	rpoC2	trnK-UUU-CDS1_rps16-CDS2	rpoC1-CDS2
G. marantina	35	p3	(TTC)4	12	19625	19636	CCAGGTAAAATATGCACTTCCTCG	59.727	TCGATTGAAATACCAAAACAGGGT	58.926	245	839	1083	LSC	rpoC2	trnK-UUU-CDS1_rps16-CDS2	rpoB
G. marantina	36	p2	(AT)5	10	20728	20737	CCAATTCGACCAGGTCACCA	59.964	TCCGAGGTATTTCCGTGAGC	59.541	273	820	1092	LSC	rpoC2	trnK-UUU-CDS1_rps16-CDS2	rpoB
G. marantina	37	p1	(T)9	9	22035	22043	CATCGGAGCCACAAAGGACT	60.036	TTGTCTCCAGCTATCGGGGA	60.033	272	869	1140	LSC	rpoC1-CDS2	trnK-UUU-CDS1_rps16-CDS2	psbC
G. marantina	38	p1	(A)8	8	23197	23204	AACCCTCCTCCCCTAACTCC	59.956	GGGGAATCCAACCCTACAGG	59.449	280	857	1136	LSC	rpoC1-CDS2	trnH-GUG_rpl2-CDS2	psbC
G. marantina	39	p1	(T)8	8	23805	23812	TGCTTAAATGCAATCTCGCT	56.114	TCCCCGGCTCTGACATGTAT	60.399	217	938	1154	LSC	rpoC1-CDS2_rpoC1-CDS1	trnG-UCC_trnfM-CAU	psbB
G. marantina	40	p1	(T)8	8	27096	27103	CCCGCCTACACAAGCAAATT	59.112	GCCCGTGTGAGTAGGAAACA	59.966	204	938	1141	LSC	rpoB	trnF-GAA_ndhJ	ndhH
G. marantina	41	p1	(C)8	8	27278	27285	CACGGGCCCATATCCTTGAT	59.598	CCCGCGGGATTAATTTGGAA	58.605	268	953	1220	LSC	rpoB	trnF-GAA_ndhJ	ndhG
G. marantina	42	c	(A)9tttcaga(T)8	24	28227	28250	GCCAGTAGTAATATGGTTTCCCCT	59.896	ACCTGACTTCTGTTGCCACA	59.454	247	945	1191	LSC	rpoB_trnC-GCA	trnE-UUC_trnT-GGU	ndhF
G. marantina	43	c	(T)8atagcaattttgcttgtggcaacagaagtcaggtcacactatatcataatttccactttttctattgtattatagaaaact(A)12	101	28378	28478	TGCCGGTATAGCTATCCACCT	60.203	TGTAAACCCACACCCCCAAA	59.365	243	962	1204	LSC	rpoB_trnC-GCA	trnE-UUC_trnT-GGU	ndhD
G. marantina	44	p1	(A)8	8	28705	28712	TTTGGGGGTGTGGGTTTACA	59.365	ACACCCCTTAAAAACTCCCCT	58.85	249	858	1106	LSC	rpoB_trnC-GCA	trnD-GUC_trnY-GUA	ndhD
G. marantina	45	c	(A)10taaaagaattagtaatagaatcttagtaaaagaatatgtatgaatactctttttttacctattttata(T)10	88	28846	28933	AGGGGAGTTTTTAAGGGGTGT	58.85	GATCAGGCGACACCCAGATT	59.821	235	945	1179	LSC	rpoB_trnC-GCA	trnC-GCA_petN	ndhA-CDS2
G. marantina	46	c	(T)8ctcaaaatctggtccttgggtgtggctcaaaccgatacaaatagggatgaagtgagtcttacttagtaatatgattgactctaactatt(A)12	109	29113	29221	AATCTGGGTGTCGCCTGATC	59.821	TCGACCTCTGATTTTCGTCGT	59.461	263	893	1155	LSC	trnC-GCA_petN	trnC-GCA_petN	matK
G. marantina	47	p1	(A)12	12	29560	29571	ACTCACGAGGGTCTCTGAGT	59.597	ACATGTGGGAATACTAAGACCT	56.249	140	924	1063	LSC	trnC-GCA_petN	rps8_rpl14	matK
G. marantina	48	p1	(T)8	8	30729	30736	AGAACTCCGCGGATCATGTT	59.463	AATCGAAGGCCAACTGTTCT	57.431	263	895	1157	LSC	petN_psbM	rps4_trnT-UGU	clpP-CDS2
G. marantina	49	p1	(A)12	12	30927	30938	ACACACAGGTAAATGTAGCCA	57.219	TGATCTGGCTGGAATCATAAGT	56.946	280	979	1258	LSC	petN_psbM	rps2_rpoC2	cemA
G. marantina	50	p1	(T)10	10	31374	31383	TCCAGCCAGATCATTTCGTT	57.213	TCCCATTGAATTTACAGGAATCCA	58.163	277	799	1075	LSC	psbM_trnD-GUC	rps18_rpl20
G. marantina	51	p1	(T)10	10	31633	31642	TGGATTCCTGTAAATTCAATGGGA	58.163	GGAAGACGATAGGGTTGGGT	58.799	250	793	1042	LSC	psbM_trnD-GUC	rps16-CDS1_trnQ-UUG
G. marantina	52	c	(C)12(A)8	20	32002	32021	GGACTGGAACTGGAAGGCAT	59.67	AGTGCCTCGACAGAGTACTT	58.088	194	901	1094	LSC	psbM_trnD-GUC	rps16-CDS1_trnQ-UUG
G. marantina	53	c	(A)8tggataattaacctttcaacgag(A)11	42	32763	32804	ACAGATTACTAGTAACCCATGTTT	55.527	CCCAAAAATTCGCTGCTCCA	59.397	280	965	1244	LSC	trnD-GUC_trnY-GUA	rps16-CDS1_trnQ-UUG
G. marantina	54	c	(T)11ctttatttaatttaaatttatataatattataaaatttatataatattatatataatatatat(TA)5gtata(AT)10	109	33386	33494	GGATGGGAATAAATGAACCGTCC	59.432	TGCCTGAACGGACAGAATCC	60.036	194	964	1157	LSC	trnE-UUC_trnT-GGU	rps16-CDS1_trnQ-UUG
G. marantina	55	p2	(TA)5	10	34009	34018	TGACCCGCTTCACCTTTTGA	59.818	TGAACCGATGACTTACGCCT	59.107	231	901	1131	LSC	trnE-UUC_trnT-GGU	rps15_ycf1
G. marantina	56	p3	(TTA)4	12	34324	34335	GGCGTAAGTCATCGGTTCAA	58.283	ACAGGAGAGGGTAGACTAGTTCT	59.146	278	798	1075	LSC	trnT-GGU_psbD	rps12-D2-CDS1_clpP-CDS3
G. marantina	57	c	(TCT)4tgctggatactccatgggaataaatcgata(T)8	50	34694	34743	GGACCTAACCCATTGAATGACG	59.057	TTGGCGGAAGAACAAAACAA	56.672	256	869	1124	LSC	trnT-GGU_psbD	rps12-CDS2_trnV-GAC
G. marantina	58	p1	(A)9	9	34902	34910	TTGTTTTGTTCTTCCGCCAA	56.672	ACCTTGAATTGTCCTATGACTCA	57.238	186	897	1082	LSC	trnT-GGU_psbD	rps11_rpl36
G. marantina	59	p1	(G)8	8	36670	36677	TAGGTTGGGGGATAGGTCCG	60.105	TTCTTCAAGAGTCTCGGGCC	59.391	143	980	1122	LSC	psbC	rpoB_trnC-GCA
G. marantina	60	p1	(G)8	8	36941	36948	TATGATACCTGGGCCCCTGG	60.476	CCATACAAATGCACGGCGAG	59.972	243	981	1223	LSC	psbC	rpoB_trnC-GCA
G. marantina	61	c	(T)10attctggctcggctaggtggaatagccgagccattccccttcccttttatt(A)8	69	37823	37891	GCTGCAGCAGGCTTTGAAAA	60.25	CGTGGGTTCGAATCCCTCTC	60.179	249	894	1142	LSC	psbC_trnS-UGA	rpoB_trnC-GCA
G. marantina	62	p2	(AT)6	12	38152	38163	ACCGGTTTTCAAGACCGGAG	60.25	GACATGGAGTCGAGGGGAAT	58.876	247	835	1081	LSC	trnS-UGA_lhbA	rpoB_trnC-GCA
G. marantina	63	p2	(TA)6	12	38316	38327	CCTCGACTCCATGTCCGAAT	59.253	AGCAAATACAACGGGTACACT	57.588	255	903	1157	LSC	trnS-UGA_lhbA	rpl32_trnL-UAG
G. marantina	64	p1	(A)11	11	38804	38814	TTCGGATTGTGAGGCCCATT	59.669	AACCCGCATCTTCTCCTTGG	60.035	222	842	1063	LSC	lhbA_trnG-UCC	rpl32_trnL-UAG
G. marantina	65	p1	(A)9	9	39023	39031	CCAAGGAGAAGATGCGGGTT	60.035	CCTTGAGGTCACGGGTTCAA	59.892	253	825	1077	LSC	trnG-UCC_trnfM-CAU	rpl32_trnL-UAG
G. marantina	66	p1	(T)11	11	39510	39520	TTACGTGGTGGGGATTGCAA	59.889	CGATGGATAGGGAGGATGAGG	58.893	265	932	1196	LSC	rps14	rpl2-D2-CDS2_trnH-GUG-D2
G. marantina	67	p1	(T)8	8	44326	44333	GTCTGGCCCATTCCTCGAAA	60.035	AGATCCGAACACTTGCCTCG	60.109	272	833	1104	LSC	psaA_ycf3-CDS3	rpl20_rps12-CDS1
G. marantina	68	p1	(T)8	8	44510	44517	AACGATTAGGTGCCCAAGGG	60.034	ACAAGATACGGTGGAATGACT	56.738	244	931	1174	LSC	psaA_ycf3-CDS3	rbcL_accD
G. marantina	69	p1	(A)13	13	46740	46752	ACTTCACCTTCACCAAGCGT	59.82	TCCGACAACTTCCGGAGAAA	58.958	165	908	1072	LSC	ycf3-CDS2_ycf3-CDS1	psbM_trnD-GUC
G. marantina	70	p1	(T)8	8	47244	47251	ACCAAGGATTGTATTGCGGA	57.201	GCTCATTAGCTATCCCATGGA	57.011	240	894	1133	LSC	ycf3-CDS1_trnS-GGA	psbM_trnD-GUC
G. marantina	71	p1	(T)9	9	47383	47391	AGATCCATGGGATAGCTAATGAGC	59.836	AGGGATTCGAACCCTCGGTA	60.033	255	971	1225	LSC	ycf3-CDS1_trnS-GGA	psbM_trnD-GUC
G. marantina	72	p1	(A)9	9	47755	47763	CCGAGTGGTTCAAGGCGTAG	60.736	AGGGCCTTGGTCCGAATTTT	59.886	278	786	1063	LSC	trnS-GGA_rps4	psbI_trnS-GCU
G. marantina	73	p1	(T)8	8	48050	48057	TTTGGCAATTCCTCGTGGGG	60.898	AGCCAAAGGGTCAACAGGTC	60.179	267	963	1229	LSC	rps4	psbH_petB-CDS1
G. marantina	74	c	(TA)5atttctatatataatttaaaaattttttgtatatataggaagttgtggctacgttttataatttgttc(T)8	86	48680	48765	AAAGGATAAACAAAGCAAAGCT	55.065	TGTCGTGGTAACTTGCAACT	57.681	256	905	1160	LSC	rps4_trnT-UGU	psbE_petL
G. marantina	75	p5	(CTTAG)3	15	49083	49097	GAGCTAAGCGGGCTGACATA	59.611	TCGTTAGATGTTAAATATAGCTAGTTC	55.279	245	897	1141	LSC	trnT-UGU_trnL-UAA-CDS1	psbE_petL
G. marantina	76	c	(AT)10taatatataaatataaaagtataaaagatattaat(TA)8tttttaatat(A)8tgatataaaat(A)10	110	49368	49477	No primer							LSC	trnT-UGU_trnL-UAA-CDS1	psbE_petL
G. marantina	77	p5	(TAATT)3	15	49644	49658	AAATCGAACTCTTTCTGAAAACTT	55.502	CGTCCTATCTCTTCCCTTTCCG	59.965	239	912	1150	LSC	trnT-UGU_trnL-UAA-CDS1	psbC_trnS-UGA
G. marantina	78	p1	(A)8	8	49796	49803	CGGAAAGGGAAGAGATAGGACG	59.965	TGTCTATCCCCCATCAGTTCA	57.871	217	977	1193	LSC	trnT-UGU_trnL-UAA-CDS1	psbB_psbT
G. marantina	79	c*	(AATA)3(AT)5*gaactgatgggggatagacaaaaaaactagataggagcatacaatacactttttcaatatagaaaaaattatctaacgaattaaataggtc(CAAA)3	122	49952	50073	TTAGAGGTAGGGGGAAAGGT	56.638	CGCCATATCCCCCTTGATACC	60.065	276	896	1171	LSC	trnT-UGU_trnL-UAA-CDS1	psbA_trnK-UUU-CDS2
G. marantina	80	p1	(A)9	9	50280	50288	TGGCGAAATTGGTAGACGCT	60.037	ACGGATTCCAACTACCAACGA	59.38	245	839	1083	LSC	trnL-UAA-CDS1_trnL-UAA-CDS2	psaJ_rpl33
G. marantina	81	p4	(ATAC)3	12	50402	50413	TCGTTGGTAGTTGGAATCCGT	59.38	ACTTCCATTGGACTGGATTCACA	59.926	198	941	1138	LSC	trnL-UAA-CDS1_trnL-UAA-CDS2	psaJ_rpl33
G. marantina	82	p1	(T)10	10	50780	50789	ATCGTGAGGGTTCAAGTCCC	59.386	TGTGTTGTGAAAGAGTGGAGTGA	60.055	142	932	1073	LSC	trnL-UAA-CDS2_trnF-GAA	psaA_ycf3-CDS3
G. marantina	83	p1	(T)9	9	51391	51399	AGTGCCGTCTCCTTTTTCTT	57.36	CCATGAACTTTGTACCGCGC	60.179	165	934	1098	LSC	trnF-GAA_ndhJ	psaA_ycf3-CDS3
G. marantina	84	p1	(T)9	9	51575	51583	GCGCGGTACAAAGTTCATGG	60.179	ACGCCCCGTTCTAGATGAAA	59.1	171	895	1065	LSC	trnF-GAA_ndhJ	petN_psbM
G. marantina	85	p1	(T)10	10	52279	52288	GGCAATCGAAGCCCAAATATCT	59.113	CCCCCGAATTAGTGAATCAGGA	59.562	215	849	1063	LSC	ndhJ_ndhK	petN_psbM
G. marantina	86	p2	(TA)6	12	53792	53803	No primer							LSC	ndhC_trnV-UAC-CDS2	petG_trnW-CCA
G. marantina	87	p1	(A)10	10	54048	54057	CCGTTGAATCGAGAGGTGACA	60.068	TTCTGATAAGGTGGGATGGT	55.494	101	947	1047	LSC	ndhC_trnV-UAC-CDS2	petA_psbJ
G. marantina	88	p4	(ATTT)3	12	55639	55650	ACGTGTAAACGAGGTGCTCT	59.328	GGAACCCATCACTTCGGGAA	59.673	208	880	1087	LSC	trnV-UAC-CDS1_trnM-CAU	ndhJ_ndhK
G. marantina	89	c	(TAG)4gtagaacttattagatactggagtcgatgaaatgatatctaataagtttttctacccatcttc(T)8atcagattagacttgattgtgttcaattagcaaaatcaacatgtggtgtatatataaagataaagaacttttaaaaaactta(T)15	180	55826	56005	CGGCGGTAGTCATTGGTTCA	60.391	ACACGAGTGGAGGCTGTAAA	58.955	280	956	1235	LSC	trnM-CAU_atpE	ndhG_ndhI
G. marantina	90	p1	(T)10	10	58138	58147	TCAAGTTCAGCCAATCCCTCT	59.012	AGCCAACGAGATCGAAATACTGA	59.869	177	979	1155	LSC	atpB_rbcL	ndhG_ndhI
G. marantina	91	p1	(T)11	11	58308	58318	TCGATCTCGTTGGCTATTGTTCT	59.869	TGACGCAACCCAATGTTTGT	58.893	241	971	1211	LSC	atpB_rbcL	ndhF_rpl32
G. marantina	92	p1	(T)8	8	58645	58652	ACAAACATTGGGTTGCGTCA	58.893	TGGTGACATAAGTCCCTCCCT	59.92	259	855	1113	LSC	atpB_rbcL	ndhF_rpl32
G. marantina	93	p1	(A)11	11	60292	60302	AAGTCGGCCCAGTCTTTTCC	60.251	CCACCACTCTCAAGGATCCC	59.456	269	951	1219	LSC	rbcL_accD	ndhE_ndhG
G. marantina	94	p2	(AT)5	10	62586	62595	TCGACCCAATAGTACCACGT	58.162	TCCGAAACCTCTGTCTATCTACA	58.148	237	823	1059	LSC	accD_psaI	ndhC_trnV-UAC-CDS2
G. marantina	95	p2	(AT)8	16	62783	62798	No primer							LSC	accD_psaI	ndhC_trnV-UAC-CDS2
G. marantina	96	p1	(T)8	8	63647	63654	ATTTTTGCTGGGCCTGCATC	59.749	ACAGACCCGCGATTCCATAG	59.611	162	888	1049	LSC	ycf4	ndhB-D2-CDS2_trnL-CAA-D2
G. marantina	97	p5	(AAAGG)3	15	64449	64463	AGTGGGTTTTGGAGTATTCATCGA	60.02	GGGAAGAGAGGCCAATGCTT	60.034	267	901	1167	LSC	ycf4_cemA	matK_trnK-UUU-CDS1
G. marantina	98	p1	(A)8	8	64588	64595	AGTCGACGAATGAAGCAGGT	59.396	CCACCAGGGCAAAAATACCA	58.361	120	942	1061	LSC	cemA	matK_trnK-UUU-CDS1
G. marantina	99	p1	(T)9	9	67047	67055	AACATCAGAGCAAAAGATCCA	55.482	ACTCAACGGGACCTTACCAC	59.317	230	970	1199	LSC	petA_psbJ	lhbA_trnG-UCC
G. marantina	100	p1	(A)10	10	68080	68089	GCTTCCGGACATTCTGAGCT	60.108	CCGATCTAGACAGCGTTGCT	59.899	213	959	1171	LSC	psbE_petL	infA_rps8
G. marantina	101	c	(AT)5aatgtaataattatatgtaatatagaatatattatgtaatgtaatataaaatagtatataatacttaatgaaagaaat(GAAA)3	100	68690	68789	AATTGGTTGGTCGTAGTCGT	57.174	GTCAAGAAAGACCTTTATTTTGGA	55.546	276	910	1185	LSC	psbE_petL	clpP-CDS1_psbB
G. marantina	102	p1	(A)9	9	69115	69123	CGATAGATTGTGGGGCACCT	59.53	GTTTTGGAACGAATGCCTGA	56.922	136	909	1044	LSC	psbE_petL	ccsA_ndhD
G. marantina	103	p1	(T)9	9	69797	69805	TATTGACCTCCTTCCCGCAG	59.169	GGGTCTCCAAAACCCGATGT	59.962	151	945	1095	LSC	petG_trnW-CCA	atpI_rps2
G. marantina	104	p2	(TA)6	12	70223	70234	CCAAAACAAACGCGCTACCA	59.97	TCATCTAATCCCCTGTTCCTGA	57.992	268	887	1154	LSC	trnP-UGG_psaJ	atpH_atpI
G. marantina	105	p1	(A)8	8	70797	70804	TCCCGGATGCCTTGTCATTC	60.107	GGAACCCTCCCTAGACTGGA	59.661	275	823	1097	LSC	psaJ_rpl33	atpH_atpI
G. marantina	106	p3	(TTC)4	12	71199	71210	TGATAATTGCAACGAAATTTTTAGAA	55.295	GACCAGGCGTATTGTGTCGA	60.109	267	929	1195	LSC	psaJ_rpl33	atpH_atpI
G. marantina	107	p1	(A)10	10	71974	71983	AGTCGATCCTCCGAACTCGA	60.108	ACAGAATTCCCCGGAGTGAC	59.386	278	965	1242	LSC	rps18	atpH_atpI
G. marantina	108	c	(A)10tgggaa(T)9aaacatgttcgttcattcctattactta(T)12	65	72092	72156	AGTCGATCCTCCGAACTCGA	60.108	ACAGAATTCCCCGGAGTGAC	59.386	278	847	1124	LSC	rps18_rpl20	atpH_atpI
G. marantina	109	p1	(A)8	8	72843	72850	TTCCCCTTCCCTTGGTCGAT	60.549	ATAGAGAGGACCTCGCCGTT	60.107	214	845	1058	LSC	rpl20_rps12-CDS1	atpH_atpI
G. marantina	110	p2	(TA)8	16	73495	73510	GTTGGCATGTCGTAATGTCGT	59.27	ATCTTGTAGGGGCGGATCCT	60.105	228	979	1206	LSC	rps12-D2-CDS1_clpP-CDS3	atpF-CDS1_atpH
G. marantina	111	p1	(T)11	11	74248	74258	ACCCTTCCTTTCGAGGGAGT	60.179	TCGGGAGTACATTTCAGCGT	59.107	224	877	1100	LSC	clpP-CDS3_clpP-CDS2	atpB_rbcL
G. marantina	112	p1	(T)9	9	74521	74529	ACGCTGAAATGTACTCCCGA	59.107	TAGCATTCCCTCACGCTTGG	60.108	240	808	1047	LSC	clpP-CDS3_clpP-CDS2	atpB_rbcL
G. marantina	113	p4	(ATAA)3	12	74716	74727	GTCGGGCGTAACAAATTGCA	59.761	CGTATGCATCCAAAGGTGCG	59.972	262	929	1190	LSC	clpP-CDS2	atpB_rbcL
G. marantina	114	c	(A)9tgtttttcttccatttttcaaaaaaacatgagatgtgttctcgcttccttacctat(A)9	74	75016	75089	CGCACCTTTGGATGCATACG	59.972	TGCATCGTGATTTGAATATCGA	56.336	280	871	1150	LSC	clpP-CDS2_clpP-CDS1	accD_psaI
G. marantina	115	p1	(T)10	10	75284	75293	TCTTGTTCCTGAATGGGCCC	59.96	ACGTCCAACCAATAACCAACAG	59.118	206	887	1092	LSC	clpP-CDS2_clpP-CDS1	accD_psaI
G. marantina	116	p1	(T)10	10	76230	76239	TCCGCTTCTCTTTGTTCTTACGA	59.995	ACCAAGGCAAACCCATGGAA	60.105	211	840	1050	LSC	clpP-CDS1_psbB	rps19_rpl2-CDS1
G. marantina	117	p1	(T)8	8	76999	77006	TAGTGTTCGTCCGCCTCAAC	60.039	GTCTAGTCCGGCGCTAACTC	59.971	229	916	1144	LSC	psbB	petD-CDS2_rpoA
G. marantina	118	p1	(T)8	8	77822	77829	TGGCGCTAGAACCTTGTTCA	59.605	TCCACACCTATTCATTTGGCA	57.552	279	849	1127	LSC	psbB_psbT	trnH-GUG-D2_rps19-D2
G. marantina	119	p1	(A)9	9	78660	78668	CTAATGGGGGTCGCTATGGC	60.322	TCCACGGTCGAACTACCAGA	60.251	202	865	1066	LSC	psbH_petB-CDS1	trnN-GUU_ndhF
G. marantina	120	p1	(T)11	11	79015	79025	CCTCGAAACCGGACTCCAAA	59.966	TAAAGCCAAGCCTCAAGCCA	59.888	213	927	1139	LSC	petB-CDS1_petB-CDS2
G. marantina	121	p1	(A)9	9	79283	79291	TGGCTTGAGGCTTGGCTTTA	59.888	TCAAGTTGGCTCATCCGTCT	59.023	246	852	1097	LSC	petB-CDS1_petB-CDS2
G. marantina	122	p1	(T)8	8	79429	79436	AGACGGATGAGCCAACTTGA	59.023	TCATCTCGTACGGCTCAAGC	59.899	192	932	1123	LSC	petB-CDS1_petB-CDS2
G. marantina	123	p3	(ATA)4	12	80778	80789	TTTCCTCTGCATCGATCCCG	59.895	TGTGTTTACCCCCACAACATCT	59.824	144	975	1118	LSC	petD-CDS1_petD-CDS2
G. marantina	124	c	(T)11atttttctttcgatttttcatttttattagaaaaat(A)10ttaaataattacaatggatt(A)9	86	81823	81908	TCCACGAAAATACGAATTGTGTCA	59.249	AGACATTTTACGGAAGCATTTCGA	59.306	177	960	1136	LSC	petD-CDS2_rpoA
G. marantina	125	p1	(T)10	10	83514	83523	GCCCATTCCTACGTGAACCA	60.036	TCGGCGCGGACGAATTATAG	60.386	234	844	1077	LSC	rps11_rpl36
G. marantina	126	p3	(GGA)4	12	84090	84101	TAAGCGGACCCGGAACATAC	59.539	AATGACGGATCGAGAAGCTC	57.499	251	824	1074	LSC	infA_rps8
G. marantina	127	p1	(T)10	10	84552	84561	TCCCTACCCATGGCGAACTA	60.032	AGTTTCATTGGCTCCCGAGG	60.035	250	937	1186	LSC	rps8_rpl14
G. marantina	128	p4	(TTCT)3	12	86338	86349	ACTCTGCAATGGAGCTCCC	59.393	GGGTTGGGTTGTGAAGCAAA	59.173	280	783	1062	LSC	rpl16-CDS2_rpl16-CDS1
G. marantina	129	p1	(T)9	9	86607	86615	CTTCACAACCCAACCCAGAA	57.934	TGCTTAGTGTGTGACTCGTT	57.117	280	778	1057	LSC	rpl16-CDS2_rpl16-CDS1
G. marantina	130	p1	(T)8	8	87168	87175	CCGCCCTGCAATTTGAACTT	59.682	AGGGCCAAAGAGGAAGCATC	60.034	245	804	1048	LSC	rps3
G. marantina	131	c	(T)9agtgaacgtgtcatgtcacagtgtattactcc(T)10	51	88379	88429	GGTAGATGCCCGAGACCAAG	59.895	ACATCCGCCCCTTTTCTAGC	60.107	277	905	1181	IRa	rps19_rpl2-CDS1
G. marantina	132	c	(T)9caaat(A)8	22	88635	88656	GTTCAATTCCCGTCGTTCGC	60.179	GCCGGATCTAAGTGTTGGCT	60.108	274	971	1244	IRa	trnH-GUG_rpl2-CDS2
G. marantina	133	p1	(A)8	8	91389	91396	CTAACCGGAGTTCACGGTGG	60.389	GTCCTTGCGGATCGGATCAT	59.966	176	956	1131	IRa	ycf2
G. marantina	134	p1	(A)8	8	92711	92718	CGAGCCGGATCTGGTGTATC	60.039	CATTCCCGCAGTAGATCCGG	60.32	209	937	1145	IRa	ycf2
G. marantina	135	c	(A)9catatttttggg(GA)5	31	93961	93991	TTTTCTTCGTGCGTCGGTAA	58.15	TGGCTCGGATCGAATTGGAA	59.46	168	981	1148	IRa	ycf2
G. marantina	136	p1	(A)9	9	94330	94338	AGCCATTCGTTCGTAGAGCT	59.182	TCTGCCCTTTCTCAACGCAT	59.963	273	775	1047	IRa	ycf2
G. marantina	137	p2	(TA)5	10	98903	98912	TGTCATATAGGCCCGGGTCA	60.105	GGATGGGTCATTCGAGCGTA	59.612	181	938	1118	IRa	trnL-CAA_ndhB-CDS2
G. marantina	138	p1	(T)13	13	103409	103421	CGATCAATCCCTTTGCCCCT	60.107	CGTACCCTTCGCTCGATGAA	59.9	174	977	1150	IRa	rps12-CDS2_trnV-GAC
G. marantina	139	c	(C)8(A)9	17	110009	110025	AGCTGGTTCTCCCCGAAATG	60.035	TAGGGGCCTTAGCTGGTGAT	60.03	232	874	1105	IRa	rrn23
G. marantina	140	p1	(A)8	8	114581	114588	AGAATGCCGTCGCCTATTGT	59.822	CCGGATCCTCCTTTTCTTCCC	60.134	172	870	1041	IRa	trnN-GUU_ndhF
G. marantina	141	p1	(T)8	8	114784	114791	TATAAGCGGTGGAATCGTCC	57.193	TGCTCATTGGTAGAAACCCA	56.736	245	919	1163	IRa	trnN-GUU_ndhF
G. marantina	142	p1	(T)10	10	115853	115862	AGGATCCTTACGCGCTCAAA	59.465	TCGTTTTCATCGAGAGCCTTCA	60.029	246	902	1147	IRa	trnN-GUU_ndhF
G. marantina	143	p1	(A)9	9	116375	116383	ACCCCGAGTGGTATGAGGAT	59.735	GGGCAGGACCAAAAGGAAGT	60.179	276	802	1077	IRa	trnN-GUU_ndhF
G. marantina	144	p1	(A)9	9	116494	116502	GCCCGAACCCTACCTTCTTT	59.673	TTGCATGGTCGATTCAGGAA	57.512	276	955	1230	IRa	trnN-GUU_ndhF
G. marantina	145	p4	(ATTT)3	12	116624	116635	GCCCGAACCCTACCTTCTTT	59.673	TTGCATGGTCGATTCAGGAA	57.512	276	825	1100	IRa	trnN-GUU_ndhF
G. marantina	146	p1	(A)9	9	116837	116845	TCAGGAATCAAATAGAAGAAATCGCA	59.177	TGTGCATTGACCTTCAAAATGCT	59.93	217	964	1180	IRa	trnN-GUU_ndhF
G. marantina	147	p1	(A)8	8	117028	117035	AGGTCAATGCACAACTTTCAACA	59.553	GGGTACCGCGATATTGAAGT	57.479	273	977	1249	IRa	trnN-GUU_ndhF
G. marantina	148	c	(GAAT)3ggaaaaactggttaaagggtaattatgcatacaatttatctcagagcaaatggtctcgattagtattagtagcgaaaaaatggcg(A)8	105	117375	117479	ATCGCGGTACCCATCCTTTT	59.455	TCATTGATTCTTTATTGTGAATCGT	55.64	252	891	1142	IRa	trnN-GUU_ndhF
G. marantina	149	c	(TAAT)3aaattaaaataaataataaaaaataaattaaaataaataataaaagaataaaaaaatgaataaaaatattgatgcat(A)8	97	117664	117760	ACAGTGTATTTATGGCCGAATCA	58.224	CCATGGGAGGTGGACGAATT	59.744	214	922	1135	IRa	trnN-GUU_ndhF
G. marantina	150	p1	(T)8	8	118371	118378	TGTCCGATTCGTGAGGATACA	58.629	ACTTTTGATGGGCATTTGCG	57.917	256	936	1191	SSC	ndhF
G. marantina	151	p6	(TTTAAA)3	18	120077	120094	TCCATCCTGGTAATTTATAGGCA	56.817	AGAGTACCATACCCGTAATTGA	56.086	219	894	1112	SSC	ndhF_rpl32
G. marantina	152	c	(T)10cttagctatactatatatgtcatagggtatgtatacatatgcataattactatgatccatatattatatatgagatatatgagtaat(TTAA)3atatataattatattattaatattttaaatatattaatgtgtatgtttcaattttttaatttaaattttattatatgtttatgttttcatagg(T)8	210	120241	120450	No primer							SSC	ndhF_rpl32
G. marantina	153	p1	(A)8	8	120957	120964	CGTGGAATTGACATACCCCGA	60.135	ACAAAACTTGCATTTCTATCACA	55.333	261	795	1055	SSC	rpl32_trnL-UAG
G. marantina	154	p2	(TA)5	10	121074	121083	AGGGTATGTATATTGGGTTTGGAGT	59.325	TGTCTAAGGATTTAGATACCTTCAT	55.05	280	833	1112	SSC	rpl32_trnL-UAG
G. marantina	155	p1	(T)11	11	121272	121282	TGAAGGTATCTAAATCCTTAGACAA	55.244	GACTGAGCTATGGAACCGGG	59.895	215	891	1105	SSC	rpl32_trnL-UAG
G. marantina	156	c	(TA)7ataaatatatagtatatagtgaaagttctttctttgtgcaagttttttagaaccctttgaacaagggatggttcaaagggttct(A)8	106	122914	123019	CATCCCATACCCACATCCCA	58.852	CCGCTTTTAAACGCCGAACA	60.041	208	971	1178	SSC	ccsA_ndhD
G. marantina	157	c	(AATA)3ggagttaatatcattcctattgccattacaaaaataattagtatttttgacattaaaagaaatcttttactagtaattattcc(A)8ttaatgattctgcaacaaaaccactcattcccggcaatgcaagagaagccattgaaaaactactaaacatggtaaaaagttttggcattgggatcgata(C)8	210	123342	123551	TCCATAGAACATCTGACGTAACA	57.092	ACTTGTGATAGAATGGGTCTTGT	57.495	276	971	1246	SSC	ndhD
G. marantina	158	p1	(A)8	8	124574	124581	AGCATACCACCGGAACATCT	58.796	GCATGAAACAACTCGCAGCA	60.04	272	960	1231	SSC	ndhD
G. marantina	159	c	(TTA)4tattatatatttaatttaatttcatatttcaaatttttataactctaa(T)8	68	125852	125919	ACATGCTCGAACATCATTGACT	58.396	GGTGTAATTACTATGGCTCGCC	58.935	257	853	1109	SSC	ndhE_ndhG
G. marantina	160	p1	(A)10	10	126138	126147	GGCGAGCCATAGTAATTACACC	58.935	ACCGTTGGAGATGGAGTCAC	59.391	247	802	1048	SSC	ndhG
G. marantina	161	p1	(A)9	9	126485	126493	CTGTGCAGCAGCCACAAAAA	60.179	TGGATAAACCTTTTTCCTTGACT	56.008	262	795	1056	SSC	ndhG_ndhI
G. marantina	162	c	(A)8gctttgatcctttatatc(A)8	34	126688	126721	AGTCAAGGAAAAAGGTTTATCCA	56.008	TCCCTTGATTCAAGAACAATTACCA	58.689	237	831	1067	SSC	ndhG_ndhI
G. marantina	163	p1	(T)8	8	127563	127570	TGTCATTCCAAGGATTCCAGCT	59.69	GCTGAATGTGAGAGATTGCCC	59.325	243	976	1218	SSC	ndhA-CDS2
G. marantina	164	p1	(T)8	8	128024	128031	CCGTACATGAGACCTCAGCC	59.897	GGATGAGATGAATTCCGAAGCC	59.189	190	919	1108	SSC	ndhA-CDS2_ndhA-CDS1
G. marantina	165	c	(A)8ttaataaaataattagaggaatttgttcataaattaaataatgataagaatttcatctatttggatgtatatgcatagg(A)8ttaataaata(T)9	114	128212	128325	GCTTCGGAATTCATCTCATCCC	59.189	CAAAGTACCCGCCTCTGAGA	59.104	279	900	1178	SSC	ndhA-CDS2_ndhA-CDS1
G. marantina	166	p1	(T)10	10	128430	128439	CTCAGAGGCGGGTACTTTGA	59.104	AGCAGTACTTTCCTATGATTCCGA	59.35	119	942	1060	SSC	ndhA-CDS2_ndhA-CDS1
G. marantina	167	p1	(T)10	10	128548	128557	CTCAGAGGCGGGTACTTTGA	59.104	TCAGTGGACAATTAGGAACACA	57.302	254	824	1077	SSC	ndhA-CDS2_ndhA-CDS1
G. marantina	168	p1	(A)10	10	128885	128894	CCCGCTTCAAGATATGATGACG	59.266	TCTCTACGTGTGATTCGTTGA	56.818	279	813	1091	SSC	ndhA-CDS2_ndhA-CDS1
G. marantina	169	p1	(T)9	9	130683	130691	GCATTGATGGGTGGTGAGGA	60.034	GTCGACGTATGCTGGCCTAT	59.686	264	956	1219	SSC	ndhH
G. marantina	170	c	(T)8ctttcttttccacggatttttccgattcgtaaaaagaaaata(AT)5tatttttattattataatataatgttattccc(T)8atctagtacacacaaaaataaaaatttattcatttccaaataaaatag(T)8	156	131089	131244	CAGAACCTCTGTTTTCTTCTTTT	55.285	TCCTTTTCTATCCAAATCCAATTTTCA	57.901	277	928	1204	SSC	rps15_ycf1
G. marantina	171	p1	(T)9	9	131951	131959	TCTGGATTCCCATTCACAAGCA	59.959	CGTCTAGCTTTTATAACGGGTGG	59.199	182	928	1109	SSC	ycf1
G. marantina	172	p1	(T)8	8	132372	132379	TCGCATAATCCTTTTGAAGAGGC	59.372	ACCGTGGATCATCCCAATCA	58.788	203	976	1178	SSC	ycf1
G. marantina	173	p1	(T)12	12	132490	132501	TGTTTGCTTGGATCTGACACA	58.07	ACCGTGGATCATCCCAATCA	58.788	168	893	1060	SSC	ycf1
G. marantina	174	c	(T)12acaaaaaattatttctttttttcgattcattcccatccaatcaaaaaagtttttttgattggaattg(T)8gtatagatttgtttctttttctttatgttttaaaag(A)8gatc(T)9	144	132623	132766	TGGTTCTTTCCGGAATTCAGA	57.219	ACAAATGTACATATTGGTGCCA	56.31	251	973	1223	SSC	ycf1
G. marantina	175	p2	(AT)5	10	133097	133106	ACAATTCCGGTTTCTGTATGTTGA	58.933	ACAGTGTATTTATGGCCGAATCA	58.224	187	893	1079	IRb	ycf1
G. marantina	176	c	(T)8cgccattttttcgctactaatactaatcgagaccatttgctctgagataaattgtatgcataattaccctttaaccagtttttc(CATT)3	104	133285	133388	TCATTGATTCTTTATTGTGAATCGT	55.64	ATCGCGGTACCCATCCTTTT	59.455	252	960	1211	IRb	ycf1
G. marantina	177	p1	(T)8	8	133729	133736	ACCGCGATATTGAAGTACAGA	56.93	GCATTTTGAAGGTCAATGCACA	58.608	278	760	1037	IRb	ycf1
G. marantina	178	p1	(T)9	9	133919	133927	TGGTCTTTTATCATCATAGGCTGGA	59.631	TCCTGAATCGACCATGCAAA	57.512	166	972	1137	IRb	ycf1
G. marantina	179	p4	(AAAT)3	12	134129	134140	TTGCATGGTCGATTCAGGAA	57.512	GCCCGAACCCTACCTTCTTT	59.673	276	909	1184	IRb	ycf1
G. marantina	180	p1	(T)9	9	134262	134270	TTGCATGGTCGATTCAGGAA	57.512	GCCCGAACCCTACCTTCTTT	59.673	276	776	1051	IRb	ycf1
G. marantina	181	p1	(T)9	9	134381	134389	GGGCAGGACCAAAAGGAAGT	60.179	ACCCCGAGTGGTATGAGGAT	59.735	276	929	1204	IRb	ycf1
G. marantina	182	p1	(A)10	10	134902	134911	TCGTTTTCATCGAGAGCCTTCA	60.029	AGGATCCTTACGCGCTCAAA	59.465	246	860	1105	IRb	ycf1
G. marantina	183	p1	(A)8	8	135973	135980	TGCTCATTGGTAGAAACCCA	56.736	TATAAGCGGTGGAATCGTCC	57.193	245	842	1086	IRb	ycf1
G. marantina	184	p1	(T)8	8	136176	136183	CCGGATCCTCCTTTTCTTCCC	60.134	AGAATGCCGTCGCCTATTGT	59.822	172	964	1135	IRb	ycf1
G. marantina	185	c	(T)9(G)8	17	140739	140755	TAGGGGCCTTAGCTGGTGAT	60.03	AGCTGGTTCTCCCCGAAATG	60.035	232	909	1140	IRb	rrn23-D2
G. marantina	186	p1	(A)13	13	147343	147355	CGTACCCTTCGCTCGATGAA	59.9	TGCGGATCAAATCACGATCT	57.398	232	860	1091	IRb	trnV-GAC-D2_rps12-D2-CDS2
G. marantina	187	p2	(AT)5	10	151851	151860	GGATGGGTCATTCGAGCGTA	59.612	TGTCATATAGGCCCGGGTCA	60.105	181	890	1070	IRb	ndhB-D2-CDS2_trnL-CAA-D2
G. marantina	188	p1	(T)9	9	156426	156434	TCTGCCCTTTCTCAACGCAT	59.963	AGCCATTCGTTCGTAGAGCT	59.182	273	959	1231	IRb	ycf2-D2
G. marantina	189	c	(TC)5cccaaaaatatg(T)9	31	156773	156803	ACCTGTGACTCGATTGGCAA	59.604	GGCTGAATCCCGTGAAACCA	60.608	280	974	1253	IRb	ycf2-D2
G. marantina	190	p1	(T)8	8	158046	158053	CATTCCCGCAGTAGATCCGG	60.32	CGAGCCGGATCTGGTGTATC	60.039	209	860	1068	IRb	ycf2-D2
G. marantina	191	p1	(T)8	8	159368	159375	GTCCTTGCGGATCGGATCAT	59.966	CTAACCGGAGTTCACGGTGG	60.389	176	874	1049	IRb	ycf2-D2
G. marantina	192	c	(T)8atttg(A)9	22	162108	162129	GCCGGATCTAAGTGTTGGCT	60.108	GTTCAATTCCCGTCGTTCGC	60.179	274	775	1048	IRb	rpl2-D2-CDS2_trnH-GUG-D2
G. marantina	193	c	(A)10ggagtaatacactgtgacatgacacgttcact(A)9	51	162335	162385	ACATCCGCCCCTTTTCTAGC	60.107	GGTAGATGCCCGAGACCAAG	59.895	277	867	1143	IRb	trnH-GUG-D2_rps19-D2

## Sheet: c. G. multiflora
ID	SSR nr.	SSR type	SSR	size	start	end	FORWARD PRIMER1 (5'-3')	Tm	REVERSE PRIMER1 (5'-3')	Tm	PRODUCT1 size (bp)	start (bp)	end (bp)	LSC/SSC/IRs	intergenic regions/protein coding genes/intron regions	ycf4_cemA	ycf4	ycf3-CDS2_ycf3-CDS1
G. multiflora	1	c	(A)9taaaga(T)9	24	1382	1405	AAGGACTCCCAAGCATATGT	56.192	CGACTAGTTCCGGGTTCGAG	59.902	266	805	1070	LSC	psbA_trnK-UUU-CDS2	ycf4_cemA	ycf2-D2	trnL-UAA-CDS1_trnL-UAA-CDS2
G. multiflora	2	c	(AT)5aaattatataagaaccgaaatagtcttttattttc(A)9	54	2621	2674	TCGGCACACTCCAAGATGTT	59.604	TGCAGTTCCTTCTCCACGAA	59.244	245	876	1120	LSC	matK	ycf3-CDS1_trnS-GGA	ycf2-D2	rps16-CDS2_rps16-CDS1
G. multiflora	3	p1	(A)8	8	2998	3005	ACTGCAGCGAAAATGGAATTTCT	59.743	TGAACCCCAAAACTCCTTGG	57.919	221	942	1162	LSC	matK	trnV-UAC-CDS1_trnM-CAU	ycf2-D2	rps16-CDS2_rps16-CDS1
G. multiflora	4	p1	(A)14	14	3640	3653	GAGGGAGTCCAATCAACAGGT	59.369	TACGGGAAAGGATGGGGTCT	59.956	258	797	1054	LSC	matK_trnK-UUU-CDS1	trnV-GAC-D2_rps12-D2-CDS2	ycf2-D2	rpoC1-CDS2_rpoC1-CDS1
G. multiflora	5	p1	(A)8	8	3873	3880	TGGAATTGGAGCCATGAAGC	58.522	CCACGACTGATCCTCAAAGGT	59.724	245	917	1161	LSC	matK_trnK-UUU-CDS1	trnV-GAC-D2_rps12-D2-CDS2	ycf2-D2	rpl16-CDS2_rpl16-CDS1
G. multiflora	6	p1	(A)9	9	4153	4161	ACCGTTGAGTTAGCAACCCA	59.529	AATGTTTTGATGGGGTCGCG	59.474	110	972	1081	LSC	trnK-UUU-CDS1_rps16-CDS2	trnT-UGU_trnL-UAA-CDS1	ycf2	rpl16-CDS2_rpl16-CDS1
G. multiflora	7	p1	(A)8	8	4279	4286	TGAATTAGACTGCGCGACCC	60.46	TGACGGGTTTGTATTGCCGG	60.956	256	924	1179	LSC	trnK-UUU-CDS1_rps16-CDS2	trnT-UGU_trnL-UAA-CDS1	ycf2	rpl16-CDS2_rpl16-CDS1
G. multiflora	8	p1	(A)9	9	4411	4419	TGAATTAGACTGCGCGACCC	60.46	TGACGGGTTTGTATTGCCGG	60.956	256	792	1047	LSC	trnK-UUU-CDS1_rps16-CDS2	trnT-UGU_trnL-UAA-CDS1	ycf2	rpl16-CDS2_rpl16-CDS1
G. multiflora	9	p1	(A)8	8	4655	4662	AGATTTTTGTTGGATTGGCACA	57.314	GGAATCCAGCAACAAACAAGGA	59.372	150	974	1123	LSC	trnK-UUU-CDS1_rps16-CDS2	trnT-GGU_psbD	ycf2	rpl16-CDS2_rpl16-CDS1
G. multiflora	10	p2	(TA)6	12	4834	4845	TCCTTGTTTGTTGCTGGATTCC	59.372	AGGTGCTCAATCAACAGGAACT	59.893	225	923	1147	LSC	trnK-UUU-CDS1_rps16-CDS2	trnT-GGU_psbD	ycf2	petD-CDS1_petD-CDS2
G. multiflora	11	p1	(A)10	10	5195	5204	TCCCTTCTCTTCGGGATCGA	59.742	TCCCCTGGGACTATGTCAGA	58.984	192	872	1063	LSC	rps16-CDS2_rps16-CDS1	trnT-GGU_psbD	ycf1	petB-CDS1_petB-CDS2
G. multiflora	12	c	(T)16gttattttcttttattctatataaataaaatacccatagaaatagaatacgaagaattgatttcctaggatacacctttttatc(A)9c(T)9aacttgtttcaagtttaaacctttcga(T)11	157	5458	5614	TCAAAAGGGCAGCAACATACC	59.108	GGGGAAGAATCTAGGGTTAGTGC	60.181	254	978	1231	LSC	rps16-CDS2_rps16-CDS1	trnS-UGA_lhbA	ycf1	petB-CDS1_petB-CDS2
G. multiflora	13	p1	(A)9	9	5927	5935	ATGTCCTTCAAGTCGCACGT	59.966	GCTTGTTGAGCCAATGACTA	56.044	197	916	1112	LSC	rps16-CDS1_trnQ-UUG	trnS-GCU_trnG-GCC	ycf1	petB-CDS1_petB-CDS2
G. multiflora	14	c	(A)10tatattattaaacatattacaattatttacaattatataattacaattat(TA)6	72	6188	6259	ACTTTTTGCGAATCTGGGAT	55.616	ACTCATTAAACAAGGTAAAGTCCT	55.964	203	904	1106	LSC	rps16-CDS1_trnQ-UUG	trnQ-UUG_psbK	ycf1	ndhA-CDS2_ndhA-CDS1
G. multiflora	15	p1	(A)9	9	6893	6901	ATGCCTTTGTTTCACGCTGC	60.319	AGGATCACACTGTATCCCACA	58.167	262	834	1095	LSC	rps16-CDS1_trnQ-UUG	trnQ-UUG_psbK	ycf1	ndhA-CDS2_ndhA-CDS1
G. multiflora	16	c	(C)9tc(A)10	21	7140	7160	GCCACGCCCCATTTTTATCC	59.896	TCCTAGCAACAAAAATATGCTACA	56.677	185	935	1119	LSC	trnQ-UUG_psbK	trnN-GUU_ndhF	ycf1	ndhA-CDS2_ndhA-CDS1
G. multiflora	17	p2	(TA)5	10	7277	7286	TGTAGCATATTTTTGTTGCTAGGA	56.677	GCTTCGGGCAATTTGGCAAA	60.602	278	959	1236	LSC	trnQ-UUG_psbK	trnN-GUU_ndhF	ycf1	ndhA-CDS2_ndhA-CDS1
G. multiflora	18	p1	(T)9	9	8237	8245	CGTAATCCTGGACGTGAGGA	58.899	GGCTGAGTGGACTAAAGCGT	60.037	241	975	1215	LSC	psbI_trnS-GCU	trnN-GUU_ndhF	ycf1	clpP-CDS3_clpP-CDS2
G. multiflora	19	p2	(AT)8	16	8935	8950	GCCTGGCCAGTAGTACCTCT	60.688	CGAACAAAGGAGTGAGACGC	59.215	264	915	1178	LSC	trnS-GCU_trnG-GCC	trnN-GUU_ndhF	ycf1	clpP-CDS3_clpP-CDS2
G. multiflora	20	p4	(TTAT)3	12	12332	12343	TCATTTGGCTCTCACGCTCA	59.679	TCTGGTCTAGTCGGAAGAGTCT	59.427	162	978	1139	LSC	atpF-CDS2_atpF-CDS1	trnN-GUU_ndhF	ycf1	clpP-CDS3_clpP-CDS2
G. multiflora	21	p1	(T)9	9	12516	12524	AGACTCTTCCGACTAGACCAGA	59.427	TGCCGAATCGACGACCTATG	59.97	188	934	1121	LSC	atpF-CDS2_atpF-CDS1	trnN-GUU_ndhF	ycf1	clpP-CDS2_clpP-CDS1
G. multiflora	22	c	(T)10atcaatttc(T)14atttccactttat(TTTA)3	58	13265	13322	TTGTATCACTCCGATCGCCC	59.612	TCATTGTTTGTAAGTTTTTCAACAA	55.072	240	979	1218	LSC	atpF-CDS1_atpH	trnN-GUU_ndhF	ycf1	clpP-CDS2_clpP-CDS1
G. multiflora	23	p1	(T)8	8	13696	13703	GCAAGTGAATGCGGTAATTCCT	59.576	TTTACGGACTGGTTGTGGCA	59.819	234	838	1071	LSC	atpF-CDS1_atpH	trnN-GUU_ndhF	ycf1	atpF-CDS2_atpF-CDS1
G. multiflora	24	p1	(A)8	8	14282	14289	CGAAATCGTCAGAACTATCTCGT	58.411	ATTGATTGCAGCTCACACTG	56.703	240	828	1067	LSC	atpH_atpI	trnN-GUU_ndhF	ycf1	atpF-CDS2_atpF-CDS1
G. multiflora	25	c	(AT)6aatataaataaatatataaatatataaataagaaatatataatgaattgaatctaatttcaattttaattacaccggatacggataataa(AT)6	114	14485	14598	No primer							LSC	atpH_atpI	trnM-CAU_atpE	rrn23-D2
G. multiflora	26	p4	(AATA)3	12	14731	14742	AGGATTGGTTGTAATTAGGAAAAAT	55.178	AAGCTCTAAACCCCCGTCTA	57.757	276	938	1213	LSC	atpH_atpI	trnL-UAA-CDS2_trnF-GAA	rrn23
G. multiflora	27	p1	(T)8	8	14884	14891	TCACATATCCATTCTTTTCTTCCA	56.088	AGAAGGGCTGGGGAGGTTAT	59.954	156	957	1112	LSC	atpH_atpI	trnL-CAA_ndhB-CDS2	rps4
G. multiflora	28	p1	(T)8	8	14997	15004	ATAACCTCCCCAGCCCTTCT	59.954	GCCGCGGCTTATATAGGTGA	59.754	221	980	1200	LSC	atpH_atpI	trnK-UUU-CDS1_rps16-CDS2	rps3
G. multiflora	29	p1	(A)9	9	15130	15138	ATAACCTCCCCAGCCCTTCT	59.954	GCCGCGGCTTATATAGGTGA	59.754	221	847	1067	LSC	atpH_atpI	trnK-UUU-CDS1_rps16-CDS2	rps18
G. multiflora	30	p1	(T)9	9	16101	16109	GCCCGCACTTACCTTTTTGC	60.666	ATTTGTGAGGGCCGCTCTAG	59.821	128	979	1106	LSC	atpI_rps2	trnK-UUU-CDS1_rps16-CDS2	rps15
G. multiflora	31	p1	(T)12	12	16909	16920	CCGGCCTCCATCATCTCTTC	59.965	AGGTCAATTCCCGGCAGAAG	60.035	163	921	1083	LSC	rps2_rpoC2	trnK-UUU-CDS1_rps16-CDS2	rps14
G. multiflora	32	c	(T)12gttttcggtggtataaaaatgccgctgtgcctagatatcttatctgcctctccaggaaaataaatatctccggaaaatatttttagttcaatata(T)10	117	19057	19173	GGGTGTGATCCGTTGGACAT	60.035	ACAAGAAGTCGAGTAGGCGG	59.473	210	944	1153	LSC	rpoC2	trnK-UUU-CDS1_rps16-CDS2	rpoC2
G. multiflora	33	p1	(A)10	10	19305	19314	CCGCCTACTCGACTTCTTGT	59.473	CGGGAATTACTAAATATGGGACCG	59.067	238	886	1123	LSC	rpoC2	trnH-GUG_rpl2-CDS2	rpoC2
G. multiflora	34	p3	(TTC)4	12	19436	19447	ACCTCTACGGTCCCATATTT	55.306	TTGGCGAAAAAGCGAAGAAA	57.146	209	962	1170	LSC	rpoC2	trnG-UCC_trnfM-CAU	rpoC2
G. multiflora	35	p2	(AT)5	10	20539	20548	GTGGCAAGACATCGCAAACT	59.407	GCTATGGAGCTCGCAAAGGA	60.179	238	978	1215	LSC	rpoC2	trnF-GAA_ndhJ	rpoC2
G. multiflora	36	p1	(T)9	9	21846	21854	CATCGGAGCCACAAAGGACT	60.036	TTGTCTCCAGCTATCGGGGA	60.033	272	869	1140	LSC	rpoC1-CDS2	trnF-GAA_ndhJ	rpoB
G. multiflora	37	p1	(A)8	8	23008	23015	AACCCTCCTCCCCTAACTCC	59.956	GGGGAATCCAACCCTACAGG	59.449	280	857	1136	LSC	rpoC1-CDS2	trnE-UUC_trnT-GGU	rpoB
G. multiflora	38	c	(A)8gta(T)9	20	23605	23624	TGCTTGCTTAAATGTAATCTCGCT	59.364	ATCCCGCTCAATCCGATTGG	60.25	248	943	1190	LSC	rpoC1-CDS2_rpoC1-CDS1	trnD-GUC_trnY-GUA	psbC
G. multiflora	39	p1	(T)8	8	26908	26915	CCCGCCTACACAAGCAAATT	59.112	GCCCGTGTGAGTAGGAAACA	59.966	204	938	1141	LSC	rpoB	trnC-GCA_petN	psbC
G. multiflora	40	p1	(C)8	8	27090	27097	CACGGGCCCATATCCTTGAT	59.598	CCCGCGGGATTAATTTGGAA	58.605	268	953	1220	LSC	rpoB	trnC-GCA_petN	psbB
G. multiflora	41	c	(A)9tttcggatttttttacttttaaaaatttcggatttttttacttttac(TA)5actat(ATATA)3tggattttatgatttaattgcgtaataggaataatatttactaagtaaagtatatgccggtatagctatccacctatttacatatctcatctcatc(T)9atagcaattttgcttgtggcaacagaagtcaggtcacactatatcataatttctactttttctattgtattatagaaaact(A)13	285	28044	28328	No primer							LSC	rpoB_trnC-GCA	rps4_trnT-UGU	ndhH
G. multiflora	42	p1	(A)15	15	28532	28546	TGCCAGTAAGGAAAGGCAACA	60.134	ACACCCCTTAAAAACTCCCCT	58.85	170	944	1113	LSC	rpoB_trnC-GCA	rps2_rpoC2	ndhH
G. multiflora	43	c	(A)10taaaagaattagtaatagaatcttagtaaaagaatatgtatgaatactctttttttacctattttata(T)9	87	28680	28766	AGGGGAGTTTTTAAGGGGTGT	58.85	CCATGTCGCCAAATCCAACC	59.827	169	945	1113	LSC	rpoB_trnC-GCA	rps18_rpl20	ndhG
G. multiflora	44	c	(T)9ctcaaaatctggtccttgggtgtggctcaaaccgatacaaatagggatgaagtgagtcttacttagtaatatgattgactctcactatt(A)8	106	28946	29051	AATCTGGGTGTCGCCTGATC	59.821	TCGACCTCTGATTTTCGTCGT	59.461	260	893	1152	LSC	trnC-GCA_petN	rps16-CDS1_trnQ-UUG	ndhF
G. multiflora	45	p1	(A)10	10	29381	29390	TCCAGACTCACGAGGGTCTC	60.323	ACATGTGGGAATACTAAGACCT	56.249	126	919	1044	LSC	trnC-GCA_petN	rps16-CDS1_trnQ-UUG	ndhD
G. multiflora	46	p1	(A)8	8	30524	30531	AGAACTCCGCGGATCATGTT	59.463	TGGAGCAAGAATAATATGGGCGT	60.181	191	930	1120	LSC	petN_psbM	rps16-CDS1_trnQ-UUG	ndhD
G. multiflora	47	p1	(A)12	12	30759	30770	ACACACAGGTAAATGTAGCAA	55.438	ACGAAATGATTTGGCTGGAATCA	59.237	275	980	1254	LSC	petN_psbM	rps15_ycf1	ndhA-CDS2
G. multiflora	48	p1	(T)11	11	31210	31220	AGGAACTAGAATGAACAGTGCAGT	59.959	TCTGATTCAGTATCATCAGGATGCA	59.694	169	938	1106	LSC	psbM_trnD-GUC	rps12-CDS2_trnV-GAC	matK
G. multiflora	49	p1	(T)9	9	31470	31478	TGGATTCCTGTAAATTCAATGGGA	58.163	GGGAAGACGATAGGGTTGGG	59.531	250	793	1042	LSC	psbM_trnD-GUC	rps12-CDS2_trnV-GAC	matK
G. multiflora	50	c	(C)11(A)12	23	31843	31865	GGGACTAGAACTGGAAGGCA	58.723	AGTGCCTCGACAGAGTACTT	58.088	176	900	1075	LSC	psbM_trnD-GUC	rps11_rpl36	clpP-CDS2
G. multiflora	51	c	(T)9agtgcc(A)9	24	32570	32593	GTTACACAGATTACTAGTAACCCA	55.656	CCAAAAATTCGCCGCTCCAT	59.827	280	975	1254	LSC	trnD-GUC_trnY-GUA	rpoB_trnC-GCA	cemA
G. multiflora	52	c	(T)16gctttatttaatataaatttaaaaatttatatttatataatataaa(AT)7	76	33204	33279	GGATGGGAATAAATGAACCGTCC	59.432	TGCCTGAACGGACAGAATCC	60.036	161	964	1124	LSC	trnE-UUC_trnT-GGU	rpoB_trnC-GCA	rpoC1-CDS2
G. multiflora	53	p3	(TTA)4	12	34110	34121	GGTTCAAATCCGATAAGGGGC	59.046	ACAGGAGAGGGTAGACTAGTTCT	59.146	271	804	1074	LSC	trnT-GGU_psbD	rpoB_trnC-GCA	rpoC1-CDS2
G. multiflora	54	c	(TCT)4tgctggatactccatgggaataaatcgata(T)8	50	34479	34528	GGACCTAACCCATTGAATGACG	59.057	TTGGCGGAAGAACAAAACAA	56.672	273	869	1141	LSC	trnT-GGU_psbD	rpl32_trnL-UAG
G. multiflora	55	p1	(A)9	9	34704	34712	TTGTTTTGTTCTTCCGCCAA	56.672	ACCTTGAATTGTCCTATGACTCA	57.238	185	897	1081	LSC	trnT-GGU_psbD	rpl32_trnL-UAG
G. multiflora	56	p1	(G)8	8	36471	36478	TAGGTTGGGGGATAGGTCCG	60.105	TTCTTCAAGAGTCTCGGGCC	59.391	143	980	1122	LSC	psbC	rpl32_trnL-UAG
G. multiflora	57	p1	(G)8	8	36742	36749	TATGATACCTGGGCCCCTGG	60.476	CCATACAAATGCACGGCGAG	59.972	243	981	1223	LSC	psbC	rpl2-D2-CDS2_trnH-GUG-D2
G. multiflora	58	c	(T)8atattctggctcggctaggtggaatagccgagccattccctttcccttttatt(A)9	70	37624	37693	GCATTTGTGGCATGCAGGAA	60.037	TATCGGGGGTTCGAATCCCT	60.105	279	863	1141	LSC	psbC_trnS-UGA	rpl20_rps12-CDS1
G. multiflora	59	p2	(AT)9	18	37949	37966	ACCGGTTTTCAAGACCGGAG	60.25	GACATGGAGTCGAGGGGAAT	58.876	253	835	1087	LSC	trnS-UGA_lhbA	rpl14_rpl16-CDS2
G. multiflora	60	c	(C)8(A)8c(A)9	26	38896	38921	ATTCCCGCTATCCGCTCATG	60.037	GCGGAGTAGAGCAGTTTGGT	60.037	280	853	1132	LSC	trnG-UCC_trnfM-CAU	rbcL_accD
G. multiflora	61	p1	(T)11	11	39400	39410	CCGATGGAGACGTGTAGGTG	59.899	AGGGAGGACGAGGATACACC	60.106	270	907	1176	LSC	rps14	rbcL_accD
G. multiflora	62	p1	(T)9	9	44204	44212	GTCTGGCCCATTCCTCGAAA	60.035	AGATCCGAACACTTGCCTCG	60.109	273	833	1105	LSC	psaA_ycf3-CDS3	psbM_trnD-GUC
G. multiflora	63	p1	(T)8	8	44388	44395	TACTTTCCCGGCGAAACGAA	59.967	ACAAGATACGGTGGAATGACT	56.738	200	972	1171	LSC	psaA_ycf3-CDS3	psbM_trnD-GUC
G. multiflora	64	p1	(A)14	14	46619	46632	GAGGCTGCATCAATCGAGGA	59.894	TCCGACAACTTCCGGAGAAA	58.958	217	857	1073	LSC	ycf3-CDS2_ycf3-CDS1	psbM_trnD-GUC
G. multiflora	65	p1	(T)9	9	47124	47132	ACCAAGGATTGTATTGCGGA	57.201	GCTCATTAGCTATCCCATGGA	57.011	241	894	1134	LSC	ycf3-CDS1_trnS-GGA	psbI_trnS-GCU
G. multiflora	66	p1	(T)8	8	47927	47934	TGTTTTGGCAATTCCTCGTGAG	59.707	AGCCAAAGGGTCAACAGGTC	60.179	270	960	1229	LSC	rps4	psbH_petB-CDS1
G. multiflora	67	c	(TA)5atttctatatataatataatttaaaaattttttgtatatataggaagttgtggctacgttttataatttgttc(T)8	91	48557	48647	AAAGGATAAACAAAGCAAAGCT	55.065	TGTCGTGGTAACTTGCAACT	57.681	261	905	1165	LSC	rps4_trnT-UGU	psbE_petL
G. multiflora	68	c	(AT)5aaatata(AT)5aaatataaaagatattaattatataattatatattttttatat(A)8tgatataaaat(A)10	99	49288	49386	No primer							LSC	trnT-UGU_trnL-UAA-CDS1	psbE_petL
G. multiflora	69	p1	(A)8	8	49708	49715	CGGAAAGGGAAGAGATAGGACG	59.965	TGTCTATCCCCCATCAGTTCA	57.871	217	977	1193	LSC	trnT-UGU_trnL-UAA-CDS1	psbC_trnS-UGA
G. multiflora	70	c*	(AATA)3(AT)5*gaactgatgggggatagacaaaaaaactagataggagcatacaatacactttttcaatatagaaaaaattatctaacgaattaaacaggtc(CAAA)3	122	49864	49985	TTAGAGGTAGGGGGAAAGGT	56.638	CGCCATATCCCCCTTGATACC	60.065	276	896	1171	LSC	trnT-UGU_trnL-UAA-CDS1	psbB_psbT
G. multiflora	71	p1	(A)9	9	50192	50200	TGGCGAAATTGGTAGACGCT	60.037	ACGGATTCCAACTACCAACGA	59.38	245	839	1083	LSC	trnL-UAA-CDS1_trnL-UAA-CDS2	psbA_trnK-UUU-CDS2
G. multiflora	72	p1	(T)9	9	50682	50690	ATCGTGAGGGTTCAAGTCCC	59.386	TGTGTTGTGAAAGAGTGGAGTGA	60.055	141	932	1072	LSC	trnL-UAA-CDS2_trnF-GAA	psaJ_rpl33
G. multiflora	73	p1	(T)9	9	51291	51299	TGAGATTCTAGTGCCGTCTCC	58.975	CCATGAACTTTGTACCGCGC	60.179	174	925	1098	LSC	trnF-GAA_ndhJ	psaC_ndhE
G. multiflora	74	p1	(T)9	9	51475	51483	GCGCGGTACAAAGTTCATGG	60.179	ACGCCCCGTTCTAGATGAAA	59.1	171	895	1065	LSC	trnF-GAA_ndhJ	psaC_ndhE
G. multiflora	75	p1	(T)8	8	52179	52186	GGCAATCGAAGCCCAAAGATC	59.934	TCCAAAAGTTCAGTATCTCCCCC	59.734	232	849	1080	LSC	ndhJ_ndhK	psaA_ycf3-CDS3
G. multiflora	76	p2	(TA)6	12	53690	53701	GGTGTAGACATAGGGTGCTCC	59.587	ACCTCATAATACCTCATAATACCTCA	56.795	235	839	1073	LSC	ndhC_trnV-UAC-CDS2	psaA_ycf3-CDS3
G. multiflora	77	p1	(A)12	12	53997	54008	CCGTTGAATCGAGAGGTGACA	60.068	TTCTGATAAGGTGGGATGGT	55.494	103	947	1049	LSC	ndhC_trnV-UAC-CDS2	petN_psbM
G. multiflora	78	p5	(TAATC)3	15	54317	54331	ACAATGGGATAGATTCCGACACA	59.546	TGAGTTGGGTTGGGGGTTTT	59.66	203	914	1116	LSC	ndhC_trnV-UAC-CDS2	petN_psbM
G. multiflora	79	p4	(ATTT)3	12	55733	55744	ACGTGTAAACGAGGTGCTCT	59.328	GGAACCCATCACTTCGGGAA	59.673	210	884	1093	LSC	trnV-UAC-CDS1_trnM-CAU	petG_trnW-CCA
G. multiflora	80	c	(T)8atcagattagacttgattgtgttcaattagcaaaatcaacatgtggtgtatatataaagaacttttaaaaaactta(T)11	95	55995	56089	CGGCGGTAGTCATTGGTTCA	60.391	AGACGAGCTAGGACACGAGT	60.036	275	887	1161	LSC	trnM-CAU_atpE	petA_psbJ
G. multiflora	81	p1	(T)9	9	58227	58235	TAGTTGGTGTCACCCAACCG	59.893	AGTCAACGAGATCGAAATACTGA	57.437	242	913	1154	LSC	atpB_rbcL	petA_psbJ
G. multiflora	82	p1	(T)10	10	58396	58405	TCAAGTTCAGCCAATCCCTCT	59.012	GGCATAATTCATCCGAAAAAGGGT	59.901	255	810	1064	LSC	atpB_rbcL	petA_psbJ
G. multiflora	83	p1	(A)10	10	58549	58558	ACCCTTTTTCGGATGAATTATGCC	59.901	TGACGCAACCCAATGTTTGT	58.893	170	888	1057	LSC	atpB_rbcL	ndhJ_ndhK
G. multiflora	84	p1	(T)10	10	58732	58741	ACAAACATTGGGTTGCGTCA	58.893	TGGTGACATAAGTCCCTCCCT	59.92	261	855	1115	LSC	atpB_rbcL	ndhG_ndhI
G. multiflora	85	p1	(A)10	10	60381	60390	AGATTGGGCCGATTACCGAA	59.165	CCACCACTCTCAAGGATCCC	59.456	245	978	1222	LSC	rbcL_accD	ndhG_ndhI
G. multiflora	86	p1	(T)9	9	60607	60615	GGGATCCTTGAGAGTGGTGG	59.456	AAGACACAGCTTTTTCCCAT	55.433	280	977	1256	LSC	rbcL_accD	ndhF_rpl32
G. multiflora	87	p2	(AT)5	10	62685	62694	CCCGAGGGTTCACAAACATC	58.835	ACCTCTGTCTATCTACAAGGAGA	57.281	277	777	1053	LSC	accD_psaI	ndhF_rpl32
G. multiflora	88	p2	(AT)6	12	62872	62883	No primer							LSC	accD_psaI	ndhE_ndhG
G. multiflora	89	p1	(T)8	8	63721	63728	TTTTTGCTGGGCTTGCATCC	59.965	GACCCGCGATCCCATAGAAA	59.608	158	889	1046	LSC	ycf4	ndhC_trnV-UAC-CDS2
G. multiflora	90	p4	(CTAA)3	12	64226	64237	CCTCTCAACTCAAGGTGGGG	59.674	TCAATTCAAAATCATGGGCCT	56.071	200	909	1108	LSC	ycf4_cemA	ndhC_trnV-UAC-CDS2
G. multiflora	91	p5	(AAAGG)3	15	64522	64536	AGTGGGTTTTGGAGTATTCATCGA	60.02	GCAAGATAGGGAAGGGAGGC	59.89	275	901	1175	LSC	ycf4_cemA	ndhC_trnV-UAC-CDS2
G. multiflora	92	p1	(A)8	8	64661	64668	AGTCGACGAATGAAGCAGGT	59.396	CCACCAGGGCAAAAATACCA	58.361	120	942	1061	LSC	cemA	ndhB-D2-CDS2_trnL-CAA-D2
G. multiflora	93	p1	(T)9	9	66616	66624	CCATTACGGGTCCAAGGTCT	59.09	TCCGGTTTGCTATCCTTCCC	59.455	276	819	1094	LSC	petA_psbJ	matK_trnK-UUU-CDS1
G. multiflora	94	p4	(AGAA)3	12	66902	66913	GGGAAGGATAGCAAACCGGA	59.455	TCTATGGATTTCTACGCATGAGA	56.954	256	789	1044	LSC	petA_psbJ	matK_trnK-UUU-CDS1
G. multiflora	95	p1	(T)10	10	67122	67131	AGAGGAAGGACAGAGACTATGA	57.128	GTGGTAAGGTCCCGTTGAGT	59.317	278	883	1160	LSC	petA_psbJ	infA_rps8
G. multiflora	96	p4	(GAAA)3	12	68839	68850	TGGTCGTAGTCGTATAGTCGT	57.835	TCGGGGAGTTCTATACTTCTAATTCG	59.794	279	823	1101	LSC	psbE_petL	clpP-CDS1_psbB
G. multiflora	97	p1	(A)10	10	69154	69163	CGATAGATTGTGGGGCACCT	59.53	TCATTTCCCTTCTTTTTCAAGAGGA	58.627	170	909	1078	LSC	psbE_petL	ccsA_ndhD
G. multiflora	98	c	(TATT)3ttttattgacctccttcccgcaggaggtccaatgcaagttgcaattaaacttttttg(T)12	81	69768	69848	ACAGACGCGGTGATCAGTTA	59.114	GGGTCTCCAAAACCCGATGT	59.962	211	962	1172	LSC	petG_trnW-CCA	atpI_rps2
G. multiflora	99	p1	(A)10	10	71076	71085	GGAGGGTTCCGCGAAATCAT	60.464	TTCTAAAAATTTCGTTGCAATTATCA	55.295	273	842	1114	LSC	psaJ_rpl33	atpH_atpI
G. multiflora	100	p1	(A)10	10	72012	72021	CGATCCCCCGAACTCGAATT	59.896	ACAGAATTCCCCGGAGTGAC	59.386	266	968	1233	LSC	rps18	atpH_atpI
G. multiflora	101	c	(A)12ttccca(T)9aaacatgttcgttcattcctattacttaa(T)11	67	72125	72191	CGATCCCCCGAACTCGAATT	59.896	ACAGAATTCCCCGGAGTGAC	59.386	266	855	1120	LSC	rps18_rpl20	atpH_atpI
G. multiflora	102	p1	(A)9	9	72869	72877	CCCTTCCCTTGGTCGATGAA	59.382	ATAGAGAGGACCTCGCCGTT	60.107	209	851	1059	LSC	rpl20_rps12-CDS1	atpH_atpI
G. multiflora	103	p1	(A)10	10	73989	73998	AGTCCCCTGATCTTCCGTCA	59.959	AGAAATGCCCGTACGGTTGT	59.964	163	884	1046	LSC	clpP-CDS3_clpP-CDS2	atpH_atpI
G. multiflora	104	p1	(T)13	13	74262	74274	ACCCTTCCTTTCGAGGGAGT	60.179	TCGGGAGTACATTTCAGCGT	59.107	218	877	1094	LSC	clpP-CDS3_clpP-CDS2	atpH_atpI
G. multiflora	105	p1	(T)11	11	74527	74537	ACGCTGAAATGTACTCCCGA	59.107	TAGCATTCCCTCACGCTTGG	60.108	240	810	1049	LSC	clpP-CDS3_clpP-CDS2	atpF-CDS1_atpH
G. multiflora	106	p4	(ATAA)3	12	74724	74735	AAGCGGCTATTCCCATGCAT	60.179	TGCGTGTACGGCTCCTAAAG	60.109	277	898	1174	LSC	clpP-CDS2	atpF-CDS1_atpH
G. multiflora	107	c	(A)8cgtttttcttccatttttcaaaaaacatgagatgtgttctcgcttccttacctat(A)9	72	75016	75087	CGCACCTTTGGATGCATACG	59.972	TGCATCGTGATTTGAATATCGA	56.336	270	879	1148	LSC	clpP-CDS2_clpP-CDS1	atpB_rbcL
G. multiflora	108	p1	(T)9	9	75282	75290	TCTTGTTCCTGAATGGGCCC	59.96	ACGTCCAACCAATAACCAACAG	59.118	209	887	1095	LSC	clpP-CDS2_clpP-CDS1	atpB_rbcL
G. multiflora	109	p1	(T)10	10	76231	76240	TCCTCCCATTGCGTATTGGT	59.084	ACCAAGGCAAACCCATGGAA	60.105	252	799	1050	LSC	clpP-CDS1_psbB	atpB_rbcL
G. multiflora	110	p1	(T)8	8	77000	77007	GCCGCTCATCATATTGCAGC	60.11	CGGCGCTAACTCTTCGGTAT	59.97	277	860	1136	LSC	psbB	atpB_rbcL
G. multiflora	111	p1	(T)8	8	77823	77830	TGGCGCTAGAACCTTGTTCA	59.605	TCCACACCTATTCATTTGGCA	57.552	279	849	1127	LSC	psbB_psbT	accD_psaI
G. multiflora	112	p1	(A)11	11	78658	78668	CTAATGGGGGTCGCTATGGC	60.322	TCCACGGTCGAACTACCAGA	60.251	205	864	1068	LSC	psbH_petB-CDS1	accD_psaI
G. multiflora	113	c	(T)8ctttcagactta(T)9	29	78989	79017	CCTCGAAACCGGACTCCAAA	59.966	TAAAGCCAAGCCTCAAGCCA	59.888	212	947	1158	LSC	petB-CDS1_petB-CDS2	rps19_rpl2-CDS1
G. multiflora	114	p1	(A)8	8	79286	79293	TGGCTTGAGGCTTGGCTTTA	59.888	TCAAGTTGGCTCATCCGTCT	59.023	254	842	1095	LSC	petB-CDS1_petB-CDS2	petD-CDS2_rpoA
G. multiflora	115	p1	(T)8	8	79430	79437	AGACGGATGAGCCAACTTGA	59.023	TCATCTCGTACGGCTCAAGC	59.899	198	932	1129	LSC	petB-CDS1_petB-CDS2	trnH-GUG-D2_rps19-D2
G. multiflora	116	p3	(ATA)4	12	80784	80795	TTTCCTCTGCATCGATCCCG	59.895	TGTGTTTACCCTCACAACATCTCT	59.897	144	975	1118	LSC	petD-CDS1_petD-CDS2
G. multiflora	117	c	(T)8ctttcgatttttcatttttattag(A)8gattaaataattacaatggatt(A)9	71	81829	81899	TGATCATTCCACGAAAATACGA	55.923	AGACATTTTACGGAAGCATTTCGA	59.306	169	953	1121	LSC	petD-CDS2_rpoA
G. multiflora	118	p1	(T)10	10	83510	83519	GCCCATTCCTACGTGAACCA	60.036	TCGGCGCGGACGAATTATAG	60.386	233	845	1077	LSC	rps11_rpl36
G. multiflora	119	p3	(GGA)4	12	84086	84097	AAGAGGACCCGGAACATACC	58.799	AATGACGGATCGAGAAGCTC	57.499	250	825	1074	LSC	infA_rps8
G. multiflora	120	p1	(A)8	8	85145	85152	CTCCGCTGTTATCCGCTACA	59.616	CTAGCTGCGTCCAAAATGCC	59.901	226	903	1128	LSC	rpl14_rpl16-CDS2
G. multiflora	121	p1	(T)8	8	85872	85879	CCAGCTCCTCGCGAATGAAA	60.741	TCGCCCGCGAAACTTTAGAT	60.109	262	818	1079	LSC	rpl16-CDS2_rpl16-CDS1
G. multiflora	122	p3	(TTA)4	12	86215	86226	GCAACGGAGCTCCCAAAATA	58.541	GGTTGGGTTGTGAAGCAAAA	57.318	280	929	1208	LSC	rpl16-CDS2_rpl16-CDS1
G. multiflora	123	p4	(TTCT)3	12	86362	86373	GCAACGGAGCTCCCAAAATA	58.541	GGTTGGGTTGTGAAGCAAAA	57.318	280	782	1061	LSC	rpl16-CDS2_rpl16-CDS1
G. multiflora	124	p4	(TGAT)3	12	86496	86507	TTGCTTCACAACCCAACCCA	60.325	TGCTTCGTAGTATCGATATCCCA	58.671	152	910	1061	LSC	rpl16-CDS2_rpl16-CDS1
G. multiflora	125	p1	(T)11	11	86638	86648	TGGGATATCGATACTACGAAGCA	58.671	GCTATGCTTAGTGTGTGACTCG	59.145	167	897	1063	LSC	rpl16-CDS2_rpl16-CDS1
G. multiflora	126	p1	(T)8	8	87201	87208	CCGCCCTGCAATTTGAACTT	59.682	AGGGTCAAAGAGGAAGCATCG	60.066	245	804	1048	LSC	rps3
G. multiflora	127	c	(T)9agtgaacgtgtcatgtcacagtgtattactcc(T)11	52	88419	88470	GGTAGATGCCCGAGACCAAG	59.895	ACATCCGCCCCTTTTCTAGC	60.107	278	905	1182	IRa	rps19_rpl2-CDS1
G. multiflora	128	p1	(T)10	10	88676	88685	GTTCAATTCCCGTCGTTCGC	60.179	GCCGGATCTAAGTGTTGGCT	60.108	275	971	1245	IRa	trnH-GUG_rpl2-CDS2
G. multiflora	129	p1	(A)8	8	91419	91426	CTAACCGGAGTTCACGGTGG	60.389	GTCCTTGCGGATCGGATCAT	59.966	176	956	1131	IRa	ycf2
G. multiflora	130	p1	(A)8	8	92741	92748	CGAGCCGGATCTGGTGTATC	60.039	CATTCCCGCAGTAGATCCGG	60.32	209	937	1145	IRa	ycf2
G. multiflora	131	c	(A)9catatttttggg(GA)5	31	94012	94042	TTTTCTTCGTGCGTCGGTAA	58.15	TGGCTCGGATCGAATTGGAA	59.46	168	981	1148	IRa	ycf2
G. multiflora	132	p1	(A)9	9	94381	94389	AGCCATTCGTTCGTAGAGCT	59.182	TCTGCCCTTTCTCAACGCAT	59.963	273	775	1047	IRa	ycf2
G. multiflora	133	p6	(TGATAG)4	24	95874	95897	GCGACAAACTCCCATGTTCC	59.478	CCGTATATACTCGGCGGCAT	59.545	242	913	1154	IRa	ycf2
G. multiflora	134	p2	(TA)5	10	98966	98975	TGTCATATAGGCCCGGGTCA	60.105	GGATGGGTCATTCGAGCGTA	59.612	181	938	1118	IRa	trnL-CAA_ndhB-CDS2
G. multiflora	135	p1	(T)14	14	103472	103485	CGATCAATCCCTTTGCCCCT	60.107	TTCGTACCCTTCGCTCGATG	59.9	171	977	1147	IRa	rps12-CDS2_trnV-GAC
G. multiflora	136	p1	(A)10	10	104490	104499	TCTGTCTCGGTAGGACATGT	57.491	CCCTTCTTCTTGCGCCAAAG	59.758	273	834	1106	IRa	rps12-CDS2_trnV-GAC
G. multiflora	137	p1	(A)9	9	110101	110109	AGCTGGTTCTCCCCGAAATG	60.035	TAGGGGCCTTAGCTGGTGAT	60.03	231	867	1097	IRa	rrn23
G. multiflora	138	p1	(A)8	8	114666	114673	AGAATGCCGTCGCCTATTGT	59.822	CCGGATCCTCCTTTTCTTCCC	60.134	172	870	1041	IRa	trnN-GUU_ndhF
G. multiflora	139	p1	(T)8	8	114869	114876	TATAAGCGGTGGAATCGTCC	57.193	TGCTCATTGGTAGAAACCCA	56.736	245	919	1163	IRa	trnN-GUU_ndhF
G. multiflora	140	p1	(T)10	10	115938	115947	AGGATCCTTACGCGCTCAAA	59.465	TCGTTTTCATCGAGAGCCTTCA	60.029	246	902	1147	IRa	trnN-GUU_ndhF
G. multiflora	141	p1	(A)9	9	116460	116468	ACCCCGAGTGGTATGAGGAT	59.735	GGGCAGGACCAAAAGGAAGT	60.179	276	802	1077	IRa	trnN-GUU_ndhF
G. multiflora	142	p1	(A)9	9	116579	116587	GCCCGAACCCTACCTTCTTT	59.673	TTGCATGGTCGATTCAGGAA	57.512	276	955	1230	IRa	trnN-GUU_ndhF
G. multiflora	143	p4	(ATTT)3	12	116709	116720	GCCCGAACCCTACCTTCTTT	59.673	TTGCATGGTCGATTCAGGAA	57.512	276	825	1100	IRa	trnN-GUU_ndhF
G. multiflora	144	p1	(A)9	9	116922	116930	TCAGGAATCAAATAGAAGAAATCGCA	59.177	TGTGCATTGACCTTCAAAATGCT	59.93	217	964	1180	IRa	trnN-GUU_ndhF
G. multiflora	145	c	(GAAT)3ggaaaaactggttaaagggtaattatgcatacaatttatctcagagcaaatggtctcgattagtattagtagcgaaaaaatggcg(A)8	105	117460	117564	ATCGCGGTACCCATCCTTTT	59.455	TCATTGATTCTTTATTGTGAATCGT	55.64	252	891	1142	IRa	trnN-GUU_ndhF
G. multiflora	146	p4	(AAAT)4	16	117744	117759	ACAGTGTATTTATGGCCGAATCA	58.224	TGGGAGGTGGACGAATTTCT	58.642	206	921	1126	SSC	trnN-GUU_ndhF
G. multiflora	147	p1	(T)8	8	118445	118452	TGTCCGATTCGTGAGGATACA	58.629	ACTTTTGATGGGCATTTGCG	57.917	256	936	1191	SSC	ndhF
G. multiflora	148	p1	(T)10	10	120308	120317	ACGGGTATGGCACTCTTACC	59.171	ACGCATATGTATACATACCCTATGACA	59.659	120	933	1052	SSC	ndhF_rpl32
G. multiflora	149	p1	(T)8	8	120499	120506	TGTCATAGGGTATGTATACATATGCGT	59.659	TGTTCCTTTTAGCTGTTATCCA	55.363	246	835	1080	SSC	ndhF_rpl32
G. multiflora	150	p2	(TA)5	10	121129	121138	AGGGTATGTATATTGGGTTTGGAGT	59.325	TGTCTAACGATTTAGATACCTTCA	55.156	258	831	1088	SSC	rpl32_trnL-UAG
G. multiflora	151	p1	(T)10	10	121301	121310	TGAAGGTATCTAAATCGTTAGACA	55.156	AGACTGAGCTATAGAACCGGGA	59.825	207	893	1099	SSC	rpl32_trnL-UAG
G. multiflora	152	p1	(T)8	8	121424	121431	AGCTCAGTCTAAAACTATGGAGT	56.731	ACCATGGCGGCTTACTTGAA	59.962	274	967	1240	SSC	rpl32_trnL-UAG
G. multiflora	153	c	(A)8catcatcccatacccacatcccatacccatatt(TA)6(AT)6agtatatagtgaaagttctttctttgtgcaagttttttagaaccctttgaacaaagggttct(A)8tcgaaatgtatctgattaaaattgagatttttaattcatttaattcttttgcattgttcggcgtttaaaagctgaaaataaaaagac(A)8	230	122868	123097	No primer							SSC	ccsA_ndhD
G. multiflora	154	c	(AATA)3ggagttaatatcattcctattgccattacaaaaataattagtatttttgacattaaaagaaatcttttactagtaattattcc(A)8ctaatgattctgcaacaaaaccactcattcccggcaatgcaagagaagccattgaaaaactactaaacatggtaaaaagttttggcattgggatcgata(C)8	210	123327	123536	TCCATAGAACATCTGACGTAACA	57.092	ACGACTTGTGATAGAATGGGTCT	59.23	279	971	1249	SSC	ndhD
G. multiflora	155	p1	(A)8	8	124559	124566	TGATGACAGAAAACGTGGGTCA	60.159	AGTACGGGCTTTTGTGGTCA	59.529	202	907	1108	SSC	ndhD
G. multiflora	156	p2	(TA)6	12	125445	125456	No primer							SSC	psaC_ndhE
G. multiflora	157	p2	(TA)6	12	125606	125617	No primer							SSC	psaC_ndhE
G. multiflora	158	p1	(T)8	8	126231	126238	ACATGCTCGAACATCATTGACT	58.396	GGTGTAATTACTATGGCTCGCC	58.935	251	799	1049	SSC	ndhE_ndhG
G. multiflora	159	p1	(A)10	10	126457	126466	GGCGAGCCATAGTAATTACACC	58.935	ACCGTTGGAGATGGAGTCAC	59.391	247	802	1048	SSC	ndhG
G. multiflora	160	p1	(A)11	11	126804	126814	CTGTGCAGCAGCCACAAAAA	60.179	TCTTTTTCCTTGACTATTTAGTAAAGT	55.29	256	795	1050	SSC	ndhG_ndhI
G. multiflora	161	c	(AT)7aattagttatat(TA)5aatataatttataatattatta(TAT)4aatatataataatattataattagtttaaataaaagaataattctcaa(AAAT)3	130	126919	127048	No primer							SSC	ndhG_ndhI
G. multiflora	162	p1	(T)8	8	127946	127953	TGTCATTCCAAAGATTCCAGCT	57.962	GCCGAATGTGAGAGATTGCC	59.34	243	976	1218	SSC	ndhA-CDS2
G. multiflora	163	c	(A)10ggcttcggaattcatcttatcccttataatcaaagtatatttttatttgttttgttcggtaataatttaaactatttaatcaaatattcgttatatgaat(A)8ttaataaaataattagaggaatttgttcataaattaaataatgataagaattttatctatttggatgtatatgcatagg(A)8	205	128462	128666	No primer							SSC	ndhA-CDS2_ndhA-CDS1
G. multiflora	164	p1	(T)11	11	128790	128800	TCTCATAGGCGGGTACTTTGA	58.258	AGCAGTACTTTCCTATGATTCCGA	59.35	119	942	1060	SSC	ndhA-CDS2_ndhA-CDS1
G. multiflora	165	p1	(T)11	11	128913	128923	TCTCATAGGCGGGTACTTTGA	58.258	TCAGTGGACAATTAGGAACACA	57.302	260	819	1078	SSC	ndhA-CDS2_ndhA-CDS1
G. multiflora	166	p1	(A)9	9	129247	129255	TGGTTTAACTCATTGACCTGAATCA	58.697	TTTTCAGGTGGTCTGCGAGC	60.885	200	969	1168	SSC	ndhA-CDS2_ndhA-CDS1
G. multiflora	167	p1	(A)8	8	130674	130681	ATGCCCACTCCTTCAACTCG	60.036	GCTTGGACCTTTTATGGCGG	59.544	273	773	1045	SSC	ndhH
G. multiflora	168	p1	(T)9	9	131047	131055	GCATTGATGGGTGGTGAGGA	60.034	GTCGACGTATGCTGGCCTAT	59.686	265	956	1220	SSC	ndhH
G. multiflora	169	p1	(T)9	9	131235	131243	GCATTGATGGGTGGTGAGGA	60.034	ATTCTGGGAAAACGTCGACG	58.575	278	768	1045	SSC	rps15
G. multiflora	170	c	(T)9cttttccaaggatttttccgattcgattaggaaaaagaaaataatatatattatttttattataattataataatgttatttcca(T)12	106	131454	131559	ACTTGAAATTCAACAGAACCTCT	56.303	AAATTGGATTTGGATAGAAAAGGAT	55.225	270	915	1184	SSC	rps15_ycf1
G. multiflora	171	p1	(T)9	9	132305	132313	TCTGGATTCCCATTCACAAGCA	59.959	CGTCTAGCTTTTATAACGGGTGG	59.199	182	928	1109	SSC	ycf1
G. multiflora	172	p1	(T)8	8	132503	132510	AGCTAGACGAGTTGATTCGA	56.119	ACGATGCAAGAAAAGAAAGGA	56.087	274	903	1176	SSC	ycf1
G. multiflora	173	p1	(T)8	8	132726	132733	TCGCATAATCCTTTTGAAGAGGC	59.372	AACCGTGGATCATCCCAATT	57.173	204	976	1179	SSC	ycf1
G. multiflora	174	p1	(T)12	12	132844	132855	TGTTTGCTTGGATCTGACACA	58.07	AACCGTGGATCATCCCAATT	57.173	169	893	1061	SSC	ycf1
G. multiflora	175	c	(T)12acaaaaaactctttctctttttcgattcattcccatccaatcaaaaaagtttttttgattggagttg(T)8gtatagatttgtttctttttcttgatgttttgaaag(A)8gata(T)9	144	132977	133120	TTTTCCGGAATTCAGATTTGATT	55.11	ACAAATGTACATATCGGTGCCA	58.12	246	978	1223	SSC	ycf1
G. multiflora	176	p2	(AT)5	10	133451	133460	ACAATTCCGGTTTCTGTATGTTGA	58.933	ACAGTGTATTTATGGCCGAATCA	58.224	187	893	1079	_	ycf1
G. multiflora	177	c	(T)8cgccattttttcgctactaatactaatcgagaccatttgctctgagataaattgtatgcataattaccctttaaccagtttttc(CATT)3	104	133633	133736	TGTGAATCGTACAATTTTGATTGA	55.643	ATCGCGGTACCCATCCTTTT	59.455	237	975	1211	IRb	ycf1
G. multiflora	178	p1	(T)9	9	134267	134275	TGGTCTTTTATCATCATAGGCTGGA	59.631	TCCTGAATCGACCATGCAAA	57.512	166	972	1137	IRb	ycf1
G. multiflora	179	p4	(AAAT)3	12	134477	134488	TTGCATGGTCGATTCAGGAA	57.512	GCCCGAACCCTACCTTCTTT	59.673	276	909	1184	IRb	ycf1
G. multiflora	180	p1	(T)9	9	134610	134618	TTGCATGGTCGATTCAGGAA	57.512	GCCCGAACCCTACCTTCTTT	59.673	276	776	1051	IRb	ycf1
G. multiflora	181	p1	(T)9	9	134729	134737	GGGCAGGACCAAAAGGAAGT	60.179	ACCCCGAGTGGTATGAGGAT	59.735	276	929	1204	IRb	ycf1
G. multiflora	182	p1	(A)10	10	135250	135259	TCGTTTTCATCGAGAGCCTTCA	60.029	AGGATCCTTACGCGCTCAAA	59.465	246	860	1105	IRb	ycf1
G. multiflora	183	p1	(A)8	8	136321	136328	TGCTCATTGGTAGAAACCCA	56.736	TATAAGCGGTGGAATCGTCC	57.193	245	842	1086	IRb	ycf1
G. multiflora	184	p1	(T)8	8	136524	136531	CCGGATCCTCCTTTTCTTCCC	60.134	AGAATGCCGTCGCCTATTGT	59.822	172	964	1135	IRb	ycf1
G. multiflora	185	p1	(T)9	9	141088	141096	TAGGGGCCTTAGCTGGTGAT	60.03	AGCTGGTTCTCCCCGAAATG	60.035	231	909	1139	IRb	rrn23-D2
G. multiflora	186	p1	(T)10	10	146698	146707	CCCTTCTTCTTGCGCCAAAG	59.758	TCTGTCTCGGTAGGACATGT	57.491	273	901	1173	IRb	trnV-GAC-D2_rps12-D2-CDS2
G. multiflora	187	p1	(A)14	14	147712	147725	TTCGTACCCTTCGCTCGATG	59.9	TGCGGATCAAATCACGATCT	57.398	229	864	1092	IRb	trnV-GAC-D2_rps12-D2-CDS2
G. multiflora	188	p2	(AT)5	10	152221	152230	GGATGGGTCATTCGAGCGTA	59.612	TGTCATATAGGCCCGGGTCA	60.105	181	890	1070	IRb	ndhB-D2-CDS2_trnL-CAA-D2
G. multiflora	189	p6	(TCACTA)4	24	155297	155320	CCGTATATACTCGGCGGCAT	59.545	GCGACAAACTCCCATGTTCC	59.478	242	870	1111	IRb	ycf2-D2
G. multiflora	190	p1	(T)9	9	156808	156816	TCTGCCCTTTCTCAACGCAT	59.963	AGCCATTCGTTCGTAGAGCT	59.182	273	959	1231	IRb	ycf2-D2
G. multiflora	191	c	(TC)5cccaaaaatatg(T)9	31	157155	157185	ACCTGTGACTCGATTGGCAA	59.604	GGCTGAATCCCGTGAAACCA	60.608	280	974	1253	IRb	ycf2-D2
G. multiflora	192	p1	(T)8	8	158449	158456	CATTCCCGCAGTAGATCCGG	60.32	CGAGCCGGATCTGGTGTATC	60.039	209	860	1068	IRb	ycf2-D2
G. multiflora	193	p1	(T)8	8	159771	159778	GTCCTTGCGGATCGGATCAT	59.966	CTAACCGGAGTTCACGGTGG	60.389	176	874	1049	IRb	ycf2-D2
G. multiflora	194	p1	(A)10	10	162512	162521	GCCGGATCTAAGTGTTGGCT	60.108	GTTCAATTCCCGTCGTTCGC	60.179	275	762	1036	IRb	rpl2-D2-CDS2_trnH-GUG-D2
G. multiflora	195	c	(A)11ggagtaatacactgtgacatgacacgttcact(A)9	52	162727	162778	ACATCCGCCCCTTTTCTAGC	60.107	GGTAGATGCCCGAGACCAAG	59.895	278	867	1144	IRb	trnH-GUG-D2_rps19-D2

## Sheet: d. G. schomburgkii 
ID	SSR nr.	SSR type	SSR	size	start	end	FORWARD PRIMER1 (5'-3')	Tm	REVERSE PRIMER1 (5'-3')	Tm	PRODUCT1 size (bp)	start (bp)	end (bp)	LSC/SSC/IRs	intergenic regions/protein coding genes/intron regions	ycf4_cemA	ycf4	ycf3-CDS2_ycf3-CDS1
G. schomburgkii	1	c	(A)9ta(T)9	20	1379	1398	CCAATATCAACCGAACAGACGT	58.741	CGACTAGTTCCGGGTTCGAG	59.902	151	905	1055	LSC	psbA_trnK-UUU-CDS2	ycf4_cemA	ycf2-D2	trnL-UAA-CDS1_trnL-UAA-CDS2
G. schomburgkii	2	p6	(TTATAT)3	18	1717	1734	ACATCCCGATCCCGAGAAGA	60.106	ATCCGTATCAATGACCTGGT	56.004	243	823	1065	LSC	trnK-UUU-CDS2_matK	trnV-UAC-CDS1_trnM-CAU	ycf2-D2	rps16-CDS2_rps16-CDS1
G. schomburgkii	3	p2	(AT)5	10	2618	2627	CGCTCAAGAAGGACTCCAGA	59.109	GGTCCAAATGCTTCAATCCTGG	59.833	252	919	1170	LSC	matK	trnV-GAC-D2_rps12-D2-CDS2	ycf2-D2	rps16-CDS2_rps16-CDS1
G. schomburgkii	4	p1	(A)8	8	2995	3002	ACTGCAGCGAAAATGGAATTTCT	59.743	TGAACCCCAAAACTCCTTGG	57.919	221	942	1162	LSC	matK	trnT-UGU-D2_trnL-UAA-CDS1	ycf2-D2	rpoC1-CDS2_rpoC1-CDS1
G. schomburgkii	5	p1	(A)11	11	3637	3647	GAGGGAGTCCAATCAACAGGT	59.369	TACGGGAAAGGATGGGGTCT	59.956	255	797	1051	LSC	matK_trnK-UUU-CDS1	trnT-UGU-D2_trnL-UAA-CDS1	ycf2	rpl16-CDS2_rpl16-CDS1
G. schomburgkii	6	c	(A)8ttgtaagaattgagtaaggataaattcttaatttcacttttattttaattttaaattttttcaat(TAAAA)3	88	3867	3954	TGGAATTGGAGCCATGAAGC	58.522	CCACGACTGATCCTCAAAGGT	59.724	269	917	1185	LSC	matK_trnK-UUU-CDS1	trnT-UGU-D2_trnL-UAA-CDS1	ycf2	rpl16-CDS2_rpl16-CDS1
G. schomburgkii	7	p1	(A)9	9	4171	4179	ACCGTTGAGTTAGCAACCCA	59.529	AATGTTTTGATGGGGTCGCG	59.474	110	972	1081	LSC	trnK-UUU-CDS1_rps16-CDS2	trnT-UGU-D2_trnL-UAA-CDS1	ycf2	petD-CDS1_petD-CDS2
G. schomburgkii	8	p1	(A)8	8	4297	4304	TGAATTAGACTGCGCGACCC	60.46	ACGAGTTTGTATTGCCGGGT	59.964	245	924	1168	LSC	trnK-UUU-CDS1_rps16-CDS2	trnT-UGU_psbD	ycf2	petB-CDS1_petB-CDS2
G. schomburgkii	9	p1	(A)9	9	4420	4428	TGAATTAGACTGCGCGACCC	60.46	ACGAGTTTGTATTGCCGGGT	59.964	245	801	1045	LSC	trnK-UUU-CDS1_rps16-CDS2	trnT-UGU_psbD	ycf1-D2	petB-CDS1_petB-CDS2
G. schomburgkii	10	p1	(A)9	9	4664	4672	AGATTTTTGTTGGATTGGCACA	57.314	GGAAAATCCAGCAACAAACAAGG	59.191	153	974	1126	LSC	trnK-UUU-CDS1_rps16-CDS2	trnT-UGU_psbD	ycf1-D2	petB-CDS1_petB-CDS2
G. schomburgkii	11	p2	(TA)5	10	4846	4855	CCTTGTTTGTTGCTGGATTTTCC	59.191	AGGTGCTCAATCAACAGGAACT	59.893	244	922	1165	LSC	trnK-UUU-CDS1_rps16-CDS2	trnS-UGA_lhbA	ycf1-D2	ndhA-CDS2_ndhA-CDS1
G. schomburgkii	12	p1	(A)10	10	5225	5234	TCCCTTCTCTTCGGGATCGA	59.742	AGGATTCCCCTGGGACTATGT	59.702	197	872	1068	LSC	rps16-CDS2_rps16-CDS1	trnS-UGA_lhbA	ycf1-D2	ndhA-CDS2_ndhA-CDS1
G. schomburgkii	13	c	(A)9c(T)9aacttgtttcaaatttaaaaacctttcga(T)8	56	5584	5639	GGGCAGCAACATACCTTTTGT	59.382	GGGGAAGAATCTAGGGTTAGTGC	60.181	243	888	1130	LSC	rps16-CDS2_rps16-CDS1	trnS-GCU-D2_rps4	ycf1-D2	ndhA-CDS2_ndhA-CDS1
G. schomburgkii	14	p1	(A)11	11	5941	5951	ATGTCCTTCAAGTCGCACGT	59.966	TCCTTATCCCAGATTCGCAA	56.312	256	927	1182	LSC	rps16-CDS1_trnQ-UUG	trnS-GCU_trnG-GCC-CDS1	ycf1-D2	ndhA-CDS2_ndhA-CDS1
G. schomburgkii	15	p1	(A)9	9	6197	6205	TTGCGAATCTGGGATAAGGA	56.312	ACCATCCTGAACAATCTGTTGGA	59.926	149	907	1055	LSC	rps16-CDS1_trnQ-UUG	trnQ-UUG_psbK	ycf1-D2	clpP-CDS3_clpP-CDS2
G. schomburgkii	16	c	(A)10tattattaaacatattacaattatttacaattatataattacaattatat(TA)5	70	6534	6603	AAAGTACCAACCAAGAGTTCAT	55.554	TGGAAAAATTGTCGAACCTGAAGT	59.357	252	940	1191	LSC	rps16-CDS1_trnQ-UUG	trnQ-UUG_psbK	ycf1-D2	clpP-CDS3_clpP-CDS2
G. schomburgkii	17	p1	(A)13	13	7217	7229	ATGCCTTTGTTTCACGCTGC	60.319	AGGATAACACTGTATCCCACA	55.767	272	828	1099	LSC	rps16-CDS1_trnQ-UUG	trnP-UGG_psaJ	ycf1-D2	clpP-CDS3_clpP-CDS2
G. schomburgkii	18	p1	(A)9	9	7475	7483	GCCACGCCCCATTTTTATCC	59.896	TCCTAGCAACAAAAATATGCTACA	56.677	180	928	1107	LSC	trnQ-UUG_psbK	trnM-CAU_atpE	ycf1-D2	clpP-CDS2_clpP-CDS1
G. schomburgkii	19	p2	(TA)5	10	7600	7609	TGTAGCATATTTTTGTTGCTAGGA	56.677	GCTTCGGGCAATTTGGCAAA	60.602	278	959	1236	LSC	trnQ-UUG_psbK	trnL-UAA-CDS2_trnF-GAA	ycf1-D2	clpP-CDS2_clpP-CDS1
G. schomburgkii	20	p1	(T)9	9	8554	8562	CGTAATCCTGGACGTGAGGA	58.899	GGCTGAGTGGACTAAAGCGT	60.037	241	975	1215	LSC	psbI_trnS-GCU	trnL-CAA_ndhB-CDS2	ycf1-D2	atpF-CDS2_atpF-CDS1
G. schomburgkii	21	p2	(AT)7	14	9250	9263	GCCTGGCCAGTACCTCTTTT	59.962	AGGGTAAAGGGCACAAAGCT	59.517	163	920	1082	LSC	trnS-GCU_trnG-GCC-CDS1	trnK-UUU-CDS2_matK	ycf1-D2	atpF-CDS2_atpF-CDS1
G. schomburgkii	22	p4	(TTAT)3	12	12642	12653	TCATTTGGCTCTCACGCTCA	59.679	TCTGGTCTAGTCGGAAGAGTCT	59.427	162	978	1139	LSC	atpF-CDS2_atpF-CDS1	trnK-UUU-CDS1_rps16-CDS2	ycf1-D2
G. schomburgkii	23	c	(T)8gaatgaaaaaaggaaatatgattataaaaattaa(AAT)4	54	12826	12879	AGACTCTTCCGACTAGACCAGA	59.427	TGCCGAATCGACAACCTATG	58.065	182	934	1115	LSC	atpF-CDS2_atpF-CDS1	trnK-UUU-CDS1_rps16-CDS2	ycf1
G. schomburgkii	24	c	(T)8gatcaattta(T)14	32	13576	13607	TTGTATCACTCCGATCGCCC	59.612	TCATTGTTTGGAAGTTTTTCAACA	56.396	239	979	1217	LSC	atpF-CDS1_atpH	trnK-UUU-CDS1_rps16-CDS2	ycf1
G. schomburgkii	25	p1	(A)8	8	14585	14592	CGGAATCGTCAGAACTATCTCGT	59.998	ATTGATTGCAGCTCACACTG	56.703	240	828	1067	LSC	atpH_atpI	trnK-UUU-CDS1_rps16-CDS2	ycf1
G. schomburgkii	26	c	(AT)6taatatgtaatagtaataaaaaagtaccaatagatattaattattaatatcttaacttaaattaaaaatttatttattaa(TTAT)3	104	14751	14854	No primer							LSC	atpH_atpI	trnK-UUU-CDS1_rps16-CDS2	ycf1
G. schomburgkii	27	c	(AT)8aaataaatatataaataagaaatatataatgaattgaatctaatttcaattttaattacaccggataattttaattacaccggataataaaa(AT)5	118	15132	15249	No primer							LSC	atpH_atpI	trnH-GUG_rpl2-CDS2	ycf1
G. schomburgkii	28	c	(AATA)3aaataaacaatactat(A)8	36	15371	15406	AGGATTGGTTGTAATTAGGAAAAAT	55.178	AAGCTCTAAACCCCCGTCTA	57.757	266	949	1214	LSC	atpH_atpI	trnG-UCC_trnfM-CAU	ycf1
G. schomburgkii	29	p1	(T)8	8	15525	15532	TCACACATCCATTCTTTTCTTCCA	58.616	AGAAGGGCTGGGGAGGTTAT	59.954	156	957	1112	LSC	atpH_atpI	trnF-GAA_ndhJ	ycf1
G. schomburgkii	30	p1	(T)9	9	15638	15646	ATAACCTCCCCAGCCCTTCT	59.954	GCCGCGGCTTATATAGGTGA	59.754	232	980	1211	LSC	atpH_atpI	trnF-GAA_ndhJ	ycf1
G. schomburgkii	31	p1	(A)9	9	15782	15790	ATAACCTCCCCAGCCCTTCT	59.954	GCCGCGGCTTATATAGGTGA	59.754	232	836	1067	LSC	atpH_atpI	trnE-UUC_trnT-UGU	ycf1
G. schomburgkii	32	p1	(T)8	8	16773	16780	GCCCGCACTTACCTTTTTGC	60.666	GCAATTTGTGAGGGTCGCTC	59.831	130	979	1108	LSC	atpI_rps2	trnD-GUC_trnY-GUA	rrn23-D2
G. schomburgkii	33	p1	(T)8	8	17580	17587	CCGGCCTCCATCATCTCTTC	59.965	AGGTCAATTCCCGGCAGAAG	60.035	159	921	1079	LSC	rps2_rpoC2	trnC-GCA_petN	rrn23
G. schomburgkii	34	p1	(T)12	12	19796	19807	GGGTGTGATCCGTTGGACAT	60.035	ACAAGAAGTCGAGTAGGCGG	59.473	186	863	1048	LSC	rpoC2	trnC-GCA_petN	rps4
G. schomburgkii	35	p1	(A)10	10	19939	19948	CCGCCTACTCGACTTCTTGT	59.473	TGATGATCCACGATACAGAAGA	56.459	273	886	1158	LSC	rpoC2	rps8_rpl14	rps3
G. schomburgkii	36	p3	(TTC)4	12	20070	20081	ACGGTTCCATATTTAGTAATTCCCG	59.007	TTGGCGAAAAAGCGAAGAAA	57.146	203	968	1170	LSC	rpoC2	rps4_trnT-UGU-D2	rps18
G. schomburgkii	37	p2	(AT)5	10	21173	21182	CCAATTCGACCAGGTCACCA	59.964	TCCGAGGTATTTCCGTGAGC	59.541	273	820	1092	LSC	rpoC2	rps2_rpoC2	rps14
G. schomburgkii	38	p1	(T)9	9	22480	22488	CATCGGAGCCACAAAGGACT	60.036	TTGTCTCCAGCTATCGGGGA	60.033	272	869	1140	LSC	rpoC1-CDS2	rps18_rpl20	rpoC2
G. schomburgkii	39	p1	(A)8	8	23642	23649	AACCCTCCTCCCCTAACTCC	59.956	GGGGAATCCAACCCTACAGG	59.449	280	857	1136	LSC	rpoC1-CDS2	rps16-CDS1_trnQ-UUG	rpoC2
G. schomburgkii	40	p1	(T)10	10	24248	24257	TGCTTAAATGCAATCTCGCT	56.114	GTCATCCCGCTCAATCCGAT	59.966	246	938	1183	LSC	rpoC1-CDS2_rpoC1-CDS1	rps16-CDS1_trnQ-UUG	rpoC2
G. schomburgkii	41	p1	(T)8	8	27541	27548	CCCGCCTACACAAGCAAATT	59.112	GCCCGTGTGAGTAGGAAACA	59.966	204	938	1141	LSC	rpoB	rps16-CDS1_trnQ-UUG	rpoC2
G. schomburgkii	42	p1	(C)8	8	27723	27730	CACGGGCCCATATCCTTGAT	59.598	CCCGCGGGATTAATTTGGAA	58.605	268	953	1220	LSC	rpoB	rps16-CDS1_trnQ-UUG	rpoC1-CDS2
G. schomburgkii	43	p1	(A)11	11	28671	28681	GCCAGTAGTAATATGGTTTCCCCT	59.896	ACCTGACTTCTGTTGCCACA	59.454	253	946	1198	LSC	rpoB_trnC-GCA	rps15_ycf1-D2	rpoC1-CDS2
G. schomburgkii	44	c	(T)8atagcaattttgcttgtggcaacagaagtcaggtcacactatatcataatttccactttttctattgtattatagaaaact(A)11	100	28829	28928	TGCCGGTATAGCTATCCACCT	60.203	TGTAAACCCACACCCCCAAA	59.365	240	957	1196	LSC	rpoB_trnC-GCA	rps12-D2-CDS1_clpP-CDS3	rpoB
G. schomburgkii	45	p1	(A)10	10	29157	29166	TTTGGGGGTGTGGGTTTACA	59.365	ACACCCCTTAAAAACTCCCCT	58.85	260	849	1108	LSC	rpoB_trnC-GCA	rps12-CDS2_trnV-GAC	rpoB
G. schomburgkii	46	c	(A)10taaaagaattagtaatagaatcttagtaaaagaatatgtatgaatactctttttttacctattttata(T)9	87	29300	29386	AGGGGAGTTTTTAAGGGGTGT	58.85	GATCAGGCGACACCCAGATT	59.821	234	945	1178	LSC	rpoB_trnC-GCA	rps11_rpl36	psbC
G. schomburgkii	47	c	(T)8ctcaaaatctggtccttgggtgtggctcaaaccgatacaaatagggatgaagtgagtcttacttagtaatatgattgactctaactatt(A)11	108	29566	29673	AATCTGGGTGTCGCCTGATC	59.821	TCGACCTCTGATTTTCGTCGT	59.461	262	893	1154	LSC	trnC-GCA_petN	rpoB_trnC-GCA	psbC
G. schomburgkii	48	p1	(A)8	8	30012	30019	ACTCACGAGGGTCTCTGAGT	59.597	ACATGTGGGAATACTAAGACCT	56.249	120	924	1043	LSC	trnC-GCA_petN	rpoB_trnC-GCA	psbB
G. schomburgkii	49	p1	(T)8	8	31161	31168	AGAACTCCGCGGATCATGTT	59.463	AATCGAAGGCCAACTGTTCT	57.431	263	895	1157	LSC	petN_psbM	rpoB_trnC-GCA	ndhH
G. schomburgkii	50	p1	(A)14	14	31359	31372	ACACACAGGTAAATGTAGCCA	57.219	TGGCTGGAATCATAAGTATCTGAGA	59.159	277	979	1255	LSC	petN_psbM	rpoB_trnC-GCA	ndhG
G. schomburgkii	51	p1	(T)9	9	31808	31816	TCCAGCCAGATCATTTCGTT	57.213	TCCCATTGAATTTACAGGAATCCA	58.163	276	799	1074	LSC	psbM_trnD-GUC	rpl32_trnL-UAG	ndhF
G. schomburgkii	52	p1	(T)9	9	32066	32074	TGGATTCCTGTAAATTCAATGGGA	58.163	GGAAGACGATAGGGTTGGGT	58.799	249	793	1041	LSC	psbM_trnD-GUC	rpl32_trnL-UAG	ndhF
G. schomburgkii	53	p1	(C)8	8	32434	32441	GGACTGGAACTGGAAGGCAT	59.67	ACGAGACACAACACAACGAAC	59.343	218	901	1118	LSC	psbM_trnD-GUC	rpl32_trnL-UAG	ndhD
G. schomburgkii	54	c	(A)8tggataattaacctttcaacgag(A)9	40	33195	33234	ACACAGATTACTAGTAACCCGTGT	59.231	CCAAAAATTCGCCGCTCCAT	59.827	279	963	1241	LSC	trnD-GUC_trnY-GUA	rpl2-D2-CDS2_trnH-GUG-D2	ndhD
G. schomburgkii	55	p2	(TA)8	16	34383	34398	TAAAATTGACCCGCTTCGCC	59.194	TGAACCGATGACTTACGCCT	59.107	242	895	1136	LSC	trnE-UUC_trnT-UGU	rpl20_rps12-CDS1	ndhA-CDS2
G. schomburgkii	56	p3	(TTA)4	12	34710	34721	GGTTCAAATCCGATAAGGGGC	59.046	ACAGGAGAGGGTAGACTAGTTCT	59.146	272	804	1075	LSC	trnT-UGU_psbD	rbcL_accD	matK
G. schomburgkii	57	c	(TCT)4tgctggatactccatgggaataaatcgata(T)8	50	35101	35150	GGACCTAACCCATTGAATGACG	59.057	TTGGCGGAAGAACAAAACAA	56.672	256	869	1124	LSC	trnT-UGU_psbD	psbM_trnD-GUC	matK
G. schomburgkii	58	p1	(A)9	9	35309	35317	TTGTTTTGTTCTTCCGCCAA	56.672	ACCTTGAATTGTCCTATGACTCA	57.238	185	897	1081	LSC	trnT-UGU_psbD	psbM_trnD-GUC	clpP-CDS2
G. schomburgkii	59	p1	(G)8	8	37076	37083	TAGGTTGGGGGATAGGTCCG	60.105	TTCTTCAAGAGTCTCGGGCC	59.391	143	980	1122	LSC	psbC	psbM_trnD-GUC	cemA
G. schomburgkii	60	p1	(G)8	8	37347	37354	TATGATACCTGGGCCCCTGG	60.476	CCATACAAATGCACGGCGAG	59.972	243	981	1223	LSC	psbC	psbI_trnS-GCU
G. schomburgkii	61	c	(T)9attctggctcggctattccacctagccgagccattccctttcccttttatt(A)8	68	38229	38296	GCTGCAGCAGGCTTTGAAAA	60.25	CGTGGGTTCGAATCCCTCTC	60.179	248	894	1141	LSC	psbC_trnS-UGA	psbH_petB-CDS1
G. schomburgkii	62	p2	(AT)6	12	38557	38568	ACCGGTTTTCAAGACCGGAG	60.25	GACATGGAGTCGAGGGGAAT	58.876	247	835	1081	LSC	trnS-UGA_lhbA	psbE_petL
G. schomburgkii	63	p2	(TA)9	18	38721	38738	CCTCGACTCCATGTCCGAAT	59.253	AGCAAATACAACGGGTACACT	57.588	267	903	1169	LSC	trnS-UGA_lhbA	psbE_petL
G. schomburgkii	64	p1	(A)10	10	39221	39230	TTCGGATTGTGAGGCCCATT	59.669	AACCCGCATCTTCTCCTTGG	60.035	221	842	1062	LSC	lhbA_trnG-UCC	psbC_trnS-UGA
G. schomburgkii	65	c	(C)11tacc(A)9	24	39427	39450	CCAAGGAGAAGATGCGGGTT	60.035	CCTTGAGGTCACGGGTTCAA	59.892	256	837	1092	LSC	trnG-UCC_trnfM-CAU	psbB_psbT
G. schomburgkii	66	p1	(T)11	11	39929	39939	CCGATGGAGACGTGTAGGTG	59.899	CGATGGATAGGGAGGATGAGG	58.893	278	907	1184	LSC	rps14	psbA_trnK-UUU-CDS2
G. schomburgkii	67	p1	(T)9	9	44733	44741	GTCTGGCCCATTCCTCGAAA	60.035	AGATCCGAACACTTGCCTCG	60.109	273	833	1105	LSC	psaA_ycf3-CDS3	psaJ_rpl33
G. schomburgkii	68	p1	(T)9	9	44918	44926	AACGATTAGGTGCCCAAGGG	60.034	ACAAGATACGGTGGAATGACT	56.738	245	931	1175	LSC	psaA_ycf3-CDS3	psaA_ycf3-CDS3
G. schomburgkii	69	p1	(A)10	10	47148	47157	ACTTCACCTTCACCAAGCGT	59.82	TCCGACAACTTCCGGAGAAA	58.958	162	908	1069	LSC	ycf3-CDS2_ycf3-CDS1	psaA_ycf3-CDS3
G. schomburgkii	70	p1	(A)9	9	48147	48155	AGATGGCCGAGTGGTTCAAG	60.036	AGGGCCTTGGTCCGAATTTT	59.886	276	788	1063	LSC	trnS-GCU-D2_rps4	petN_psbM
G. schomburgkii	71	p1	(T)8	8	48442	48449	TTTGGCAATTCCTCGTGGGG	60.898	AGCCAAAGGGTCAACAGGTC	60.179	267	963	1229	LSC	rps4	petN_psbM
G. schomburgkii	72	c	(TA)5atttctatatataatttctatatataatttaaaaattttttgtatatataggaagttgtggctacgttttataatttgttc(T)8	99	49089	49187	TGTATCACTATCCGTATTTTTGGT	55.939	TGTCGTGGTAACTTGCAACT	57.681	223	951	1173	LSC	rps4_trnT-UGU-D2	petG_trnW-CCA
G. schomburgkii	73	p5	(CTTAG)3	15	49505	49519	GAGCTAAGCGGGCTGACATA	59.611	TCGTTAGATGTTAGATATAGCTAGTTC	56.235	245	897	1141	LSC	trnT-UGU-D2_trnL-UAA-CDS1	petA_psbJ
G. schomburgkii	74	c	(A)8tgatataaaat(A)10ttcca(T)10	44	49799	49842	No primer							LSC	trnT-UGU-D2_trnL-UAA-CDS1	petA_psbJ
G. schomburgkii	75	p1	(A)8	8	50139	50146	CGGAAAGGGAAGAGATAGGACG	59.965	TGTCTATCCCCCATCAGTTCA	57.871	217	977	1193	LSC	trnT-UGU-D2_trnL-UAA-CDS1	ndhJ_ndhK
G. schomburgkii	76	c*	(AATA)3(AT)5*gaactgatgggggatagacaaaaaaactagataggagcatacaatacactttttcaatatagaaaaaattatctaacgaattaaacaggtc(CAAA)3	122	50295	50416	TTAGAGGTAGGGGGAAAGGT	56.638	CGCCATATCCCCCTTGATACC	60.065	276	896	1171	LSC	trnT-UGU-D2_trnL-UAA-CDS1	ndhG_ndhI
G. schomburgkii	77	p1	(A)8	8	50623	50630	TGGCGAAATTGGTAGACGCT	60.037	ACGGATTCCAACTACCAACGA	59.38	244	839	1082	LSC	trnL-UAA-CDS1_trnL-UAA-CDS2	ndhG_ndhI
G. schomburgkii	78	p1	(T)10	10	51118	51127	ATCGTGAGGGTTCAAGTCCC	59.386	TGTGTTGTGAAAGAGTGGAGTGA	60.055	142	932	1073	LSC	trnL-UAA-CDS2_trnF-GAA	ndhF_rpl32
G. schomburgkii	79	p1	(T)8	8	51730	51737	AGTGCCGTCTCCTTTTTCTT	57.36	CCATGAACTTTGTACCGCGC	60.179	164	934	1097	LSC	trnF-GAA_ndhJ	ndhF_rpl32
G. schomburgkii	80	p1	(T)9	9	51913	51921	GCGCGGTACAAAGTTCATGG	60.179	ACGCCCCGTTCTAGATGAAA	59.1	171	895	1065	LSC	trnF-GAA_ndhJ	ndhE_ndhG
G. schomburgkii	81	p1	(T)8	8	52617	52624	GGCAATCGAAGCCCAAATATCT	59.113	CCCCCGAATTAGTGAATCAGGA	59.562	213	849	1061	LSC	ndhJ_ndhK	ndhC_trnV-UAC-CDS2
G. schomburgkii	82	p2	(TA)5	10	54128	54137	No primer							LSC	ndhC_trnV-UAC-CDS2	ndhC_trnV-UAC-CDS2
G. schomburgkii	83	p1	(A)11	11	54399	54409	CCGTTGAATCGAGAGGTGACA	60.068	TTCTGATAAGGTGGGATGGT	55.494	102	947	1048	LSC	ndhC_trnV-UAC-CDS2	ndhB-D2-CDS2_trnL-CAA-D2
G. schomburgkii	84	p4	(ATTT)3	12	56105	56116	ACGTGTAAACGAGGTGCTCT	59.328	GGAACCCATCACTTCGGGAA	59.673	208	880	1087	LSC	trnV-UAC-CDS1_trnM-CAU	matK_trnK-UUU-CDS1
G. schomburgkii	85	c	(T)8atcagattagacttgattgtgttcaattagcaaaatcaacatgtggtgtatatataaagaacttttaaaaaactta(T)10	94	56361	56454	CGGCGGTAGTCATTGGTTCA	60.391	AGACGAGCTAGGACACGAGT	60.036	280	887	1166	LSC	trnM-CAU_atpE	matK_trnK-UUU-CDS1
G. schomburgkii	86	p1	(T)9	9	58592	58600	TTGGTGTCACCCAACCGAAT	59.816	AGCCAACGAGATCGAAATACTGA	59.869	239	916	1154	LSC	atpB_rbcL	lhbA_trnG-UCC
G. schomburgkii	87	p1	(T)17	17	58761	58777	TCGATCTCGTTGGCTATTGTTCT	59.869	TGACGCAACCCAATGTTTGT	58.893	247	971	1217	LSC	atpB_rbcL	infA_rps8
G. schomburgkii	88	p1	(T)11	11	59104	59114	ACAAACATTGGGTTGCGTCA	58.893	TGGTGACATAAGTCCCTCCCT	59.92	262	855	1116	LSC	atpB_rbcL	clpP-CDS1_psbB
G. schomburgkii	89	p1	(A)10	10	60754	60763	AAGTCGGCCCAGTCTTTTCC	60.251	CCACCACTCTCAAGGATCCC	59.456	268	951	1218	LSC	rbcL_accD	ccsA_ndhD
G. schomburgkii	90	p2	(AT)5	10	63047	63056	TCGACCCAATAGTACCACGT	58.162	TCCGAAACCTCTGTCTATCTACA	58.148	237	823	1059	LSC	accD_psaI	ccsA_ndhD
G. schomburgkii	91	p2	(AT)8	16	63261	63276	No primer							LSC	accD_psaI	atpI_rps2
G. schomburgkii	92	p1	(T)8	8	64115	64122	ATTTTTGCTGGGCCTGCATC	59.749	TGAACAGACCCGCAATTCCA	59.89	165	888	1052	LSC	ycf4	atpH_atpI
G. schomburgkii	93	p2	(TA)5	10	64647	64656	CCTCTCAACTCAAGGTGGGG	59.674	TCAATTCAAAATCATGGGCCT	56.071	201	882	1082	LSC	ycf4_cemA	atpH_atpI
G. schomburgkii	94	p5	(AAAGG)3	15	64917	64931	AGTGGGTTTTGGAGTATTCATCGA	60.02	GGGAAGAGAGGCCAATGCTT	60.034	267	901	1167	LSC	ycf4_cemA	atpH_atpI
G. schomburgkii	95	p1	(A)8	8	65056	65063	AGTCGACGAATGAAGCAGGT	59.396	CCACCAGGGCAAAAATACCA	58.361	120	942	1061	LSC	cemA	atpH_atpI
G. schomburgkii	96	p1	(T)9	9	67011	67019	CCATTACGGGTCCAAGGTCT	59.09	AGTTCCGGTTTGCCATCCTT	59.888	279	819	1097	LSC	petA_psbJ	atpH_atpI
G. schomburgkii	97	p1	(T)10	10	67517	67526	AACATCAGAGCAAAAGATCCA	55.482	ACTCAACGGGACCTTACCAC	59.317	231	970	1200	LSC	petA_psbJ	atpH_atpI
G. schomburgkii	98	p4	(GAAA)3	12	69207	69218	AATTGGTTGGTCGTAGTCGT	57.174	CCGTCTTTCCATATCGGGGAG	59.999	258	857	1114	LSC	psbE_petL	atpH_atpI
G. schomburgkii	99	p1	(A)8	8	69528	69535	CGATAGATTGTGGGGCACCT	59.53	GTTTTGGAACGAATGCCTGA	56.922	135	909	1043	LSC	psbE_petL	atpF-CDS1_atpH
G. schomburgkii	100	p1	(T)13	13	70209	70221	GGAGGTCCAATGCAAGTTGC	59.755	GGGTCTCCAAAACCCGATGT	59.962	136	964	1099	LSC	petG_trnW-CCA	atpB_rbcL
G. schomburgkii	101	p2	(TA)7	14	70641	70654	CCAAAACAAACGCGCTACCA	59.97	TCATCTAATCCCCTGTTCCTGA	57.992	270	887	1156	LSC	trnP-UGG_psaJ	atpB_rbcL
G. schomburgkii	102	p3	(TTC)4	12	71627	71638	TGATAATTGCAACGAAATTTTTAGAA	55.295	GACCAGGCGTATTGTGTCGA	60.109	268	929	1196	LSC	psaJ_rpl33	atpB_rbcL
G. schomburgkii	103	p1	(A)10	10	72403	72412	AGTCGATCCTCCGAACTCGA	60.108	ACAGAATTCCCCGGAGTGAC	59.386	269	965	1233	LSC	rps18	accD_psaI
G. schomburgkii	104	c	(A)8tgggaa(T)9aaacatgttcgttcattcctattactta(T)10	61	72521	72581	AGTCGATCCTCCGAACTCGA	60.108	ACAGAATTCCCCGGAGTGAC	59.386	269	847	1115	LSC	rps18_rpl20	accD_psaI
G. schomburgkii	105	p1	(A)8	8	73263	73270	CCCTTCCCTTGGTCGATGAA	59.382	ATAGAGAGGACCTCGCCGTT	60.107	211	848	1058	LSC	rpl20_rps12-CDS1	petD-CDS2_rpoA
G. schomburgkii	106	p2	(TA)7	14	73914	73927	GTTGGCATGTCGTAATGTCGT	59.27	ATCTTGTAGGGGCGGATCCT	60.105	226	979	1204	LSC	rps12-D2-CDS1_clpP-CDS3	rps19_rpl2-CDS1
G. schomburgkii	107	p1	(A)8	8	74390	74397	CCCAAAGAGGCATACCCGTT	60.034	AGAAATGCCCGTACGGTTGT	59.964	252	798	1049	LSC	clpP-CDS3_clpP-CDS2	trnH-GUG-D2_rps19-D2
G. schomburgkii	108	c	(T)10cgtactctttcataagatcataagatgaatatcaaaaagagacttctggtgtggaag(A)8	75	74666	74740	ACCCTTCCTTTCGAGGGAGT	60.179	GTCGGGAGTACATTTCAGCG	58.722	225	877	1101	LSC	clpP-CDS3_clpP-CDS2
G. schomburgkii	109	c	(AATAA)3tggtttgtttagatcgaactcgaagtgccatgctattattacttattatatttatattcaatatggcgaaggcatagtgtttc(T)9	107	74846	74952	ACGCTGAAATGTACTCCCGA	59.107	TAGCATTCCCTCACGCTTGG	60.108	245	901	1145	LSC	clpP-CDS3_clpP-CDS2
G. schomburgkii	110	p4	(ATAA)3	12	75139	75150	GTCGGGCGTAACAAATTGCA	59.761	CGTATGCATCCAAAGGTGCG	59.972	262	929	1190	LSC	clpP-CDS2
G. schomburgkii	111	c	(A)10cgtttttcttccatttttcaaaaaacatgagatgtgttctcgcttccttacctat(A)9	74	75439	75512	CGCACCTTTGGATGCATACG	59.972	TGCATCGTGATTTGAATATCGA	56.336	280	871	1150	LSC	clpP-CDS2_clpP-CDS1
G. schomburgkii	112	p1	(T)10	10	75707	75716	TCTTGTTCCTGAATGGGCCC	59.96	ACGTCCAACCAATAACCAACAG	59.118	206	887	1092	LSC	clpP-CDS2_clpP-CDS1
G. schomburgkii	113	p1	(T)9	9	76653	76661	TCCTCCCATTGCGTATTGGT	59.084	ACCAAGGCAAACCCATGGAA	60.105	251	799	1049	LSC	clpP-CDS1_psbB
G. schomburgkii	114	p1	(T)8	8	77421	77428	TAGTGTTCGTCCGCCTCAAC	60.039	GTCTAGTCCGGCGCTAACTC	59.971	229	916	1144	LSC	psbB
G. schomburgkii	115	p1	(T)8	8	78244	78251	TGGCGCTAGAACCTTGTTCA	59.605	TCCACACCTATTCATTTGGCA	57.552	279	849	1127	LSC	psbB_psbT
G. schomburgkii	116	p1	(A)11	11	79081	79091	CTAATGGGGGTCGCTATGGC	60.322	TCCACGGTCGAACTACCAGA	60.251	204	865	1068	LSC	psbH_petB-CDS1
G. schomburgkii	117	p1	(T)9	9	79438	79446	CCTCGAAACCGGACTCCAAA	59.966	TAAAGCCAAGCCTCAAGCCA	59.888	211	927	1137	LSC	petB-CDS1_petB-CDS2
G. schomburgkii	118	p1	(A)10	10	79716	79725	TGGCTTGAGGCTTGGCTTTA	59.888	TCAAGTTGGCTCATCCGTCT	59.023	258	840	1097	LSC	petB-CDS1_petB-CDS2
G. schomburgkii	119	p1	(T)8	8	79862	79869	AGACGGATGAGCCAACTTGA	59.023	TCATCTCGTACGGCTCAAGC	59.899	192	932	1123	LSC	petB-CDS1_petB-CDS2
G. schomburgkii	120	p3	(ATA)4	12	81210	81221	TTTCCTCTGCATCGATCCCG	59.895	TGTGTTTACCCCCACAACATCT	59.824	144	975	1118	LSC	petD-CDS1_petD-CDS2
G. schomburgkii	121	c	(T)10atttttctttcgatttttcatttttatt(A)10gattaaataattacaatggatt(A)9	79	82255	82333	TCCACGAAAATACGAATTGTGTCA	59.249	AGACATTTTACGGAAGCATTTCGA	59.306	170	960	1129	LSC	petD-CDS2_rpoA
G. schomburgkii	122	p1	(T)8	8	83959	83966	GCCCATTCCTACGTGAACCA	60.036	TCGGCGCGGACGAATTATAG	60.386	246	830	1075	LSC	rps11_rpl36
G. schomburgkii	123	p3	(GGA)4	12	84533	84544	TAAGCGGACCCGGAACATAC	59.539	AATGACGGATCGAGAAGCTC	57.499	251	824	1074	LSC	infA_rps8
G. schomburgkii	124	p1	(T)14	14	84995	85008	TCCCTACCCATGGCGAACTA	60.032	AGTTTCATTGGCTCCCGAGG	60.035	254	937	1190	LSC	rps8_rpl14
G. schomburgkii	125	p1	(T)8	8	86308	86315	CCAGCTCCTCGCGAATGAAA	60.741	TCGCCCGCGAAACTTTAGAT	60.109	263	817	1079	LSC	rpl16-CDS2_rpl16-CDS1
G. schomburgkii	126	p4	(TTCT)3	12	86786	86797	TGCAACGGAGCTCCCAAAAT	60.539	TGGGTTGGGTTGTGAAGCAA	60.325	277	787	1063	LSC	rpl16-CDS2_rpl16-CDS1
G. schomburgkii	127	p1	(T)8	8	87633	87640	CCGCCCTGCAATTTGAACTT	59.682	GGGCCAAAAAGGAAGCATCG	60.109	244	804	1047	LSC	rps3
G. schomburgkii	128	c	(T)9agtgaacgtgtcatgtcacagtgtattactcc(T)12	53	88858	88910	GGTAGATGCCCGAGACCAAG	59.895	ACATCCGCCCCTTTTCTAGC	60.107	279	905	1183	IRa	rps19_rpl2-CDS1
G. schomburgkii	129	p1	(T)10	10	89116	89125	GTTCAATTCCCGTCGTTCGC	60.179	GCCGGATCTAAGTGTTGGCT	60.108	275	971	1245	IRa	trnH-GUG_rpl2-CDS2
G. schomburgkii	130	p1	(A)8	8	91871	91878	CTAACCGGAGTTCACGGTGG	60.389	GTCCTTGCGGATCGGATCAT	59.966	176	956	1131	IRa	ycf2
G. schomburgkii	131	p1	(A)8	8	93193	93200	CGAGCCGGATCTGGTGTATC	60.039	CATTCCCGCAGTAGATCCGG	60.32	209	937	1145	IRa	ycf2
G. schomburgkii	132	c	(A)9catatttttggg(GA)5	31	94443	94473	TTTTCTTCGTGCGTCGGTAA	58.15	TGGCTCGGATCGAATTGGAA	59.46	168	981	1148	IRa	ycf2
G. schomburgkii	133	p1	(A)9	9	94812	94820	AGCCATTCGTTCGTAGAGCT	59.182	TCTGCCCTTTCTCAACGCAT	59.963	273	775	1047	IRa	ycf2
G. schomburgkii	134	p2	(TA)5	10	99385	99394	TGTCATATAGGCCCGGGTCA	60.105	GGATGGGTCATTCGAGCGTA	59.612	181	938	1118	IRa	trnL-CAA_ndhB-CDS2
G. schomburgkii	135	p1	(T)11	11	103891	103901	CGATCAATCCCTTTGCCCCT	60.107	CGTACCCTTCGCTCGATGAA	59.9	166	977	1142	IRa	rps12-CDS2_trnV-GAC
G. schomburgkii	136	c	(C)8(A)8	16	110484	110499	AGCTGGTTCTCCCCGAAATG	60.035	TAGGGGCCTTAGCTGGTGAT	60.03	231	874	1104	IRa	rrn23
G. schomburgkii	137	p1	(A)8	8	115055	115062	AGAATGCCGTCGCCTATTGT	59.822	CCGGATCCTCCTTTTCTTCCC	60.134	172	870	1041	IRa	ycf1
G. schomburgkii	138	p1	(T)8	8	115258	115265	TATAAGCGGTGGAATCGTCC	57.193	TGCTCATTGGTAGAAACCCA	56.736	245	919	1163	IRa	ycf1
G. schomburgkii	139	p1	(T)10	10	116327	116336	AGGATCCTTACGCGCTCAAA	59.465	TCGTTTTCATCGAGAGCCTTCA	60.029	246	902	1147	IRa	ycf1
G. schomburgkii	140	p1	(A)9	9	116849	116857	ACCCCGAGTGGTATGAGGAT	59.735	GGGCAGGACCAAAAGGAAGT	60.179	276	802	1077	IRa	ycf1
G. schomburgkii	141	p1	(A)9	9	116968	116976	GCCCGAACCCTACCTTCTTT	59.673	TTGCATGGTCGATTCAGGAA	57.512	276	955	1230	IRa	ycf1
G. schomburgkii	142	p4	(ATTT)3	12	117098	117109	GCCCGAACCCTACCTTCTTT	59.673	TTGCATGGTCGATTCAGGAA	57.512	276	825	1100	IRa	ycf1
G. schomburgkii	143	p1	(A)9	9	117311	117319	TCAGGAATCAAATAGAAGAAATCGCA	59.177	TGTGCATTGACCTTCAAAATGCT	59.93	217	964	1180	IRa	ycf1
G. schomburgkii	144	p1	(A)8	8	117502	117509	AGGTCAATGCACAACTTTCAACA	59.553	GGGTACCGCGATATTGAAGT	57.479	273	977	1249	IRa	ycf1
G. schomburgkii	145	c	(GAAT)3ggaaaaactggttaaagggtaattatgcatacaatttatctcagagcaaatggtctcgattagtattagtagcgaaaaaatggcg(A)8	105	117849	117953	ATCGCGGTACCCATCCTTTT	59.455	TCATTGATTCTTTATTGTGAATCGT	55.64	252	891	1142	IRa	ycf1
G. schomburgkii	146	p1	(A)8	8	118192	118199	ACAGTGTATTTATGGCCGAATCA	58.224	TGGGGTTGTTGTTGCAAGTT	58.729	223	868	1090	SSC	ndhF
G. schomburgkii	147	p1	(T)8	8	118810	118817	TGTCCGATTCGTGAGGATACA	58.629	ACTTTTGATGGGCATTTGCG	57.917	256	936	1191	SSC	ndhF
G. schomburgkii	148	p6	(TTTAAA)3	18	120516	120533	TCCATCCTGGTAATTTATAGGCA	56.817	AGAGTACCATACCCGTAATTGA	56.086	219	894	1112	SSC	ndhF_rpl32
G. schomburgkii	149	c	(T)10cttagctatactatatatgtcatagggtatgtatacatacgcataattactatgatctatatattatatatgagatatatgagtaat(TTAA)3atatataattatattattaacattttaaatatattaatgtgtatgtttcaattttttaatttaaattttattatatgtttatgttttcatagg(T)8	210	120680	120889	No primer							SSC	ndhF_rpl32
G. schomburgkii	150	p1	(A)8	8	121395	121402	CGTGGAATTGACATACCCCGA	60.135	ACAAAACTTGCATTTCTATCACA	55.333	261	795	1055	SSC	rpl32_trnL-UAG
G. schomburgkii	151	p2	(TA)5	10	121512	121521	AGGGTATGTATATTGGGTTTGGAGT	59.325	TGTCTAACGATTTAGATACCTTCA	55.156	256	833	1088	SSC	rpl32_trnL-UAG
G. schomburgkii	152	c	(T)10cgttttgtttgaatccataaaataacattggat(A)9cgaatccaaaaaaagaaaaggaacaattcccggttccatagctcagtctaaaactatggagttttaactgc(T)9	132	121686	121817	AGGTATCTAAATCGTTAGACAATGA	55.655	AGTTCGGTTTTAATAATTAACTTTGGT	56.519	280	894	1173	SSC	rpl32_trnL-UAG
G. schomburgkii	153	p2	(TA)8	16	123300	123315	ACAAAACATCATCCCATACCCA	57.67	CCGCTTTTAAACGCCGAACA	60.041	243	975	1217	SSC	ccsA_ndhD
G. schomburgkii	154	p1	(A)8	8	123437	123444	ACCCTTTGAACCATCCCTTGT	59.497	CCGCTTTTAAACGCCGAACA	60.041	115	966	1080	SSC	ccsA_ndhD
G. schomburgkii	155	c	(AATA)3ggagttaatatcattcctattgccattacaaaaataattagtatttttgacattaaaagaaatcttttactagtaattattcc(A)8ttaatgattctgcaacaaaaccactcattcccggcaatgcaagagaagccattgaaaaactactaaacatggtaaaaagttttggcattgggatcgata(C)8	210	123767	123976	TCCATAGAACATCTGACGTAACA	57.092	ACTTGTGATAGAATGGGTCTTGT	57.495	276	971	1246	SSC	ndhD
G. schomburgkii	156	p1	(A)8	8	124999	125006	AGCATACCACCGGAACATCT	58.796	GCATGAAACAACTCGCAGCA	60.04	272	960	1231	SSC	ndhD
G. schomburgkii	157	c	(TTA)4tattatatatttaatttaatttcatatttcaaatttttataactctaa(T)8	68	126317	126384	ACATGCTCGAACATCATTGACT	58.396	GTGCAATTACTATGGCTCGCC	59.736	256	853	1108	SSC	ndhE_ndhG
G. schomburgkii	158	p1	(A)10	10	126603	126612	TGGCGAGCCATAGTAATTGCA	60.134	ACCGTTGGAGATGGAGTCAC	59.391	248	801	1048	SSC	ndhG
G. schomburgkii	159	p1	(A)9	9	126950	126958	CTGTGCAGCAGCCACAAAAA	60.179	TGGATAAACCTTTTTCCTTGACT	56.008	262	795	1056	SSC	ndhG_ndhI
G. schomburgkii	160	c	(AAAT)3agtattatatttgtagttattgacaaaaaaagctttgatcctttatatc(A)8	69	127173	127241	GGTTTATCCAATTTATGATACCTTCCT	57.412	TCCCTTGATTCAAGAACAATTACCA	58.689	279	824	1102	SSC	ndhG_ndhI
G. schomburgkii	161	p1	(T)8	8	128083	128090	CTGGTCCATTCTCATCCTGGG	59.858	CGATTCTTTACTTAGGTGGGTGGA	60.081	191	883	1073	SSC	ndhA-CDS2
G. schomburgkii	162	c	(T)8gttttagggtagaaaacaaaatctgttggagagtcccaaattaaaccaatgaaattctgttcgcaaaaataag(A)8ggcttcggaattcatctcatcccttataatcaaagtatatttttctttgttttgttcggtaataatttaaactatttaatcaaatattcgttatatgaat(A)8ttaataaaataattagaggaatttgttcataaattaaataatgataagaatttcatctatttggatgtatatgcatagg(A)8tgaataaata(T)9	303	128544	128846	No primer							SSC	ndhA-CDS2_ndhA-CDS1
G. schomburgkii	163	p1	(T)10	10	128951	128960	CTCAGAGGCGGGTACTTTGA	59.104	AGCAGTACTTTCCTATGATTCCGA	59.35	119	942	1060	SSC	ndhA-CDS2_ndhA-CDS1
G. schomburgkii	164	p1	(T)10	10	129069	129078	CTCAGAGGCGGGTACTTTGA	59.104	TCAGTGGACAATTAGGAACACA	57.302	254	824	1077	SSC	ndhA-CDS2_ndhA-CDS1
G. schomburgkii	165	p1	(A)17	17	129406	129422	TGGTTTAACTCATTGACCTGAATCA	58.697	TTTTCAGGTGGTCTGCGAGC	60.885	205	969	1173	SSC	ndhA-CDS2_ndhA-CDS1
G. schomburgkii	166	p1	(T)9	9	131211	131219	GCATTGATGGGTGGTGAGGA	60.034	GTCGACGTATGCTGGCCTAT	59.686	264	956	1219	SSC	ndhH
G. schomburgkii	167	c	(T)10ctttcttttccacggatttttccgattaggaaaaagaaaataatatatattatttttatttttattattataatgttattccc(T)8atctagtacacacaaaaataaaaatttattcatttccaaataaaatag(T)8	157	131617	131773	CAGAACCTCTGTTTTCTTCTTTT	55.285	TCCTTTTCTATCCAAATCCAATTGA	56.727	278	928	1205	SSC	rps15_ycf1-D2
G. schomburgkii	168	p1	(T)9	9	132487	132495	TCTGGATTCCCATTCACAAGCA	59.959	CGTCTAGCTTTTATAACGGGTGG	59.199	182	928	1109	SSC	ycf1-D2
G. schomburgkii	169	p1	(T)8	8	132908	132915	TCGCATAATCTTTTTGAAGAGGCT	59.056	ACCGTGGATCATCCCAATCA	58.788	203	976	1178	SSC	ycf1-D2
G. schomburgkii	170	p1	(T)12	12	133026	133037	GGATCTGACACAAGACTTGCC	58.92	ACCGTGGATCATCCCAATCA	58.788	159	902	1060	SSC	ycf1-D2
G. schomburgkii	171	c	(T)12acaaaaaattatttctttttttcgattcattcccatccaatcaaaaaagtttttttgattggagttg(T)8gtatagatttgtttctttttctttatgttttgaaag(A)8gatc(T)9	144	133159	133302	TGGTTCTTTCCGGAATTCAGA	57.219	ACAAATGTACATATCGGTGCCA	58.12	251	973	1223	SSC	ycf1-D2
G. schomburgkii	172	p2	(AT)5	10	133633	133642	ACAATTCCGGTTTCTGTATGTTGA	58.933	ACAGTGTATTTATGGCCGAATCA	58.224	187	893	1079	SSC	ycf1-D2
G. schomburgkii	173	c	(T)8cgccattttttcgctactaatactaatcgagaccatttgctctgagataaattgtatgcataattaccctttaaccagtttttc(CATT)3	104	133821	133924	TCATTGATTCTTTATTGTGAATCGT	55.64	ATCGCGGTACCCATCCTTTT	59.455	252	960	1211	IRb	ycf1-D2
G. schomburgkii	174	p1	(T)8	8	134265	134272	ACCGCGATATTGAAGTACAGA	56.93	GCATTTTGAAGGTCAATGCACA	58.608	278	760	1037	IRb	ycf1-D2
G. schomburgkii	175	p1	(T)9	9	134455	134463	TGGTCTTTTATCATCATAGGCTGGA	59.631	TCCTGAATCGACCATGCAAA	57.512	166	972	1137	IRb	ycf1-D2
G. schomburgkii	176	p4	(AAAT)3	12	134665	134676	TTGCATGGTCGATTCAGGAA	57.512	GCCCGAACCCTACCTTCTTT	59.673	276	909	1184	IRb	ycf1-D2
G. schomburgkii	177	p1	(T)9	9	134798	134806	TTGCATGGTCGATTCAGGAA	57.512	GCCCGAACCCTACCTTCTTT	59.673	276	776	1051	IRb	ycf1-D2
G. schomburgkii	178	p1	(T)9	9	134917	134925	GGGCAGGACCAAAAGGAAGT	60.179	ACCCCGAGTGGTATGAGGAT	59.735	276	929	1204	IRb	ycf1-D2
G. schomburgkii	179	p1	(A)10	10	135438	135447	TCGTTTTCATCGAGAGCCTTCA	60.029	AGGATCCTTACGCGCTCAAA	59.465	246	860	1105	IRb	ycf1-D2
G. schomburgkii	180	p1	(A)8	8	136509	136516	TGCTCATTGGTAGAAACCCA	56.736	TATAAGCGGTGGAATCGTCC	57.193	245	842	1086	IRb	ycf1-D2
G. schomburgkii	181	p1	(T)8	8	136712	136719	CCGGATCCTCCTTTTCTTCCC	60.134	AGAATGCCGTCGCCTATTGT	59.822	172	964	1135	IRb	ycf1-D2
G. schomburgkii	182	c	(T)8(G)8	16	141275	141290	TAGGGGCCTTAGCTGGTGAT	60.03	AGCTGGTTCTCCCCGAAATG	60.035	231	909	1139	IRb	rrn23-D2
G. schomburgkii	183	p1	(A)11	11	147873	147883	CGTACCCTTCGCTCGATGAA	59.9	TGCGGATCAAATCACGATCT	57.398	224	866	1089	IRb	trnV-GAC-D2_rps12-D2-CDS2
G. schomburgkii	184	p2	(AT)5	10	152379	152388	GGATGGGTCATTCGAGCGTA	59.612	TGTCATATAGGCCCGGGTCA	60.105	181	890	1070	IRb	ndhB-D2-CDS2_trnL-CAA-D2
G. schomburgkii	185	p1	(T)9	9	156954	156962	TCTGCCCTTTCTCAACGCAT	59.963	AGCCATTCGTTCGTAGAGCT	59.182	273	959	1231	IRb	ycf2-D2
G. schomburgkii	186	c	(TC)5cccaaaaatatg(T)9	31	157301	157331	ACCTGTGACTCGATTGGCAA	59.604	GGCTGAATCCCGTGAAACCA	60.608	280	974	1253	IRb	ycf2-D2
G. schomburgkii	187	p1	(T)8	8	158574	158581	CATTCCCGCAGTAGATCCGG	60.32	CGAGCCGGATCTGGTGTATC	60.039	209	860	1068	IRb	ycf2-D2
G. schomburgkii	188	p1	(T)8	8	159896	159903	GTCCTTGCGGATCGGATCAT	59.966	CTAACCGGAGTTCACGGTGG	60.389	176	874	1049	IRb	ycf2-D2
G. schomburgkii	189	p1	(A)10	10	162649	162658	GCCGGATCTAAGTGTTGGCT	60.108	GTTCAATTCCCGTCGTTCGC	60.179	275	762	1036	IRb	rpl2-D2-CDS2_trnH-GUG-D2
G. schomburgkii	190	c	(A)12ggagtaatacactgtgacatgacacgttcact(A)9	53	162864	162916	ACATCCGCCCCTTTTCTAGC	60.107	GGTAGATGCCCGAGACCAAG	59.895	279	867	1145	IRb	trnH-GUG-D2_rps19-D2

## Sheet: e. G.schomburgkii var.angustata
ID	SSR nr.	SSR type	SSR	size	start	end	FORWARD PRIMER1 (5'-3')	Tm	REVERSE PRIMER1 (5'-3')	Tm	PRODUCT1 size (bp)	start (bp)	end (bp)	LSC/SSC/IRs	intergenic regions/protein coding genes/intron regions	ycf4_cemA	ycf4	ycf3-CDS2_ycf3-CDS1
G. schomburgkii var. angustata	1	c	(A)9ta(T)9	20	1379	1398	CCAATATCAACCGAACAGACGT	58.741	CGACTAGTTCCGGGTTCGAG	59.902	151	905	1055	LSC	psbA_trnK-UUU-CDS2	ycf4_cemA	ycf2-D2	rps16-CDS2_rps16-CDS1
G. schomburgkii var. angustata	2	p6	(TTATAT)3	18	1717	1734	ACATCCCGATCCCGAGAAGA	60.106	ATCCGTATCAATGACCTGGT	56.004	243	823	1065	LSC	trnK-UUU-CDS2_matK	trnV-UAC-CDS1_trnM-CAU	ycf2-D2	rps16-CDS2_rps16-CDS1
G. schomburgkii var. angustata	3	p2	(AT)5	10	2618	2627	CGCTCAAGAAGGACTCCAGA	59.109	GGTCCAAATGCTTCAATCCTGG	59.833	252	919	1170	LSC	matK	trnV-GAC-D2_rps12-D2-CDS2	ycf2-D2	rpoC1-CDS2_rpoC1-CDS1
G. schomburgkii var. angustata	4	p1	(A)8	8	2995	3002	ACTGCAGCGAAAATGGAATTTCT	59.743	TGAACCCCAAAACTCCTTGG	57.919	221	942	1162	LSC	matK	trnT-UGU_trnL-UAA-CDS1	ycf2-D2	rpl16-CDS2_rpl16-CDS1
G. schomburgkii var. angustata	5	p1	(A)11	11	3637	3647	GAGGGAGTCCAATCAACAGGT	59.369	TACGGGAAAGGATGGGGTCT	59.956	255	797	1051	LSC	matK_trnK-UUU-CDS1	trnT-UGU_trnL-UAA-CDS1	ycf2	rpl16-CDS2_rpl16-CDS1
G. schomburgkii var. angustata	6	c	(A)8ttgtaagaattgagtaaggataaattcttaatttcacttttattttaattttaaattttttcaat(TAAAA)3	88	3867	3954	TGGAATTGGAGCCATGAAGC	58.522	CCACGACTGATCCTCAAAGGT	59.724	269	917	1185	LSC	matK_trnK-UUU-CDS1	trnT-UGU_trnL-UAA-CDS1	ycf2	petD-CDS1_petD-CDS2
G. schomburgkii var. angustata	7	p1	(A)9	9	4171	4179	ACCGTTGAGTTAGCAACCCA	59.529	AATGTTTTGATGGGGTCGCG	59.474	110	972	1081	LSC	trnK-UUU-CDS1_rps16-CDS2	trnT-UGU_trnL-UAA-CDS1	ycf2	petB-CDS1_petB-CDS2
G. schomburgkii var. angustata	8	p1	(A)8	8	4297	4304	TGAATTAGACTGCGCGACCC	60.46	ACGAGTTTGTATTGCCGGGT	59.964	245	924	1168	LSC	trnK-UUU-CDS1_rps16-CDS2	trnT-GGU_psbD	ycf2	petB-CDS1_petB-CDS2
G. schomburgkii var. angustata	9	p1	(A)9	9	4420	4428	TGAATTAGACTGCGCGACCC	60.46	ACGAGTTTGTATTGCCGGGT	59.964	245	801	1045	LSC	trnK-UUU-CDS1_rps16-CDS2	trnT-GGU_psbD	ycf1	petB-CDS1_petB-CDS2
G. schomburgkii var. angustata	10	p1	(A)9	9	4664	4672	AGATTTTTGTTGGATTGGCACA	57.314	GGAAAATCCAGCAACAAACAAGG	59.191	153	974	1126	LSC	trnK-UUU-CDS1_rps16-CDS2	trnT-GGU_psbD	ycf1	ndhA-CDS2_ndhA-CDS1
G. schomburgkii var. angustata	11	p2	(TA)5	10	4846	4855	CCTTGTTTGTTGCTGGATTTTCC	59.191	AGGTGCTCAATCAACAGGAACT	59.893	244	922	1165	LSC	trnK-UUU-CDS1_rps16-CDS2	trnS-UGA_lhbA	ycf1	ndhA-CDS2_ndhA-CDS1
G. schomburgkii var. angustata	12	p1	(A)10	10	5225	5234	TCCCTTCTCTTCGGGATCGA	59.742	AGGATTCCCCTGGGACTATGT	59.702	197	872	1068	LSC	rps16-CDS2_rps16-CDS1	trnS-UGA_lhbA	ycf1	ndhA-CDS2_ndhA-CDS1
G. schomburgkii var. angustata	13	c	(A)9c(T)9aacttgtttcaaatttaaaaacctttcga(T)8	56	5584	5639	GGGCAGCAACATACCTTTTGT	59.382	GGGGAAGAATCTAGGGTTAGTGC	60.181	243	888	1130	LSC	rps16-CDS2_rps16-CDS1	trnS-GGA_rps4	ycf1	ndhA-CDS2_ndhA-CDS1
G. schomburgkii var. angustata	14	p1	(A)11	11	5941	5951	ATGTCCTTCAAGTCGCACGT	59.966	TCCTTATCCCAGATTCGCAA	56.312	256	927	1182	LSC	rps16-CDS1_trnQ-UUG	trnS-GCU_trnG-GCC	ycf1	clpP-CDS3_clpP-CDS2
G. schomburgkii var. angustata	15	p1	(A)9	9	6197	6205	TTGCGAATCTGGGATAAGGA	56.312	ACCATCCTGAACAATCTGTTGGA	59.926	149	907	1055	LSC	rps16-CDS1_trnQ-UUG	trnQ-UUG_psbK	ycf1	clpP-CDS3_clpP-CDS2
G. schomburgkii var. angustata	16	c	(A)10tattattaaacatattacaattatttacaattatataattacaattatat(TA)5	70	6534	6603	AAAGTACCAACCAAGAGTTCAT	55.554	TGGAAAAATTGTCGAACCTGAAGT	59.357	252	940	1191	LSC	rps16-CDS1_trnQ-UUG	trnQ-UUG_psbK	ycf1	clpP-CDS3_clpP-CDS2
G. schomburgkii var. angustata	17	p1	(A)13	13	7217	7229	ATGCCTTTGTTTCACGCTGC	60.319	AGGATAACACTGTATCCCACA	55.767	272	828	1099	LSC	rps16-CDS1_trnQ-UUG	trnP-UGG_psaJ	ycf1	clpP-CDS2_clpP-CDS1
G. schomburgkii var. angustata	18	p1	(A)9	9	7475	7483	GCCACGCCCCATTTTTATCC	59.896	TCCTAGCAACAAAAATATGCTACA	56.677	180	928	1107	LSC	trnQ-UUG_psbK	trnN-GUU_ndhF	ycf1	clpP-CDS2_clpP-CDS1
G. schomburgkii var. angustata	19	p2	(TA)5	10	7600	7609	TGTAGCATATTTTTGTTGCTAGGA	56.677	GCTTCGGGCAATTTGGCAAA	60.602	278	959	1236	LSC	trnQ-UUG_psbK	trnN-GUU_ndhF	ycf1	atpF-CDS2_atpF-CDS1
G. schomburgkii var. angustata	20	p1	(T)9	9	8554	8562	CGTAATCCTGGACGTGAGGA	58.899	GGCTGAGTGGACTAAAGCGT	60.037	241	975	1215	LSC	psbI_trnS-GCU	trnN-GUU_ndhF	ycf1	atpF-CDS2_atpF-CDS1
G. schomburgkii var. angustata	21	p2	(AT)7	14	9250	9263	GCCTGGCCAGTACCTCTTTT	59.962	AGGGTAAAGGGCACAAAGCT	59.517	163	920	1082	LSC	trnS-GCU_trnG-GCC	trnN-GUU_ndhF	ycf1	trnL-UAA-CDS1_trnL-UAA-CDS2
G. schomburgkii var. angustata	22	p4	(TTAT)3	12	12642	12653	TCATTTGGCTCTCACGCTCA	59.679	TCTGGTCTAGTCGGAAGAGTCT	59.427	162	978	1139	LSC	atpF-CDS2_atpF-CDS1	trnN-GUU_ndhF	ycf1
G. schomburgkii var. angustata	23	c	(T)8gaatgaaaaaaggaaatatgattataaaaattaa(AAT)4	54	12826	12879	AGACTCTTCCGACTAGACCAGA	59.427	TGCCGAATCGACAACCTATG	58.065	182	934	1115	LSC	atpF-CDS2_atpF-CDS1	trnN-GUU_ndhF	rrn23-D2
G. schomburgkii var. angustata	24	c	(T)8gatcaattta(T)14	32	13576	13607	TTGTATCACTCCGATCGCCC	59.612	TCATTGTTTGGAAGTTTTTCAACA	56.396	239	979	1217	LSC	atpF-CDS1_atpH	trnN-GUU_ndhF	rrn23
G. schomburgkii var. angustata	25	p1	(A)8	8	14585	14592	CGGAATCGTCAGAACTATCTCGT	59.998	ATTGATTGCAGCTCACACTG	56.703	240	828	1067	LSC	atpH_atpI	trnN-GUU_ndhF	rps4
G. schomburgkii var. angustata	26	p2	(AT)12	24	14720	14743	No primer							LSC	atpH_atpI	trnN-GUU_ndhF	rps3
G. schomburgkii var. angustata	27	c	(AT)7aatataaataaatatataaataagaaatatataatgaattgaatctaatttcaattttaattacaccggataattttaattacaccggataataaaa(AT)5	121	15093	15213	No primer							LSC	atpH_atpI	trnM-CAU_atpE	rps18
G. schomburgkii var. angustata	28	c	(AATA)3aaataaacaatactat(A)8	36	15335	15370	AGGATTGGTTGTAATTAGGAAAAAT	55.178	AAGCTCTAAACCCCCGTCTA	57.757	266	949	1214	LSC	atpH_atpI	trnL-UAA-CDS2_trnF-GAA	rps14
G. schomburgkii var. angustata	29	p1	(T)8	8	15489	15496	TCACACATCCATTCTTTTCTTCCA	58.616	AGAAGGGCTGGGGAGGTTAT	59.954	156	957	1112	LSC	atpH_atpI	trnL-CAA_ndhB-CDS2	rpoC2
G. schomburgkii var. angustata	30	p1	(T)9	9	15602	15610	ATAACCTCCCCAGCCCTTCT	59.954	GCCGCGGCTTATATAGGTGA	59.754	232	980	1211	LSC	atpH_atpI	trnK-UUU-CDS2_matK	rpoC2
G. schomburgkii var. angustata	31	p1	(A)9	9	15746	15754	ATAACCTCCCCAGCCCTTCT	59.954	GCCGCGGCTTATATAGGTGA	59.754	232	836	1067	LSC	atpH_atpI	trnK-UUU-CDS1_rps16-CDS2	rpoC2
G. schomburgkii var. angustata	32	p1	(T)8	8	16737	16744	GCCCGCACTTACCTTTTTGC	60.666	GCAATTTGTGAGGGTCGCTC	59.831	130	979	1108	LSC	atpI_rps2	trnK-UUU-CDS1_rps16-CDS2	rpoC2
G. schomburgkii var. angustata	33	p1	(T)8	8	17544	17551	CCGGCCTCCATCATCTCTTC	59.965	AGGTCAATTCCCGGCAGAAG	60.035	159	921	1079	LSC	rps2_rpoC2	trnK-UUU-CDS1_rps16-CDS2	rpoC1-CDS2
G. schomburgkii var. angustata	34	p1	(T)12	12	19760	19771	GGGTGTGATCCGTTGGACAT	60.035	ACAAGAAGTCGAGTAGGCGG	59.473	186	863	1048	LSC	rpoC2	trnK-UUU-CDS1_rps16-CDS2	rpoC1-CDS2
G. schomburgkii var. angustata	35	p1	(A)10	10	19903	19912	CCGCCTACTCGACTTCTTGT	59.473	TGATGATCCACGATACAGAAGA	56.459	273	886	1158	LSC	rpoC2	trnK-UUU-CDS1_rps16-CDS2	rpoB
G. schomburgkii var. angustata	36	p3	(TTC)4	12	20034	20045	ACGGTTCCATATTTAGTAATTCCCG	59.007	TTGGCGAAAAAGCGAAGAAA	57.146	203	968	1170	LSC	rpoC2	trnH-GUG_rpl2-CDS2	rpoB
G. schomburgkii var. angustata	37	p2	(AT)5	10	21137	21146	CCAATTCGACCAGGTCACCA	59.964	TCCGAGGTATTTCCGTGAGC	59.541	273	820	1092	LSC	rpoC2	trnG-UCC_trnfM-CAU	psbC
G. schomburgkii var. angustata	38	p1	(T)9	9	22444	22452	CATCGGAGCCACAAAGGACT	60.036	TTGTCTCCAGCTATCGGGGA	60.033	272	869	1140	LSC	rpoC1-CDS2	trnF-GAA_ndhJ	psbC
G. schomburgkii var. angustata	39	p1	(A)8	8	23606	23613	AACCCTCCTCCCCTAACTCC	59.956	GGGGAATCCAACCCTACAGG	59.449	280	857	1136	LSC	rpoC1-CDS2	trnF-GAA_ndhJ	psbB
G. schomburgkii var. angustata	40	p1	(T)10	10	24212	24221	TGCTTAAATGCAATCTCGCT	56.114	GTCATCCCGCTCAATCCGAT	59.966	246	938	1183	LSC	rpoC1-CDS2_rpoC1-CDS1	trnE-UUC_trnT-GGU	ndhH
G. schomburgkii var. angustata	41	p1	(T)8	8	27505	27512	CCCGCCTACACAAGCAAATT	59.112	GCCCGTGTGAGTAGGAAACA	59.966	204	938	1141	LSC	rpoB	trnE-UUC_trnT-GGU	ndhG
G. schomburgkii var. angustata	42	p1	(C)8	8	27687	27694	CACGGGCCCATATCCTTGAT	59.598	CCCGCGGGATTAATTTGGAA	58.605	268	953	1220	LSC	rpoB	trnD-GUC_trnY-GUA	ndhF
G. schomburgkii var. angustata	43	p1	(A)11	11	28635	28645	GCCAGTAGTAATATGGTTTCCCCT	59.896	ACCTGACTTCTGTTGCCACA	59.454	253	946	1198	LSC	rpoB_trnC-GCA	trnC-GCA_petN	ndhF
G. schomburgkii var. angustata	44	c	(T)8atagcaattttgcttgtggcaacagaagtcaggtcacactatatcataatttccactttttctattgtattatagaaaact(A)11	100	28793	28892	TGCCGGTATAGCTATCCACCT	60.203	TGTAAACCCACACCCCCAAA	59.365	240	957	1196	LSC	rpoB_trnC-GCA	trnC-GCA_petN	ndhD
G. schomburgkii var. angustata	45	p1	(A)10	10	29121	29130	TTTGGGGGTGTGGGTTTACA	59.365	ACACCCCTTAAAAACTCCCCT	58.85	260	849	1108	LSC	rpoB_trnC-GCA	rps8_rpl14	ndhD
G. schomburgkii var. angustata	46	c	(A)10taaaagaattagtaatagaatcttagtaaaagaatatgtatgaatactctttttttacctattttata(T)9	87	29264	29350	AGGGGAGTTTTTAAGGGGTGT	58.85	GATCAGGCGACACCCAGATT	59.821	234	945	1178	LSC	rpoB_trnC-GCA	rps4_trnT-UGU	ndhA-CDS2
G. schomburgkii var. angustata	47	c	(T)8ctcaaaatctggtccttgggtgtggctcaaaccgatacaaatagggatgaagtgagtcttacttagtaatatgattgactctaactatt(A)11	108	29530	29637	AATCTGGGTGTCGCCTGATC	59.821	TCGACCTCTGATTTTCGTCGT	59.461	262	893	1154	LSC	trnC-GCA_petN	rps2_rpoC2	matK
G. schomburgkii var. angustata	48	p1	(A)8	8	29976	29983	ACTCACGAGGGTCTCTGAGT	59.597	ACATGTGGGAATACTAAGACCT	56.249	120	924	1043	LSC	trnC-GCA_petN	rps18_rpl20	matK
G. schomburgkii var. angustata	49	p1	(T)8	8	31125	31132	AGAACTCCGCGGATCATGTT	59.463	AATCGAAGGCCAACTGTTCT	57.431	263	895	1157	LSC	petN_psbM	rps16-CDS1_trnQ-UUG	clpP-CDS2
G. schomburgkii var. angustata	50	p1	(A)14	14	31323	31336	ACACACAGGTAAATGTAGCCA	57.219	TGGCTGGAATCATAAGTATCTGAGA	59.159	277	979	1255	LSC	petN_psbM	rps16-CDS1_trnQ-UUG	cemA
G. schomburgkii var. angustata	51	p1	(T)9	9	31772	31780	TCCAGCCAGATCATTTCGTT	57.213	TCCCATTGAATTTACAGGAATCCA	58.163	276	799	1074	LSC	psbM_trnD-GUC	rps16-CDS1_trnQ-UUG
G. schomburgkii var. angustata	52	p1	(T)9	9	32030	32038	TGGATTCCTGTAAATTCAATGGGA	58.163	GGAAGACGATAGGGTTGGGT	58.799	249	793	1041	LSC	psbM_trnD-GUC	rps16-CDS1_trnQ-UUG
G. schomburgkii var. angustata	53	p1	(C)8	8	32398	32405	GGACTGGAACTGGAAGGCAT	59.67	ACGAGACACAACACAACGAAC	59.343	218	901	1118	LSC	psbM_trnD-GUC	rps15_ycf1
G. schomburgkii var. angustata	54	c	(A)8tggataattaacctttcaacgag(A)9	40	33159	33198	ACACAGATTACTAGTAACCCGTGT	59.231	CCAAAAATTCGCCGCTCCAT	59.827	279	963	1241	LSC	trnD-GUC_trnY-GUA	rps12-D2-CDS1_clpP-CDS3
G. schomburgkii var. angustata	55	c	(T)9ctttctttatttaatttaaatttatataatattatatataatatatat(TA)6gtata(AT)7	88	33780	33867	GGATGGGAATAAATGAACCGTCC	59.432	TGCCTGAACGGACAGAATCC	60.036	173	964	1136	LSC	trnE-UUC_trnT-GGU	rps12-CDS2_trnV-GAC
G. schomburgkii var. angustata	56	p2	(TA)8	16	34382	34397	TAAAATTGACCCGCTTCGCC	59.194	TGAACCGATGACTTACGCCT	59.107	242	895	1136	LSC	trnE-UUC_trnT-GGU	rps11_rpl36
G. schomburgkii var. angustata	57	p3	(TTA)4	12	34709	34720	GGTTCAAATCCGATAAGGGGC	59.046	ACAGGAGAGGGTAGACTAGTTCT	59.146	272	804	1075	LSC	trnT-GGU_psbD	rpoB_trnC-GCA
G. schomburgkii var. angustata	58	c	(TCT)4tgctggatactccatgggaataaatcgata(T)8	50	35100	35149	GGACCTAACCCATTGAATGACG	59.057	TTGGCGGAAGAACAAAACAA	56.672	256	869	1124	LSC	trnT-GGU_psbD	rpoB_trnC-GCA
G. schomburgkii var. angustata	59	p1	(A)9	9	35308	35316	TTGTTTTGTTCTTCCGCCAA	56.672	ACCTTGAATTGTCCTATGACTCA	57.238	185	897	1081	LSC	trnT-GGU_psbD	rpoB_trnC-GCA
G. schomburgkii var. angustata	60	p1	(G)8	8	37075	37082	TAGGTTGGGGGATAGGTCCG	60.105	TTCTTCAAGAGTCTCGGGCC	59.391	143	980	1122	LSC	psbC	rpoB_trnC-GCA
G. schomburgkii var. angustata	61	p1	(G)8	8	37346	37353	TATGATACCTGGGCCCCTGG	60.476	CCATACAAATGCACGGCGAG	59.972	243	981	1223	LSC	psbC	rpl32_trnL-UAG
G. schomburgkii var. angustata	62	c	(T)9attctggctcggctattccacctagccgagccattccctttcccttttatt(A)8	68	38228	38295	GCTGCAGCAGGCTTTGAAAA	60.25	CGTGGGTTCGAATCCCTCTC	60.179	248	894	1141	LSC	psbC_trnS-UGA	rpl32_trnL-UAG
G. schomburgkii var. angustata	63	p2	(AT)6	12	38556	38567	ACCGGTTTTCAAGACCGGAG	60.25	GACATGGAGTCGAGGGGAAT	58.876	247	835	1081	LSC	trnS-UGA_lhbA	rpl32_trnL-UAG
G. schomburgkii var. angustata	64	p2	(TA)9	18	38720	38737	CCTCGACTCCATGTCCGAAT	59.253	AGCAAATACAACGGGTACACT	57.588	267	903	1169	LSC	trnS-UGA_lhbA	rpl2-D2-CDS2_trnH-GUG-D2
G. schomburgkii var. angustata	65	p1	(A)10	10	39220	39229	TTCGGATTGTGAGGCCCATT	59.669	AACCCGCATCTTCTCCTTGG	60.035	221	842	1062	LSC	lhbA_trnG-UCC	rpl20_rps12-CDS1
G. schomburgkii var. angustata	66	c	(C)11tacc(A)9	24	39426	39449	CCAAGGAGAAGATGCGGGTT	60.035	CCTTGAGGTCACGGGTTCAA	59.892	256	837	1092	LSC	trnG-UCC_trnfM-CAU	rbcL_accD
G. schomburgkii var. angustata	67	p1	(T)11	11	39928	39938	CCGATGGAGACGTGTAGGTG	59.899	CGATGGATAGGGAGGATGAGG	58.893	278	907	1184	LSC	rps14	psbM_trnD-GUC
G. schomburgkii var. angustata	68	p1	(T)9	9	44732	44740	GTCTGGCCCATTCCTCGAAA	60.035	AGATCCGAACACTTGCCTCG	60.109	273	833	1105	LSC	psaA_ycf3-CDS3	psbM_trnD-GUC
G. schomburgkii var. angustata	69	p1	(T)9	9	44917	44925	AACGATTAGGTGCCCAAGGG	60.034	ACAAGATACGGTGGAATGACT	56.738	245	931	1175	LSC	psaA_ycf3-CDS3	psbM_trnD-GUC
G. schomburgkii var. angustata	70	p1	(A)10	10	47147	47156	ACTTCACCTTCACCAAGCGT	59.82	TCCGACAACTTCCGGAGAAA	58.958	162	908	1069	LSC	ycf3-CDS2_ycf3-CDS1	psbI_trnS-GCU
G. schomburgkii var. angustata	71	p1	(A)9	9	48146	48154	AGATGGCCGAGTGGTTCAAG	60.036	AGGGCCTTGGTCCGAATTTT	59.886	276	788	1063	LSC	trnS-GGA_rps4	psbH_petB-CDS1
G. schomburgkii var. angustata	72	p1	(T)8	8	48441	48448	TTTGGCAATTCCTCGTGGGG	60.898	AGCCAAAGGGTCAACAGGTC	60.179	267	963	1229	LSC	rps4	psbE_petL
G. schomburgkii var. angustata	73	c	(TA)5atttctatatataatttctatatataatttaaaaattttttgtatatataggaagttgtggctacgttttataatttgttc(T)8	99	49088	49186	TGTATCACTATCCGTATTTTTGGT	55.939	TGTCGTGGTAACTTGCAACT	57.681	223	951	1173	LSC	rps4_trnT-UGU	psbE_petL
G. schomburgkii var. angustata	74	p5	(CTTAG)3	15	49504	49518	GAGCTAAGCGGGCTGACATA	59.611	TCGTTAGATGTTAGATATAGCTAGTTC	56.235	245	897	1141	LSC	trnT-UGU_trnL-UAA-CDS1	psbC_trnS-UGA
G. schomburgkii var. angustata	75	c	(TA)5tt(TA)8ttaatatataaatataaaagtataaaagatattaat(TA)7(T)9aatat(A)12tgatataaaat(A)10ttcca(T)10	140	49773	49912	No primer							LSC	trnT-UGU_trnL-UAA-CDS1	psbB_psbT
G. schomburgkii var. angustata	76	p1	(A)8	8	50209	50216	CGGAAAGGGAAGAGATAGGACG	59.965	TGTCTATCCCCCATCAGTTCA	57.871	217	977	1193	LSC	trnT-UGU_trnL-UAA-CDS1	psbA_trnK-UUU-CDS2
G. schomburgkii var. angustata	77	c*	(AATA)3(AT)5*gaactgatgggggatagacaaaaaaactagataggagcatacaatacactttttcaatatagaaaaaattatctaacgaattaaacaggtc(CAAA)3	122	50365	50486	TTAGAGGTAGGGGGAAAGGT	56.638	CGCCATATCCCCCTTGATACC	60.065	276	896	1171	LSC	trnT-UGU_trnL-UAA-CDS1	psaJ_rpl33
G. schomburgkii var. angustata	78	p1	(A)8	8	50693	50700	TGGCGAAATTGGTAGACGCT	60.037	ACGGATTCCAACTACCAACGA	59.38	244	839	1082	LSC	trnL-UAA-CDS1_trnL-UAA-CDS2	psaA_ycf3-CDS3
G. schomburgkii var. angustata	79	p1	(T)10	10	51188	51197	ATCGTGAGGGTTCAAGTCCC	59.386	TGTGTTGTGAAAGAGTGGAGTGA	60.055	142	932	1073	LSC	trnL-UAA-CDS2_trnF-GAA	psaA_ycf3-CDS3
G. schomburgkii var. angustata	80	p1	(T)8	8	51800	51807	AGTGCCGTCTCCTTTTTCTT	57.36	CCATGAACTTTGTACCGCGC	60.179	164	934	1097	LSC	trnF-GAA_ndhJ	petN_psbM
G. schomburgkii var. angustata	81	p1	(T)9	9	51983	51991	GCGCGGTACAAAGTTCATGG	60.179	ACGCCCCGTTCTAGATGAAA	59.1	171	895	1065	LSC	trnF-GAA_ndhJ	petN_psbM
G. schomburgkii var. angustata	82	p1	(T)8	8	52687	52694	GGCAATCGAAGCCCAAATATCT	59.113	CCCCCGAATTAGTGAATCAGGA	59.562	213	849	1061	LSC	ndhJ_ndhK	petG_trnW-CCA
G. schomburgkii var. angustata	83	p2	(TA)5	10	54198	54207	No primer							LSC	ndhC_trnV-UAC-CDS2	petA_psbJ
G. schomburgkii var. angustata	84	p1	(A)11	11	54454	54464	CCGTTGAATCGAGAGGTGACA	60.068	TTCTGATAAGGTGGGATGGT	55.494	102	947	1048	LSC	ndhC_trnV-UAC-CDS2	petA_psbJ
G. schomburgkii var. angustata	85	p4	(ATTT)3	12	56160	56171	ACGTGTAAACGAGGTGCTCT	59.328	GGAACCCATCACTTCGGGAA	59.673	208	880	1087	LSC	trnV-UAC-CDS1_trnM-CAU	ndhJ_ndhK
G. schomburgkii var. angustata	86	c	(T)8atcagattagacttgattgtgttcaattagcaaaatcaacatgtggtgtatatataaagaacttttaaaaaactta(T)10	94	56416	56509	CGGCGGTAGTCATTGGTTCA	60.391	AGACGAGCTAGGACACGAGT	60.036	280	887	1166	LSC	trnM-CAU_atpE	ndhG_ndhI
G. schomburgkii var. angustata	87	p1	(T)9	9	58647	58655	TTGGTGTCACCCAACCGAAT	59.816	AGCCAACGAGATCGAAATACTGA	59.869	239	916	1154	LSC	atpB_rbcL	ndhG_ndhI
G. schomburgkii var. angustata	88	p1	(T)17	17	58816	58832	TCGATCTCGTTGGCTATTGTTCT	59.869	TGACGCAACCCAATGTTTGT	58.893	247	971	1217	LSC	atpB_rbcL	ndhF_rpl32
G. schomburgkii var. angustata	89	p1	(T)11	11	59159	59169	ACAAACATTGGGTTGCGTCA	58.893	TGGTGACATAAGTCCCTCCCT	59.92	262	855	1116	LSC	atpB_rbcL	ndhF_rpl32
G. schomburgkii var. angustata	90	p1	(A)10	10	60809	60818	AAGTCGGCCCAGTCTTTTCC	60.251	CCACCACTCTCAAGGATCCC	59.456	268	951	1218	LSC	rbcL_accD	ndhE_ndhG
G. schomburgkii var. angustata	91	p2	(AT)5	10	63102	63111	TCGACCCAATAGTACCACGT	58.162	TCCGAAACCTCTGTCTATCTACA	58.148	237	823	1059	LSC	accD_psaI	ndhC_trnV-UAC-CDS2
G. schomburgkii var. angustata	92	c	(AT)6ttaaatcattattatattacttaattatttaa(AT)8	60	63316	63375	No primer							LSC	accD_psaI	ndhC_trnV-UAC-CDS2
G. schomburgkii var. angustata	93	p1	(T)8	8	64220	64227	ATTTTTGCTGGGCCTGCATC	59.749	TGAACAGACCCGCAATTCCA	59.89	165	888	1052	LSC	ycf4	ndhB-D2-CDS2_trnL-CAA-D2
G. schomburgkii var. angustata	94	p2	(TA)5	10	64752	64761	CCTCTCAACTCAAGGTGGGG	59.674	TCAATTCAAAATCATGGGCCT	56.071	201	882	1082	LSC	ycf4_cemA	matK_trnK-UUU-CDS1
G. schomburgkii var. angustata	95	p5	(AAAGG)3	15	65022	65036	AGTGGGTTTTGGAGTATTCATCGA	60.02	GGGAAGAGAGGCCAATGCTT	60.034	267	901	1167	LSC	ycf4_cemA	matK_trnK-UUU-CDS1
G. schomburgkii var. angustata	96	p1	(A)8	8	65161	65168	AGTCGACGAATGAAGCAGGT	59.396	CCACCAGGGCAAAAATACCA	58.361	120	942	1061	LSC	cemA	lhbA_trnG-UCC
G. schomburgkii var. angustata	97	p1	(T)9	9	67116	67124	CCATTACGGGTCCAAGGTCT	59.09	AGTTCCGGTTTGCCATCCTT	59.888	279	819	1097	LSC	petA_psbJ	infA_rps8
G. schomburgkii var. angustata	98	p1	(T)10	10	67622	67631	AACATCAGAGCAAAAGATCCA	55.482	ACTCAACGGGACCTTACCAC	59.317	231	970	1200	LSC	petA_psbJ	clpP-CDS1_psbB
G. schomburgkii var. angustata	99	p4	(GAAA)3	12	69312	69323	AATTGGTTGGTCGTAGTCGT	57.174	CCGTCTTTCCATATCGGGGAG	59.999	258	857	1114	LSC	psbE_petL	ccsA_ndhD
G. schomburgkii var. angustata	100	p1	(A)8	8	69633	69640	CGATAGATTGTGGGGCACCT	59.53	GTTTTGGAACGAATGCCTGA	56.922	135	909	1043	LSC	psbE_petL	ccsA_ndhD
G. schomburgkii var. angustata	101	p1	(T)13	13	70314	70326	GGAGGTCCAATGCAAGTTGC	59.755	GGGTCTCCAAAACCCGATGT	59.962	136	964	1099	LSC	petG_trnW-CCA	atpI_rps2
G. schomburgkii var. angustata	102	p2	(TA)7	14	70746	70759	CCAAAACAAACGCGCTACCA	59.97	TCATCTAATCCCCTGTTCCTGA	57.992	270	887	1156	LSC	trnP-UGG_psaJ	atpH_atpI
G. schomburgkii var. angustata	103	p3	(TTC)4	12	71732	71743	TGATAATTGCAACGAAATTTTTAGAA	55.295	GACCAGGCGTATTGTGTCGA	60.109	268	929	1196	LSC	psaJ_rpl33	atpH_atpI
G. schomburgkii var. angustata	104	p1	(A)10	10	72508	72517	AGTCGATCCTCCGAACTCGA	60.108	ACAGAATTCCCCGGAGTGAC	59.386	269	965	1233	LSC	rps18	atpH_atpI
G. schomburgkii var. angustata	105	c	(A)8tgggaa(T)9aaacatgttcgttcattcctattactta(T)10	61	72626	72686	AGTCGATCCTCCGAACTCGA	60.108	ACAGAATTCCCCGGAGTGAC	59.386	269	847	1115	LSC	rps18_rpl20	atpH_atpI
G. schomburgkii var. angustata	106	p1	(A)8	8	73368	73375	CCCTTCCCTTGGTCGATGAA	59.382	ATAGAGAGGACCTCGCCGTT	60.107	211	848	1058	LSC	rpl20_rps12-CDS1	atpH_atpI
G. schomburgkii var. angustata	107	p2	(TA)7	14	74019	74032	GTTGGCATGTCGTAATGTCGT	59.27	ATCTTGTAGGGGCGGATCCT	60.105	226	979	1204	LSC	rps12-D2-CDS1_clpP-CDS3	atpH_atpI
G. schomburgkii var. angustata	108	p1	(A)8	8	74495	74502	CCCAAAGAGGCATACCCGTT	60.034	AGAAATGCCCGTACGGTTGT	59.964	252	798	1049	LSC	clpP-CDS3_clpP-CDS2	atpH_atpI
G. schomburgkii var. angustata	109	c	(T)10cgtactctttcataagatcataagatgaatatcaaaaagagacttctggtgtggaag(A)8	75	74771	74845	ACCCTTCCTTTCGAGGGAGT	60.179	GTCGGGAGTACATTTCAGCG	58.722	225	877	1101	LSC	clpP-CDS3_clpP-CDS2	atpF-CDS1_atpH
G. schomburgkii var. angustata	110	c	(AATAA)3tggtttgtttagatcgaactcgaagtgccatgctattattacttattatatttatattcaatatggcgaaggcatagtgtttc(T)9	107	74951	75057	ACGCTGAAATGTACTCCCGA	59.107	TAGCATTCCCTCACGCTTGG	60.108	245	901	1145	LSC	clpP-CDS3_clpP-CDS2	atpB_rbcL
G. schomburgkii var. angustata	111	p4	(ATAA)3	12	75244	75255	GTCGGGCGTAACAAATTGCA	59.761	CGTATGCATCCAAAGGTGCG	59.972	262	929	1190	LSC	clpP-CDS2	atpB_rbcL
G. schomburgkii var. angustata	112	c	(A)10cgtttttcttccatttttcaaaaaacatgagatgtgttctcgcttccttacctat(A)9	74	75544	75617	CGCACCTTTGGATGCATACG	59.972	TGCATCGTGATTTGAATATCGA	56.336	280	871	1150	LSC	clpP-CDS2_clpP-CDS1	atpB_rbcL
G. schomburgkii var. angustata	113	p1	(T)10	10	75812	75821	TCTTGTTCCTGAATGGGCCC	59.96	ACGTCCAACCAATAACCAACAG	59.118	206	887	1092	LSC	clpP-CDS2_clpP-CDS1	accD_psaI
G. schomburgkii var. angustata	114	p1	(T)9	9	76758	76766	TCCTCCCATTGCGTATTGGT	59.084	ACCAAGGCAAACCCATGGAA	60.105	251	799	1049	LSC	clpP-CDS1_psbB	accD_psaI
G. schomburgkii var. angustata	115	p1	(T)8	8	77526	77533	TAGTGTTCGTCCGCCTCAAC	60.039	GTCTAGTCCGGCGCTAACTC	59.971	229	916	1144	LSC	psbB	petD-CDS2_rpoA
G. schomburgkii var. angustata	116	p1	(T)8	8	78349	78356	TGGCGCTAGAACCTTGTTCA	59.605	TCCACACCTATTCATTTGGCA	57.552	279	849	1127	LSC	psbB_psbT	rps19_rpl2-CDS1
G. schomburgkii var. angustata	117	p1	(A)11	11	79186	79196	CTAATGGGGGTCGCTATGGC	60.322	TCCACGGTCGAACTACCAGA	60.251	204	865	1068	LSC	psbH_petB-CDS1	trnH-GUG-D2_rps19-D2
G. schomburgkii var. angustata	118	p1	(T)9	9	79543	79551	CCTCGAAACCGGACTCCAAA	59.966	TAAAGCCAAGCCTCAAGCCA	59.888	211	927	1137	LSC	petB-CDS1_petB-CDS2
G. schomburgkii var. angustata	119	p1	(A)10	10	79821	79830	TGGCTTGAGGCTTGGCTTTA	59.888	TCAAGTTGGCTCATCCGTCT	59.023	258	840	1097	LSC	petB-CDS1_petB-CDS2
G. schomburgkii var. angustata	120	p1	(T)8	8	79967	79974	AGACGGATGAGCCAACTTGA	59.023	TCATCTCGTACGGCTCAAGC	59.899	192	932	1123	LSC	petB-CDS1_petB-CDS2
G. schomburgkii var. angustata	121	p3	(ATA)4	12	81315	81326	TTTCCTCTGCATCGATCCCG	59.895	TGTGTTTACCCCCACAACATCT	59.824	144	975	1118	LSC	petD-CDS1_petD-CDS2
G. schomburgkii var. angustata	122	c	(T)10atttttctttcgatttttcatttttatt(A)10gattaaataattacaatggatt(A)9	79	82360	82438	TCCACGAAAATACGAATTGTGTCA	59.249	AGACATTTTACGGAAGCATTTCGA	59.306	170	960	1129	LSC	petD-CDS2_rpoA
G. schomburgkii var. angustata	123	p1	(T)8	8	84064	84071	GCCCATTCCTACGTGAACCA	60.036	TCGGCGCGGACGAATTATAG	60.386	246	830	1075	LSC	rps11_rpl36
G. schomburgkii var. angustata	124	p3	(GGA)4	12	84638	84649	TAAGCGGACCCGGAACATAC	59.539	AATGACGGATCGAGAAGCTC	57.499	251	824	1074	LSC	infA_rps8
G. schomburgkii var. angustata	125	p1	(T)14	14	85100	85113	TCCCTACCCATGGCGAACTA	60.032	AGTTTCATTGGCTCCCGAGG	60.035	254	937	1190	LSC	rps8_rpl14
G. schomburgkii var. angustata	126	p1	(T)8	8	86413	86420	CCAGCTCCTCGCGAATGAAA	60.741	TCGCCCGCGAAACTTTAGAT	60.109	263	817	1079	LSC	rpl16-CDS2_rpl16-CDS1
G. schomburgkii var. angustata	127	p4	(TTCT)3	12	86891	86902	TGCAACGGAGCTCCCAAAAT	60.539	TGGGTTGGGTTGTGAAGCAA	60.325	277	787	1063	LSC	rpl16-CDS2_rpl16-CDS1
G. schomburgkii var. angustata	128	p1	(T)8	8	87738	87745	CCGCCCTGCAATTTGAACTT	59.682	GGGCCAAAAAGGAAGCATCG	60.109	244	804	1047	LSC	rps3
G. schomburgkii var. angustata	129	c	(T)9agtgaacgtgtcatgtcacagtgtattactcc(T)12	53	88963	89015	GGTAGATGCCCGAGACCAAG	59.895	ACATCCGCCCCTTTTCTAGC	60.107	279	905	1183	IRa	rps19_rpl2-CDS1
G. schomburgkii var. angustata	130	p1	(T)10	10	89221	89230	GTTCAATTCCCGTCGTTCGC	60.179	GCCGGATCTAAGTGTTGGCT	60.108	275	971	1245	IRa	trnH-GUG_rpl2-CDS2
G. schomburgkii var. angustata	131	p1	(A)8	8	91976	91983	CTAACCGGAGTTCACGGTGG	60.389	GTCCTTGCGGATCGGATCAT	59.966	176	956	1131	IRa	ycf2
G. schomburgkii var. angustata	132	p1	(A)8	8	93298	93305	CGAGCCGGATCTGGTGTATC	60.039	CATTCCCGCAGTAGATCCGG	60.32	209	937	1145	IRa	ycf2
G. schomburgkii var. angustata	133	c	(A)9catatttttggg(GA)5	31	94548	94578	TTTTCTTCGTGCGTCGGTAA	58.15	TGGCTCGGATCGAATTGGAA	59.46	168	981	1148	IRa	ycf2
G. schomburgkii var. angustata	134	p1	(A)9	9	94917	94925	AGCCATTCGTTCGTAGAGCT	59.182	TCTGCCCTTTCTCAACGCAT	59.963	273	775	1047	IRa	ycf2
G. schomburgkii var. angustata	135	p2	(TA)5	10	99490	99499	TGTCATATAGGCCCGGGTCA	60.105	GGATGGGTCATTCGAGCGTA	59.612	181	938	1118	IRa	trnL-CAA_ndhB-CDS2
G. schomburgkii var. angustata	136	p1	(T)13	13	103996	104008	CGATCAATCCCTTTGCCCCT	60.107	CGTACCCTTCGCTCGATGAA	59.9	168	977	1144	IRa	rps12-CDS2_trnV-GAC
G. schomburgkii var. angustata	137	c	(C)8(A)8	16	110591	110606	AGCTGGTTCTCCCCGAAATG	60.035	TAGGGGCCTTAGCTGGTGAT	60.03	231	874	1104	IRa	rrn23
G. schomburgkii var. angustata	138	p1	(A)8	8	115162	115169	AGAATGCCGTCGCCTATTGT	59.822	CCGGATCCTCCTTTTCTTCCC	60.134	172	870	1041	IRa	trnN-GUU_ndhF
G. schomburgkii var. angustata	139	p1	(T)8	8	115365	115372	TATAAGCGGTGGAATCGTCC	57.193	TGCTCATTGGTAGAAACCCA	56.736	245	919	1163	IRa	trnN-GUU_ndhF
G. schomburgkii var. angustata	140	p1	(T)10	10	116434	116443	AGGATCCTTACGCGCTCAAA	59.465	TCGTTTTCATCGAGAGCCTTCA	60.029	246	902	1147	IRa	trnN-GUU_ndhF
G. schomburgkii var. angustata	141	p1	(A)9	9	116956	116964	ACCCCGAGTGGTATGAGGAT	59.735	GGGCAGGACCAAAAGGAAGT	60.179	276	802	1077	IRa	trnN-GUU_ndhF
G. schomburgkii var. angustata	142	p1	(A)9	9	117075	117083	GCCCGAACCCTACCTTCTTT	59.673	TTGCATGGTCGATTCAGGAA	57.512	276	955	1230	IRa	trnN-GUU_ndhF
G. schomburgkii var. angustata	143	p4	(ATTT)3	12	117205	117216	GCCCGAACCCTACCTTCTTT	59.673	TTGCATGGTCGATTCAGGAA	57.512	276	825	1100	IRa	trnN-GUU_ndhF
G. schomburgkii var. angustata	144	p1	(A)9	9	117418	117426	TCAGGAATCAAATAGAAGAAATCGCA	59.177	TGTGCATTGACCTTCAAAATGCT	59.93	217	964	1180	IRa	trnN-GUU_ndhF
G. schomburgkii var. angustata	145	p1	(A)8	8	117609	117616	AGGTCAATGCACAACTTTCAACA	59.553	GGGTACCGCGATATTGAAGT	57.479	273	977	1249	IRa	trnN-GUU_ndhF
G. schomburgkii var. angustata	146	c	(GAAT)3ggaaaaactggttaaagggtaattatgcatacaatttatctcagagcaaatggtctcgattagtattagtagcgaaaaaatggcg(A)8	105	117956	118060	ATCGCGGTACCCATCCTTTT	59.455	TCATTGATTCTTTATTGTGAATCGT	55.64	252	891	1142	IRa	trnN-GUU_ndhF
G. schomburgkii var. angustata	147	p1	(A)8	8	118299	118306	ACAGTGTATTTATGGCCGAATCA	58.224	TGGGGTTGTTGTTGCAAGTT	58.729	223	868	1090	SSC	ndhF
G. schomburgkii var. angustata	148	p1	(T)8	8	118917	118924	TGTCCGATTCGTGAGGATACA	58.629	ACTTTTGATGGGCATTTGCG	57.917	256	936	1191	SSC	ndhF
G. schomburgkii var. angustata	149	p6	(TTTAAA)3	18	120623	120640	TCCATCCTGGTAATTTATAGGCA	56.817	AGAGTACCATACCCGTAATTGA	56.086	219	894	1112	SSC	ndhF_rpl32
G. schomburgkii var. angustata	150	c	(T)10cttagctatactatatatgtcatagggtatgtatacatacgcataattactatgatctatatattatatatgagatatatgagtaat(TTAA)3atatataattatattattaacattttaaatatattaatgtgtatgtttcaattttttaatttaaattttattatatgtttatgttttcatagg(T)8	210	120787	120996	No primer							SSC	ndhF_rpl32
G. schomburgkii var. angustata	151	p1	(A)8	8	121502	121509	CGTGGAATTGACATACCCCGA	60.135	ACAAAACTTGCATTTCTATCACA	55.333	261	795	1055	SSC	rpl32_trnL-UAG
G. schomburgkii var. angustata	152	p2	(TA)5	10	121619	121628	AGGGTATGTATATTGGGTTTGGAGT	59.325	TGTCTAACGATTTAGATACCTTCA	55.156	256	833	1088	SSC	rpl32_trnL-UAG
G. schomburgkii var. angustata	153	c	(T)10cgttttgtttgaatccataaaataacattggat(A)9cgaatccaaaaaaagaaaaggaacaattcccggttccatagctcagtctaaaactatggagttttaactgc(T)9	132	121793	121924	AGGTATCTAAATCGTTAGACAATGA	55.655	AGTTCGGTTTTAATAATTAACTTTGGT	56.519	280	894	1173	SSC	rpl32_trnL-UAG
G. schomburgkii var. angustata	154	p2	(TA)8	16	123407	123422	ACAAAACATCATCCCATACCCA	57.67	CCGCTTTTAAACGCCGAACA	60.041	243	975	1217	SSC	ccsA_ndhD
G. schomburgkii var. angustata	155	p1	(A)8	8	123544	123551	ACCCTTTGAACCATCCCTTGT	59.497	CCGCTTTTAAACGCCGAACA	60.041	115	966	1080	SSC	ccsA_ndhD
G. schomburgkii var. angustata	156	c	(AATA)3ggagttaatatcattcctattgccattacaaaaataattagtatttttgacattaaaagaaatcttttactagtaattattcc(A)8ttaatgattctgcaacaaaaccactcattcccggcaatgcaagagaagccattgaaaaactactaaacatggtaaaaagttttggcattgggatcgata(C)8	210	123874	124083	TCCATAGAACATCTGACGTAACA	57.092	ACTTGTGATAGAATGGGTCTTGT	57.495	276	971	1246	SSC	ndhD
G. schomburgkii var. angustata	157	p1	(A)8	8	125106	125113	AGCATACCACCGGAACATCT	58.796	GCATGAAACAACTCGCAGCA	60.04	272	960	1231	SSC	ndhD
G. schomburgkii var. angustata	158	c	(TTA)4tattatatatttaatttaatttcatatttcaaatttttataactctaa(T)8	68	126424	126491	ACATGCTCGAACATCATTGACT	58.396	GTGCAATTACTATGGCTCGCC	59.736	256	853	1108	SSC	ndhE_ndhG
G. schomburgkii var. angustata	159	p1	(A)10	10	126710	126719	TGGCGAGCCATAGTAATTGCA	60.134	ACCGTTGGAGATGGAGTCAC	59.391	248	801	1048	SSC	ndhG
G. schomburgkii var. angustata	160	p1	(A)9	9	127057	127065	CTGTGCAGCAGCCACAAAAA	60.179	TGGATAAACCTTTTTCCTTGACT	56.008	262	795	1056	SSC	ndhG_ndhI
G. schomburgkii var. angustata	161	c	(AAAT)3agtattatatttgtagttattgacaaaaaaagctttgatcctttatatc(A)8	69	127280	127348	GGTTTATCCAATTTATGATACCTTCCT	57.412	TCCCTTGATTCAAGAACAATTACCA	58.689	279	824	1102	SSC	ndhG_ndhI
G. schomburgkii var. angustata	162	p1	(T)8	8	128190	128197	CTGGTCCATTCTCATCCTGGG	59.858	CGATTCTTTACTTAGGTGGGTGGA	60.081	191	883	1073	SSC	ndhA-CDS2
G. schomburgkii var. angustata	163	c	(T)8gttttagggtagaaaacaaaatctgttggagagtcccaaattaaaccaatgaaattctgttcgcaaaaataag(A)8ggcttcggaattcatctcatcccttataatcaaagtatatttttctttgttttgttcggtaataatttaaactatttaatcaaatattcgttatatgaat(A)8ttaataaaataattagaggaatttgttcataaattaaataatgataagaatttcatctatttggatgtatatgcatagg(A)8tgaataaata(T)9	303	128651	128953	No primer							SSC	ndhA-CDS2_ndhA-CDS1
G. schomburgkii var. angustata	164	p1	(T)10	10	129058	129067	CTCAGAGGCGGGTACTTTGA	59.104	AGCAGTACTTTCCTATGATTCCGA	59.35	119	942	1060	SSC	ndhA-CDS2_ndhA-CDS1
G. schomburgkii var. angustata	165	p1	(T)10	10	129176	129185	CTCAGAGGCGGGTACTTTGA	59.104	TCAGTGGACAATTAGGAACACA	57.302	254	824	1077	SSC	ndhA-CDS2_ndhA-CDS1
G. schomburgkii var. angustata	166	p1	(A)17	17	129513	129529	TGGTTTAACTCATTGACCTGAATCA	58.697	TTTTCAGGTGGTCTGCGAGC	60.885	205	969	1173	SSC	ndhA-CDS2_ndhA-CDS1
G. schomburgkii var. angustata	167	p1	(T)9	9	131318	131326	GCATTGATGGGTGGTGAGGA	60.034	GTCGACGTATGCTGGCCTAT	59.686	264	956	1219	SSC	ndhH
G. schomburgkii var. angustata	168	c	(T)10ctttcttttccacggatttttccgattcgtaaaaataaaata(AT)6tatttttattattataatgttattccc(T)8atctagtacacacaaaaataaaaatttattcatttccaaataaaatag(T)8	155	131724	131878	CAGAACCTCTGTTTTCTTCTTTT	55.285	TCCTTTTCTATCCAAATCCAATTGA	56.727	276	928	1203	SSC	rps15_ycf1
G. schomburgkii var. angustata	169	p1	(T)9	9	132592	132600	TCTGGATTCCCATTCACAAGCA	59.959	CGTCTAGCTTTTATAACGGGTGG	59.199	182	928	1109	SSC	ycf1
G. schomburgkii var. angustata	170	p1	(T)8	8	133013	133020	TCGCATAATCTTTTTGAAGAGGCT	59.056	ACCGTGGATCATCCCAATCA	58.788	203	976	1178	SSC	ycf1
G. schomburgkii var. angustata	171	p1	(T)12	12	133131	133142	GGATCTGACACAAGACTTGCC	58.92	ACCGTGGATCATCCCAATCA	58.788	159	902	1060	SSC	ycf1
G. schomburgkii var. angustata	172	c	(T)12acaaaaaattatttctttttttcgattcattcccatccaatcaaaaaagtttttttgattggagttg(T)8gtatagatttgtttctttttctttatgttttgaaag(A)8gatc(T)9	144	133264	133407	TGGTTCTTTCCGGAATTCAGA	57.219	ACAAATGTACATATCGGTGCCA	58.12	251	973	1223	SSC	ycf1
G. schomburgkii var. angustata	173	p2	(AT)5	10	133738	133747	ACAATTCCGGTTTCTGTATGTTGA	58.933	ACAGTGTATTTATGGCCGAATCA	58.224	187	893	1079	SSC	ycf1
G. schomburgkii var. angustata	174	c	(T)8cgccattttttcgctactaatactaatcgagaccatttgctctgagataaattgtatgcataattaccctttaaccagtttttc(CATT)3	104	133926	134029	TCATTGATTCTTTATTGTGAATCGT	55.64	ATCGCGGTACCCATCCTTTT	59.455	252	960	1211	IRb	ycf1
G. schomburgkii var. angustata	175	p1	(T)8	8	134370	134377	ACCGCGATATTGAAGTACAGA	56.93	GCATTTTGAAGGTCAATGCACA	58.608	278	760	1037	IRb	ycf1
G. schomburgkii var. angustata	176	p1	(T)9	9	134560	134568	TGGTCTTTTATCATCATAGGCTGGA	59.631	TCCTGAATCGACCATGCAAA	57.512	166	972	1137	IRb	ycf1
G. schomburgkii var. angustata	177	p4	(AAAT)3	12	134770	134781	TTGCATGGTCGATTCAGGAA	57.512	GCCCGAACCCTACCTTCTTT	59.673	276	909	1184	IRb	ycf1
G. schomburgkii var. angustata	178	p1	(T)9	9	134903	134911	TTGCATGGTCGATTCAGGAA	57.512	GCCCGAACCCTACCTTCTTT	59.673	276	776	1051	IRb	ycf1
G. schomburgkii var. angustata	179	p1	(T)9	9	135022	135030	GGGCAGGACCAAAAGGAAGT	60.179	ACCCCGAGTGGTATGAGGAT	59.735	276	929	1204	IRb	ycf1
G. schomburgkii var. angustata	180	p1	(A)10	10	135543	135552	TCGTTTTCATCGAGAGCCTTCA	60.029	AGGATCCTTACGCGCTCAAA	59.465	246	860	1105	IRb	ycf1
G. schomburgkii var. angustata	181	p1	(A)8	8	136614	136621	TGCTCATTGGTAGAAACCCA	56.736	TATAAGCGGTGGAATCGTCC	57.193	245	842	1086	IRb	ycf1
G. schomburgkii var. angustata	182	p1	(T)8	8	136817	136824	CCGGATCCTCCTTTTCTTCCC	60.134	AGAATGCCGTCGCCTATTGT	59.822	172	964	1135	IRb	ycf1
G. schomburgkii var. angustata	183	c	(T)8(G)8	16	141380	141395	TAGGGGCCTTAGCTGGTGAT	60.03	AGCTGGTTCTCCCCGAAATG	60.035	231	909	1139	IRb	rrn23-D2
G. schomburgkii var. angustata	184	p1	(A)13	13	147978	147990	CGTACCCTTCGCTCGATGAA	59.9	TGCGGATCAAATCACGATCT	57.398	226	866	1091	IRb	trnV-GAC-D2_rps12-D2-CDS2
G. schomburgkii var. angustata	185	p2	(AT)5	10	152486	152495	GGATGGGTCATTCGAGCGTA	59.612	TGTCATATAGGCCCGGGTCA	60.105	181	890	1070	IRb	ndhB-D2-CDS2_trnL-CAA-D2
G. schomburgkii var. angustata	186	p1	(T)9	9	157061	157069	TCTGCCCTTTCTCAACGCAT	59.963	AGCCATTCGTTCGTAGAGCT	59.182	273	959	1231	IRb	ycf2-D2
G. schomburgkii var. angustata	187	c	(TC)5cccaaaaatatg(T)9	31	157408	157438	ACCTGTGACTCGATTGGCAA	59.604	GGCTGAATCCCGTGAAACCA	60.608	280	974	1253	IRb	ycf2-D2
G. schomburgkii var. angustata	188	p1	(T)8	8	158681	158688	CATTCCCGCAGTAGATCCGG	60.32	CGAGCCGGATCTGGTGTATC	60.039	209	860	1068	IRb	ycf2-D2
G. schomburgkii var. angustata	189	p1	(T)8	8	160003	160010	GTCCTTGCGGATCGGATCAT	59.966	CTAACCGGAGTTCACGGTGG	60.389	176	874	1049	IRb	ycf2-D2
G. schomburgkii var. angustata	190	p1	(A)10	10	162756	162765	GCCGGATCTAAGTGTTGGCT	60.108	GTTCAATTCCCGTCGTTCGC	60.179	275	762	1036	IRb	rpl2-D2-CDS2_trnH-GUG-D2
G. schomburgkii var. angustata	191	c	(A)12ggagtaatacactgtgacatgacacgttcact(A)9	53	162971	163023	ACATCCGCCCCTTTTCTAGC	60.107	GGTAGATGCCCGAGACCAAG	59.895	279	867	1145	IRb	trnH-GUG-D2_rps19-D2

## Sheet: f. H. coccineum
ID	SSR nr.	SSR type	SSR	size	start	end	FORWARD PRIMER1 (5'-3')	Tm	REVERSE PRIMER1 (5'-3')	Tm	PRODUCT1 size (bp)	start (bp)	end (bp)	LSC/SSC/IRs	intergenic regions/protein coding genes/intron regions	ycf4_cemA	ycf4	ycf3-CDS2_ycf3-CDS1
H. coccineum	1	c	(A)9tctttatttta(T)10	30	1423	1452	CCAATATCAACCGAACAGACGT	58.741	CGACTAGTTCCGGGTTCGAG	59.902	183	890	1072	LSC	psbA_trnK-UUU-CDS2	trnV-UAC-CDS1_trnM-CAU	ycf2-D2	trnL-UAA-CDS1_trnL-UAA-CDS2
H. coccineum	2	p2	(AT)5	10	2656	2665	TCGGCACACTCCAAGATGTT	59.604	TGCAGTTCCTTCTCCACGAA	59.244	245	876	1120	LSC	matK	trnV-GAC-D2_rps12-D2-CDS2	ycf2-D2	rps16-CDS2_rps16-CDS1
H. coccineum	3	p1	(A)8	8	3033	3040	ACTGCAGCGAAAATGGAATTTCT	59.743	TGAACCCCAAAACTCCTCGG	59.89	215	942	1156	LSC	matK	trnT-UGU_trnL-UAA-CDS1	ycf2-D2	rps16-CDS2_rps16-CDS1
H. coccineum	4	p1	(A)13	13	3669	3681	ACACATTCGTCTCTAACCCA	56.194	GTACGGGAAAGGATGGGGTC	59.82	100	955	1054	LSC	matK_trnK-UUU-CDS1	trnT-UGU_trnL-UAA-CDS1	ycf2-D2	rpoC1-CDS2_rpoC1-CDS1
H. coccineum	5	p1	(A)8	8	3901	3908	TGGAATTGGAGCCATGAAGC	58.522	CCACGACTGATCCTCAAAGGT	59.724	245	917	1161	LSC	matK_trnK-UUU-CDS1	trnT-UGU_trnL-UAA-CDS1	ycf2	rpl16-CDS2_rpl16-CDS1
H. coccineum	6	p1	(A)9	9	4412	4420	TGAATTAGACTGCGCGACCC	60.46	TGACGGGTTTGTATTGCCGG	60.956	238	814	1051	LSC	trnK-UUU-CDS1_rps16-CDS2	trnT-GGU_psbD	ycf2	rpl16-CDS2_rpl16-CDS1
H. coccineum	7	p1	(A)10	10	4660	4669	CCGGCAATACAAACCCGTCA	60.956	ACCTGTCTGTCTTTATCTCTTCCT	58.662	279	784	1062	LSC	trnK-UUU-CDS1_rps16-CDS2	trnT-GGU_psbD	ycf2	rpl16-CDS2_rpl16-CDS1
H. coccineum	8	p2	(TA)5	10	4833	4842	TCCTTGTTTGTTGCTGGATTCC	59.372	GTGCTCAACCAACAGGAACT	58.32	234	923	1156	LSC	trnK-UUU-CDS1_rps16-CDS2	trnS-UGA_psbZ	ycf2	petB-CDS1_petB-CDS2
H. coccineum	9	p1	(A)9	9	5205	5213	ATCTCTCCCTTCTCGTCGGG	60.467	TCCCCTGGGACTATGTCAGA	58.984	194	867	1060	LSC	rps16-CDS2_rps16-CDS1	trnS-UGA_psbZ	ycf1	petB-CDS1_petB-CDS2
H. coccineum	10	c	(A)10g(T)15	26	5560	5585	GGGCAGCAACATACCTTTTGT	59.382	GGGGAAGAATCTAGGGTTAGTGC	60.181	245	889	1133	LSC	rps16-CDS2_rps16-CDS1	trnS-GCU_trnG-GCC	ycf1	ndhA-CDS2_ndhA-CDS1
H. coccineum	11	p1	(A)14	14	6169	6182	TTGCGAATCTGGGATAAGGA	56.312	TGACCATCTTGAACAATCTGTTGG	59.48	149	914	1062	LSC	rps16-CDS1_trnQ-UUG	trnS-GCU_trnG-GCC	ycf1	ndhA-CDS2_ndhA-CDS1
H. coccineum	12	c*	(A)8tattaaatattat(TAAA)3(A)16*	46	6455	6500	TCAAGTACCAACCAAGAGTTCA	57.236	TGGAAAAATTGTCGAACCTGAAGT	59.357	245	976	1220	LSC	rps16-CDS1_trnQ-UUG	trnS-GCU_trnG-GCC	ycf1	ndhA-CDS2_ndhA-CDS1
H. coccineum	13	p1	(A)10	10	7168	7177	TGTGTGGAAGGGAAGAGGGA	60.105	AGGATCACACTGTATCCCACA	58.167	276	808	1083	LSC	rps16-CDS1_trnQ-UUG	trnQ-UUG_psbK	ycf1	ndhA-CDS2_ndhA-CDS1
H. coccineum	14	c	(C)12(A)11	23	7403	7425	GCCACGCCCCATTTTTATCC	59.896	TCCTAGCAACAAAAATATGCTACA	56.677	187	935	1121	LSC	trnQ-UUG_psbK	trnQ-UUG_psbK	ycf1	clpP-CDS3_clpP-CDS2
H. coccineum	15	p2	(TA)5	10	7542	7551	TGTAGCATATTTTTGTTGCTAGGA	56.677	GCTTCGGGCAATTTGGCAAA	60.602	278	959	1236	LSC	trnQ-UUG_psbK	trnN-GUU_ndhF	ycf1	clpP-CDS3_clpP-CDS2
H. coccineum	16	p1	(T)10	10	8501	8510	CGTAATCCTGGACGTGAGGA	58.899	GGCTGAGTGGACTAAAGCGT	60.037	235	975	1209	LSC	psbI_trnS-GCU	trnN-GUU_ndhF	ycf1	clpP-CDS3_clpP-CDS2
H. coccineum	17	p2	(AT)5	10	8860	8869	No primer							LSC	trnS-GCU_trnG-GCC	trnN-GUU_ndhF	ycf1	clpP-CDS2_clpP-CDS1
H. coccineum	18	p2	(AT)7	14	9231	9244	GCCAGGCCAGTACCTCTTTT	59.962	AGGGTAAAGGGCACAAAGCT	59.517	161	922	1082	LSC	trnS-GCU_trnG-GCC	trnN-GUU_ndhF	ycf1	clpP-CDS2_clpP-CDS1
H. coccineum	19	p1	(T)8	8	9510	9517	AGGGAAGGGGTATCTCCGTT	59.658	TCAATTGGAAGACTGGATCCAG	57.774	224	981	1204	LSC	trnS-GCU_trnG-GCC	trnN-GUU_ndhF	ycf1	atpF-CDS2_atpF-CDS1
H. coccineum	20	c	(T)11catttttttgaatgaaaaaagaaaatatgattataaaaattaa(AAT)4	66	12797	12862	AGACTCTTCCGACTAGACCAGA	59.427	TGCCGAATCGACGACCTATG	59.97	199	934	1132	LSC	atpF-CDS2_atpF-CDS1	trnN-GUU_ndhF	ycf1	atpF-CDS2_atpF-CDS1
H. coccineum	21	p1	(T)8	8	13033	13040	CATAGGTCGTCGATTCGGCA	59.97	AAGTCCGGACAAAACATGGT	57.642	186	877	1062	LSC	atpF-CDS2_atpF-CDS1	trnN-GUU_ndhF	ycf1
H. coccineum	22	c	(T)10gatcgatttc(T)16atttccac(TTTA)3	56	13559	13614	TTGTATCACTCCGATCGCCC	59.612	TCATTGTTTGGAAGTGTTTCAACA	57.969	260	979	1238	LSC	atpF-CDS1_atpH	trnN-GUU_ndhF	ycf1
H. coccineum	23	p1	(A)9	9	14562	14570	CGGAATCGTCAGAACTATCTCGT	59.998	ATTGATTGCAGCTCACACTG	56.703	241	828	1068	LSC	atpH_atpI	trnN-GUU_ndhF	rrn23-D2
H. coccineum	24	p2	(AT)6	12	14745	14756	No primer							LSC	atpH_atpI	trnM-CAU_atpE	rrn23
H. coccineum	25	p4	(TTAT)3	12	14870	14881	No primer							LSC	atpH_atpI	trnL-UAG_ccsA	rps3
H. coccineum	26	c	(AT)7aaataaatatataaataagataagaaatatataatgaattgaatctaatttaaatttgaattaaaccggataataa(AT)5	100	15092	15191	No primer							LSC	atpH_atpI	trnL-UAA-CDS2_trnF-GAA	rps18
H. coccineum	27	c	(AATA)3(ATAA)4aataaacaatactat(A)8	51	15313	15363	AGGAAAAATAGAAATTCTAGCCTTACA	57.025	ACCCCCGTCTATTTTTCTAGGA	58.272	276	965	1240	LSC	atpH_atpI	trnL-CAA_ndhB-CDS2	rps14
H. coccineum	28	p1	(T)8	8	15502	15509	TCACATATCCATTCTTTTCTTCCA	56.088	AGAAGGGCTGGGGAGGTTAT	59.954	156	957	1112	LSC	atpH_atpI	trnK-UUU-CDS1_rps16-CDS2	rpoC2
H. coccineum	29	p1	(T)8	8	15615	15622	ATAACCTCCCCAGCCCTTCT	59.954	GCCGCGGCTTATATAGGTGA	59.754	229	980	1208	LSC	atpH_atpI	trnK-UUU-CDS1_rps16-CDS2	rpoC2
H. coccineum	30	p1	(A)13	13	15752	15764	ATAACCTCCCCAGCCCTTCT	59.954	GCCGCGGCTTATATAGGTGA	59.754	229	843	1071	LSC	atpH_atpI	trnK-UUU-CDS1_rps16-CDS2	rpoC2
H. coccineum	31	p1	(T)10	10	16727	16736	GCCCGCACTTACCTTTTTGC	60.666	ATTTGTGAGGGCCGCTCTAG	59.821	120	979	1098	LSC	atpI_rps2	trnH-GUG_rpl2-CDS2	rpoC1-CDS2
H. coccineum	32	p1	(T)11	11	17520	17530	CCGGCCTCCATCATCTCTTC	59.965	AGGTCAATTCCCGGCAGAAG	60.035	155	928	1082	LSC	rps2_rpoC2	trnG-GCC_trnM-CAU	rpoC1-CDS2
H. coccineum	33	c	(T)12gttttcggtggtataaaaatgccgctgtgcctagatatcttatctgcctctccaggaaaataaatatctccggaaaatatttttagttcaatata(T)10	117	19674	19790	GGGTGTGATCCGTTGGACAT	60.035	ACAAGAAGTCGAGTAGGCGG	59.473	210	944	1153	LSC	rpoC2	trnF-GAA_ndhJ	rpoB
H. coccineum	34	p1	(A)10	10	19922	19931	CCGCCTACTCGACTTCTTGT	59.473	CGGGAATTACTAAATATGGGACCG	59.067	238	886	1123	LSC	rpoC2	trnF-GAA_ndhJ	rpoB
H. coccineum	35	p2	(AT)5	10	21150	21159	CCAATTCGACCAGGTCACCA	59.964	TCCGTGAGCCCTCAAAATGG	60.322	262	820	1081	LSC	rpoC2	trnE-UUC_trnT-GGU	psbC
H. coccineum	36	p1	(T)10	10	22457	22466	CATCGGAGCCACAAAGGACT	60.036	TTGTCTCCAGCTATCGGGGA	60.033	272	869	1140	LSC	rpoC1-CDS2	trnC-GCA_petN	psbC
H. coccineum	37	p1	(A)8	8	23619	23626	AACCCTCCTCCCCTAACTCC	59.956	GGGGAATCCAACCCTACAGG	59.449	280	857	1136	LSC	rpoC1-CDS2	trnC-GCA_petN	psbB
H. coccineum	38	p1	(T)9	9	24225	24233	TGCTTAAATGCAATCTCGCT	56.114	CCCCGGCTCTGACATGTATT	59.53	217	938	1154	LSC	rpoC1-CDS2_rpoC1-CDS1	rps4_trnT-UGU	ndhH
H. coccineum	39	p1	(T)8	8	27511	27518	CCCGCCTACACAAGCAAATT	59.112	GCCCGTGTGAGTAGGAAACA	59.966	204	938	1141	LSC	rpoB	rps2_rpoC2	ndhG
H. coccineum	40	p1	(C)8	8	27693	27700	CACGGGCCCATATCCTTGAT	59.598	CCCGCGGGATTAATTTGGAA	58.605	268	953	1220	LSC	rpoB	rps18_rpl20	ndhF
H. coccineum	41	c	(A)10tttcggatttttttactttatactatatataaatataattttacttttactatatataatatttttactat(ATATA)3tggatttatggaatatgattgaattgcgtaataggaataatatttcctaagtaaagtatatgccggtatagctatccacatatctcatctcatc(T)8atagcaattttgcttgtggcaacagaagtcaggtcacactatatcataatttccactttttctattgtattatagaaaacg(A)9	288	28629	28916	No primer							LSC	rpoB_trnC-GCA	rps16-CDS1_trnQ-UUG	ndhD
H. coccineum	42	p1	(A)9	9	29115	29123	TGCCAGTAAGGAAAGGCAACA	60.134	ACACCCCTTAAAAACTCCCCT	58.85	166	942	1107	LSC	rpoB_trnC-GCA	rps16-CDS1_trnQ-UUG	ndhD
H. coccineum	43	c	(A)9taaaagaattagtaatagaatcttagtaaaagaatatggatgaatactctttttttacctattttata(T)9	86	29257	29342	AGGGGAGTTTTTAAGGGGTGT	58.85	GATCAGGCGACACCCAGATT	59.821	233	945	1177	LSC	rpoB_trnC-GCA	rps16-CDS1_trnQ-UUG	ndhA-CDS2
H. coccineum	44	c	(T)8ctcaaaatttggtccttgggtgtggctcaaaccgatacaaatagggatgaagtgagtcttacttagtaatatgattgactctcactattaaactatt(A)10	115	29522	29636	AATCTGGGTGTCGCCTGATC	59.821	TCGACCTCTGATTTTCGTCGT	59.461	269	893	1161	LSC	trnC-GCA_petN	rps15_ycf1	matK
H. coccineum	45	p1	(A)8	8	29993	30000	TCCAGACTCACGAGGGTCTC	60.323	ACATGTGGGAATACTAAGACCT	56.249	151	892	1042	LSC	trnC-GCA_petN	rps12-D2-CDS1_clpP-CDS3	matK
H. coccineum	46	c	(A)9gaattgggctgctattttgatgtactatttagatatacatctaatccacgtacatacatattgtatattgatctagatattagatatgggc(T)8	108	31364	31471	AGAACAGTTGGCCTTCGATT	57.431	TCATAGAAAGTTGTATTGTATACGGA	56.081	210	940	1149	LSC	petN_psbM	rps12-CDS2_trnV-GAC	clpP-CDS2
H. coccineum	47	p1	(T)10	10	31876	31885	TCCAGCCAGATCATTTCGTT	57.213	TCCCCATGAATTTACAGGAATCCA	59.768	277	799	1075	LSC	psbM_trnD-GUC	rps11_rpl36	cemA
H. coccineum	48	c	(C)8(A)8	16	32491	32506	GGACTGGAACTGGAAGGCAT	59.67	ATCGTACGAGGCACAACGAA	59.758	197	901	1097	LSC	psbM_trnD-GUC	rpoB_trnC-GCA
H. coccineum	49	p4	(ATTT)4	16	33825	33840	CATATCCGCCCGACTGTCAT	59.682	ACCTCCTTTCGCTATATTCGCT	59.371	269	833	1101	LSC	trnE-UUC_trnT-GGU	rpoB_trnC-GCA
H. coccineum	50	c	(TCT)5tgctggatactccatgggaataaatcacta(T)8	53	35187	35239	CGCGCAAGGCAAGAATTTGT	60.664	TTGGCGGAAGAACAAAACAA	56.672	223	958	1180	LSC	trnT-GGU_psbD	rpoB_trnC-GCA
H. coccineum	51	p1	(A)8	8	35451	35458	TTGTTTTGTTCTTCCGCCAA	56.672	ACCTTGAATTGTCCTATGACTCA	57.238	184	897	1080	LSC	trnT-GGU_psbD	rpl32_trnL-UAG
H. coccineum	52	p1	(G)8	8	37202	37209	GGCCGGAGCAATGAACCTAT	60.179	TTCTTCAAGAGTCTCGGGCC	59.391	238	885	1122	LSC	psbC	rpl32_trnL-UAG
H. coccineum	53	p1	(G)8	8	37473	37480	TATGATACCTGGGCCCCTGG	60.476	CCATACAAATGCACGGCGAG	59.972	243	981	1223	LSC	psbC	rpl32_trnL-UAG
H. coccineum	54	c	(T)11attctggctcggctattccacctagccgagccattccctttcccttttatg(A)9	71	38355	38425	GCTGCAGCAGGCTTTGAAAA	60.25	TATCGGGGGTTCGAATCCCT	60.105	251	894	1144	LSC	psbC_trnS-UGA	rpl2-D2-CDS2_trnH-GUG-D2
H. coccineum	55	p2	(AT)8	16	38682	38697	ACCGGTTTTCAAGACCGGAG	60.25	ACATGGAGTCGAGGGGAGTT	60.252	244	836	1079	LSC	trnS-UGA_psbZ	rpl22_rps19
H. coccineum	56	p2	(TA)5	10	38845	38854	AACTCCCCTCGACTCCATGT	60.252	AGCAAATACAACGGGTACACT	57.588	259	897	1155	LSC	trnS-UGA_psbZ	rbcL_accD
H. coccineum	57	c	(C)11(A)9	20	39559	39578	CCAAGGAGAAGATGCGGGTT	60.035	CCTTGAGGTCACGGGTTCAA	59.892	277	812	1088	LSC	trnG-GCC_trnM-CAU	psbM_trnD-GUC
H. coccineum	58	p1	(T)11	11	40057	40067	CCGATGGAGACGTGTAGGTG	59.899	CGATGGATAGGGAGGATGAGG	58.893	278	907	1184	LSC	rps14	psbM_trnD-GUC
H. coccineum	59	p1	(T)12	12	44861	44872	GTCTGGCCCATTCCTCGAAA	60.035	AGATCCGAACACTTGCCTCG	60.109	276	833	1108	LSC	psaA_ycf3-CDS3	psbI_trnS-GCU
H. coccineum	60	p1	(T)8	8	45047	45054	TACTTTCCCGGCGAAACGAA	59.967	ACGGTGGAATGACTAAATGTGGA	59.991	193	972	1164	LSC	psaA_ycf3-CDS3	psbH_petB-CDS1
H. coccineum	61	p1	(A)12	12	47281	47292	GAGGCTGCATCAATCGAGGA	59.894	TCCGACAACTTCCGGAGAAA	58.958	215	857	1071	LSC	ycf3-CDS2_ycf3-CDS1	psbE_petL
H. coccineum	62	p2	(TA)5	10	49212	49221	GGTAACGAGACATAAAGACTCCT	57.42	AAACGTAGCCACAACTTCCT	57.367	270	808	1077	LSC	rps4_trnT-UGU	psbE_petL
H. coccineum	63	c	(T)9attttccaaataatttctatattagatagattttagatatatttatataattaatat(A)8tgatataaaat(A)14	99	49855	49953	No primer							LSC	trnT-UGU_trnL-UAA-CDS1	psbC_trnS-UGA
H. coccineum	64	p1	(A)9	9	50264	50272	CGGAAAGGGAAGAGATAGGACG	59.965	TGTCTATCCCCCATCAGTTCA	57.871	228	977	1204	LSC	trnT-UGU_trnL-UAA-CDS1	psbB_psbT
H. coccineum	65	c	(AT)7gaactgatgggggatagacaaaaaaactagataagagcatacaatacactttttcaatatagaaaaaattatctaacgaattaaacaggtc(CAAA)3	117	50436	50552	ACCTATCCATATTGAATTCCGGA	56.898	AGCGTCTACCAATTTCGCCA	60.037	266	916	1181	LSC	trnT-UGU_trnL-UAA-CDS1	psbA_trnK-UUU-CDS2
H. coccineum	66	p1	(A)8	8	50756	50763	TGGCGAAATTGGTAGACGCT	60.037	ACGGATTCCAACTACCAACGA	59.38	241	842	1082	LSC	trnL-UAA-CDS1_trnL-UAA-CDS2	psaJ_rpl33
H. coccineum	67	p1	(T)9	9	51252	51260	ATCGTGAGGGTTCAAGTCCC	59.386	TGTGTTGTGAAAGAGTGGAGTGA	60.055	148	925	1072	LSC	trnL-UAA-CDS2_trnF-GAA	psaC_ndhE
H. coccineum	68	p1	(T)10	10	51861	51870	AGTGCCGTCTCCTTTTTCTT	57.36	TGGACCCCGGAAAGTCAAAG	59.89	130	934	1063	LSC	trnF-GAA_ndhJ	psaA_ycf3-CDS3
H. coccineum	69	p1	(T)9	9	52046	52054	CTTTGACTTTCCGGGGTCCA	59.89	ACGCCCCGTTCTAGATGAAA	59.1	207	859	1065	LSC	trnF-GAA_ndhJ	psaA_ycf3-CDS3
H. coccineum	70	p1	(T)9	9	52749	52757	GGCAATCGAAGCCCAAAGATC	59.934	CCCCCGAATTAGTGAATCAGGA	59.562	208	850	1057	LSC	ndhJ_ndhK	petN_psbM
H. coccineum	71	p2	(AT)8	16	54278	54293	No primer							LSC	ndhC_trnV-UAC-CDS2	petG_trnW-CCA
H. coccineum	72	p1	(A)9	9	54546	54554	TCCGTTGAATTGAGAGGTGACA	59.633	TTCTGATAAGGTGGGGTGGT	57.946	101	946	1046	LSC	ndhC_trnV-UAC-CDS2	petA_psbJ
H. coccineum	73	p1	(A)10	10	55063	55072	CCAAATCAAACCCCCAACCC	59.31	ACTTCAACCTGACCCAACGA	59.165	254	869	1122	LSC	ndhC_trnV-UAC-CDS2	petA_psbJ
H. coccineum	74	p4	(ATTT)3	12	56259	56270	ACGTGTAAACGAGGTGCTCT	59.328	TGAACCAATGACTACTGCCGT	59.654	279	884	1162	LSC	trnV-UAC-CDS1_trnM-CAU	ndhJ_ndhK
H. coccineum	75	p1	(T)8	8	56499	56506	ACGGCAGTAGTCATTGGTTCA	59.654	AGACGAGCTAGGACACGAGT	60.036	257	902	1158	LSC	trnM-CAU_atpE	ndhG_ndhI
H. coccineum	76	p1	(T)8	8	58533	58540	GGTTTTGTGTGGAAACCGCA	59.826	TCGTATTCGGTTGGGTGACA	59.032	210	920	1129	LSC	atpB_rbcL	ndhG_ndhI
H. coccineum	77	c	(T)10caaaagaaatatcaaatcaagtacatgaaatcacgagtaagtctctttaatttctctatcattatagaaaagaccatccatattggattcca(AT)5agaatttgaacccgaactacatttatgattcagtatttcgatctcgttggctattgttctttcta(T)13	190	58721	58910	TCAAGTTCAGCCAATCCCTT	57.022	GGCATAATTCATCCGAAAAAGGGT	59.901	264	981	1244	LSC	atpB_rbcL	ndhF_rpl32
H. coccineum	78	p1	(T)11	11	59231	59241	TGCAAAACAAACATTAGGTTGCG	59.446	TGGTGACATAAGTCCCTCCCT	59.92	262	855	1116	LSC	atpB_rbcL	ndhF_rpl32
H. coccineum	79	p1	(A)8	8	60892	60899	AGATTGGGCCGATTACCGAA	59.165	TCGTTATAGATCCAACAACAAACA	56.644	265	967	1231	LSC	rbcL_accD	ndhE_ndhG
H. coccineum	80	p2	(AT)5	10	63234	63243	TCGACCCAATAGTACCACGT	58.162	TCCGAAACCTCTGTCTATCTACA	58.148	242	818	1059	LSC	accD_psaI	ndhC_trnV-UAC-CDS2
H. coccineum	81	p2	(AT)9	18	63458	63475	No primer							LSC	accD_psaI	ndhC_trnV-UAC-CDS2
H. coccineum	82	p1	(T)8	8	64398	64405	TGCTGGGCCTGTATCCTTTT	59.296	GACCCGCGATCCCATAGAAA	59.608	154	893	1046	LSC	ycf4	ndhC_trnV-UAC-CDS2
H. coccineum	83	p4	(CTAA)3	12	64898	64909	TTGCGCATACCGATGGAAGT	60.108	ACGAAATACATGTTCGGATAGGT	57.728	213	855	1067	LSC	ycf4_cemA	ndhB-D2-CDS2_trnL-CAA-D2
H. coccineum	84	p1	(A)8	8	65316	65323	AGTCGACGAATGAAGCAGGT	59.396	CCACCAGGGCAAAAATACCA	58.361	120	942	1061	LSC	cemA	matK_trnK-UUU-CDS1
H. coccineum	85	p4	(AGAA)3	12	67560	67571	AAGGATGGCAAACCGGAACT	59.888	TCTATGGATTTCTACGCATGAGA	56.954	255	790	1044	LSC	petA_psbJ	matK_trnK-UUU-CDS1
H. coccineum	86	p1	(T)8	8	67780	67787	AGAGGAAGGACAGAGACTATGA	57.128	GGGTAAGGTCCCGTTGAGTT	59.311	275	883	1157	LSC	petA_psbJ	infA_rps8
H. coccineum	87	c	(AT)5aatgtaataattctatgtaatatagaatatattatgtaatgtaatataaaatagtatgtaatgtaatataaaatagtatataatacttaatgaaagaaat(GAAA)3	122	69439	69560	GGTCGTAGTCGTATAGTCGT	56.05	ACAGTTGCATTATGAATATAGATTGT	55.388	280	878	1157	LSC	psbE_petL	clpP-CDS1_psbB
H. coccineum	88	p1	(A)8	8	69859	69866	CGATAGATTGTGGGGCACCT	59.53	GTTTTGGAACGAATGCCTGA	56.922	135	909	1043	LSC	psbE_petL	atpI_rps2
H. coccineum	89	p1	(T)10	10	70537	70546	GGAGGTCCAATGCAAGTTGC	59.755	GGGTCTCCAAAACCCGATGT	59.962	133	964	1096	LSC	petG_trnW-CCA	atpH_atpI
H. coccineum	90	p1	(T)9	9	70888	70896	CCAAAACAAACGCGCTACCA	59.97	TCATCTAATCCCCTGTTCCTGA	57.992	265	963	1227	LSC	petG_psaJ	atpH_atpI
H. coccineum	91	p3	(TTC)5	15	71904	71918	TGATAATTGCAACGAAATTTTTAGAA	55.295	GACCAGGCGTATTGTGTCGA	60.109	271	929	1199	LSC	psaJ_rpl33	atpH_atpI
H. coccineum	92	p1	(A)10	10	72683	72692	CGATCCCCCGAACTCGAATT	59.896	ACAGAATTCCCCGGAGTGAC	59.386	270	968	1237	LSC	rps18	atpH_atpI
H. coccineum	93	c	(A)10ttccca(T)9aaacat(GTTC)3ctattactta(T)18	71	72801	72871	CGATCCCCCGAACTCGAATT	59.896	ACAGAATTCCCCGGAGTGAC	59.386	270	850	1119	LSC	rps18_rpl20	atpH_atpI
H. coccineum	94	p2	(TA)7	14	74195	74208	AGAGCGGGAGATTTCGTAACA	59.177	ATCTTGTAGGGGCGGATCCT	60.105	280	924	1203	LSC	rps12-D2-CDS1_clpP-CDS3	atpH_atpI
H. coccineum	95	p1	(A)8	8	74670	74677	AGTCCCCTGATCTTCCGTCA	59.959	AGAAATGCCCGTACGGTTGT	59.964	168	882	1049	LSC	clpP-CDS3_clpP-CDS2	atpH_atpI
H. coccineum	96	p1	(T)8	8	74951	74958	ACCACCCTTCCTTTCGTAGG	59.018	TCGGGAGTACATTTCAGCGT	59.107	220	870	1089	LSC	clpP-CDS3_clpP-CDS2	atpH_atpI
H. coccineum	97	c	(AATAA)3tggtttgtttagatcgaactcgaagtgccatgctattattacttattattcatattcaatatggcgaaggcatagtgtttc(T)9	105	75120	75224	ACGCTGAAATGTACTCCCGA	59.107	TCATCCTGGTCGGAGGAGAA	59.665	276	901	1176	LSC	clpP-CDS3_clpP-CDS2	atpF-CDS1_atpH
H. coccineum	98	p4	(ATAA)3	12	75411	75422	AAGCGGCTATTCCCATGCAT	60.179	TGCGTGTACGGCTCCTAAAG	60.109	277	898	1174	LSC	clpP-CDS2	atpB_rbcL
H. coccineum	99	p1	(A)8	8	75707	75714	CGCACCTTTGGATGCATACG	59.972	AGGTAAGGAAGCGAGAACACA	59.032	185	875	1059	LSC	clpP-CDS2_clpP-CDS1	atpB_rbcL
H. coccineum	100	p1	(T)9	9	75971	75979	CCGGGAAAAGATCTGTCCGA	59.465	AGGCTCCGTTCAGAAAATACCA	59.695	271	936	1206	LSC	clpP-CDS2_clpP-CDS1	atpB_rbcL
H. coccineum	101	p1	(T)9	9	76925	76933	TCCTCCCATTGCGTATTGGT	59.084	ACCAAGGCAAACCCATGGAA	60.105	242	799	1040	LSC	clpP-CDS1_psbB	accD_psaI
H. coccineum	102	p1	(T)8	8	77684	77691	CAGCGGGTACATTGGGCATA	60.179	GTCCGGTGCTAACTCTTCGG	60.458	264	876	1139	LSC	psbB	accD_psaI
H. coccineum	103	p1	(T)8	8	78507	78514	TGCTCTGGTATCTTTCGCCTC	59.863	ACCTTAGGCGGTTCTCGAAA	59.029	265	978	1242	LSC	psbB_psbT	petG_psaJ
H. coccineum	104	p1	(A)10	10	79338	79347	CTAATGGGGGTCGCTATGGC	60.322	TCCACGGTCGAACTACCAGA	60.251	195	873	1067	LSC	psbH_petB-CDS1	petD-CDS2_rpoA
H. coccineum	105	p1	(T)10	10	79689	79698	CCTCGAAACCGGACTCCAAA	59.966	TAAAGCCAAGCCTCAAGCCA	59.888	213	926	1138	LSC	petB-CDS1_petB-CDS2	rps19_rpl2-CDS1
H. coccineum	106	p1	(T)9	9	80109	80117	AGAGAAGATTCAAGAGGCCTGT	58.819	TCATCTCGTACGGCTCAAGC	59.899	233	892	1124	LSC	petB-CDS1_petB-CDS2	trnH-GUG-D2_rps19-D2
H. coccineum	107	c	(A)9gattaaataattacaatggatt(A)10	41	82525	82565	TCCACGAAAATACGAATTGTGTCA	59.249	TCAGACACTTTACGGAAGCA	56.809	170	924	1093	LSC	petD-CDS2_rpoA
H. coccineum	108	p1	(T)11	11	84176	84186	GCCCATTCCTACGTGAACCA	60.036	TCGGCGCGGACGAATTATAG	60.386	230	845	1074	LSC	rps11_rpl36
H. coccineum	109	p3	(GGA)4	12	84749	84760	AAACTACGGCGGATCCTTCC	59.823	ATGGGAGGCGAACTTTTGTT	58.005	273	771	1043	LSC	infA_rps8
H. coccineum	110	p1	(T)9	9	86541	86549	CCAGCTCCTCGCGAATGAAA	60.741	TCGCCCGCGAAACTTTAGAT	60.109	265	816	1080	LSC	rpl16-CDS2_rpl16-CDS1
H. coccineum	111	p4	(TTCT)3	12	87008	87019	AACTCTGCAATGGAGCTCCC	60.035	ATGGGTTGGGTTGTGAAGCA	60.106	270	795	1064	LSC	rpl16-CDS2_rpl16-CDS1
H. coccineum	112	p1	(T)8	8	87280	87287	TGCTTCACAACCCAACCCAT	60.106	AGTGTGTGACTCGTTAATTTTTCT	57.079	279	773	1051	LSC	rpl16-CDS2_rpl16-CDS1
H. coccineum	113	p1	(T)8	8	87840	87847	TTGATCCGCCCTGCAATTTG	59.468	TAGAGGGCCAAACAGGAAGC	59.672	253	799	1051	LSC	rps3
H. coccineum	114	p1	(T)9	9	88630	88638	TCGCCCTTTGAAAACAGACA	57.954	ACGAGACATGCAAGAAACGA	57.851	278	886	1163	LSC	rpl22_rps19
H. coccineum	115	c	(T)9agtgaacgtgtcatgtcacagtgtattactcc(T)9	50	89012	89061	GGTAGATGCCCGAGACCAAG	59.895	ACATCCGCCCCTTTTCTAGC	60.107	276	905	1180	IRa	rps19_rpl2-CDS1
H. coccineum	116	p1	(A)9	9	89280	89288	GTTCAATTCCCGTCGTTCGC	60.179	GCCGGATCTAAGTGTTGGCT	60.108	274	958	1231	IRa	trnH-GUG_rpl2-CDS2
H. coccineum	117	p1	(A)8	8	92021	92028	CTAACCGGAGTTCACGGTGG	60.389	GTCCTTGCGGATCGGATCAT	59.966	176	956	1131	IRa	ycf2
H. coccineum	118	p1	(A)8	8	93343	93350	CGAGCCGGATCTGGTGTATC	60.039	CATTCCCGCAGTAGATCCGG	60.32	209	937	1145	IRa	ycf2
H. coccineum	119	c	(A)9catatttttggg(GA)5	31	94617	94647	TTTTCTTCGTGCGTCGGTAA	58.15	TGGCTCGGATCGAATTGGAA	59.46	168	981	1148	IRa	ycf2
H. coccineum	120	p1	(A)9	9	94986	94994	AGCCATTCGTTCGTAGAGCT	59.182	TCTGCCCTTTCTCAACGCAT	59.963	273	775	1047	IRa	ycf2
H. coccineum	121	p2	(TA)5	10	99563	99572	TGTCATATAGGCCCGGGTCA	60.105	GGATGGGTCATTCGAGCGTA	59.612	181	938	1118	IRa	trnL-CAA_ndhB-CDS2
H. coccineum	122	c	(T)11gaatatctactta(T)13	37	104146	104182	CGATCAATCCCTTTGCCCCT	60.107	CGTACCCTTCGCTCAATGAGA	59.866	269	900	1168	IRa	rps12-CDS2_trnV-GAC
H. coccineum	123	p1	(A)8	8	110798	110805	AGCTGGTTCTCCCCGAAATG	60.035	TAGGGGCCTTAGCTGGTGAT	60.03	229	868	1096	IRa	rrn23
H. coccineum	124	p1	(A)8	8	115367	115374	AGAATGCCGTCGCCTATTGT	59.822	CCGGATCCTCCTTTTCTTCCC	60.134	172	870	1041	IRa	trnN-GUU_ndhF
H. coccineum	125	p1	(T)8	8	115570	115577	TCGACTTGCACGTTCTATAC	55.36	TGCTCATTGGTAGAAACCCA	56.736	204	960	1163	IRa	trnN-GUU_ndhF
H. coccineum	126	c	(T)8gatcgagtagaaaacata(T)10	36	116607	116642	AGGATCCTTACGCGCTCAAA	59.465	TCGTTTTCATCGAGAGCCTTCA	60.029	246	928	1173	IRa	trnN-GUU_ndhF
H. coccineum	127	p1	(A)9	9	117155	117163	ACCCCGAGTGGTATGAGGAT	59.735	GGGCAGGACCAAAAGGAAGT	60.179	276	802	1077	IRa	trnN-GUU_ndhF
H. coccineum	128	p1	(A)9	9	117274	117282	GCCCGAACCCTACCTTCTTT	59.673	TTGCATGGTCGATTCAGGAA	57.512	276	955	1230	IRa	trnN-GUU_ndhF
H. coccineum	129	p4	(ATTT)3	12	117404	117415	GCCCGAACCCTACCTTCTTT	59.673	TTGCATGGTCGATTCAGGAA	57.512	276	825	1100	IRa	trnN-GUU_ndhF
H. coccineum	130	p1	(A)9	9	117617	117625	TCAGGAATCAAATAGAAGAAATCGCA	59.177	GTGCATTGACCTTCGAAATGCT	60.095	216	964	1179	IRa	trnN-GUU_ndhF
H. coccineum	131	p1	(A)8	8	117808	117815	TCGAAGGTCAATGCACAACT	57.745	GGGTACCGCGATATTGAAGT	57.479	277	973	1249	IRa	trnN-GUU_ndhF
H. coccineum	132	c	(GAAT)3ggaaaaactggttaaagggtaattatgcatacaatttatctcagagcaaatggtctcgattagtattagtagcgaaaaaatggcg(A)8	105	118155	118259	ATCGCGGTACCCATCCTTTT	59.455	TCATTGATTCTTTATTGTGAATCGT	55.64	252	891	1142	IRa	trnN-GUU_ndhF
H. coccineum	133	p1	(T)8	8	119092	119099	TGTCCGATTCGTGAGGATACA	58.629	ACTTTTGATGGGCATTTGCG	57.917	256	936	1191	SSC	ndhF
H. coccineum	134	c	(T)9cttagctatac(TA)5tgtcataggcatagggtatgtatacatatgctcatatatatg(AT)5aatatatatgattaaattatttatattttaaatatattaatgtgtatgtttcaattttttaatttaaattttattatatgtttatgttttcataag(T)9	187	120984	121170	No primer							SSC	ndhF_rpl32
H. coccineum	135	p1	(A)8	8	121290	121297	TGGATAATGGCTAAAAGGAACA	55.4	TCGGGGTATGTCAATTCCGA	58.513	279	938	1216	SSC	ndhF_rpl32
H. coccineum	136	p1	(T)9	9	121693	121701	TCGGAATTGACATACCCCGA	58.513	TGCATTTCTATCACAATCATACTCT	56.416	253	794	1046	SSC	rpl32_trnL-UAG
H. coccineum	137	p2	(TA)5	10	121809	121818	No primer							SSC	rpl32_trnL-UAG
H. coccineum	138	p1	(T)10	10	121992	122001	No primer							SSC	rpl32_trnL-UAG
H. coccineum	139	p1	(A)8	8	122436	122443	CGCTGCTCTTAGGAAGCAGT	60.108	CAGGCAATCCTACGCTTTCG	59.347	279	932	1210	SSC	trnL-UAG_ccsA
H. coccineum	140	c	(AATA)3ggagttaatatcattcctattgccattacaaaagtaattagtatttttgacattaaaagaaatcttttactagtaattattcc(A)8ctaatgattctgcaacaaaaccactcattcccggcaatgcaagagaagccattgaaaaactactgaacatggtaaaaagttttggcattgggatcgata(C)8	210	124026	124235	TCCATAGAACATCTGACGTAACA	57.092	ACGACTTGTGATAGAATGGGTCT	59.23	279	971	1249	SSC	ndhD
H. coccineum	141	p1	(A)8	8	125258	125265	TGATGACAGAAAACGTGGGTCA	60.159	AGTACGGGCTTTTGTGGTCA	59.529	202	907	1108	SSC	ndhD
H. coccineum	142	c*	(AT)5catatatattataatgtatatacattata(AT)6aattcatatattatagtttcttagttattatatatactatatattttacatgttatatatacacgt(TA)6atatatattaatcttctattttttatttttatttaattttat(TTATA)3(TA)6*	194	126100	126293	No primer							SSC	psaC_ndhE
H. coccineum	143	p1	(T)8	8	126902	126909	ACATGCTCGAACATCATTGACT	58.396	GGTGTAATTACTATGGCTCGCC	58.935	241	809	1049	SSC	ndhE_ndhG
H. coccineum	144	p1	(A)9	9	127129	127137	GGCGAGCCATAGTAATTACACC	58.935	ACCGTTGGAGATGGAGTCAC	59.391	247	801	1047	SSC	ndhG
H. coccineum	145	p2	(TA)6	12	127608	127619	TGTGTTGGTCCTGGTAAATCCA	59.556	TCGCGAGAATTTCAAAATATACAA	55.55	273	825	1097	SSC	ndhG_ndhI
H. coccineum	146	p4	(AAAT)3	12	127757	127768	TTGTATATTTTGAAATTCTCGCGA	55.55	TCAAATTGCATTGGGTCGGT	58.373	274	925	1198	SSC	ndhG_ndhI
H. coccineum	147	p1	(T)8	8	128666	128673	TGTCATTCCAAAGACTCCAGCT	59.627	GCTGAATGTGAGAGATTGCCC	59.325	243	976	1218	SSC	ndhA-CDS2
H. coccineum	148	c	(A)8ggcttcggaattcatctcatcccttataatcaaagtatatttttctttgttttgttcggtaataatttaaactatttaatcaaatattcgttatatgaat(A)9ttaataaaataattagaggaatttttcataaattaaataatgataagaatttcatctatttggatgtatatgcataggaaaaagaataaataaaga(T)8	221	129205	129425	No primer							SSC	ndhA-CDS2_ndhA-CDS1
H. coccineum	149	p1	(T)8	8	129531	129538	TCAGAGGCGGGTACTTTGAA	58.656	AGCAGTACTTTCCTATGATTCCGA	59.35	117	942	1058	SSC	ndhA-CDS2_ndhA-CDS1
H. coccineum	150	p1	(T)9	9	129647	129655	TCAGAGGCGGGTACTTTGAA	58.656	TCAGTGGACAATTAGGAACACA	57.302	251	826	1076	SSC	ndhA-CDS2_ndhA-CDS1
H. coccineum	151	p1	(A)12	12	129979	129990	TGGTTTAACTCATTGACCTGAATCA	58.697	TTTTCAGGTGGTTTGCGAGC	59.616	200	969	1168	SSC	ndhA-CDS2_ndhA-CDS1
H. coccineum	152	p1	(T)9	9	131779	131787	GCATTGATGGGTGGTGAGGA	60.034	CGTCGACGTATGCTGGTCTA	59.346	272	956	1227	SSC	ndhH
H. coccineum	153	c	(T)8ctttcttttccacggatttttccgattaggaaaaagaaaataatatatattattt(TTA)4taataatgttatttcca(T)8	100	132192	132291	CAGAACCTCTGTTTTCTTCTTTT	55.285	TCCTTTTCTATCCAAATCCAATTGA	56.727	272	928	1199	SSC	rps15_ycf1
H. coccineum	154	p1	(T)12	12	133023	133034	TCTGGATTCCCATTCACAAGCA	59.959	TCGAATCAACTCGTCTAGCT	56.119	196	928	1123	SSC	ycf1
H. coccineum	155	p1	(T)8	8	133447	133454	TCCTTGCTTTTCTTGCATCGT	58.77	ACCGTGGATCATCCCAATCA	58.788	240	933	1172	SSC	ycf1
H. coccineum	156	p1	(T)12	12	133559	133570	TCCTTGCTTTTCTTGCATCGT	58.77	ACCGTGGATCATCCCAATCA	58.788	240	821	1060	SSC	ycf1
H. coccineum	157	c	(T)12acaaaaaactctttccctttttcgattcattcccatccaatcaaaaaagtttttttgattggagttg(T)8gtatagatttgtttctttttcttgatgttttgaaag(A)8tatc(T)9	144	133692	133835	TCTGAATTCCGGGAAGAACCA	59.018	ACGTATCGGTACCAAACTTGA	57.06	253	963	1215	SSC	ycf1
H. coccineum	158	p2	(AT)5	10	134160	134169	ACAATTCGGGTTTCTGTATGTTGA	58.933	ACAGTGTATTTATGGCCGAATCA	58.224	181	899	1079	SSC	ycf1
H. coccineum	159	c	(T)8cgccattttttcgctactaatactaatcgagaccatttgctctgagataaattgtatgcataattaccctttaaccagtttttc(CATT)3	104	134342	134445	TGTGAATCGTACAATTTTGATTGA	55.643	ATCGCGGTACCCATCCTTTT	59.455	237	975	1211	IRb	ycf1
H. coccineum	160	p1	(T)8	8	134786	134793	ACCGCGATATTGAAGTACAGA	56.93	AGCATTTCGAAGGTCAATGCAC	60.095	279	760	1038	IRb	ycf1
H. coccineum	161	p1	(T)9	9	134976	134984	TGGTCTTTTATCATCATAGGCTGGA	59.631	TCCTGAATCGACCATGCAAA	57.512	166	972	1137	IRb	ycf1
H. coccineum	162	p4	(AAAT)3	12	135186	135197	TTGCATGGTCGATTCAGGAA	57.512	GCCCGAACCCTACCTTCTTT	59.673	276	909	1184	IRb	ycf1
H. coccineum	163	p1	(T)9	9	135319	135327	TTGCATGGTCGATTCAGGAA	57.512	GCCCGAACCCTACCTTCTTT	59.673	276	776	1051	IRb	ycf1
H. coccineum	164	p1	(T)9	9	135438	135446	GGGCAGGACCAAAAGGAAGT	60.179	ACCCCGAGTGGTATGAGGAT	59.735	276	929	1204	IRb	ycf1
H. coccineum	165	c	(A)10tatgttttctactcgatc(A)8	36	135959	135994	TCGTTTTCATCGAGAGCCTTCA	60.029	AGGATCCTTACGCGCTCAAA	59.465	246	860	1105	IRb	ycf1
H. coccineum	166	p1	(A)8	8	137024	137031	TGCTCATTGGTAGAAACCCA	56.736	TCGACTTGCACGTTCTATAC	55.36	204	842	1045	IRb	ycf1
H. coccineum	167	p1	(T)8	8	137227	137234	CCGGATCCTCCTTTTCTTCCC	60.134	AGAATGCCGTCGCCTATTGT	59.822	172	964	1135	IRb	ycf1
H. coccineum	168	p1	(T)8	8	141796	141803	TAGGGGCCTTAGCTGGTGAT	60.03	AGCTGGTTCTCCCCGAAATG	60.035	229	909	1137	IRb	rrn23-D2
H. coccineum	169	c	(A)13taagtagatattc(A)11	37	148419	148455	CGTACCCTTCGCTCAATGAGA	59.866	CGATCAATCCCTTTGCCCCT	60.107	269	866	1134	IRb	trnV-GAC-D2_rps12-D2-CDS2
H. coccineum	170	p2	(AT)5	10	153028	153037	GGATGGGTCATTCGAGCGTA	59.612	TGTCATATAGGCCCGGGTCA	60.105	181	890	1070	IRb	ndhB-D2-CDS2_trnL-CAA-D2
H. coccineum	171	p1	(T)9	9	157607	157615	TCTGCCCTTTCTCAACGCAT	59.963	AGCCATTCGTTCGTAGAGCT	59.182	273	959	1231	IRb	ycf2-D2
H. coccineum	172	c	(TC)5cccaaaaatatg(T)9	31	157954	157984	ACCTGTGACTCGATTGGCAA	59.604	GGCTGAATCCCGTGAAACCA	60.608	280	974	1253	IRb	ycf2-D2
H. coccineum	173	p1	(T)8	8	159251	159258	CATTCCCGCAGTAGATCCGG	60.32	CGAGCCGGATCTGGTGTATC	60.039	209	860	1068	IRb	ycf2-D2
H. coccineum	174	p1	(T)8	8	160573	160580	GTCCTTGCGGATCGGATCAT	59.966	CTAACCGGAGTTCACGGTGG	60.389	176	874	1049	IRb	ycf2-D2
H. coccineum	175	p1	(T)9	9	163313	163321	GCCGGATCTAAGTGTTGGCT	60.108	GTTCAATTCCCGTCGTTCGC	60.179	274	775	1048	IRb	rpl2-D2-CDS2_trnH-GUG-D2
H. coccineum	176	c	(A)9ggagtaatacactgtgacatgacacgttcact(A)9	50	163540	163589	ACATCCGCCCCTTTTCTAGC	60.107	GGTAGATGCCCGAGACCAAG	59.895	276	867	1142	IRb	trnH-GUG-D2_rps19-D2

## Sheet: g. H. neocarneum
ID	SSR nr.	SSR type	SSR	size	start	end	FORWARD PRIMER1 (5'-3')	Tm	REVERSE PRIMER1 (5'-3')	Tm	PRODUCT1 size (bp)	start (bp)	end (bp)	LSC/SSC/IRs	intergenic regions/protein coding genes/intron regions	psbA_trnK-UUU-CDS2	matK	rps16-CDS2_rps16-CDS1
H. neocarneum	1	c	(A)9tctttatttta(T)11	31	1443	1473	CCAATATCAACCGAACAGACGT	58.741	CGACTAGTTCCGGGTTCGAG	59.902	204	870	1073	LSC	psbA_trnK-UUU-CDS2	matK_trnK-UUU-CDS1	matK	rps16-CDS2_rps16-CDS1
H. neocarneum	2	p2	(AT)5	10	2677	2686	TCGGCACACTCCAAGATGTT	59.604	TGCAGTTCCTTCTCCACGAA	59.244	245	876	1120	LSC	matK	matK_trnK-UUU-CDS1	rpoC2	atpF-CDS2_atpF-CDS1
H. neocarneum	3	p1	(A)8	8	3054	3061	ACTGCAGCGAAAATGGAATTTCT	59.743	TGAACCCCAAAACTCCTCGG	59.89	215	942	1156	LSC	matK	trnK-UUU-CDS1_rps16-CDS2	rpoC2	atpF-CDS2_atpF-CDS1
H. neocarneum	4	p1	(A)13	13	3690	3702	ACACATTCGTCTCTAACCCA	56.194	GTACGGGAAAGGATGGGGTC	59.82	100	955	1054	LSC	matK_trnK-UUU-CDS1	trnK-UUU-CDS1_rps16-CDS2	rpoC2	rpoC1-CDS2_rpoC1-CDS1
H. neocarneum	5	p1	(A)8	8	3922	3929	TGGAATTGGAGCCATGAAGC	58.522	CCACGACTGATCCTCAAAGGT	59.724	245	917	1161	LSC	matK_trnK-UUU-CDS1	trnK-UUU-CDS1_rps16-CDS2	rpoC1-CDS2	ycf3-CDS2_ycf3-CDS1
H. neocarneum	6	p1	(A)9	9	4433	4441	TTCCGACGGACCAACTGTTT	59.821	TGACGGGTTTGTATTGCCGG	60.956	107	945	1051	LSC	trnK-UUU-CDS1_rps16-CDS2	rps16-CDS1_trnQ-UUG	rpoC1-CDS2	trnL-UAA-CDS1_trnL-UAA-CDS2
H. neocarneum	7	p1	(A)10	10	4681	4690	CCGGCAATACAAACCCGTCA	60.956	ACCTGTCTGTCTTTATCTCTTCCT	58.662	279	784	1062	LSC	trnK-UUU-CDS1_rps16-CDS2	rps16-CDS1_trnQ-UUG	rpoB	clpP-CDS3_clpP-CDS2
H. neocarneum	8	p2	(TA)5	10	4854	4863	TCCTTGTTTGTTGCTGGATTCC	59.372	GTGCTCAACCAACAGGAACT	58.32	255	923	1177	LSC	trnK-UUU-CDS1_rps16-CDS2	rps16-CDS1_trnQ-UUG	rpoB	clpP-CDS3_clpP-CDS2
H. neocarneum	9	p1	(A)9	9	5247	5255	ATCTCTCCCTTCTCGTCGGG	60.467	TCCCCTGGGACTATGTCAGA	58.984	194	867	1060	LSC	rps16-CDS2_rps16-CDS1	trnQ-UUG_psbK	psbC	clpP-CDS3_clpP-CDS2
H. neocarneum	10	c	(A)10g(T)15	26	5602	5627	GGGCAGCAACATACCTTTTGT	59.382	GGGGAAGAATCTAGGGTTAGTGC	60.181	245	889	1133	LSC	rps16-CDS2_rps16-CDS1	trnQ-UUG_psbK	psbC	clpP-CDS2_clpP-CDS1
H. neocarneum	11	p1	(A)10	10	6211	6220	TTGCGAATCTGGGATAAGGA	56.312	TGACCATCTTGAACAATCTGTTGG	59.48	145	914	1058	LSC	rps16-CDS1_trnQ-UUG	psbI_trnS-GCU	rps14	clpP-CDS2_clpP-CDS1
H. neocarneum	12	c	(A)8tattaaatattatt(A)22	44	6493	6536	TCAAGTACCAACCAAGAGTTCA	57.236	TGGAAAAATTGTCGAACCTGAAGT	59.357	243	976	1218	LSC	rps16-CDS1_trnQ-UUG	trnS-GCU_trnG-GCC	ycf4	petB-CDS1_petB-CDS2
H. neocarneum	13	p1	(A)9	9	7204	7212	TGTGTGGAAGGGAAGAGGGA	60.105	AGGATCACACTGTATCCCACA	58.167	275	808	1082	LSC	rps16-CDS1_trnQ-UUG	trnS-GCU_trnG-GCC	cemA	petB-CDS1_petB-CDS2
H. neocarneum	14	c	(C)11(A)12	23	7438	7460	GCCACGCCCCATTTTTATCC	59.896	TCCTAGCAACAAAAATATGCTACA	56.677	187	935	1121	LSC	trnQ-UUG_psbK	trnS-GCU_trnG-GCC	rps18	rpl16-CDS2_rpl16-CDS1
H. neocarneum	15	p2	(TA)5	10	7577	7586	TGTAGCATATTTTTGTTGCTAGGA	56.677	GCTTCGGGCAATTTGGCAAA	60.602	278	959	1236	LSC	trnQ-UUG_psbK	atpF-CDS1_atpH	clpP-CDS2	rpl16-CDS2_rpl16-CDS1
H. neocarneum	16	p1	(T)9	9	8536	8544	CGTAATCCTGGACGTGAGGA	58.899	GGCTGAGTGGACTAAAGCGT	60.037	234	975	1208	LSC	psbI_trnS-GCU	atpH_atpI	psbB	rpl16-CDS2_rpl16-CDS1
H. neocarneum	17	c	(TATTAC)3atatatac(AT)5	36	8874	8909	No primer							LSC	trnS-GCU_trnG-GCC	atpH_atpI	rps3	ndhA-CDS2_ndhA-CDS1
H. neocarneum	18	p2	(AT)6	12	9294	9305	GCCAGGCCAGTACCTCTTTT	59.962	AGGGTAAAGGGCACAAAGCT	59.517	159	922	1080	LSC	trnS-GCU_trnG-GCC	atpH_atpI	ycf2	ndhA-CDS2_ndhA-CDS1
H. neocarneum	19	p1	(T)8	8	9571	9578	AGGGAAGGGGTATCTCCGTT	59.658	TCAATTGGAAGACTGGATCCAG	57.774	224	981	1204	LSC	trnS-GCU_trnG-GCC	atpH_atpI	ycf2	ndhA-CDS2_ndhA-CDS1
H. neocarneum	20	c	(T)11catttttttgaatgaaaaaagaaaatatgattataaaaattaa(AAT)4	66	12858	12923	AGACTCTTCCGACTAGACCAGA	59.427	TGCCGAATCGACGACCTATG	59.97	199	934	1132	LSC	atpF-CDS2_atpF-CDS1	atpH_atpI	ycf2	ndhA-CDS2_ndhA-CDS1
H. neocarneum	21	p1	(T)8	8	13094	13101	CATAGGTCGTCGATTCGGCA	59.97	AAGTCCGGACAAAACATGGT	57.642	186	877	1062	LSC	atpF-CDS2_atpF-CDS1	atpH_atpI	ycf2
H. neocarneum	22	c	(T)9gatcgatttc(T)16atttccac(TTTA)3	55	13620	13674	TTGTATCACTCCGATCGCCC	59.612	TCATTGTTTGGAAGTGTTTCAACA	57.969	237	979	1215	LSC	atpF-CDS1_atpH	atpH_atpI	rrn23
H. neocarneum	23	p1	(A)9	9	14600	14608	CGGAATCGTCAGAACTATCTCGT	59.998	ATTGATTGCAGCTCACACTG	56.703	241	828	1068	LSC	atpH_atpI	atpH_atpI	ndhF
H. neocarneum	24	p2	(AT)6	12	14767	14778	No primer							LSC	atpH_atpI	atpI_rps2	ndhD
H. neocarneum	25	p4	(TTAT)3	12	14892	14903	No primer							LSC	atpH_atpI	rps2_rpoC2	ndhD
H. neocarneum	26	c	(AT)7aaataaatatataaataagataagaaatatataatgaattgaatctaatttaaatttgaattaaaccggataataa(AT)5	100	15114	15213	No primer							LSC	atpH_atpI	rpoB_trnC-GCA	ndhG
H. neocarneum	27	c	(AATA)3(ATAA)4aataaacaatactat(A)8	51	15335	15385	AGGAAAAATAGAAATTCTAGCCTTACA	57.025	ACCCCCGTCTATTTTTCTAGGA	58.272	276	965	1240	LSC	atpH_atpI	rpoB_trnC-GCA	ndhH
H. neocarneum	28	p1	(T)8	8	15524	15531	TCACATATCCATTCTTTTCTTCCA	56.088	AGAAGGGCTGGGGAGGTTAT	59.954	156	957	1112	LSC	atpH_atpI	rpoB_trnC-GCA	ycf1
H. neocarneum	29	p1	(T)9	9	15637	15645	ATAACCTCCCCAGCCCTTCT	59.954	GCCGCGGCTTATATAGGTGA	59.754	229	980	1208	LSC	atpH_atpI	trnC-GCA_petN	ycf1
H. neocarneum	30	p1	(A)12	12	15775	15786	ATAACCTCCCCAGCCCTTCT	59.954	GCCGCGGCTTATATAGGTGA	59.754	229	842	1070	LSC	atpH_atpI	trnC-GCA_petN	ycf1
H. neocarneum	31	p1	(T)10	10	16749	16758	GCCCGCACTTACCTTTTTGC	60.666	ATTTGTGAGGGCCGCTCTAG	59.821	120	979	1098	LSC	atpI_rps2	petN_psbM	ycf1
H. neocarneum	32	p1	(T)11	11	17542	17552	CCGGCCTCCATCATCTCTTC	59.965	AGGTCAATTCCCGGCAGAAG	60.035	155	928	1082	LSC	rps2_rpoC2	psbM_trnD-GUC	ycf1
H. neocarneum	33	c	(T)12gttttcggtggtataaaaatgccgctgtgcctagatatcttatctgcctctccaggaaaataaatatctccggaaaatatttttagttcaatata(T)10	117	19696	19812	GGGTGTGATCCGTTGGACAT	60.035	ACAAGAAGTCGAGTAGGCGG	59.473	210	944	1153	LSC	rpoC2	psbM_trnD-GUC	ycf1
H. neocarneum	34	p1	(A)10	10	19944	19953	CCGCCTACTCGACTTCTTGT	59.473	CGGGAATTACTAAATATGGGACCG	59.067	238	886	1123	LSC	rpoC2	trnE-UUC_trnT-GGU	ycf1
H. neocarneum	35	p2	(AT)5	10	21172	21181	CCAATTCGACCAGGTCACCA	59.964	TCCGTGAGCCCTCAAAATGG	60.322	262	820	1081	LSC	rpoC2	trnT-GGU_psbD	ycf1
H. neocarneum	36	p1	(T)10	10	22479	22488	CATCGGAGCCACAAAGGACT	60.036	TTGTCTCCAGCTATCGGGGA	60.033	272	869	1140	LSC	rpoC1-CDS2	trnT-GGU_psbD	ycf1
H. neocarneum	37	p1	(A)8	8	23641	23648	AACCCTCCTCCCCTAACTCC	59.956	GGGGAATCCAACCCTACAGG	59.449	280	857	1136	LSC	rpoC1-CDS2	psbC_trnS-UGA	ycf1
H. neocarneum	38	p1	(T)8	8	24247	24254	TGCTTAAATGCAATCTCGCT	56.114	CCCCGGCTCTGACATGTATT	59.53	216	938	1153	LSC	rpoC1-CDS2_rpoC1-CDS1	trnS-UGA_psbZ	ycf1
H. neocarneum	39	p1	(T)8	8	27532	27539	CCCGCCTACACAAGCAAATT	59.112	GCCCGTGTGAGTAGGAAACA	59.966	204	938	1141	LSC	rpoB	trnS-UGA_psbZ	ycf1
H. neocarneum	40	p1	(C)8	8	27714	27721	CACGGGCCCATATCCTTGAT	59.598	CCCGCGGGATTAATTTGGAA	58.605	268	953	1220	LSC	rpoB	trnG-GCC_trnM-CAU	ycf1
H. neocarneum	41	c	(A)10tttcggatttttttacttttactatatataaatataattttacttttactatatataatatttttactat(ATATA)3tggatttatggaatatgattgaattgcgtaataggaataatatttcctaagtaaagtatatgccggtatagctatccacatatctcatctcatc(T)8atagcaattttgcttgtggcaacagaagtcaggtcacactatatcataatttccactttttctattgtattatagaaaacg(A)9	287	28650	28936	No primer							LSC	rpoB_trnC-GCA	psaA_ycf3-CDS3	rrn23-D2
H. neocarneum	42	p1	(A)10	10	29135	29144	TGCCAGTAAGGAAAGGCAACA	60.134	ACACCCCTTAAAAACTCCCCT	58.85	167	942	1108	LSC	rpoB_trnC-GCA	psaA_ycf3-CDS3	ycf2-D2
H. neocarneum	43	c	(A)9taaaagaattagtaatagaatcttagtaaaagaatatggatgaatactctttttttacctattttata(T)9	86	29278	29363	AGGGGAGTTTTTAAGGGGTGT	58.85	GATCAGGCGACACCCAGATT	59.821	233	945	1177	LSC	rpoB_trnC-GCA	rps4_trnT-UGU	ycf2-D2
H. neocarneum	44	c	(T)8ctcaaaatttggtccttgggtgtggctcaaaccgatacaaatagggatgaagtgagtcttacttagtaatatgattgactctcactattaaactatt(A)10	115	29543	29657	AATCTGGGTGTCGCCTGATC	59.821	TCGACCTCTGATTTTCGTCGT	59.461	269	893	1161	LSC	trnC-GCA_petN	trnT-UGU_trnL-UAA-CDS1	ycf2-D2
H. neocarneum	45	p1	(A)8	8	30014	30021	TCCAGACTCACGAGGGTCTC	60.323	ACATGTGGGAATACTAAGACCT	56.249	151	892	1042	LSC	trnC-GCA_petN	trnT-UGU_trnL-UAA-CDS1	ycf2-D2
H. neocarneum	46	c	(A)9gaattgggctgctattttgatgtactatttagatatacatctaatccacgtacatacatattgtatattgatctagatattagatatgggc(T)8	108	31385	31492	AGAACAGTTGGCCTTCGATT	57.431	TCATAGAAAGTTGTATTGTATACGGA	56.081	210	940	1149	LSC	petN_psbM	trnT-UGU_trnL-UAA-CDS1	ndhA-CDS2
H. neocarneum	47	p1	(T)10	10	31844	31853	TCCAGCCAGATCATTTCGTT	57.213	TCCCCATGAATTTACAGGAATCCA	59.768	277	799	1075	LSC	psbM_trnD-GUC	trnL-UAA-CDS2_trnF-GAA
H. neocarneum	48	p1	(C)9	9	32459	32467	GGACTGGAACTGGAAGGCAT	59.67	ATCGTACGAGGCACAACGAA	59.758	197	901	1097	LSC	psbM_trnD-GUC	trnF-GAA_ndhJ
H. neocarneum	49	p4	(ATTT)4	16	33793	33808	GGATGGGAATAAATGAACCGTCC	59.432	TGCCTGAACGGACAGAATCC	60.036	174	969	1142	LSC	trnE-UUC_trnT-GGU	trnF-GAA_ndhJ
H. neocarneum	50	c	(TCT)5tgctggatactccatgggaataaatcacta(T)8	53	35173	35225	CGCGCAAGGCAAGAATTTGT	60.664	TTGGCGGAAGAACAAAACAA	56.672	223	958	1180	LSC	trnT-GGU_psbD	ndhJ_ndhK
H. neocarneum	51	p1	(A)8	8	35437	35444	TTGTTTTGTTCTTCCGCCAA	56.672	ACCTTGAATTGTCCTATGACTCA	57.238	184	897	1080	LSC	trnT-GGU_psbD	ndhC_trnV-UAC-CDS2
H. neocarneum	52	p1	(G)8	8	37188	37195	GGCCGGAGCAATGAACCTAT	60.179	TTCTTCAAGAGTCTCGGGCC	59.391	238	885	1122	LSC	psbC	ndhC_trnV-UAC-CDS2
H. neocarneum	53	p1	(G)8	8	37459	37466	TATGATACCTGGGCCCCTGG	60.476	CCATACAAATGCACGGCGAG	59.972	243	981	1223	LSC	psbC	ndhC_trnV-UAC-CDS2
H. neocarneum	54	c	(T)12attctggctcggctattccacctagccgagccattccctttcccttttatg(A)9	72	38341	38412	GCTGCAGCAGGCTTTGAAAA	60.25	TATCGGGGGTTCGAATCCCT	60.105	253	894	1146	LSC	psbC_trnS-UGA	trnV-UAC-CDS1_trnM-CAU
H. neocarneum	55	p2	(AT)8	16	38670	38685	ACCGGTTTTCAAGACCGGAG	60.25	ACATGGAGTCGAGGGGAGTT	60.252	244	836	1079	LSC	trnS-UGA_psbZ	trnM-CAU_atpE
H. neocarneum	56	p2	(TA)5	10	38833	38842	AACTCCCCTCGACTCCATGT	60.252	AGCAAATACAACGGGTACACT	57.588	259	897	1155	LSC	trnS-UGA_psbZ	atpB_rbcL
H. neocarneum	57	c	(C)10(A)9	19	39547	39565	CCAAGGAGAAGATGCGGGTT	60.035	CCTTGAGGTCACGGGTTCAA	59.892	276	812	1087	LSC	trnG-GCC_trnM-CAU	atpB_rbcL
H. neocarneum	58	p1	(T)11	11	40044	40054	CCGATGGAGACGTGTAGGTG	59.899	CGATGGATAGGGAGGATGAGG	58.893	278	907	1184	LSC	rps14	atpB_rbcL
H. neocarneum	59	p1	(T)12	12	44848	44859	GTCTGGCCCATTCCTCGAAA	60.035	AGATCCGAACACTTGCCTCG	60.109	276	833	1108	LSC	psaA_ycf3-CDS3	rbcL_accD
H. neocarneum	60	p1	(T)8	8	45034	45041	TACTTTCCCGGCGAAACGAA	59.967	ACAAGATACGGTGGAATGACT	56.738	200	972	1171	LSC	psaA_ycf3-CDS3	accD_psaI
H. neocarneum	61	p1	(A)12	12	47268	47279	GAGGCTGCATCAATCGAGGA	59.894	TCCGACAACTTCCGGAGAAA	58.958	215	857	1071	LSC	ycf3-CDS2_ycf3-CDS1	accD_psaI
H. neocarneum	62	p2	(TA)5	10	49199	49208	GGTAACGAGACATAAAGACTCCT	57.42	AAACGTAGCCACAACTTCCT	57.367	270	808	1077	LSC	rps4_trnT-UGU	ycf4_cemA
H. neocarneum	63	c	(T)10attttccaaataatttctatattagatagattttagatatatttatataattaatat(A)8tgatataaaat(A)15	101	49842	49942	No primer							LSC	trnT-UGU_trnL-UAA-CDS1	petA_psbJ
H. neocarneum	64	p1	(A)9	9	50253	50261	CGGAAAGGGAAGAGATAGGACG	59.965	TGTCTATCCCCCATCAGTTCA	57.871	228	977	1204	LSC	trnT-UGU_trnL-UAA-CDS1	petA_psbJ
H. neocarneum	65	c	(AT)7gaactgatgggggatagacaaaaaaactagataagagcatacaatacactttttcaatatagaaaaaattatctaacgaattaaacaggtc(CAAA)3	117	50425	50541	ACCTATCCATATTGAATTCCGGA	56.898	AGCGTCTACCAATTTCGCCA	60.037	266	916	1181	LSC	trnT-UGU_trnL-UAA-CDS1	psbE_petL
H. neocarneum	66	p1	(A)8	8	50737	50744	TGGCGAAATTGGTAGACGCT	60.037	ACGGATTCCAACTACCAACGA	59.38	233	850	1082	LSC	trnL-UAA-CDS1_trnL-UAA-CDS2	psbE_petL
H. neocarneum	67	p1	(T)9	9	51233	51241	ATCGTGAGGGTTCAAGTCCC	59.386	TGTGTTGTGAAAGAGTGGAGTGA	60.055	148	925	1072	LSC	trnL-UAA-CDS2_trnF-GAA	petG_trnW-CCA
H. neocarneum	68	p1	(T)10	10	51842	51851	AGTGCCGTCTCCTTTTTCTT	57.36	TGGACCCCGGAAAGTCAAAG	59.89	130	934	1063	LSC	trnF-GAA_ndhJ	petG_psaJ
H. neocarneum	69	p1	(T)9	9	52027	52035	CTTTGACTTTCCGGGGTCCA	59.89	ACGCCCCGTTCTAGATGAAA	59.1	207	859	1065	LSC	trnF-GAA_ndhJ	psaJ_rpl33
H. neocarneum	70	p1	(T)9	9	52730	52738	GGCAATCGAAGCCCAAAGATC	59.934	CCCCCGAATTAGTGAATCAGGA	59.562	208	850	1057	LSC	ndhJ_ndhK	rps18_rpl20
H. neocarneum	71	p2	(AT)8	16	54259	54274	No primer							LSC	ndhC_trnV-UAC-CDS2	rps12-D2-CDS1_clpP-CDS3
H. neocarneum	72	p1	(A)9	9	54527	54535	TCCGTTGAATTGAGAGGTGACA	59.633	TTCTGATAAGGTGGGGTGGT	57.946	101	946	1046	LSC	ndhC_trnV-UAC-CDS2	clpP-CDS1_psbB
H. neocarneum	73	p1	(A)9	9	55044	55052	CCAAATCAAACCCCCAACCC	59.31	ACTTCAACCTGACCCAACGA	59.165	253	869	1121	LSC	ndhC_trnV-UAC-CDS2	psbB_psbT
H. neocarneum	74	p4	(ATTT)3	12	56239	56250	ACGTGTAAACGAGGTGCTCT	59.328	TGAACCAATGACTACTGCCGT	59.654	279	884	1162	LSC	trnV-UAC-CDS1_trnM-CAU	psbH_petB-CDS1
H. neocarneum	75	p1	(T)8	8	56479	56486	ACGGCAGTAGTCATTGGTTCA	59.654	AGACGAGCTAGGACACGAGT	60.036	257	902	1158	LSC	trnM-CAU_atpE	petD-CDS2_rpoA
H. neocarneum	76	p1	(T)8	8	58513	58520	GGTTTTGTGTGGAAACCGCA	59.826	TCGTATTCGGTTGGGTGACA	59.032	210	920	1129	LSC	atpB_rbcL	rps11_rpl36
H. neocarneum	77	c	(T)10caaaagaaatatcaagtacatgaaatcacgagtaagtctctttaatttctctatcattatagaaaagaccatccatattggattcca(AT)5agaatttgaacccgaactacatttatgattcagtatttcgatctcgttggctattgttctttcta(T)11	183	58701	58883	TCAAGTTCAGCCAATCCCTT	57.022	GGCATAATTCATCCGAAAAAGGGT	59.901	257	981	1237	LSC	atpB_rbcL	infA_rps8
H. neocarneum	78	p1	(T)13	13	59204	59216	TGCAAAACAAACATTAGGTTGCG	59.446	TGGTGACATAAGTCCCTCCCT	59.92	264	855	1118	LSC	atpB_rbcL	rpl22_rps19
H. neocarneum	79	p1	(A)8	8	60867	60874	AGATTGGGCCGATTACCGAA	59.165	TCGTTATAGATCCAACAACAAACA	56.644	265	967	1231	LSC	rbcL_accD	rps19_rpl2-CDS1
H. neocarneum	80	p2	(AT)5	10	63209	63218	TCGACCCAATAGTACCACGT	58.162	TCCGAAACCTCTGTCTATCTACA	58.148	242	818	1059	LSC	accD_psaI	trnH-GUG_rpl2-CDS2
H. neocarneum	81	p2	(AT)9	18	63453	63470	No primer							LSC	accD_psaI	trnL-CAA_ndhB-CDS2
H. neocarneum	82	p1	(T)8	8	64334	64341	TGCTGGGCCTGTATCCTTTT	59.296	GACCCGCGATCCCATAGAAA	59.608	154	893	1046	LSC	ycf4	rps12-CDS2_trnV-GAC
H. neocarneum	83	p4	(CTAA)3	12	64834	64845	TTGCGCATACCGATGGAAGT	60.108	ACGAAATACATGTTCGGATAGGT	57.728	213	855	1067	LSC	ycf4_cemA	trnN-GUU_ndhF
H. neocarneum	84	p1	(A)8	8	65252	65259	AGTCGACGAATGAAGCAGGT	59.396	CCACCAGGGCAAAAATACCA	58.361	120	942	1061	LSC	cemA	trnN-GUU_ndhF
H. neocarneum	85	p4	(AGAA)3	12	67496	67507	AAGGATGGCAAACCGGAACT	59.888	TCTATGGATTTCTACGCATGAGA	56.954	255	790	1044	LSC	petA_psbJ	trnN-GUU_ndhF
H. neocarneum	86	p1	(T)8	8	67716	67723	AGAGGAAGGACAGAGACTATGA	57.128	GTGGTAAGGTCCCGTTGAGT	59.317	276	883	1158	LSC	petA_psbJ	trnN-GUU_ndhF
H. neocarneum	87	c	(AT)5aatgtaataattctatgtaatatagaatatattatgtaatgtaatataaaatagtatataatacttaatgaaagaaat(GAAA)3	100	69375	69474	AATTGGTTGGTCGTAGTCGT	57.174	TGGATCTAACAGTTGCATTATGA	55.73	274	870	1143	LSC	psbE_petL	trnN-GUU_ndhF
H. neocarneum	88	p1	(A)8	8	69773	69780	CGATAGATTGTGGGGCACCT	59.53	GTTTTGGAACGAATGCCTGA	56.922	135	909	1043	LSC	psbE_petL	trnN-GUU_ndhF
H. neocarneum	89	p1	(T)10	10	70451	70460	GGAGGTCCAATGCAAGTTGC	59.755	GGGTCTCCAAAACCCGATGT	59.962	133	964	1096	LSC	petG_trnW-CCA	trnN-GUU_ndhF
H. neocarneum	90	p1	(T)9	9	70802	70810	CCAAAACAAACGCGCTACCA	59.97	TCATCTAATCCCCTGTTCCTGA	57.992	265	963	1227	LSC	petG_psaJ	trnN-GUU_ndhF
H. neocarneum	91	p3	(TTC)5	15	71818	71832	TGATAATTGCAACGAAATTTTTAGAA	55.295	GACCAGGCGTATTGTGTCGA	60.109	271	929	1199	LSC	psaJ_rpl33	trnN-GUU_ndhF
H. neocarneum	92	p1	(A)10	10	72597	72606	CGATCCCCCGAACTCGAATT	59.896	ACAGAATTCCCCGGAGTGAC	59.386	267	968	1234	LSC	rps18	ndhF_rpl32
H. neocarneum	93	c	(A)10ttccca(T)8aaacat(GTTC)3ctattactta(T)16	68	72715	72782	CGATCCCCCGAACTCGAATT	59.896	ACAGAATTCCCCGGAGTGAC	59.386	267	850	1116	LSC	rps18_rpl20	ndhF_rpl32
H. neocarneum	94	p2	(TA)7	14	74106	74119	AGAGCGGGAGATTTCGTAACA	59.177	ATCTTGTAGGGGCGGATCCT	60.105	280	924	1203	LSC	rps12-D2-CDS1_clpP-CDS3	rpl32_trnL-UAG
H. neocarneum	95	p1	(A)8	8	74581	74588	AGTCCCCTGATCTTCCGTCA	59.959	AGAAATGCCCGTACGGTTGT	59.964	168	882	1049	LSC	clpP-CDS3_clpP-CDS2	rpl32_trnL-UAG
H. neocarneum	96	p1	(T)8	8	74862	74869	ACCACCCTTCCTTTCGTAGG	59.018	TCGGGAGTACATTTCAGCGT	59.107	220	870	1089	LSC	clpP-CDS3_clpP-CDS2	rpl32_trnL-UAG
H. neocarneum	97	c	(AATAA)3tggtttgtttagatcgaactcgaagtgccatgctattattacttattattcatattcaatatggcgaaggcatagtgtttc(T)10	106	75031	75136	ACGCTGAAATGTACTCCCGA	59.107	TCATCCTGGTCGGAGGAGAA	59.665	277	901	1177	LSC	clpP-CDS3_clpP-CDS2	trnL-UAG_ccsA
H. neocarneum	98	p4	(ATAA)3	12	75323	75334	AAGCGGCTATTCCCATGCAT	60.179	TGCGTGTACGGCTCCTAAAG	60.109	277	898	1174	LSC	clpP-CDS2	psaC_ndhE
H. neocarneum	99	p1	(A)8	8	75619	75626	CGCACCTTTGGATGCATACG	59.972	AGGTAAGGAAGCGAGAACACA	59.032	185	875	1059	LSC	clpP-CDS2_clpP-CDS1	ndhE_ndhG
H. neocarneum	100	p1	(T)9	9	75883	75891	CCGGGAAAAGATCTGTCCGA	59.465	AGGCTCCGTTCAGAAAATACCA	59.695	271	936	1206	LSC	clpP-CDS2_clpP-CDS1	ndhG_ndhI
H. neocarneum	101	p1	(T)9	9	76837	76845	TCCTCCCATTGCGTATTGGT	59.084	ACCAAGGCAAACCCATGGAA	60.105	242	799	1040	LSC	clpP-CDS1_psbB	ndhG_ndhI
H. neocarneum	102	p1	(T)8	8	77596	77603	CAGCGGGTACATTGGGCATA	60.179	GTCCGGTGCTAACTCTTCGG	60.458	264	876	1139	LSC	psbB	rps15_ycf1
H. neocarneum	103	p1	(T)8	8	78419	78426	TGCTCTGGTATCTTTCGCCTC	59.863	ACCTTAGGCGGTTCTCGAAA	59.029	265	978	1242	LSC	psbB_psbT	trnV-GAC-D2_rps12-D2-CDS2
H. neocarneum	104	p1	(A)10	10	79250	79259	CTAATGGGGGTCGCTATGGC	60.322	TCCACGGTCGAACTACCAGA	60.251	195	873	1067	LSC	psbH_petB-CDS1	ndhB-D2-CDS2_trnL-CAA-D2
H. neocarneum	105	p1	(T)10	10	79601	79610	CCTCGAAACCGGACTCCAAA	59.966	TAAAGCCAAGCCTCAAGCCA	59.888	213	926	1138	LSC	petB-CDS1_petB-CDS2	rpl2-D2-CDS2_trnH-GUG-D2
H. neocarneum	106	p1	(T)9	9	80021	80029	AGAGAAGATTCAAGAGGCCTGT	58.819	TCATCTCGTACGGCTCAAGC	59.899	233	892	1124	LSC	petB-CDS1_petB-CDS2	trnH-GUG-D2_rps19-D2
H. neocarneum	107	c	(A)9gattaaataattacaatggatt(A)10	41	82437	82477	TCCACGAAAATACGAATTGTGTCA	59.249	TCAGACACTTTACGGAAGCA	56.809	170	924	1093	LSC	petD-CDS2_rpoA
H. neocarneum	108	p1	(T)10	10	84088	84097	GCCCATTCCTACGTGAACCA	60.036	TCGGCGCGGACGAATTATAG	60.386	229	845	1073	LSC	rps11_rpl36
H. neocarneum	109	p3	(GGA)4	12	84660	84671	AAACTACGGCGGATCCTTCC	59.823	ATGGGAGGCGAACTTTTGTT	58.005	273	771	1043	LSC	infA_rps8
H. neocarneum	110	p1	(T)11	11	86452	86462	CCAGCTCCTCGCGAATGAAA	60.741	TCGCCCGCGAAACTTTAGAT	60.109	267	816	1082	LSC	rpl16-CDS2_rpl16-CDS1
H. neocarneum	111	p4	(TTCT)3	12	86921	86932	AACTCTGCAATGGAGCTCCC	60.035	ATGGGTTGGGTTGTGAAGCA	60.106	270	795	1064	LSC	rpl16-CDS2_rpl16-CDS1
H. neocarneum	112	p1	(T)8	8	87193	87200	TGCTTCACAACCCAACCCAT	60.106	AGTGTGTGACTCGTTAATTTTTCT	57.079	279	773	1051	LSC	rpl16-CDS2_rpl16-CDS1
H. neocarneum	113	p1	(T)8	8	87753	87760	TTGATCCGCCCTGCAATTTG	59.468	TAGAGGGCCAAACAGGAAGC	59.672	253	799	1051	LSC	rps3
H. neocarneum	114	p1	(T)9	9	88539	88547	TCGCCCTTTGAAAACAGACA	57.954	ACGAGACATGCAAGAAACGA	57.851	274	890	1163	_	rpl22_rps19
H. neocarneum	115	c	(T)9agtgaacgtgtcatgtcacagtgtattactcc(T)9	50	88921	88970	GGTAGATGCCCGAGACCAAG	59.895	ACATCCGCCCCTTTTCTAGC	60.107	276	905	1180	IRa	rps19_rpl2-CDS1
H. neocarneum	116	p1	(A)9	9	89189	89197	GTTCAATTCCCGTCGTTCGC	60.179	GCCGGATCTAAGTGTTGGCT	60.108	274	958	1231	IRa	trnH-GUG_rpl2-CDS2
H. neocarneum	117	p1	(A)8	8	91930	91937	CTAACCGGAGTTCACGGTGG	60.389	GTCCTTGCGGATCGGATCAT	59.966	176	956	1131	IRa	ycf2
H. neocarneum	118	p1	(A)8	8	93252	93259	CGAGCCGGATCTGGTGTATC	60.039	CATTCCCGCAGTAGATCCGG	60.32	209	937	1145	IRa	ycf2
H. neocarneum	119	c	(A)9catatttttggg(GA)5	31	94526	94556	TTTTCTTCGTGCGTCGGTAA	58.15	TGGCTCGGATCGAATTGGAA	59.46	168	981	1148	IRa	ycf2
H. neocarneum	120	p1	(A)9	9	94895	94903	AGCCATTCGTTCGTAGAGCT	59.182	TCTGCCCTTTCTCAACGCAT	59.963	273	775	1047	IRa	ycf2
H. neocarneum	121	p2	(TA)5	10	99472	99481	TGTCATATAGGCCCGGGTCA	60.105	GGATGGGTCATTCGAGCGTA	59.612	181	938	1118	IRa	trnL-CAA_ndhB-CDS2
H. neocarneum	122	c	(T)11gaatatctactta(T)13	37	104055	104091	CGATCAATCCCTTTGCCCCT	60.107	CGTACCCTTCGCTCAATGAGA	59.866	269	900	1168	IRa	rps12-CDS2_trnV-GAC
H. neocarneum	123	p1	(A)8	8	110707	110714	AGCTGGTTCTCCCCGAAATG	60.035	TAGGGGCCTTAGCTGGTGAT	60.03	229	868	1096	IRa	rrn23
H. neocarneum	124	p1	(A)8	8	115276	115283	AGAATGCCGTCGCCTATTGT	59.822	CCGGATCCTCCTTTTCTTCCC	60.134	172	870	1041	IRa	trnN-GUU_ndhF
H. neocarneum	125	p1	(T)8	8	115479	115486	TCGACTTGCACGTTCTATAC	55.36	TGCTCATTGGTAGAAACCCA	56.736	204	960	1163	IRa	trnN-GUU_ndhF
H. neocarneum	126	c	(T)8gatcgagtagaaaacata(T)10	36	116516	116551	AGGATCCTTACGCGCTCAAA	59.465	TCGTTTTCATCGAGAGCCTTCA	60.029	246	928	1173	IRa	trnN-GUU_ndhF
H. neocarneum	127	p1	(A)9	9	117064	117072	ACCCCGAGTGGTATGAGGAT	59.735	GGGCAGGACCAAAAGGAAGT	60.179	276	802	1077	IRa	trnN-GUU_ndhF
H. neocarneum	128	p1	(A)9	9	117183	117191	GCCCGAACCCTACCTTCTTT	59.673	TTGCATGGTCGATTCAGGAA	57.512	276	955	1230	IRa	trnN-GUU_ndhF
H. neocarneum	129	p4	(ATTT)3	12	117313	117324	GCCCGAACCCTACCTTCTTT	59.673	TTGCATGGTCGATTCAGGAA	57.512	276	825	1100	IRa	trnN-GUU_ndhF
H. neocarneum	130	p1	(A)9	9	117526	117534	TCAGGAATCAAATAGAAGAAATCGCA	59.177	GTGCATTGACCTTCGAAATGCT	60.095	216	964	1179	IRa	trnN-GUU_ndhF
H. neocarneum	131	p1	(A)8	8	117717	117724	TCGAAGGTCAATGCACAACT	57.745	GGGTACCGCGATATTGAAGT	57.479	277	973	1249	IRa	trnN-GUU_ndhF
H. neocarneum	132	c	(GAAT)3ggaaaaactggttaaagggtaattatgcatacaatttatctcagagcaaatggtctcgattagtattagtagcgaaaaaatggcg(A)8tcaatcaaaattgtacgattcacaataaagaatcaatgaaattttcttcatataaaaaagaaaaagaccgatcaattcattac(A)11	199	118064	118262	AGTATAAGAAAATAAAGAAGCCTGGA	56.427	TGATTCGGCCATAAATACACTG	56.576	253	975	1227	IRa	trnN-GUU_ndhF
H. neocarneum	133	p1	(T)8	8	119001	119008	TGTCCGATTCGTGAGGATACA	58.629	ACTTTTGATGGGCATTTGCG	57.917	256	936	1191	SSC	ndhF
H. neocarneum	134	c	(T)9cttagctatac(TA)5tgtcataggcatagggtatgtatacatatgctcatatatatg(AT)5aatatatatgattaaattatttatattttaaatatattaatgtgtatgtttcaattttttaatttaaattttattatatgtttatgttttcataag(T)9	187	120893	121079	No primer							SSC	ndhF_rpl32
H. neocarneum	135	p1	(A)8	8	121199	121206	TGGATAATGGCTAAAAGGAACA	55.4	TCGGGGTATGTCAATTCCGA	58.513	279	938	1216	SSC	ndhF_rpl32
H. neocarneum	136	p1	(T)10	10	121602	121611	TCGGAATTGACATACCCCGA	58.513	TGCATTTCTATCACAATCATACTCT	56.416	254	794	1047	SSC	rpl32_trnL-UAG
H. neocarneum	137	p2	(TA)5	10	121719	121728	No primer							SSC	rpl32_trnL-UAG
H. neocarneum	138	p1	(T)10	10	121902	121911	No primer							SSC	rpl32_trnL-UAG
H. neocarneum	139	p1	(A)8	8	122346	122353	CGCTGCTCTTAGGAAGCAGT	60.108	CAGGCAATCCTACGCTTTCG	59.347	279	932	1210	SSC	trnL-UAG_ccsA
H. neocarneum	140	c	(AATA)3ggagttaatatcattcctattgccattacaaaagtaattagtatttttgacattaaaagaaatcttttactaataattattcc(A)8ctaatgattctgcaacaaaaccactcattcccggcaatgcaagagaagccattgaaaaactactgaacatggtaaaaagttttggcattgggatcgata(C)8	210	123954	124163	TCCATAGAACATCTGACGTAACA	57.092	ACGACTTGTGATAGAATGGGTCT	59.23	279	971	1249	SSC	ndhD
H. neocarneum	141	p1	(A)8	8	125186	125193	TGATGACAGAAAACGTGGGTCA	60.159	AGTACGGGCTTTTGTGGTCA	59.529	202	907	1108	SSC	ndhD
H. neocarneum	142	c*	(AT)5c(AT)6tataatgtatatacattata(AT)6aattcatatattatagtttcttagttattatatatactatatattttacatgttatatatacacgt(TA)6atatatattaatcttctattttttatttttatttaattttat(TTATA)3(TA)6*	198	126028	126225	No primer							SSC	psaC_ndhE
H. neocarneum	143	p1	(T)8	8	126834	126841	ACATGCTCGAACATCATTGACT	58.396	GGTGTAATTACTATGGCTCGCC	58.935	241	809	1049	SSC	ndhE_ndhG
H. neocarneum	144	p1	(A)9	9	127061	127069	GGCGAGCCATAGTAATTACACC	58.935	ACCGTTGGAGATGGAGTCAC	59.391	247	801	1047	SSC	ndhG
H. neocarneum	145	p2	(TA)6	12	127540	127551	TGTGTTGGTCCTGGTAAATCCA	59.556	TCGCGAGAATTTCAAAATATACAA	55.55	273	825	1097	SSC	ndhG_ndhI
H. neocarneum	146	p4	(AAAT)3	12	127689	127700	TTGTATATTTTGAAATTCTCGCGA	55.55	TCAAATTGCATTGGGTCGGT	58.373	274	925	1198	SSC	ndhG_ndhI
H. neocarneum	147	p1	(T)8	8	128598	128605	TGTCATTCCAAAGACTCCAGCT	59.627	GCTGAATGTGAGAGATTGCCC	59.325	243	976	1218	SSC	ndhA-CDS2
H. neocarneum	148	c	(A)9ggcttcggaattcatctcatcccttataatcaaagtatatttttctttgttttgttcggtaataatttaaactatttaatcaaatattcgttatatgaat(A)9ttaataaaataattagaggaatttttcataaattaaataatgataagaatttcatctatttggatgtatatgcataggaaaaagaataaataaaga(T)8	222	129137	129358	No primer							SSC	ndhA-CDS2_ndhA-CDS1
H. neocarneum	149	p1	(T)8	8	129464	129471	TCAGAGGCGGGTACTTTGAA	58.656	AGCAGTACTTTCCTATGATTCCGA	59.35	117	942	1058	SSC	ndhA-CDS2_ndhA-CDS1
H. neocarneum	150	p1	(T)10	10	129580	129589	TCAGAGGCGGGTACTTTGAA	58.656	TCAGTGGACAATTAGGAACACA	57.302	252	826	1077	SSC	ndhA-CDS2_ndhA-CDS1
H. neocarneum	151	p1	(A)12	12	129913	129924	TGGTTTAACTCATTGACCTGAATCA	58.697	TTTTCAGGTGGTTTGCGAGC	59.616	200	969	1168	SSC	ndhA-CDS2_ndhA-CDS1
H. neocarneum	152	p1	(T)9	9	131713	131721	GCATTGATGGGTGGTGAGGA	60.034	CGTCGACGTATGCTGGTCTA	59.346	272	956	1227	SSC	ndhH
H. neocarneum	153	c	(T)9ctttcttttccacggatttttccgattaggaaaaagaaaataatatatattattt(TTA)5taatgttatttcca(T)8	101	132126	132226	ACTTGAAATTCAACAGAACCTCT	56.303	TCAATTGGATTTGGATAGAATCAAA	55.265	262	915	1176	SSC	rps15_ycf1
H. neocarneum	154	p1	(T)12	12	132958	132969	TCTGGATTCCCATTCACAAGCA	59.959	TCGAATCAACTCGTCTAGCT	56.119	196	928	1123	SSC	ycf1
H. neocarneum	155	p1	(T)8	8	133382	133389	TCCTTGCTTTTCTTGCATCGT	58.77	ACCGTGGATCATCCCAATCA	58.788	240	933	1172	SSC	ycf1
H. neocarneum	156	p1	(T)12	12	133494	133505	TCCTTGCTTTTCTTGCATCGT	58.77	ACCGTGGATCATCCCAATCA	58.788	240	821	1060	SSC	ycf1
H. neocarneum	157	c	(T)12acaaaaaactctttccctttttcgattcattcccatccaatcaaaaaaacttttttgattggagttg(T)8gtatagatttgtttctttttcttgatgttttgaaag(A)8tatc(T)9	144	133627	133770	TCTGAATTCCGGGAAGAACCA	59.018	ACGTATCGGTACCAAACTTGA	57.06	253	963	1215	SSC	ycf1
H. neocarneum	158	c	(AT)5ttatgtgataaaagatcatatacatattgcttttttaatttttctttttgattcggccataaatacactgtatagaga(T)11gtaatgaattgatcggtctttttcttttttatatgaagaaaatttcattgattctttattgtgaatcgtacaattttgattga(T)8cgccattttttcgctactaatactaatcgagaccatttgctctgagataaattgtatgcataattaccctttaaccagtttttc(CATT)3	286	134095	134380	No primer							_	ycf1
H. neocarneum	159	p1	(T)8	8	134721	134728	ACCGCGATATTGAAGTACAGA	56.93	AGCATTTCGAAGGTCAATGCAC	60.095	279	760	1038	IRb	ycf1
H. neocarneum	160	p1	(T)9	9	134911	134919	TGGTCTTTTATCATCATAGGCTGGA	59.631	TCCTGAATCGACCATGCAAA	57.512	166	972	1137	IRb	ycf1
H. neocarneum	161	p4	(AAAT)3	12	135121	135132	TTGCATGGTCGATTCAGGAA	57.512	GCCCGAACCCTACCTTCTTT	59.673	276	909	1184	IRb	ycf1
H. neocarneum	162	p1	(T)9	9	135254	135262	TTGCATGGTCGATTCAGGAA	57.512	GCCCGAACCCTACCTTCTTT	59.673	276	776	1051	IRb	ycf1
H. neocarneum	163	p1	(T)9	9	135373	135381	GGGCAGGACCAAAAGGAAGT	60.179	ACCCCGAGTGGTATGAGGAT	59.735	276	929	1204	IRb	ycf1
H. neocarneum	164	c	(A)10tatgttttctactcgatc(A)8	36	135894	135929	TCGTTTTCATCGAGAGCCTTCA	60.029	AGGATCCTTACGCGCTCAAA	59.465	246	860	1105	IRb	ycf1
H. neocarneum	165	p1	(A)8	8	136959	136966	TGCTCATTGGTAGAAACCCA	56.736	TCGACTTGCACGTTCTATAC	55.36	204	842	1045	IRb	ycf1
H. neocarneum	166	p1	(T)8	8	137162	137169	CCGGATCCTCCTTTTCTTCCC	60.134	AGAATGCCGTCGCCTATTGT	59.822	172	964	1135	IRb	ycf1
H. neocarneum	167	p1	(T)8	8	141731	141738	TAGGGGCCTTAGCTGGTGAT	60.03	AGCTGGTTCTCCCCGAAATG	60.035	229	909	1137	IRb	rrn23-D2
H. neocarneum	168	c	(A)13taagtagatattc(A)11	37	148354	148390	CGTACCCTTCGCTCAATGAGA	59.866	CGATCAATCCCTTTGCCCCT	60.107	269	866	1134	IRb	trnV-GAC-D2_rps12-D2-CDS2
H. neocarneum	169	p2	(AT)5	10	152963	152972	GGATGGGTCATTCGAGCGTA	59.612	TGTCATATAGGCCCGGGTCA	60.105	181	890	1070	IRb	ndhB-D2-CDS2_trnL-CAA-D2
H. neocarneum	170	p1	(T)9	9	157542	157550	TCTGCCCTTTCTCAACGCAT	59.963	AGCCATTCGTTCGTAGAGCT	59.182	273	959	1231	IRb	ycf2-D2
H. neocarneum	171	c	(TC)5cccaaaaatatg(T)9	31	157889	157919	ACCTGTGACTCGATTGGCAA	59.604	GGCTGAATCCCGTGAAACCA	60.608	280	974	1253	IRb	ycf2-D2
H. neocarneum	172	p1	(T)8	8	159186	159193	CATTCCCGCAGTAGATCCGG	60.32	CGAGCCGGATCTGGTGTATC	60.039	209	860	1068	IRb	ycf2-D2
H. neocarneum	173	p1	(T)8	8	160508	160515	GTCCTTGCGGATCGGATCAT	59.966	CTAACCGGAGTTCACGGTGG	60.389	176	874	1049	IRb	ycf2-D2
H. neocarneum	174	p1	(T)9	9	163248	163256	GCCGGATCTAAGTGTTGGCT	60.108	GTTCAATTCCCGTCGTTCGC	60.179	274	775	1048	IRb	rpl2-D2-CDS2_trnH-GUG-D2
H. neocarneum	175	c	(A)9ggagtaatacactgtgacatgacacgttcact(A)9	50	163475	163524	ACATCCGCCCCTTTTCTAGC	60.107	GGTAGATGCCCGAGACCAAG	59.895	276	867	1142	IRb	trnH-GUG-D2_rps19-D2

## Sheet: h. K. rotunda ‘Red Leaf’
ID	SSR nr.	SSR type	SSR	size	start	end	FORWARD PRIMER1 (5'-3')	Tm	REVERSE PRIMER1 (5'-3')	Tm	PRODUCT1 size (bp)	start (bp)	end (bp)	LSC/SSC/IRs	intergenic regions/protein coding genes/intron regions	psbA_trnK-UUU-CDS2	matK	rps16-CDS2_rps16-CDS1
K. rotunda ‘Red Leaf’	1	c	(A)9tcaaga(T)9	24	1430	1453	CCAATATCAACCGAACAGACGT	58.741	CGACTAGTTCCGGGTTCGAG	59.902	184	883	1066	LSC	psbA_trnK-UUU-CDS2	matK_trnK-UUU-CDS1	matK	atpF-CDS2_atpF-CDS1
K. rotunda ‘Red Leaf’	2	p1	(A)10	10	2342	2351	AGCATTTGATTCCTTACCATCA	55.752	CGATTCTGGGTTCAAGAGGGA	59.445	199	943	1141	LSC	matK	trnK-UUU-CDS1_rps16-CDS2	matK	atpF-CDS2_atpF-CDS1
K. rotunda ‘Red Leaf’	3	p2	(AT)5	10	2678	2687	CGCTCAAGAAGGACTCCAGA	59.109	ACCCTATCCCGTCCATATGGA	59.564	279	919	1197	LSC	matK	trnK-UUU-CDS1_rps16-CDS2	rpoC2	rpoC1-CDS2_rpoC1-CDS1
K. rotunda ‘Red Leaf’	4	p1	(A)8	8	3055	3062	ACTGCAGCGAAAATGGAGTT	58.391	TGAACCCCAAAACTCCTTGG	57.919	221	942	1162	LSC	matK	trnK-UUU-CDS1_rps16-CDS2	rpoC2	ycf3-CDS2_ycf3-CDS1
K. rotunda ‘Red Leaf’	5	p1	(A)13	13	3724	3736	ACACATTCGTCTCTAACCCA	56.194	GTACGGGAAAGGATGGGGTC	59.82	100	955	1054	LSC	matK_trnK-UUU-CDS1	trnK-UUU-CDS1_rps16-CDS2	rpoC2	clpP-CDS3_clpP-CDS2
K. rotunda ‘Red Leaf’	6	p1	(A)8	8	4246	4253	ACCGTTGAGTTAGCAACCCA	59.529	GTCGGTCCGTCGGAATTTTG	59.559	243	967	1209	LSC	trnK-UUU-CDS1_rps16-CDS2	trnK-UUU-CDS2_rps16-CDS1	rpoC1-CDS2	clpP-CDS3_clpP-CDS2
K. rotunda ‘Red Leaf’	7	p1	(A)8	8	4385	4392	TGAATTAGACTGCGCGACCC	60.46	GACGGTTTTGTATTGCCGGG	59.831	253	905	1157	LSC	trnK-UUU-CDS1_rps16-CDS2	rps16-CDS1_trnQ-UUG	rpoC1-CDS2	clpP-CDS2_clpP-CDS1
K. rotunda ‘Red Leaf’	8	p1	(A)9	9	4496	4504	CAAAATTCCGACGGACCGAC	59.559	GACGGTTTTGTATTGCCGGG	59.831	107	940	1046	LSC	trnK-UUU-CDS1_rps16-CDS2	rps16-CDS1_trnQ-UUG	rpoB	clpP-CDS2_clpP-CDS1
K. rotunda ‘Red Leaf’	9	p1	(A)10	10	4751	4760	AGATTTTTGTTGGATTGGCACA	57.314	GGAATCCAGCAACAAACAAGGA	59.372	144	974	1117	LSC	trnK-UUU-CDS1_rps16-CDS2	trnQ-UUG_psbK	rpoB	petB-CDS1_petB-CDS2
K. rotunda ‘Red Leaf’	10	c	(TA)5tttattcct(C)10(T)12ctttattttggtcttttttcttttaattaacttttcattttaactaattaactttaactaa(AACT)4	118	4930	5047	TCCTTGTTTGTTGCTGGATTCC	59.372	GTGCTCGACCAACAGGAACT	60.25	268	917	1184	LSC	trnK-UUU-CDS2_rps16-CDS1	psbI_trnS-GCU	psbC	petB-CDS1_petB-CDS2
K. rotunda ‘Red Leaf’	11	c	(T)10aacttgtttcaagttaaaacctttcga(T)9	46	5692	5737	GGGCAGCAACATACCTTTTGT	59.382	ACGTGATGGAGCTCGAGTAG	58.982	280	881	1160	LSC	rps16-CDS2_rps16-CDS1	trnS-GCU_trnG-GCC	psbC	petB-CDS1_petB-CDS2
K. rotunda ‘Red Leaf’	12	p1	(A)9	9	6303	6311	TTGCGAATCTGGGATAAGGA	56.312	ACCATCCTGAACAATCTGTTGGA	59.926	142	914	1055	LSC	rps16-CDS1_trnQ-UUG	atpF-CDS1_atpH	rps14	rpl16-CDS2_rpl16-CDS1
K. rotunda ‘Red Leaf’	13	p1	(A)8	8	6650	6657	GTCCAACGACCCCAAAACAA	58.895	ATCCTTCCGTCCCAGATCCT	59.734	280	855	1134	LSC	rps16-CDS1_trnQ-UUG	atpH_atpI	ycf4	rpl16-CDS2_rpl16-CDS1
K. rotunda ‘Red Leaf’	14	c	(C)9(A)9	18	6896	6913	GCCACGCCCCATTTTTATCC	59.896	TCCTAGCAACAAAAATATGCTACA	56.677	182	935	1116	LSC	trnQ-UUG_psbK	atpH_atpI	clpP-CDS2	rpl16-CDS2_rpl16-CDS1
K. rotunda ‘Red Leaf’	15	p1	(T)9	9	7966	7974	GTAATCCCGGACGTGAGGAA	59.18	GGCTGAGTGGACTAAAGCGT	60.037	233	976	1208	LSC	psbI_trnS-GCU	atpH_atpI	psbB	ndhA-CDS2_ndhA-CDS1
K. rotunda ‘Red Leaf’	16	p2	(AT)5	10	8802	8811	GCCAGGCCAGTACCTCTTTT	59.962	AGGGTAAAGGGCACAAAGCT	59.517	157	922	1078	LSC	trnS-GCU_trnG-GCC	atpH_atpI	rps3	ndhA-CDS2_ndhA-CDS1
K. rotunda ‘Red Leaf’	17	p4	(TTAT)3	12	12186	12197	TCATTTGGCTCTCACGCTCA	59.679	TGCCGAATCGACGACCTATG	59.97	269	978	1246	LSC	atpF-CDS2_atpF-CDS1	atpH_atpI	ycf2	ndhA-CDS2_ndhA-CDS1
K. rotunda ‘Red Leaf’	18	p1	(T)9	9	12375	12383	TCATTTGGCTCTCACGCTCA	59.679	TGCCGAATCGACGACCTATG	59.97	269	789	1057	LSC	atpF-CDS2_atpF-CDS1	atpH_atpI	ycf2	ndhA-CDS2_ndhA-CDS1
K. rotunda ‘Red Leaf’	19	c	(T)8gatcgatttc(T)10atttccac(TTTA)3	48	13048	13095	GTATCACTCCGATCGCCCTT	59.325	GCTTTCTTCCTTTCTGTCTTTAGCT	59.528	280	981	1260	LSC	atpF-CDS1_atpH	atpI_rps2	ycf2
K. rotunda ‘Red Leaf’	20	p4	(ATAA)3	12	14153	14164	No primer							LSC	atpH_atpI	rps2_rpoC2	ycf2
K. rotunda ‘Red Leaf’	21	p5	(AAATA)3	15	14504	14518	No primer							LSC	atpH_atpI	rpoB_trnC-GCA	ndhF
K. rotunda ‘Red Leaf’	22	p1	(A)12	12	14623	14634	No primer							LSC	atpH_atpI	rpoB_trnC-GCA	ndhD
K. rotunda ‘Red Leaf’	23	p1	(T)9	9	14762	14770	TCACATATCCATTCTTTTCTTCCA	56.088	AGAAGGGCTGGGGAGGTTAT	59.954	157	957	1113	LSC	atpH_atpI	rpoB_trnC-GCA	ndhD
K. rotunda ‘Red Leaf’	24	p1	(T)8	8	14876	14883	ATAACCTCCCCAGCCCTTCT	59.954	GCCGCGGCTTATATAGGTGA	59.754	226	980	1205	LSC	atpH_atpI	rpoB_trnC-GCA	ndhG
K. rotunda ‘Red Leaf’	25	p1	(A)11	11	15012	15022	ATAACCTCCCCAGCCCTTCT	59.954	GCCGCGGCTTATATAGGTGA	59.754	226	844	1069	LSC	atpH_atpI	trnC-GCA_petN	ndhH
K. rotunda ‘Red Leaf’	26	p1	(T)10	10	15985	15994	GCCCGCACTTACCTTTTTGC	60.666	ATTTGTGAGGGCCGCTCTAG	59.821	120	979	1098	LSC	atpI_rps2	petN_psbM	ycf1
K. rotunda ‘Red Leaf’	27	p1	(T)9	9	16772	16780	CCGGCCTCCATCATCTCTTC	59.965	AGGTCAATTCCCGGCAGAAG	60.035	147	934	1080	LSC	rps2_rpoC2	psbM_trnD-GUC	ycf1
K. rotunda ‘Red Leaf’	28	c	(T)12gttttcggtggtataaaaatgccgctgtgcctagatatcttatctgcctctccaggaaaataaatatctccggaaaatatttttagttcaatata(T)10	117	18927	19043	GGGTGTGATCCGTTGGACAT	60.035	ACAAGAAGTCGAGTAGGCGG	59.473	210	944	1153	LSC	rpoC2	psbM_trnD-GUC	ycf1
K. rotunda ‘Red Leaf’	29	p1	(A)8	8	19175	19182	CCGCCTACTCGACTTCTTGT	59.473	CGGGAATTACTAAATATGGGACCG	59.067	238	886	1123	LSC	rpoC2	trnE-UUC_trnT-GGU	ycf1
K. rotunda ‘Red Leaf’	30	p2	(AT)5	10	20403	20412	CCAATTCGACCAGGTCACCA	59.964	TCCGTGAGCCCTCAAAATGG	60.322	262	820	1081	LSC	rpoC2	trnT-GGU_psbD	ycf1
K. rotunda ‘Red Leaf’	31	p1	(T)9	9	21710	21718	CATCGGAGCCACAAAGGACT	60.036	TTGTCTCCAGCTATCGGGGA	60.033	272	869	1140	LSC	rpoC1-CDS2	trnT-GGU_psbD	ycf1
K. rotunda ‘Red Leaf’	32	p1	(A)8	8	22872	22879	AACCCTCCTCCCCTAACTCC	59.956	GGGGAATCCAACCCTACAGG	59.449	280	857	1136	LSC	rpoC1-CDS2	trnT-GGU_psbD	ycf1
K. rotunda ‘Red Leaf’	33	p1	(T)8	8	23478	23485	TGCCTGCTTAAATGCAATCTCG	59.902	GTCATCCCGCTCAATCCGAT	59.966	248	934	1181	LSC	rpoC1-CDS2_rpoC1-CDS1	psbC_trnS-UGA	ycf1
K. rotunda ‘Red Leaf’	34	p1	(T)8	8	26763	26770	CCCGCCTACACAAGCAAATT	59.112	GCCCGTGTGAGTAGGAAACA	59.966	204	938	1141	LSC	rpoB	trnS-UGA_lhbA	ycf1
K. rotunda ‘Red Leaf’	35	p1	(C)8	8	26945	26952	CACGGGCCCATATCCTTGAT	59.598	CCCGCGGGATTAATTTGGAA	58.605	268	953	1220	LSC	rpoB	trnS-UGA_lhbA	ycf1
K. rotunda ‘Red Leaf’	36	p1	(A)10	10	27881	27890	GCCAGTAGTAATATGGTTTCCCCT	59.896	ACCTGACTTCTGTTGCCACA	59.454	269	946	1214	LSC	rpoB_trnC-GCA	lhbA_trnG-UCC	ycf1
K. rotunda ‘Red Leaf’	37	c	(T)8atagcaattttgcttgtggcaacagaagtcaggtcacactatatcataatttccactttttctattgtattatagaaaacg(A)9	98	28055	28152	TGCCGGTATAGCTATCCACCT	60.203	TGTAAACCCACACCTCAAAAACA	58.913	237	957	1193	LSC	rpoB_trnC-GCA	trnG-UCC_trnfM-CAU	ycf1
K. rotunda ‘Red Leaf’	38	p1	(A)9	9	28351	28359	TGCCAGTAAGGAAAGGCAACA	60.134	ACACCCCTTAAAAACTCCCCT	58.85	166	942	1107	LSC	rpoB_trnC-GCA	psaA_ycf3-CDS3	ycf1
K. rotunda ‘Red Leaf’	39	p1	(A)9	9	28493	28501	AGGGGAGTTTTTAAGGGGTGT	58.85	TGTCGCCAAATCCGATCCAA	60.036	163	945	1107	LSC	rpoB_trnC-GCA	psaA_ycf3-CDS3	ycf2-D2
K. rotunda ‘Red Leaf’	40	c	(T)9ctcaaaatctggtccttgggtgtggctcaaaccgatacaaatagggatgaagtgagtcttacttagtaatatgattgactctcacta(T)10c(A)8	115	28756	28870	AATCTGGGTGTCGCCTGATC	59.821	TCGACCTCTGATTTTCGTCGT	59.461	269	893	1161	LSC	trnC-GCA_petN	ycf3-CDS1_trnS-GGA	ycf2-D2
K. rotunda ‘Red Leaf’	41	p1	(A)9	9	30483	30491	ACACGCAGGTAAATGTAGCCA	59.997	AGCCTAGATAGTATGGTAGAAAGA	55.68	274	979	1252	LSC	petN_psbM	rps4_trnT-UGU	ycf2-D2
K. rotunda ‘Red Leaf’	42	p1	(T)10	10	30966	30975	TCCAGCCAGATCATTTCGTT	57.213	CCCGTTGAATTTACAGGAATCCA	58.986	276	799	1074	LSC	psbM_trnD-GUC	trnT-UGU_trnL-UAA-CDS1	ycf2-D2
K. rotunda ‘Red Leaf’	43	p1	(A)11	11	31588	31598	GGACTGGAACTGGAAGGCAT	59.67	CGACAGAGTACTTGTCGGGG	59.829	163	894	1056	LSC	psbM_trnD-GUC	trnT-UGU_trnL-UAA-CDS1	ndhA-CDS2
K. rotunda ‘Red Leaf’	44	c*	(ATTT)3(T)8*gctttattttatttaatttgtatttatgtatttatataaaatac(TA)5	71	32896	32966	CGCCCGACTGTCATCATACT	59.614	ACCTCCTTTCGCTATATTCGCT	59.371	280	839	1118	LSC	trnE-UUC_trnT-GGU	trnT-UGU_trnL-UAA-CDS1
K. rotunda ‘Red Leaf’	45	p4	(ATTA)3	12	33832	33843	GGTTCAAATCCGATAAGGGGC	59.046	CAGGAGAGGGTAGACTAGTTCT	57.487	280	808	1087	LSC	trnT-GGU_psbD	trnL-UAA-CDS2_trnF-GAA
K. rotunda ‘Red Leaf’	46	c	(TCT)4tgctggatactccacgggaataaatcgata(T)10	52	34265	34316	CGCGCAAGGCAAGAATTTGT	60.664	TGGAAATGAAAGTTCCTTTTTCGT	57.785	280	958	1237	LSC	trnT-GGU_psbD	trnF-GAA_ndhJ
K. rotunda ‘Red Leaf’	47	c	(A)8tagtgaattttattttttgtttgacccattcaaaggatatattctggaatatgagtcataggacaattcaaggttcaaa(TATT)3	99	34545	34643	ATCGAGTTTAGGGGCAAGAA	56.533	TCGATTCAATTAGTCCTTATAGCT	55.263	280	981	1260	LSC	trnT-GGU_psbD	trnF-GAA_ndhJ
K. rotunda ‘Red Leaf’	48	p1	(G)8	8	36304	36311	GGCCGGAGCAATGAACCTAT	60.179	TTCTTCAAGAGTCTCGGGCC	59.391	238	885	1122	LSC	psbC	trnV-UAC-CDS1_trnM-CAU
K. rotunda ‘Red Leaf’	49	p1	(G)8	8	36575	36582	GGCCCGAGACTCTTGAAGAA	59.391	CACCCTTCTCCCCCAAAAGG	60.252	262	832	1093	LSC	psbC	trnM-CAU_atpE
K. rotunda ‘Red Leaf’	50	c	(T)10attctggctcggctaggtggaatagccgagccattccctttcccttttatg(A)9	70	37455	37524	GCATTTGTGGCATGCAGGAA	60.037	TATCGGGGGTTCGAATCCCT	60.105	278	865	1142	LSC	psbC_trnS-UGA	atpB_rbcL
K. rotunda ‘Red Leaf’	51	p2	(AT)5	10	37780	37789	AGGGATTCGAACCCCCGATA	60.105	GACATGGAGTCAAGGGGAGT	58.72	277	798	1074	LSC	trnS-UGA_lhbA	atpB_rbcL
K. rotunda ‘Red Leaf’	52	p2	(TA)6	12	37937	37948	CTCCCCTTGACTCCATGTCC	59.456	AGCAAATACAACGGGTACACT	57.588	272	899	1170	LSC	trnS-UGA_lhbA	atpB_rbcL
K. rotunda ‘Red Leaf’	53	p1	(A)9	9	38438	38446	TTCGGATTGTGAGGCCCATT	59.669	AACCCGCATCTTCTCCTTGG	60.035	220	842	1061	LSC	lhbA_trnG-UCC	rbcL_accD
K. rotunda ‘Red Leaf’	54	c	(C)8aaaaaaatagttattaattagttatacctcaa(T)8	48	38643	38690	CCAAGGAGAAGATGCGGGTT	60.035	CCTTGAGGTCACGGGTTCAA	59.892	248	837	1084	LSC	trnG-UCC_trnfM-CAU	accD_psaI
K. rotunda ‘Red Leaf’	55	p1	(T)11	11	39137	39147	CCGATGGAGACGTGTAGGTG	59.899	CAGAGGGAGAAGAAAAGGCAGA	59.696	162	907	1068	LSC	rps14	accD_psaI
K. rotunda ‘Red Leaf’	56	p1	(T)9	9	43941	43949	GTCTGGCCCATTCCTCGAAA	60.035	AGATCCGAACACTTGCCTCG	60.109	273	833	1105	LSC	psaA_ycf3-CDS3	ycf4_cemA
K. rotunda ‘Red Leaf’	57	p1	(T)9	9	44125	44133	TACTTTCCCGGCGAAACGAA	59.967	ACAAGATACGGTGGAATGACT	56.738	201	972	1172	LSC	psaA_ycf3-CDS3	petA_psbJ
K. rotunda ‘Red Leaf’	58	p1	(A)9	9	46360	46368	GAGGCTGCATCAATCGAGGA	59.894	TCCGACAACTTCCGGAGAAA	58.958	212	857	1068	LSC	ycf3-CDS2_ycf3-CDS1	petA_psbJ
K. rotunda ‘Red Leaf’	59	p1	(A)8	8	46951	46958	AACATGCATATGCCATGTCA	55.762	CTTGAACCACTCGGCCATCT	60.036	267	965	1231	LSC	ycf3-CDS1_trnS-GGA	petA_psbJ
K. rotunda ‘Red Leaf’	60	c	(TA)5attaaatataattttaaaattttttg(TA)6	48	48307	48354	TGTATCACTATCCGTATTTTTGGT	55.939	ACGTGATTGAGAGTCTCTCT	55.337	251	968	1218	LSC	rps4_trnT-UGU	psbE_petL
K. rotunda ‘Red Leaf’	61	c	(T)10atttattttccaaataatttctatatctatattagatagattttagatatatagtcttatatagattt(TA)6tccttctatttataa(AT)5aaatataaaagataaaag(AT)5cttttatataaaattttatataaaat(A)10	179	48916	49094	No primer							LSC	trnT-UGU_trnL-UAA-CDS1	psbE_petL
K. rotunda ‘Red Leaf’	62	p1	(A)9	9	49426	49434	CGGAAAGGGAAGAGATAGGACG	59.965	TGTCTATCCCCCGTCAGTTCA	60.273	216	977	1192	LSC	trnT-UGU_trnL-UAA-CDS1	psbE_petL
K. rotunda ‘Red Leaf’	63	c	(AT)6gaactgacgggggatagacaaaaaaactagataggaacatacaatacactttttcaatatagaaaaaattatctaacgaattaaacaggtc(CAAA)3	115	49588	49702	TGAAAGGTAGGGGGAAAGGT	57.857	CGCCATATCCCCCTTGATACC	60.065	274	891	1164	LSC	trnT-UGU_trnL-UAA-CDS1	petG_trnW-CCA
K. rotunda ‘Red Leaf’	64	p1	(T)9	9	50398	50406	ATCGTGAGGGTTCAAGTCCC	59.386	TGTGTTGTGAAAGAGTGGAGTGA	60.055	142	931	1072	LSC	trnL-UAA-CDS2_trnF-GAA	petG_psaJ
K. rotunda ‘Red Leaf’	65	p1	(T)10	10	50989	50998	AGTGCCGTCTCCTTTTTCTT	57.36	TGGACCCCGGAAAGTCAAAG	59.89	130	934	1063	LSC	trnF-GAA_ndhJ	psaJ_rpl33
K. rotunda ‘Red Leaf’	66	p1	(T)8	8	51174	51181	CTTTGACTTTCCGGGGTCCA	59.89	ACGCCCCGTTCTAGATGAAA	59.1	206	859	1064	LSC	trnF-GAA_ndhJ	rps18_rpl20
K. rotunda ‘Red Leaf’	67	p4	(ATTT)3	12	55253	55264	ACGTGTAAACGAGGTGCTCT	59.328	GGAACCCATCACTTCGGGAA	59.673	206	884	1089	LSC	trnV-UAC-CDS1_trnM-CAU	rpl20_rps12-CDS1
K. rotunda ‘Red Leaf’	68	p1	(T)8	8	55492	55499	CGGCGGTAGTCATTGGTTCA	60.391	AGACGAGCTAGGACACGAGT	60.036	253	906	1158	LSC	trnM-CAU_atpE	rps12-D2-CDS1_clpP-CDS3
K. rotunda ‘Red Leaf’	69	p1	(T)9	9	57715	57723	AGTTGATGTCACCCAACCGA	59.238	AGCCAACGAGATCGAAATACTGA	59.869	241	914	1154	LSC	atpB_rbcL	clpP-CDS1_psbB
K. rotunda ‘Red Leaf’	70	p1	(T)9	9	57884	57892	TCAAGTTCAGCCAATCCCTCT	59.012	GGCATAATTCATCCGAAAAAGGGT	59.901	254	810	1063	LSC	atpB_rbcL	psbB_psbT
K. rotunda ‘Red Leaf’	71	p1	(T)10	10	58210	58219	TGCAAAACAAACATTAGGTTGCG	59.446	TGGTGACATAAGTCCCTCCCT	59.92	258	858	1115	LSC	atpB_rbcL	psbH_petB-CDS1
K. rotunda ‘Red Leaf’	72	p1	(A)9	9	59859	59867	AAGTCGGCCCAGTCTTTTCC	60.251	AGAAAGACACAGCTTTTTCCCA	58.369	251	951	1201	LSC	rbcL_accD	petD-CDS2_rpoA
K. rotunda ‘Red Leaf’	73	p2	(AT)5	10	61890	61899	TCGACCCAATAGTACCACGT	58.162	TCCGAAACCTCTGTCTATCTACA	58.148	248	818	1065	LSC	accD_psaI	infA_rps8
K. rotunda ‘Red Leaf’	74	p2	(AT)5	10	62099	62108	No primer							LSC	accD_psaI	rps3_rpl22
K. rotunda ‘Red Leaf’	75	p1	(T)8	8	62946	62953	TGCTGGGCCTGTATCCTTTT	59.296	GACCCGCGATCCCATAGAAA	59.608	154	893	1046	LSC	ycf4	rpl22_rps19
K. rotunda ‘Red Leaf’	76	c	(A)9tttaaattcaatttacagatcaaaatg(A)8	44	63841	63884	AGAGTCGACGAATGAAGCGG	60.179	GCAAGATAGGGAAGGGAGGC	59.89	101	972	1072	LSC	ycf4_cemA	rps19_rpl2-CDS1
K. rotunda ‘Red Leaf’	77	c	(AT)5catatatggatcaacaaaaaatctccaaaccccttttgttgctttgtttatac(T)9	72	65827	65898	TGAATTTCTAGGTGCGGGGA	58.719	AGTTCCGGTTTGCCATCCTT	59.888	245	924	1168	LSC	petA_psbJ	trnH-GUG_rpl2-CDS2
K. rotunda ‘Red Leaf’	78	p4	(AGAA)3	12	66185	66196	AAGGATGGCAAACCGGAACT	59.888	TTCTATGGATTTCTACGCATAAGA	55.521	255	791	1045	LSC	petA_psbJ	trnL-CAA_ndhB-CDS2
K. rotunda ‘Red Leaf’	79	p1	(T)10	10	66405	66414	AGAGGAAGGACGGAGACTATGA	59.49	GGTAAGGTCCCGCTGAGTTC	60.108	276	883	1158	LSC	petA_psbJ	rps12-CDS2_trnV-GAC
K. rotunda ‘Red Leaf’	80	p1	(A)8	8	67438	67445	GCTTCCGGACATTCTGAGCT	60.108	CCGATCTAGACAGCGTTGCT	59.899	209	960	1168	LSC	psbE_petL	trnN-GUU_ndhF
K. rotunda ‘Red Leaf’	81	p5	(AATTA)3	15	67839	67853	AGTGTGAATCAATGGTTTCTTGT	56.886	ACGACTACGACCAACCAATT	57.174	198	927	1124	LSC	psbE_petL	trnN-GUU_ndhF
K. rotunda ‘Red Leaf’	82	p4	(GAAA)3	12	68137	68148	AATTGGTTGGTCGTAGTCGT	57.174	ACCTTTATTTTGGATCTAACAGTTGCA	59.767	259	807	1065	LSC	psbE_petL	trnN-GUU_ndhF
K. rotunda ‘Red Leaf’	83	p1	(T)10	10	69125	69134	GGAGGTCCAATGCAAGTTGC	59.755	GGGTCTCCAAAACCCGATGT	59.962	133	964	1096	LSC	petG_trnW-CCA	trnN-GUU_ndhF
K. rotunda ‘Red Leaf’	84	p1	(T)10	10	69476	69485	ACAGGATTTGAACCCGTGACA	59.858	TTGTAGAATGAGACTGCCCG	57.327	103	934	1036	LSC	petG_psaJ	trnN-GUU_ndhF
K. rotunda ‘Red Leaf’	85	p3	(TTC)4	12	70502	70513	TGATAATTGCAACGAAATTTTTAGAA	55.295	GACCAGGCGTATTGTGTCGA	60.109	268	929	1196	LSC	psaJ_rpl33	trnN-GUU_ndhF
K. rotunda ‘Red Leaf’	86	c	(A)8ttccca(T)8	22	71428	71449	CGATCCCCCGAACTCGAATT	59.896	ACAGAATTCCCCGGAGTGAC	59.386	247	824	1070	LSC	rps18_rpl20	trnN-GUU_ndhF
K. rotunda ‘Red Leaf’	87	p1	(A)8	8	72117	72124	TCAGCCATCCTTTTATCCCCC	59.501	ATAGAGAGGACCTCGCCGTT	60.107	221	838	1058	LSC	rpl20_rps12-CDS1	trnN-GUU_ndhF
K. rotunda ‘Red Leaf’	88	p2	(TA)7	14	72756	72769	AGAGCGGGAGATTTCGTAACA	59.177	ATCTTGTAGGGGCGGATCCT	60.105	280	924	1203	LSC	rps12-D2-CDS1_clpP-CDS3	trnN-GUU_ndhF
K. rotunda ‘Red Leaf’	89	p1	(T)8	8	73504	73511	ACCACCCTTCCTTTCGTAGG	59.018	TCGGGAGTACATTTCAGCGT	59.107	214	876	1089	LSC	clpP-CDS3_clpP-CDS2	ndhF_rpl32
K. rotunda ‘Red Leaf’	90	p1	(T)9	9	73764	73772	ACGCTGAAATGTACTCCCGA	59.107	TAGCATTCCCTCACGCTTGG	60.108	238	810	1047	LSC	clpP-CDS3_clpP-CDS2	ndhF_rpl32
K. rotunda ‘Red Leaf’	91	p4	(ATAA)3	12	73959	73970	AAGCGGCTATTCCCATGCAT	60.179	TGCGTGTACGGCTCCTAAAG	60.109	277	898	1174	LSC	clpP-CDS2	rpl32_trnL-UAG
K. rotunda ‘Red Leaf’	92	c	(A)9cgtttttcttccatttttcaaaaaaacatgagatgtattctcgcttccttacctat(A)9	74	74239	74312	CCTTTGGATGCATACGGTTCA	58.635	GGGCCCATTCAGGAACAAGA	59.96	280	895	1174	LSC	clpP-CDS2_clpP-CDS1	ccsA_ndhD
K. rotunda ‘Red Leaf’	93	p1	(T)9	9	74507	74515	TCTTGTTCCTGAATGGGCCC	59.96	ACGTCCAACCAATAACCAACAG	59.118	199	887	1085	LSC	clpP-CDS2_clpP-CDS1	psaC_ndhE
K. rotunda ‘Red Leaf’	94	p1	(T)9	9	75457	75465	TCCTCCCATTGCGTATTGGT	59.084	ACCAAGGCAAACCCATGGAA	60.105	242	799	1040	LSC	clpP-CDS1_psbB	psaC_ndhE
K. rotunda ‘Red Leaf’	95	p1	(T)8	8	76216	76223	TTGGGCATATTAGCGGGCTT	59.815	GTCTAGTCCGGCGCTAACTC	59.971	258	887	1144	LSC	psbB	ndhG_ndhI
K. rotunda ‘Red Leaf’	96	p1	(T)12	12	77039	77050	TGCTCTGGTATCTTTCGCCTC	59.863	ACCTTAGGCGGTTCTCGAAA	59.029	269	978	1246	LSC	psbB_psbT	ndhG_ndhI
K. rotunda ‘Red Leaf’	97	p1	(A)8	8	77875	77882	CTAATGGGGGTCGCTATGGC	60.322	ACGGTCGAACTACCCGAATG	59.828	191	872	1062	LSC	psbH_petB-CDS1	trnV-GAC-D2_rps12-D2-CDS2
K. rotunda ‘Red Leaf’	98	p1	(T)8	8	78224	78231	CCTCGAAACCGGACTCCAAA	59.966	TAAAGCCAAGCCTCAAGCCA	59.888	211	926	1136	LSC	petB-CDS1_petB-CDS2	ndhB-D2-CDS2_trnL-CAA-D2
K. rotunda ‘Red Leaf’	99	c	(AT)5aatagttaaaaaagataaataaatagttaaataagagtcaatacacattac(A)10	71	78440	78510	TGGCTTGAGGCTTGGCTTTA	59.888	TCAAGTTGGCTCATCCGTCT	59.023	264	901	1164	LSC	petB-CDS1_petB-CDS2	rpl2-D2-CDS2_trnH-GUG-D2
K. rotunda ‘Red Leaf’	100	p1	(T)9	9	78653	78661	AGACGGATGAGCCAACTTGA	59.023	TCATCTCGTACGGCTCAAGC	59.899	193	932	1124	LSC	petB-CDS1_petB-CDS2	trnH-GUG-D2_rps19-D2
K. rotunda ‘Red Leaf’	101	p1	(A)8	8	81094	81101	TCCACGAAAATACGAATTGTGTCA	59.249	ACCAGACACTTTACGGAAGCA	59.585	162	900	1061	LSC	petD-CDS2_rpoA	rps19-D2_end
K. rotunda ‘Red Leaf’	102	p3	(GGA)4	12	83285	83296	TCCAGGTAAGCTCCTTGAAGT	58.379	TATCAGCCGGCCTGGTTTAC	59.821	275	899	1173	LSC	infA_rps8
K. rotunda ‘Red Leaf’	103	p1	(T)8	8	85058	85065	GCTCCTCGCGAATGAAAAGA	58.64	TCGCCCGCGAAACTTTAGAT	60.109	280	800	1079	LSC	rpl16-CDS2_rpl16-CDS1
K. rotunda ‘Red Leaf’	104	p4	(TTCT)3	12	85531	85542	AACTCTGCAATGGAGCTCCC	60.035	ATGGGTTGGGTTGTGAAGCA	60.106	277	788	1064	LSC	rpl16-CDS2_rpl16-CDS1
K. rotunda ‘Red Leaf’	105	p1	(T)9	9	85785	85793	TGCTTCACAACCCAACCCAT	60.106	GCTATGCTTAGTGTGTGACTCG	59.145	271	791	1061	LSC	rpl16-CDS2_rpl16-CDS1
K. rotunda ‘Red Leaf’	106	p1	(T)8	8	86352	86359	TTGATCCGCCCTGCAATTTG	59.468	TAGAGGGCCAAACAGGAAGC	59.672	253	799	1051	LSC	rps3
K. rotunda ‘Red Leaf’	107	p1	(T)8	8	86672	86679	ACCAAGTCTGAAACCAAGTGGA	59.759	TCGAGCTCGAGGACGTAGTT	60.391	218	946	1163	LSC	rps3_rpl22
K. rotunda ‘Red Leaf’	108	c	(T)18attttttgcgtatagcataca(TATT)4	55	87164	87218	CCGAAATTGAGTTATTTATCATAAGGT	56.324	ACGAGACACGCAAGAAACGA	60.249	273	937	1209	_	rpl22_rps19
K. rotunda ‘Red Leaf’	109	c	(T)9agtgaacgtgtcatgtcacagtgtattactcc(T)9	50	87592	87641	GGTAGATGCCCGAGACCAAG	59.895	ACATCCGCCCCTTTTCTAGC	60.107	276	905	1180	IRa	rps19_rpl2-CDS1
K. rotunda ‘Red Leaf’	110	p1	(A)10	10	87859	87868	GTTCAATTCCCGTCGTTCGC	60.179	GCCGGATCTAAGTGTTGGCT	60.108	274	959	1232	IRa	trnH-GUG_rpl2-CDS2
K. rotunda ‘Red Leaf’	111	p1	(A)8	8	90601	90608	CTAACCGGAGTTCACGGTGG	60.389	GTCCTTGCGGATCGGATCAT	59.966	176	956	1131	IRa	ycf2
K. rotunda ‘Red Leaf’	112	p1	(A)8	8	91923	91930	CGAGCCGGATCTGGTGTATC	60.039	CATTCCCGCAGTAGATCCGG	60.32	209	937	1145	IRa	ycf2
K. rotunda ‘Red Leaf’	113	c	(A)9catatttttggg(GA)5	31	93197	93227	TTTTCTTCGTGCGTCGGTAA	58.15	TAGCTCTACGAACGAACGGC	59.902	184	981	1164	IRa	ycf2
K. rotunda ‘Red Leaf’	114	p1	(A)9	9	93566	93574	GCCGTTCGTTCGTAGAGCTA	59.902	TCTGCCCTTTCTCAACGCAT	59.963	272	776	1047	IRa	ycf2
K. rotunda ‘Red Leaf’	115	p2	(TA)5	10	98139	98148	GTCGTGTCATATAGGCCCGG	60.039	GGATGGGTCATTCGAGCGTA	59.612	185	934	1118	IRa	trnL-CAA_ndhB-CDS2
K. rotunda ‘Red Leaf’	116	c	(T)8gaatatctactta(T)15	36	102722	102757	CGATCAATCCCTTTGCCCCT	60.107	CGTACCCTTCGCTCAATGAGA	59.866	268	900	1167	IRa	rps12-CDS2_trnV-GAC
K. rotunda ‘Red Leaf’	117	p1	(A)8	8	113935	113942	AGAATGCCGTCGCCTATTGT	59.822	CCGGATCCTCCTTTTCTTCCC	60.134	172	870	1041	IRa	trnN-GUU_ndhF
K. rotunda ‘Red Leaf’	118	p1	(T)8	8	114138	114145	TATAAGCGGTGGAATCGTCC	57.193	TGCTCATTGGTAGAAACCCA	56.736	245	919	1163	IRa	trnN-GUU_ndhF
K. rotunda ‘Red Leaf’	119	c	(T)8gatcgagtagaaaacata(T)10	36	115175	115210	AGGATCCTTACGCGCTCAAA	59.465	TCGTTTTCATCGAGAGCCTTCA	60.029	246	928	1173	IRa	trnN-GUU_ndhF
K. rotunda ‘Red Leaf’	120	p1	(A)9	9	115723	115731	ACCCCGAGTGGTATGAGGAT	59.735	GGGCAGGACCAAAAGGAAGT	60.179	276	802	1077	IRa	trnN-GUU_ndhF
K. rotunda ‘Red Leaf’	121	p1	(A)9	9	115842	115850	GCCCGAACCCTACCTTCTTT	59.673	TTGCATGGTCGATTCAGGAA	57.512	270	955	1224	IRa	trnN-GUU_ndhF
K. rotunda ‘Red Leaf’	122	p4	(ATTT)3	12	115966	115977	GCCCGAACCCTACCTTCTTT	59.673	TTGCATGGTCGATTCAGGAA	57.512	270	831	1100	IRa	trnN-GUU_ndhF
K. rotunda ‘Red Leaf’	123	p1	(A)9	9	116179	116187	TCAGGAATCAAATAGAAGAAATCGCA	59.177	GTGCATTGACCTTCGAAATGCT	60.095	216	964	1179	IRa	trnN-GUU_ndhF
K. rotunda ‘Red Leaf’	124	p1	(A)8	8	116370	116377	TCGAAGGTCAATGCACAACT	57.745	GGGTACCGCGATATTGAAGT	57.479	277	973	1249	IRa	trnN-GUU_ndhF
K. rotunda ‘Red Leaf’	125	c	(GAAT)3ggaaaaactggttaaagggtaattatgcatacaatttatctcagagcaaatggtctcgattagtattagtagcgaaaaaatggcg(A)8	105	116717	116821	ATCGCGGTACCCATCCTTTT	59.455	TCATTGATTCTTTATTGTGAATCGT	55.64	252	891	1142	IRa	trnN-GUU_ndhF
K. rotunda ‘Red Leaf’	126	p1	(T)8	8	117661	117668	AGCATAGTATTGTCCGATTCGT	57.414	ACTTTTGATGGGCATTTGCG	57.917	266	926	1191	SSC	ndhF
K. rotunda ‘Red Leaf’	127	p1	(T)9	9	119532	119540	TGGGTATGGCACTCTTACCT	57.736	ACGCATATGTATACATACCCTATGACA	59.659	118	934	1051	SSC	ndhF_rpl32
K. rotunda ‘Red Leaf’	128	p1	(T)10	10	119748	119757	TGTCATAGGGTATGTATACATATGCGT	59.659	TGTTCCTTTTAGACGTTATCCA	55.134	274	809	1082	SSC	ndhF_rpl32
K. rotunda ‘Red Leaf’	129	p1	(T)10	10	120280	120289	TCGGAATTGACATACCCCGA	58.513	TGCATTTCTATCACAATCATACTCT	56.416	260	788	1047	SSC	rpl32_trnL-UAG
K. rotunda ‘Red Leaf’	130	p1	(A)10	10	122332	122341	TGTTCGGCGTTTAAAAGCGG	60.041	TGGATTCTGGACCACGAGAAC	59.725	210	966	1175	SSC	ccsA_ndhD
K. rotunda ‘Red Leaf’	131	c	(AATA)3ggagttaatatcattcctattgccattacaaaagtaattagtatttttgacattaaaagaaatcttttactagtaattattcc(A)8ctaatgattctgcaacaaaaccactcattcccggcaatgcaagagaagccattgaaaaactactgaacatggtaaaaagttttggcattgggatcgata(C)8	210	122571	122780	TCCATAGAACATCTGACGTAACA	57.092	ACGACTTGTGATAGAATGAGTCT	57.094	279	971	1249	SSC	ndhD
K. rotunda ‘Red Leaf’	132	p1	(A)8	8	123803	123810	TGATGACAGAAAACGTGGGTCA	60.159	AGTACGGGCTTTTGTGGTCA	59.529	202	907	1108	SSC	ndhD
K. rotunda ‘Red Leaf’	133	c	(AT)6taatgtatatc(AT)6taatgtatat(TA)5	55	124626	124680	No primer							SSC	psaC_ndhE
K. rotunda ‘Red Leaf’	134	c	(TA)8atattaatcttatatttttcctatattttttatttttatttaattttatttataattttattttattta(TATT)3ttatatttat(TTATA)3(TAT)4	134	124795	124928	No primer							SSC	psaC_ndhE
K. rotunda ‘Red Leaf’	135	p1	(A)10	10	125764	125773	GGCGAGCCATAGTAATTACACC	58.935	ACCGTTGGAGATGGAGTCAC	59.391	247	802	1048	SSC	ndhG
K. rotunda ‘Red Leaf’	136	p1	(A)8	8	126111	126118	CTGTGCAGCAGCCACAAAAA	60.179	TGGATAAACCTTTTTCCTTGACT	56.008	261	795	1055	SSC	ndhG_ndhI
K. rotunda ‘Red Leaf’	137	p4	(AAAT)3	12	126406	126417	GAATTGTATATTTTGAAATTCTCGTGA	55.41	CCCTTGATTCAAGAACGATTACCA	59.059	179	922	1100	SSC	ndhG_ndhI
K. rotunda ‘Red Leaf’	138	p1	(T)8	8	127315	127322	TGTCATTCCAAAGACTCCAGCT	59.627	GCTGAATGTGAGAGATTGCCC	59.325	243	976	1218	SSC	ndhA-CDS2
K. rotunda ‘Red Leaf’	139	c	(A)8gatctgtcggagagtcccaaattaaaccaatgaaattccgttcgcaaaaataag(A)9	71	127792	127862	CCGTACATGAGACCTCAGCC	59.897	ACTTTGATTATAAGGGATGAGATGA	55.59	203	903	1105	SSC	ndhA-CDS2_ndhA-CDS1
K. rotunda ‘Red Leaf’	140	p1	(T)8	8	128067	128074	GCTTCGGAATTCATCTCATCCC	59.189	CAAAGTACCCGCCTCTGAGA	59.104	277	796	1072	SSC	ndhA-CDS2_ndhA-CDS1
K. rotunda ‘Red Leaf’	141	p1	(T)13	13	128295	128307	CTCAGAGGCGGGTACTTTGA	59.104	TCAGTGGACAATTAGGAACACA	57.302	255	826	1080	SSC	ndhA-CDS2_ndhA-CDS1
K. rotunda ‘Red Leaf’	142	p1	(A)9	9	128631	128639	CCCGCTTCAAGATATGATGACG	59.266	TCTCTACGTGTGATTCGTTGA	56.818	274	817	1090	SSC	ndhA-CDS2_ndhA-CDS1
K. rotunda ‘Red Leaf’	143	p1	(T)9	9	130428	130436	GCATTGATGGGTGGTGAGGA	60.034	GTCGACGTATGCTGGCCTAT	59.686	264	956	1219	SSC	ndhH
K. rotunda ‘Red Leaf’	144	p1	(T)12	12	131657	131668	TCTGGATTCCCATTCACAAGCA	59.959	CGTCTAGCTTTTATAACGGGTGG	59.199	185	928	1112	SSC	ycf1
K. rotunda ‘Red Leaf’	145	c	(T)8gt(TTTG)3gatctgacacaagatttgtcttttcttcgtttttttcttggttttttaattttattaaaatagaatctttgacacttttattttgactaa(T)12	124	132081	132204	TCCTTGCTTTTCTTGCATCGT	58.77	ACCGTGGATCATCCCAATCA	58.788	240	933	1172	SSC	ycf1
K. rotunda ‘Red Leaf’	146	c	(T)12acaaaaaactctttccctttttcgattcattcccatccaatc(A)8ttttttgattggagttg(T)8gtatagatttgtttctttttcttgatgttttgaaag(A)8gatc(T)9	144	132326	132469	TCTGAATTCCGGGAAGAACCA	59.018	ACATATCGGTGCCAAACTTGA	57.934	247	963	1209	SSC	ycf1
K. rotunda ‘Red Leaf’	147	c*	(ATA)4(AT)5*	19	132791	132809	CCATACAACAATTCGGGTTTCTGT	59.782	ACAGTGTATTTATGGCCGAATCA	58.224	194	895	1088	_	ycf1
K. rotunda ‘Red Leaf’	148	c	(T)8cgccattttttcgctactaatactaatcgagaccatttgctctgagataaattgtatgcataattaccctttaaccagtttttc(CATT)3	104	132982	133085	TGTGAATCGTACAATTTTGATTGA	55.643	ATCGCGGTACCCATCCTTTT	59.455	237	975	1211	IRb	ycf1
K. rotunda ‘Red Leaf’	149	p1	(T)8	8	133426	133433	ACCGCGATATTGAAGTACAGA	56.93	AGCATTTCGAAGGTCAATGCAC	60.095	279	760	1038	IRb	ycf1
K. rotunda ‘Red Leaf’	150	p1	(T)9	9	133616	133624	TGGTCTTTTATCATCATAGGCTGGA	59.631	TCCTGAATCGACCATGCAAA	57.512	166	972	1137	IRb	ycf1
K. rotunda ‘Red Leaf’	151	p4	(AAAT)3	12	133826	133837	TTGCATGGTCGATTCAGGAA	57.512	GCCCGAACCCTACCTTCTTT	59.673	270	909	1178	IRb	ycf1
K. rotunda ‘Red Leaf’	152	p1	(T)9	9	133953	133961	TTGCATGGTCGATTCAGGAA	57.512	GCCCGAACCCTACCTTCTTT	59.673	270	782	1051	IRb	ycf1
K. rotunda ‘Red Leaf’	153	p1	(T)9	9	134072	134080	GGGCAGGACCAAAAGGAAGT	60.179	ACCCCGAGTGGTATGAGGAT	59.735	276	929	1204	IRb	ycf1
K. rotunda ‘Red Leaf’	154	c	(A)10tatgttttctactcgatc(A)8	36	134593	134628	TCGTTTTCATCGAGAGCCTTCA	60.029	AGGATCCTTACGCGCTCAAA	59.465	246	860	1105	IRb	ycf1
K. rotunda ‘Red Leaf’	155	p1	(A)8	8	135658	135665	TGCTCATTGGTAGAAACCCA	56.736	TATAAGCGGTGGAATCGTCC	57.193	245	842	1086	IRb	ycf1
K. rotunda ‘Red Leaf’	156	p1	(T)8	8	135861	135868	CCGGATCCTCCTTTTCTTCCC	60.134	AGAATGCCGTCGCCTATTGT	59.822	172	964	1135	IRb	ycf1
K. rotunda ‘Red Leaf’	157	c	(A)15taagtagatattc(A)8	36	147046	147081	CGTACCCTTCGCTCAATGAGA	59.866	CGATCAATCCCTTTGCCCCT	60.107	268	866	1133	IRb	trnV-GAC-D2_rps12-D2-CDS2
K. rotunda ‘Red Leaf’	158	p2	(AT)5	10	151654	151663	GGATGGGTCATTCGAGCGTA	59.612	GTCGTGTCATATAGGCCCGG	60.039	185	890	1074	IRb	ndhB-D2-CDS2_trnL-CAA-D2
K. rotunda ‘Red Leaf’	159	p1	(T)9	9	156229	156237	TCTGCCCTTTCTCAACGCAT	59.963	GCCGTTCGTTCGTAGAGCTA	59.902	272	959	1230	IRb	ycf2-D2
K. rotunda ‘Red Leaf’	160	c	(TC)5cccaaaaatatg(T)9	31	156576	156606	ACCTGTGACTCGATTGGCAA	59.604	GGCTGAATCCCGTGAAACCA	60.608	280	974	1253	IRb	ycf2-D2
K. rotunda ‘Red Leaf’	161	p1	(T)8	8	157873	157880	CATTCCCGCAGTAGATCCGG	60.32	CGAGCCGGATCTGGTGTATC	60.039	209	860	1068	IRb	ycf2-D2
K. rotunda ‘Red Leaf’	162	p1	(T)8	8	159195	159202	GTCCTTGCGGATCGGATCAT	59.966	CTAACCGGAGTTCACGGTGG	60.389	176	874	1049	IRb	ycf2-D2
K. rotunda ‘Red Leaf’	163	p1	(T)10	10	161935	161944	GCCGGATCTAAGTGTTGGCT	60.108	GTTCAATTCCCGTCGTTCGC	60.179	274	775	1048	IRb	rpl2-D2-CDS2_trnH-GUG-D2
K. rotunda ‘Red Leaf’	164	c	(A)9ggagtaatacactgtgacatgacacgttcact(A)9	50	162162	162211	ACATCCGCCCCTTTTCTAGC	60.107	GGTAGATGCCCGAGACCAAG	59.895	276	867	1142	IRb	trnH-GUG-D2_rps19-D2
K. rotunda ‘Red Leaf’	165	c	(ATAA)4atatgtatgctatacgcaaaaaat(A)9	49	162582	162630	No primer							IRb	rps19-D2_end

## Sheet: i. K. rotunda ‘Silver Diamonds’
ID	SSR nr.	SSR type	SSR	size	start	end	FORWARD PRIMER1 (5'-3')	Tm	REVERSE PRIMER1 (5'-3')	Tm	PRODUCT1 size (bp)	start (bp)	end (bp)	LSC/SSC/IRs	intergenic regions/protein coding genes/intron regions	psbA_trnK-UUU-CDS2	matK	rps16-CDS2_rps16-CDS1
K. rotunda ‘Silver Diamonds’	1	c	(A)9tcttga(T)9	24	1405	1428	CAACATCAACCGAACAGACGT	59.135	CGACTAGTTCCGGGTTCGAG	59.902	161	906	1066	LSC	psbA_trnK-UUU-CDS2	matK_trnK-UUU-CDS1	matK	atpF-CDS2_atpF-CDS1
K. rotunda ‘Silver Diamonds’	2	p1	(A)10	10	2317	2326	AGCATTTGATTCCTTACCATCA	55.752	CGATTCTGGGTTCAAGAGGGA	59.445	199	943	1141	LSC	matK	trnK-UUU-CDS1_rps16-CDS2	matK	atpF-CDS2_atpF-CDS1
K. rotunda ‘Silver Diamonds’	3	p2	(AT)5	10	2653	2662	CGCTCAAGAAGGACTCCAGA	59.109	ACCCTATCCCGTCCATATGGA	59.564	279	919	1197	LSC	matK	trnK-UUU-CDS1_rps16-CDS2	rpoC2	rpoC1-CDS2_rpoC1-CDS1
K. rotunda ‘Silver Diamonds’	4	p1	(A)8	8	3030	3037	ACTGCAGCGAAAATGGAGTT	58.391	TGAACCCCAAAACTCCTTGG	57.919	221	942	1162	LSC	matK	trnK-UUU-CDS1_rps16-CDS2	rpoC2	ycf3-CDS2_ycf3-CDS1
K. rotunda ‘Silver Diamonds’	5	p1	(A)11	11	3680	3690	ACACATTCGTCTCTAACCCA	56.194	CTGGTACGGGAAAGGATGGG	59.82	101	955	1055	LSC	matK_trnK-UUU-CDS1	trnK-UUU-CDS1_rps16-CDS2	rpoC2	trnL-UAA-CDS1_trnL-UAA-CDS2
K. rotunda ‘Silver Diamonds’	6	p1	(A)9	9	4206	4214	ACCGTTGAGTTAGCAACCCA	59.529	GTCGGTCCGTCGGAATTTTG	59.559	227	967	1193	LSC	trnK-UUU-CDS1_rps16-CDS2	trnK-UUU-CDS1_rps16-CDS2	rpoC1-CDS2	clpP-CDS3_clpP-CDS2
K. rotunda ‘Silver Diamonds’	7	p1	(A)10	10	4327	4336	TGAATTAGACTGCGCGACCC	60.46	GACGGTTTTGTATTGCCGGG	59.831	236	924	1159	LSC	trnK-UUU-CDS1_rps16-CDS2	rps16-CDS1_trnQ-UUG	rpoC1-CDS2	clpP-CDS3_clpP-CDS2
K. rotunda ‘Silver Diamonds’	8	p1	(A)9	9	4440	4448	CAAAATTCCGACGGACCGAC	59.559	GACGGTTTTGTATTGCCGGG	59.831	107	940	1046	LSC	trnK-UUU-CDS1_rps16-CDS2	rps16-CDS1_trnQ-UUG	rpoB	clpP-CDS2_clpP-CDS1
K. rotunda ‘Silver Diamonds’	9	p1	(A)9	9	4695	4703	AGATTTTTGTTGGATTGGCACA	57.314	GGAATCCAGCAACAAACAAGGA	59.372	143	974	1116	LSC	trnK-UUU-CDS1_rps16-CDS2	rps16-CDS1_trnQ-UUG	rpoB	clpP-CDS2_clpP-CDS1
K. rotunda ‘Silver Diamonds’	10	c	(TA)5tttattcct(C)11	30	4873	4902	TCCTTGTTTGTTGCTGGATTCC	59.372	GTGCTCGACCAACAGGAACT	60.25	255	917	1171	LSC	trnK-UUU-CDS1_rps16-CDS2	trnQ-UUG_psbK	psbC	clpP-CDS2_clpP-CDS1
K. rotunda ‘Silver Diamonds’	11	c	(A)8c(T)8aacttgtttcaagttaaaacctttcga(T)9	53	5614	5666	GGGCAGCAACATACCTTTTGT	59.382	ACGTGATGGAGCTCGAGTAG	58.982	279	889	1167	LSC	rps16-CDS2_rps16-CDS1	psbI_trnS-GCU	psbC	petB-CDS1_petB-CDS2
K. rotunda ‘Silver Diamonds’	12	p1	(A)10	10	6232	6241	TTGCGAATCTGGGATAAGGA	56.312	ACCATCCTGAACAATCTGTTGGA	59.926	143	914	1056	LSC	rps16-CDS1_trnQ-UUG	atpF-CDS1_atpH	rps14	petB-CDS1_petB-CDS2
K. rotunda ‘Silver Diamonds’	13	p1	(A)8	8	6521	6528	TCAAGTACCAACCAAGAGTTCA	57.236	GTTCGAATCCTTCCGTCCCA	59.752	280	976	1255	LSC	rps16-CDS1_trnQ-UUG	atpH_atpI	ycf4	petB-CDS1_petB-CDS2
K. rotunda ‘Silver Diamonds’	14	p1	(A)8	8	6636	6643	TCAAGTACCAACCAAGAGTTCA	57.236	GTTCGAATCCTTCCGTCCCA	59.752	280	861	1140	LSC	rps16-CDS1_trnQ-UUG	atpH_atpI	clpP-CDS2	petD-CDS1_petD-CDS2
K. rotunda ‘Silver Diamonds’	15	c	(C)8(A)9	17	6882	6898	GCCACGCCCCATTTTTATCC	59.896	TCCTAGCAACAAAAATATGCTACA	56.677	181	935	1115	LSC	trnQ-UUG_psbK	atpH_atpI	psbB	rpl16-CDS2_rpl16-CDS1
K. rotunda ‘Silver Diamonds’	16	p1	(T)10	10	7950	7959	GTAATCCCGGACGTGAGGAA	59.18	GGCTGAGTGGACTAAAGCGT	60.037	234	976	1209	LSC	psbI_trnS-GCU	atpH_atpI	rps3	rpl16-CDS2_rpl16-CDS1
K. rotunda ‘Silver Diamonds’	17	p4	(TTAT)3	12	12102	12113	TCATTTGGCTCTCACGCTCA	59.679	TCTGGTCTAGTCGGAAGAGTCT	59.427	161	978	1138	LSC	atpF-CDS2_atpF-CDS1	atpI_rps2	ycf2	rpl16-CDS2_rpl16-CDS1
K. rotunda ‘Silver Diamonds’	18	c	(T)10catttttttgaatgaaaaaaggaaatatgattataaaaattaa(AAT)4tatattata(T)10	84	12285	12368	AGACTCTTCCGACTAGACCAGA	59.427	TGCCGAATCGACGACCTATG	59.97	199	934	1132	LSC	atpF-CDS2_atpF-CDS1	rps2_rpoC2	ycf2	ndhA-CDS2_ndhA-CDS1
K. rotunda ‘Silver Diamonds’	19	c	(T)8gatcgatttc(T)13atttccac(TTTA)3	51	13033	13083	TTGTATCACTCCGATCGCCC	59.612	TCATTGTTTGGAAGTGTTTCAACA	57.969	233	979	1211	LSC	atpF-CDS1_atpH	rpoB_trnC-GCA	ycf2	ndhA-CDS2_ndhA-CDS1
K. rotunda ‘Silver Diamonds’	20	p1	(A)11	11	14558	14568	No primer							LSC	atpH_atpI	rpoB_trnC-GCA	ycf2	ndhA-CDS2_ndhA-CDS1
K. rotunda ‘Silver Diamonds’	21	p1	(T)8	8	14696	14703	TCACATATCCATTCTTTTCTTCCA	56.088	AGAAGGGCTGGGGAGGTTAT	59.954	156	957	1112	LSC	atpH_atpI	rpoB_trnC-GCA	ndhF	ndhA-CDS2_ndhA-CDS1
K. rotunda ‘Silver Diamonds’	22	p1	(T)8	8	14809	14816	ATAACCTCCCCAGCCCTTCT	59.954	GCCGCGGCTTATATAGGTGA	59.754	225	980	1204	LSC	atpH_atpI	rpoB_trnC-GCA	ndhD
K. rotunda ‘Silver Diamonds’	23	p1	(A)10	10	14945	14954	ATAACCTCCCCAGCCCTTCT	59.954	GCCGCGGCTTATATAGGTGA	59.754	225	844	1068	LSC	atpH_atpI	trnC-GCA_petN	ndhD
K. rotunda ‘Silver Diamonds’	24	p1	(T)11	11	15917	15927	GCCCGCACTTACCTTTTTGC	60.666	ATTTGTGAGGGCCGCTCTAG	59.821	121	979	1099	LSC	atpI_rps2	petN_psbM	ndhG
K. rotunda ‘Silver Diamonds’	25	p1	(T)10	10	16705	16714	CCGGCCTCCATCATCTCTTC	59.965	AGGTCAATTCCCGGCAGAAG	60.035	148	934	1081	LSC	rps2_rpoC2	petN_psbM	ndhA-CDS2
K. rotunda ‘Silver Diamonds’	26	c	(T)12gttttcggtggtataaaaatgccgctgtgcctagatatcttatctgcctctccaggaaaataaatatctccggaaaatatttttagttcaata(T)12	117	18861	18977	GGGTGTGATCCGTTGGACAT	60.035	ACAAGAAGTCGAGTAGGCGG	59.473	210	944	1153	LSC	rpoC2	psbM_trnD-GUC	ndhH
K. rotunda ‘Silver Diamonds’	27	p1	(A)8	8	19109	19116	CCGCCTACTCGACTTCTTGT	59.473	CGGGAATTACTAAATATGGGACCG	59.067	238	886	1123	LSC	rpoC2	psbM_trnD-GUC	ycf1
K. rotunda ‘Silver Diamonds’	28	p2	(AT)5	10	20337	20346	CCAATTCGACCAGGTCACCA	59.964	TCCGTGAGCCCTCAAAATGG	60.322	262	820	1081	LSC	rpoC2	trnE-UUC_trnT-GGU	ycf1
K. rotunda ‘Silver Diamonds’	29	p1	(T)9	9	21644	21652	CATCGGAGCCACAAAGGACT	60.036	TTGTCTCCAGCTATCGGGGA	60.033	272	869	1140	LSC	rpoC1-CDS2	trnT-GGU_psbD	ycf1
K. rotunda ‘Silver Diamonds’	30	p1	(A)8	8	22806	22813	AACCCTCCTCCCCTAACTCC	59.956	GGGGAATCCAACCCTACAGG	59.449	280	857	1136	LSC	rpoC1-CDS2	trnT-GGU_psbD	ycf1
K. rotunda ‘Silver Diamonds’	31	p1	(T)8	8	23412	23419	TGCCTGCTTAAATGCAATCTCG	59.902	GTCATCCCGCTCAATCCGAT	59.966	248	934	1181	LSC	rpoC1-CDS2_rpoC1-CDS1	trnT-GGU_psbD	ycf1
K. rotunda ‘Silver Diamonds’	32	p1	(T)8	8	26697	26704	CCCGCCTACACAAGCAAATT	59.112	GCCCGTGTGAGTAGGAAACA	59.966	204	938	1141	LSC	rpoB	psbC_trnS-UGA	ycf1
K. rotunda ‘Silver Diamonds’	33	p1	(C)8	8	26879	26886	CACGGGCCCATATCCTTGAT	59.598	CCCGCGGGATTAATTTGGAA	58.605	268	953	1220	LSC	rpoB	trnS-UGA_lhbA	ycf1
K. rotunda ‘Silver Diamonds’	34	c	(A)8tttcggattttttgacttttactcttttactatatataaatataatttgactttgactat(ATATA)3	83	27815	27897	GCCAGTAGTAATATGGTTTCCCCT	59.896	ACCTGACTTCTGTTGCCACA	59.454	280	946	1225	LSC	rpoB_trnC-GCA	trnS-UGA_lhbA	ycf1
K. rotunda ‘Silver Diamonds’	35	c	(T)8atagcaattttgcttgtggcaacagaagtcaggtcacactatatcataatttccactttttctattgtattatagaaaacg(A)10	99	28000	28098	TGCCGGTATAGCTATCCACCT	60.203	TGTAAACCCACACCTCAAAAACA	58.913	237	957	1193	LSC	rpoB_trnC-GCA	lhbA_trnG-UCC	ycf1
K. rotunda ‘Silver Diamonds’	36	p1	(A)9	9	28296	28304	TGCCAGTAAGGAAAGGCAACA	60.134	ACACCCCTTAAAAACTCCCCT	58.85	191	942	1132	LSC	rpoB_trnC-GCA	trnG-UCC_trnfM-CAU	ycf1
K. rotunda ‘Silver Diamonds’	37	p1	(A)10	10	28463	28472	AGGGGAGTTTTTAAGGGGTGT	58.85	TGTCGCCAAATCCGATCCAA	60.036	164	945	1108	LSC	rpoB_trnC-GCA	psaA_ycf3-CDS3	ycf1
K. rotunda ‘Silver Diamonds’	38	c	(T)8ctcaaaatctggtccttgggtgtggctcaaaccgatacaaatagggatgaagtgagtcttacttagtaatatgattgactctcacta(T)9c(A)9	114	28727	28840	ACGAATTTAGTCCCCGGAGC	59.823	TCGACCTCTGATTTTCGTCGT	59.461	207	954	1160	LSC	trnC-GCA_petN	psaA_ycf3-CDS3	ycf1
K. rotunda ‘Silver Diamonds’	39	p1	(A)9	9	30237	30245	ACTCCGCGGATCATGTTTTCT	60.066	ACCTGCGTGTATTTCGATCGA	59.866	278	930	1207	LSC	petN_psbM	ycf3-CDS1_trnS-GGA	ycf1
K. rotunda ‘Silver Diamonds’	40	p1	(A)9	9	30456	30464	ACACGCAGGTAAATGTAGCCA	59.997	AGCCTAGATAGTATGGTAGAAAGA	55.68	274	979	1252	LSC	petN_psbM	rps4_trnT-UGU	ycf1
K. rotunda ‘Silver Diamonds’	41	p1	(T)10	10	30939	30948	TCCAGCCAGATCATTTCGTT	57.213	CCCGTTGAATTTACAGGAATCCA	58.986	276	799	1074	LSC	psbM_trnD-GUC	trnT-UGU_trnL-UAA-CDS1	ycf2-D2
K. rotunda ‘Silver Diamonds’	42	c	(C)8(A)9	17	31554	31570	GGACTGGAACTGGAAGGCAT	59.67	CGACAGAGTACTTGTCGGGG	59.829	162	901	1062	LSC	psbM_trnD-GUC	trnT-UGU_trnL-UAA-CDS1	ycf2-D2
K. rotunda ‘Silver Diamonds’	43	c	(ATTT)3ttttgctttattttatttaatttgtatttatgtatttatataaaatac(TA)6ttattaaatattatattaaaatattaaaatac(TA)5	114	32868	32981	TGGATAGGAATAAATGAACCGTCCA	59.869	CTGCCTGGACGGACAGAATC	60.461	202	968	1169	LSC	trnE-UUC_trnT-GGU	trnT-UGU_trnL-UAA-CDS1	ycf2-D2
K. rotunda ‘Silver Diamonds’	44	p4	(ATTA)3	12	33831	33842	GGTTCAAATCCGATAAGGGGC	59.046	TCGTTACAGGAGAGGGTAGACT	59.425	279	815	1093	LSC	trnT-GGU_psbD	trnL-UAA-CDS2_trnF-GAA	ycf2-D2
K. rotunda ‘Silver Diamonds’	45	c	(TCT)4tgctggatactctacgggaataaatcgata(T)9	51	34257	34307	CTTATCACGCGCAAGGCAAG	60.248	TGTATTGGCGGAAGAATAAAACA	56.778	243	951	1193	LSC	trnT-GGU_psbD	trnF-GAA_ndhJ
K. rotunda ‘Silver Diamonds’	46	c	(A)8tagtgaattttattttttgtttgacccattcaaaggatatattttggaatatgagtcataggacaattcaaggttcaaa(TATT)3	99	34536	34634	No primer							LSC	trnT-GGU_psbD	trnF-GAA_ndhJ
K. rotunda ‘Silver Diamonds’	47	p1	(G)8	8	36301	36308	GGCCGGAGCAATGAACCTAT	60.179	TTCTTCAAGAGTCTCGGGCC	59.391	238	885	1122	LSC	psbC	ndhC_trnV-UAC-CDS2
K. rotunda ‘Silver Diamonds’	48	p1	(G)8	8	36572	36579	GGCCCGAGACTCTTGAAGAA	59.391	CACCCTTCTCCCCCAAAAGG	60.252	262	832	1093	LSC	psbC	trnV-UAC-CDS1_trnM-CAU
K. rotunda ‘Silver Diamonds’	49	c	(T)9attctggctcggctattccacctagccgagccattccctttcccttttatg(A)8	68	37452	37519	GCATTTGTGGCATGCAGGAA	60.037	TATCGGGGGTTCGAATCCCT	60.105	276	865	1140	LSC	psbC_trnS-UGA	trnM-CAU_atpE
K. rotunda ‘Silver Diamonds’	50	p2	(AT)5	10	37775	37784	AGGGATTCGAACCCCCGATA	60.105	ACATGGAGTCGAGGGGAGTT	60.252	276	798	1073	LSC	trnS-UGA_lhbA	atpB_rbcL
K. rotunda ‘Silver Diamonds’	51	p2	(TA)7	14	37932	37945	AACTCCCCTCGACTCCATGT	60.252	AGCAAATACAACGGGTACACT	57.588	276	897	1172	LSC	trnS-UGA_lhbA	atpB_rbcL
K. rotunda ‘Silver Diamonds’	52	p1	(A)8	8	38435	38442	TTCGGATTGTGAGGCCCATT	59.669	AACCCGCATCTTCTCCTTGG	60.035	219	842	1060	LSC	lhbA_trnG-UCC	atpB_rbcL
K. rotunda ‘Silver Diamonds’	53	c	(C)9(A)8tagttattaattagttatacctcaa(T)9	51	38639	38689	CCAAGGAGAAGATGCGGGTT	60.035	CCTTGAGGTCACGGGTTCAA	59.892	251	837	1087	LSC	trnG-UCC_trnfM-CAU	rbcL_accD
K. rotunda ‘Silver Diamonds’	54	p1	(T)11	11	39136	39146	CCGATGGAGACGTGTAGGTG	59.899	CAGAGGGAGAAGAAAAGGCAGA	59.696	162	907	1068	LSC	rps14	accD_psaI
K. rotunda ‘Silver Diamonds’	55	p1	(T)8	8	43940	43947	GTCTGGCCCATTCCTCGAAA	60.035	AGATCCGAACACTTGCCTCG	60.109	272	833	1104	LSC	psaA_ycf3-CDS3	accD_psaI
K. rotunda ‘Silver Diamonds’	56	p1	(T)10	10	44123	44132	TACTTTCCCGGCGAAACGAA	59.967	ACAAGATACGGTGGAATGACT	56.738	202	972	1173	LSC	psaA_ycf3-CDS3	ycf4_cemA
K. rotunda ‘Silver Diamonds’	57	p1	(A)9	9	46360	46368	GAGGCTGCATCAATCGAGGA	59.894	TCCGACAACTTCCGGAGAAA	58.958	212	857	1068	LSC	ycf3-CDS2_ycf3-CDS1	petA_psbJ
K. rotunda ‘Silver Diamonds’	58	c	(A)8tacacgggacgattcaataatttgtattagatctatgggatagctaatgagctaaatttttgttgagaaatagaaa(ATTTG)3	99	46951	47049	AACATGCATATGCCATGTCA	55.762	CTTGAACCACTCGGCCATCT	60.036	267	965	1231	LSC	ycf3-CDS1_trnS-GGA	petA_psbJ
K. rotunda ‘Silver Diamonds’	59	c	(TA)5attaaatataattttaaaattttttg(TA)6	48	48307	48354	TGTATCACTATCCGTATTTTTGGT	55.939	ACGTGATTGAGAGTCTCTCT	55.337	251	968	1218	LSC	rps4_trnT-UGU	petA_psbJ
K. rotunda ‘Silver Diamonds’	60	c	(T)10atttattttccaaataatttctatatctatattagatagattttagatatatatttataaaagataaaaa(AT)5	90	48916	49005	No primer							LSC	trnT-UGU_trnL-UAA-CDS1	psbE_petL
K. rotunda ‘Silver Diamonds’	61	p1	(A)9	9	49399	49407	TCTGGTTTGATTCGGAAAGGGA	59.626	ACCTTCCCCCTACCTTTCAT	57.622	107	965	1071	LSC	trnT-UGU_trnL-UAA-CDS1	psbE_petL
K. rotunda ‘Silver Diamonds’	62	c	(AT)6gaactgatgggggatagacaaaaaaactagataggaacatacaatacactttttcaatatagaaaaaattatctaacgaattaaacaggtc(CAAA)3	115	49562	49676	ATGAAAGGTAGGGGGAAGGT	57.622	CGCCATATCCCCCTTGATACC	60.065	276	889	1164	LSC	trnT-UGU_trnL-UAA-CDS1	psbE_petL
K. rotunda ‘Silver Diamonds’	63	p1	(A)9	9	49883	49891	TGGCGAAATTGGTAGACGCT	60.037	ACCAACGAAACGTAGTCACCT	59.59	232	839	1070	LSC	trnL-UAA-CDS1_trnL-UAA-CDS2	petG_trnW-CCA
K. rotunda ‘Silver Diamonds’	64	p1	(T)10	10	50374	50383	ATCGTGAGGGTTCAAGTCCC	59.386	TGTGTTGTGAAAGAGTGGAGTGA	60.055	143	931	1073	LSC	trnL-UAA-CDS2_trnF-GAA	petG_psaJ
K. rotunda ‘Silver Diamonds’	65	p1	(T)9	9	50966	50974	AGTGCCGTCTCCTTTTTCTT	57.36	TGGACCCCGGAAAGTCAAAG	59.89	129	934	1062	LSC	trnF-GAA_ndhJ	psaJ_rpl33
K. rotunda ‘Silver Diamonds’	66	p1	(T)9	9	51150	51158	CTTTGACTTTCCGGGGTCCA	59.89	ACGCCCCGTTCTAGATGAAA	59.1	207	859	1065	LSC	trnF-GAA_ndhJ	rps18_rpl20
K. rotunda ‘Silver Diamonds’	67	p1	(A)8	8	53572	53579	TCCGTTGAATTGAGAGGTGACA	59.633	TGCCATAACAAAACAAACGAGT	57.359	231	946	1176	LSC	ndhC_trnV-UAC-CDS2	rpl20_rps12-CDS1
K. rotunda ‘Silver Diamonds’	68	p4	(ATTT)3	12	55210	55221	ACGTGTAAACGAGGTGCTCT	59.328	GGAACCCATCACTTCGGGAA	59.673	206	884	1089	LSC	trnV-UAC-CDS1_trnM-CAU	rps12-D2-CDS1_clpP-CDS3
K. rotunda ‘Silver Diamonds’	69	p1	(T)8	8	55449	55456	CGGCGGTAGTCATTGGTTCA	60.391	AGACGAGCTAGGACACGAGT	60.036	254	906	1159	LSC	trnM-CAU_atpE	clpP-CDS1_psbB
K. rotunda ‘Silver Diamonds’	70	p1	(T)11	11	57673	57683	TAGTTGGTGTCACCCAACCG	59.893	AGCCAACGAGATCGAAATACTGA	59.869	244	913	1156	LSC	atpB_rbcL	psbB_psbT
K. rotunda ‘Silver Diamonds’	71	p1	(T)9	9	57844	57852	TCAAGTTCAGCCAATCCCTCT	59.012	GGCATAATTCATCCGAAAAAGGGT	59.901	256	808	1063	LSC	atpB_rbcL	psbH_petB-CDS1
K. rotunda ‘Silver Diamonds’	72	p1	(T)10	10	58170	58179	TGCAAAACAAACATTAGGTTGCG	59.446	TGGTGACATAAGTCCCTCCCT	59.92	258	858	1115	LSC	atpB_rbcL	petD-CDS2_rpoA
K. rotunda ‘Silver Diamonds’	73	p1	(A)10	10	59819	59828	GACTGGGCCGATTACCGAAT	59.894	AGAAAGACACAGCTTTTTCCCA	58.369	224	979	1202	LSC	rbcL_accD	rps11_rpl36
K. rotunda ‘Silver Diamonds’	74	p2	(AT)5	10	61851	61860	TCGACCCAATAGTACCACGT	58.162	TCCGAAACCTCTGTCTATCTACA	58.148	248	818	1065	LSC	accD_psaI	infA_rps8
K. rotunda ‘Silver Diamonds’	75	p2	(AT)5	10	62082	62091	No primer							LSC	accD_psaI	rps3_rpl22
K. rotunda ‘Silver Diamonds’	76	p1	(T)8	8	62934	62941	TGCTGGGCCTGTATCCTTTT	59.296	GACCCGCGATCCCATAGAAA	59.608	154	893	1046	LSC	ycf4	rpl22_rps19
K. rotunda ‘Silver Diamonds’	77	c	(A)9tttaaattcaattcacagatcaaaatg(A)8	44	63830	63873	AGAGTCGACGAATGAAGCGG	60.179	GCAAGATAGGGAAGGGAGGC	59.89	101	972	1072	LSC	ycf4_cemA	rps19_rpl2-CDS1
K. rotunda ‘Silver Diamonds’	78	c	(AT)7ggatcaacaaaaaatctccaaaccccttttgttgctttgtttatac(T)9	69	65816	65884	TGAATTTCTAGGTGCGGGGA	58.719	TACGGTTTGCCATCCTTCCC	60.035	239	924	1162	LSC	petA_psbJ	trnH-GUG_rpl2-CDS2
K. rotunda ‘Silver Diamonds’	79	p4	(AGAA)3	12	66171	66182	GGGAAGGATGGCAAACCGTA	60.035	TTCTATGGATTTCTACGCATAAGA	55.521	258	788	1045	LSC	petA_psbJ	trnL-CAA_ndhB-CDS2
K. rotunda ‘Silver Diamonds’	80	p1	(T)9	9	66391	66399	AGAGGAAGGACGGAGACTATGA	59.49	GGTAAGGTCCCGCTGAGTTC	60.108	275	883	1157	LSC	petA_psbJ	rps12-CDS2_trnV-GAC
K. rotunda ‘Silver Diamonds’	81	p1	(G)8	8	67430	67437	GCTTCCGGACATTCTGAGCT	60.108	CCGATCTAGACAGCGTTGCT	59.899	209	953	1161	LSC	psbE_petL	trnN-GUU_ndhF
K. rotunda ‘Silver Diamonds’	82	p5	(AATTA)4	20	67824	67843	AGTGTGAATCAATGGTTTCTTGT	56.886	ACGACTACGACCAACCAATT	57.174	204	927	1130	LSC	psbE_petL	trnN-GUU_ndhF
K. rotunda ‘Silver Diamonds’	83	c	(GAAA)3t(GAAA)3t(GAAA)3	38	68119	68156	AATTGGTTGGTCGTAGTCGT	57.174	ACCTTTATTTTGGATCTAACAGTTGCA	59.767	276	816	1091	LSC	psbE_petL	trnN-GUU_ndhF
K. rotunda ‘Silver Diamonds’	84	p1	(T)9	9	69133	69141	GGAGGTCCAATGCAAGTTGC	59.755	GGGTCTCCAAAACCCGATGT	59.962	132	964	1095	LSC	petG_trnW-CCA	trnN-GUU_ndhF
K. rotunda ‘Silver Diamonds’	85	p1	(T)10	10	69483	69492	ACAGGATTTGAACCCGTGACA	59.858	TTGTAGAATGAGACTGCCCG	57.327	103	934	1036	LSC	petG_psaJ	trnN-GUU_ndhF
K. rotunda ‘Silver Diamonds’	86	p3	(TTC)4	12	70575	70586	TGATAATTGCAACGAAATTTTTAGAA	55.295	CCGGCGATTCCCTATTGACA	59.894	220	929	1148	LSC	psaJ_rpl33	trnN-GUU_ndhF
K. rotunda ‘Silver Diamonds’	87	c	(A)8ttccca(T)10	24	71502	71525	CGATCCCCCGAACTCGAATT	59.896	ACAGAATTCCCCGGAGTGAC	59.386	250	823	1072	LSC	rps18_rpl20	trnN-GUU_ndhF
K. rotunda ‘Silver Diamonds’	88	p1	(A)8	8	72193	72200	TCAGCCATCCTTTTATCCCCC	59.501	ATAGAGAGGACCTCGCCGTT	60.107	221	838	1058	LSC	rpl20_rps12-CDS1	trnN-GUU_ndhF
K. rotunda ‘Silver Diamonds’	89	p2	(TA)8	16	72827	72842	AGAGCGGGAGATTTCGTAACA	59.177	GGGCGGATCCTGAGGATTTC	60.251	273	924	1196	LSC	rps12-D2-CDS1_clpP-CDS3	trnN-GUU_ndhF
K. rotunda ‘Silver Diamonds’	90	p1	(T)9	9	73577	73585	ACCACCCTTCCTTTCGTAGG	59.018	TCGGGAGTACATTTCAGCGT	59.107	215	876	1090	LSC	clpP-CDS3_clpP-CDS2	ndhF_rpl32
K. rotunda ‘Silver Diamonds’	91	p1	(T)11	11	73838	73848	ACGCTGAAATGTACTCCCGA	59.107	TAGCATTCCCTCACGCTTGG	60.108	240	810	1049	LSC	clpP-CDS3_clpP-CDS2	ndhF_rpl32
K. rotunda ‘Silver Diamonds’	92	p4	(ATAA)3	12	74035	74046	AAGCGGCTATTCCCATGCAT	60.179	TGCGTGTACGGCTCCTAAAG	60.109	277	898	1174	LSC	clpP-CDS2	ndhF_rpl32
K. rotunda ‘Silver Diamonds’	93	c	(A)9cgtttttcttccatttttcaaaaaacatgagatgtattctcgcttccttacctat(A)8	72	74315	74386	CACCTTTGGATGCATACGGT	58.25	GGGCCCATTCAGGAACAAGA	59.96	280	893	1172	LSC	clpP-CDS2_clpP-CDS1	rpl32_trnL-UAG
K. rotunda ‘Silver Diamonds’	94	p1	(T)10	10	74581	74590	TCTTGTTCCTGAATGGGCCC	59.96	ACGTCCAACCAATAACCAACAG	59.118	200	887	1086	LSC	clpP-CDS2_clpP-CDS1	ccsA_ndhD
K. rotunda ‘Silver Diamonds’	95	p6	(AATACT)3	18	74796	74813	CTGTTGGTTATTGGTTGGACGT	59.118	TCATTCGGAGCGTGAAGTGT	59.683	274	850	1123	LSC	clpP-CDS2_clpP-CDS1	psaC_ndhE
K. rotunda ‘Silver Diamonds’	96	p1	(T)10	10	75538	75547	TCCTCCCATTGCGTATTGGT	59.084	ACCAAGGCAAACCCATGGAA	60.105	243	799	1041	LSC	clpP-CDS1_psbB	psaC_ndhE
K. rotunda ‘Silver Diamonds’	97	p1	(T)8	8	76298	76305	TTGGGCATATTAGCGGGCTT	59.815	GTCTAGTCCGGCGCTAACTC	59.971	258	887	1144	LSC	psbB	psaC_ndhE
K. rotunda ‘Silver Diamonds’	98	p1	(T)10	10	77121	77130	TGCTCTGGTATCTTTCGCCTC	59.863	ACCTTAGGCGGTTCTCGAAA	59.029	267	978	1244	LSC	psbB_psbT	ndhG_ndhI
K. rotunda ‘Silver Diamonds’	99	p1	(A)8	8	77955	77962	CTAATGGGGGTCGCTATGGC	60.322	ACGGTCGAACTACCCGAATG	59.828	191	872	1062	LSC	psbH_petB-CDS1	ndhG_ndhI
K. rotunda ‘Silver Diamonds’	100	p1	(T)8	8	78304	78311	CCTCGAAACCGGACTCCAAA	59.966	TAAAGCCAAGCCTCAAGCCA	59.888	211	926	1136	LSC	petB-CDS1_petB-CDS2	ndhG_ndhI
K. rotunda ‘Silver Diamonds’	101	c	(AT)6aatagttaaaaaataatagttaaaaaagataaataaatagttaaataagagtcaatacacattac(A)9	86	78520	78605	TGGCTTGAGGCTTGGCTTTA	59.888	TCAAGTTGGCTCATCCGTCT	59.023	279	901	1179	LSC	petB-CDS1_petB-CDS2	rps15_ycf1
K. rotunda ‘Silver Diamonds’	102	p1	(T)9	9	78748	78756	AGACGGATGAGCCAACTTGA	59.023	TCATCTCGTACGGCTCAAGC	59.899	193	932	1124	LSC	petB-CDS1_petB-CDS2	trnV-GAC-D2_rps12-D2-CDS2
K. rotunda ‘Silver Diamonds’	103	p1	(A)8	8	80327	80334	AATCGAGATGTTGTGGGGGT	59.008	ATCCGGCTCGAGCAAGAATG	60.532	279	850	1128	LSC	petD-CDS1_petD-CDS2	ndhB-D2-CDS2_trnL-CAA-D2
K. rotunda ‘Silver Diamonds’	104	p1	(A)8	8	81196	81203	TCCACGAAAATACGAATTGTGTCA	59.249	ACCAGACACTTTACGGAAGCA	59.585	168	894	1061	LSC	petD-CDS2_rpoA	rpl2-D2-CDS2_trnH-GUG-D2
K. rotunda ‘Silver Diamonds’	105	p1	(T)9	9	82815	82823	GCCCATTCCTACGTGAACCA	60.036	TCGGCGCGGACGAATTATAG	60.386	232	844	1075	LSC	rps11_rpl36	trnH-GUG-D2_rps19-D2
K. rotunda ‘Silver Diamonds’	106	p3	(GGA)4	12	83389	83400	TCCAGGTAAGCTCCTTGAAGT	58.379	TATCAGCCGGCCTGGTTTAC	59.821	275	899	1173	LSC	infA_rps8	rps19-D2_end
K. rotunda ‘Silver Diamonds’	107	p1	(T)10	10	85152	85161	CCAGCTCCTCGCGAATGAAA	60.741	TCGCCCGCGAAACTTTAGAT	60.109	269	813	1081	LSC	rpl16-CDS2_rpl16-CDS1
K. rotunda ‘Silver Diamonds’	108	p4	(TTCT)3	12	85627	85638	ACTCTGCAATGGAGCTCCTC	59.459	ATGGGTTGGGTTGTGAAGCA	60.106	276	789	1064	LSC	rpl16-CDS2_rpl16-CDS1
K. rotunda ‘Silver Diamonds’	109	p1	(T)9	9	85881	85889	TGCTTCACAACCCAACCCAT	60.106	GCTATGCTTAGTGTGTGACTCG	59.145	271	791	1061	LSC	rpl16-CDS2_rpl16-CDS1
K. rotunda ‘Silver Diamonds’	110	p1	(T)8	8	86456	86463	TTGATCCGCCCTGCAATTTG	59.468	TAGAGGGCCAAACAGGAAGC	59.672	253	799	1051	LSC	rps3
K. rotunda ‘Silver Diamonds’	111	c	(T)8ccacccatataccatatattaatattattatattttact(ATAA)4	63	86776	86838	ACCAAGTCTGAAACCAAGTGGA	59.759	TCGAGCTCGAGGACGTAGTT	60.391	251	946	1196	LSC	rps3_rpl22
K. rotunda ‘Silver Diamonds’	112	c	(T)11attttttgcgtatagcataca(TATT)3	44	87316	87359	TCAATGAATGATAAGCACTTCTTT	55.096	ACGAGACACGCAAGAAACGA	60.249	239	963	1201	IRa	rpl22_rps19
K. rotunda ‘Silver Diamonds’	113	c	(T)9agtgaacgtgtcatgtcacagtgtattactcc(T)10	51	87736	87786	GGTAGATGCCCGAGACCAAG	59.895	ACATCCGCCCCTTTTCTAGC	60.107	277	905	1181	IRa	rps19_rpl2-CDS1
K. rotunda ‘Silver Diamonds’	114	p1	(A)11	11	88004	88014	GTTCAATTCCCGTCGTTCGC	60.179	GCCGGATCTAAGTGTTGGCT	60.108	275	959	1233	IRa	trnH-GUG_rpl2-CDS2
K. rotunda ‘Silver Diamonds’	115	p1	(A)8	8	90747	90754	CTAACCGGAGTTCACGGTGG	60.389	GTCCTTGCGGATCGGATCAT	59.966	176	956	1131	IRa	ycf2
K. rotunda ‘Silver Diamonds’	116	p1	(A)8	8	92069	92076	CGAGCCGGATCTGGTGTATC	60.039	CATTCCCGCAGTAGATCCGG	60.32	209	937	1145	IRa	ycf2
K. rotunda ‘Silver Diamonds’	117	c	(A)9catatttttggg(GA)5	31	93343	93373	TTTTCTTCGTGCGTCGGTAA	58.15	TAGCTCTACGAACGAACGGC	59.902	184	981	1164	IRa	ycf2
K. rotunda ‘Silver Diamonds’	118	p1	(A)9	9	93712	93720	GCCGTTCGTTCGTAGAGCTA	59.902	TCTGCCCTTTCTCAACGCAT	59.963	272	776	1047	IRa	ycf2
K. rotunda ‘Silver Diamonds’	119	p2	(TA)5	10	98285	98294	GTCGTGTCATATAGGCCCGG	60.039	GGATGGGTCATTCGAGCGTA	59.612	185	934	1118	IRa	trnL-CAA_ndhB-CDS2
K. rotunda ‘Silver Diamonds’	120	c	(T)8gaatatctactta(T)16	37	102868	102904	CGATCAATCCCTTTGCCCCT	60.107	CGTACCCTTCGCTCAATGAGA	59.866	269	900	1168	IRa	rps12-CDS2_trnV-GAC
K. rotunda ‘Silver Diamonds’	121	p1	(A)8	8	114082	114089	AGAATGCCGTCGCCTATTGT	59.822	CCGGATCCTCCTTTTCTTCCC	60.134	172	870	1041	IRa	trnN-GUU_ndhF
K. rotunda ‘Silver Diamonds’	122	p1	(T)8	8	114285	114292	TATAAGCGGTGGAATCGTCC	57.193	TGCTCATTGGTAGAAACCCA	56.736	245	919	1163	IRa	trnN-GUU_ndhF
K. rotunda ‘Silver Diamonds’	123	c	(T)8gatcgagtagaaaacata(T)10	36	115322	115357	AGGATCCTTACGCGCTCAAA	59.465	TCGTTTTCATCGAGAGCCTTCA	60.029	246	928	1173	IRa	trnN-GUU_ndhF
K. rotunda ‘Silver Diamonds’	124	p1	(A)9	9	115870	115878	ACCCCGAGTGGTATGAGGAT	59.735	GGGCAGGACCAAAAGGAAGT	60.179	276	802	1077	IRa	trnN-GUU_ndhF
K. rotunda ‘Silver Diamonds’	125	p1	(A)9	9	115989	115997	GCCCGAACCCTACCTTCTTT	59.673	TTGCATGGTCGATTCAGGAA	57.512	276	955	1230	IRa	trnN-GUU_ndhF
K. rotunda ‘Silver Diamonds’	126	p4	(ATTT)3	12	116119	116130	GCCCGAACCCTACCTTCTTT	59.673	TTGCATGGTCGATTCAGGAA	57.512	276	825	1100	IRa	trnN-GUU_ndhF
K. rotunda ‘Silver Diamonds’	127	p1	(A)9	9	116332	116340	TCAGGAATCAAATAGAAGAAATCGCA	59.177	GTGCATTGACCTTCGAAATGCT	60.095	216	964	1179	IRa	trnN-GUU_ndhF
K. rotunda ‘Silver Diamonds’	128	p1	(A)8	8	116523	116530	TCGAAGGTCAATGCACAACT	57.745	GGGTACCGCGATATTGAAGT	57.479	277	973	1249	IRa	trnN-GUU_ndhF
K. rotunda ‘Silver Diamonds’	129	c	(GAAT)3ggaaaaactggttaaagggtaattatgcatacaatttatctcagagcaaatggtctcgattagtattagtagcgaaaaaatggcg(A)8	105	116870	116974	ATCGCGGTACCCATCCTTTT	59.455	TCATTGATTCTTTATTGTGAATCGT	55.64	252	891	1142	IRa	trnN-GUU_ndhF
K. rotunda ‘Silver Diamonds’	130	p1	(T)8	8	117819	117826	AGCATAGTATTGTCCGATTCGT	57.414	ACTTTTGATGGGCATTTGCG	57.917	266	926	1191	SSC	ndhF
K. rotunda ‘Silver Diamonds’	131	c	(T)8cttagctatactatatatgtcatagggtatgtatacatatgcgtaattactatgatccatatat(TA)6	84	119690	119773	TGGGTATGGCACTCTTACCT	57.736	TGAAACATACACATTGAAACATACACA	58.375	261	934	1194	SSC	ndhF_rpl32
K. rotunda ‘Silver Diamonds’	132	p1	(T)8	8	119923	119930	TGTGTATGTTTCAATGTGTATGTTTCA	58.375	TGGGGACTGCCATTCAAAAA	57.906	223	935	1157	SSC	ndhF_rpl32
K. rotunda ‘Silver Diamonds’	133	p1	(T)8	8	120059	120066	TGGATAACGTCTAAAAGGAACA	55.134	TCGGGGTATGTCAATTCCGA	58.513	280	923	1202	SSC	ndhF_rpl32
K. rotunda ‘Silver Diamonds’	134	p1	(A)9	9	120453	120461	TCGGAATTGACATACCCCGA	58.513	TGCATTTCTATCACAATCATACTCT	56.416	261	789	1049	SSC	rpl32_trnL-UAG
K. rotunda ‘Silver Diamonds’	135	c	(T)8agaaccctttgaaccaggaatggttcaaagggttct(A)8ctcgaaatgtatatgattaaaattgagattttgaattcatttaattcttttgcattgttcggcgtttaaaagcggaaaataaaaagac(A)8	148	122381	122528	AGTTCTTTCTTTGTGCGAGT	55.534	AGGGACTGGTATTTATCCCGA	57.66	279	980	1258	SSC	ccsA_ndhD
K. rotunda ‘Silver Diamonds’	136	c	(AATA)3ggagttaatatcattcctattgccattacaaaagtaattagtatttttgacattaaaagaaatcttttactagtaattattcc(A)8ctaatgattctgcaacaaaaccactcattcccggcaatgcaagagaagccattgaaaaactactgaacatggtaaaaagttttggcattgggatcgata(C)8	210	122758	122967	TCCATAGAACATCTGACGTAACA	57.092	ACGACTTGTGATAGAATTAGTCTTGT	58.396	279	971	1249	SSC	ndhD
K. rotunda ‘Silver Diamonds’	137	p1	(A)8	8	123990	123997	TGATGACAGAAAACGTGGGTCA	60.159	AGTACGGGCTTTTGTGGTCA	59.529	202	907	1108	SSC	ndhD
K. rotunda ‘Silver Diamonds’	138	c	(AT)6taatgtatat(TA)6	34	124813	124846	No primer							SSC	psaC_ndhE
K. rotunda ‘Silver Diamonds’	139	p2	(TA)5	10	124955	124964	No primer							SSC	psaC_ndhE
K. rotunda ‘Silver Diamonds’	140	p2	(TA)6	12	125085	125096	No primer							SSC	psaC_ndhE
K. rotunda ‘Silver Diamonds’	141	p1	(A)10	10	125934	125943	GGCGAGCCATAGTAATTACACC	58.935	ACCGTTGGAGATGGAGTCAC	59.391	247	802	1048	SSC	ndhG
K. rotunda ‘Silver Diamonds’	142	p1	(A)10	10	126281	126290	CTGTGCAGCAGCCACAAAAA	60.179	TGGATAAACCTTTTTCCTTGACT	56.008	263	795	1057	SSC	ndhG_ndhI
K. rotunda ‘Silver Diamonds’	143	p2	(TA)7	14	126417	126430	No primer							SSC	ndhG_ndhI
K. rotunda ‘Silver Diamonds’	144	p4	(AAAT)3	12	126598	126609	No primer							SSC	ndhG_ndhI
K. rotunda ‘Silver Diamonds’	145	p1	(T)8	8	127507	127514	TGTCATTCCAAAGACTCCAGCT	59.627	GCTGAATGTGAGAGATTGCCC	59.325	243	976	1218	SSC	ndhA-CDS2
K. rotunda ‘Silver Diamonds’	146	c	(A)8gatctgtcggagagtcccaaattaaaccaatgaaattccgttcgcaaaaataag(A)9	71	127984	128054	CCGTACATGAGACCTCAGCC	59.897	ACTTTGATTATAAGGGATGAGATGA	55.59	203	903	1105	SSC	ndhA-CDS2_ndhA-CDS1
K. rotunda ‘Silver Diamonds’	147	p1	(T)8	8	128258	128265	GCTTCGGAATTCATCTCATCCC	59.189	TCAAAGTACCCGCTTCTGAGA	58.755	277	797	1073	SSC	ndhA-CDS2_ndhA-CDS1
K. rotunda ‘Silver Diamonds’	148	c	(T)11ga(TACCT)3	28	128486	128513	TCTCAGAAGCGGGTACTTTGA	58.755	TCAGTGGACAATTAGGAACACA	57.302	259	825	1083	SSC	ndhA-CDS2_ndhA-CDS1
K. rotunda ‘Silver Diamonds’	149	p1	(A)9	9	128825	128833	CCCGCTTCAAGATATGATGACG	59.266	TCTCTACGTGTGATTCGTTGA	56.818	274	817	1090	SSC	ndhA-CDS2_ndhA-CDS1
K. rotunda ‘Silver Diamonds’	150	p1	(T)9	9	130622	130630	GCATTGATGGGTGGTGAGGA	60.034	GTCGACGTATGCTGGCCTAT	59.686	270	956	1225	SSC	ndhH
K. rotunda ‘Silver Diamonds’	151	p1	(T)10	10	131034	131043	ACTTGAAATTCAACAGAACCTCT	56.303	TCAATTGGATTTGGATAGAATCAAA	55.265	267	915	1181	SSC	rps15_ycf1
K. rotunda ‘Silver Diamonds’	152	p1	(T)14	14	131869	131882	TCTGGATTCCCATTCACAAGCA	59.959	CGTCTAGCTTTTATAACGGGTGG	59.199	185	930	1114	SSC	ycf1
K. rotunda ‘Silver Diamonds’	153	p1	(T)8	8	132295	132302	TCCTTGCTTTTCTTGCATCGT	58.77	ACCGTGGATCATCCCAATCA	58.788	240	933	1172	SSC	ycf1
K. rotunda ‘Silver Diamonds’	154	p1	(T)12	12	132407	132418	TCCTTGCTTTTCTTGCATCGT	58.77	ACCGTGGATCATCCCAATCA	58.788	240	821	1060	SSC	ycf1
K. rotunda ‘Silver Diamonds’	155	c	(T)12acaaaaaactctttccctttttcgattcattcccatccaatcaaaaaagtttttttgattggagttg(T)8gtatagatttgtttctttttcttgatgttttgaaagatgttttgaaag(A)8gatc(T)9	156	132540	132695	TCTGAATTCCGGGAAGAACCA	59.018	ACATATCGGTGCCAAACTTGA	57.934	259	963	1221	SSC	ycf1
K. rotunda ‘Silver Diamonds’	156	c*	(ATA)4(AT)5*	19	133017	133035	CCATACAACAATTCGGGTTTCTGT	59.782	ACAGTGTATTTATGGCCGAATCA	58.224	194	895	1088	SSC	ycf1
K. rotunda ‘Silver Diamonds’	157	c	(T)8cgccattttttcgctactaatactaatcgagaccatttgctctgagataaattgtatgcataattaccctttaaccagtttttc(CATT)3	104	133208	133311	TGTGAATCGTACAATTTTGATTGA	55.643	ATCGCGGTACCCATCCTTTT	59.455	237	975	1211	IRb	ycf1
K. rotunda ‘Silver Diamonds’	158	p1	(T)8	8	133652	133659	ACCGCGATATTGAAGTACAGA	56.93	AGCATTTCGAAGGTCAATGCAC	60.095	279	760	1038	IRb	ycf1
K. rotunda ‘Silver Diamonds’	159	p1	(T)9	9	133842	133850	TGGTCTTTTATCATCATAGGCTGGA	59.631	TCCTGAATCGACCATGCAAA	57.512	166	972	1137	IRb	ycf1
K. rotunda ‘Silver Diamonds’	160	p4	(AAAT)3	12	134052	134063	TTGCATGGTCGATTCAGGAA	57.512	GCCCGAACCCTACCTTCTTT	59.673	276	909	1184	IRb	ycf1
K. rotunda ‘Silver Diamonds’	161	p1	(T)9	9	134185	134193	TTGCATGGTCGATTCAGGAA	57.512	GCCCGAACCCTACCTTCTTT	59.673	276	776	1051	IRb	ycf1
K. rotunda ‘Silver Diamonds’	162	p1	(T)9	9	134304	134312	GGGCAGGACCAAAAGGAAGT	60.179	ACCCCGAGTGGTATGAGGAT	59.735	276	929	1204	IRb	ycf1
K. rotunda ‘Silver Diamonds’	163	c	(A)10tatgttttctactcgatc(A)8	36	134825	134860	TCGTTTTCATCGAGAGCCTTCA	60.029	AGGATCCTTACGCGCTCAAA	59.465	246	860	1105	IRb	ycf1
K. rotunda ‘Silver Diamonds’	164	p1	(A)8	8	135890	135897	TGCTCATTGGTAGAAACCCA	56.736	TATAAGCGGTGGAATCGTCC	57.193	245	842	1086	IRb	ycf1
K. rotunda ‘Silver Diamonds’	165	p1	(T)8	8	136093	136100	CCGGATCCTCCTTTTCTTCCC	60.134	AGAATGCCGTCGCCTATTGT	59.822	172	964	1135	IRb	ycf1
K. rotunda ‘Silver Diamonds’	166	c	(A)16taagtagatattc(A)8	37	147278	147314	CGTACCCTTCGCTCAATGAGA	59.866	CGATCAATCCCTTTGCCCCT	60.107	269	866	1134	IRb	trnV-GAC-D2_rps12-D2-CDS2
K. rotunda ‘Silver Diamonds’	167	p2	(AT)5	10	151887	151896	GGATGGGTCATTCGAGCGTA	59.612	GTCGTGTCATATAGGCCCGG	60.039	185	890	1074	IRb	ndhB-D2-CDS2_trnL-CAA-D2
K. rotunda ‘Silver Diamonds’	168	p1	(T)9	9	156462	156470	TCTGCCCTTTCTCAACGCAT	59.963	GCCGTTCGTTCGTAGAGCTA	59.902	272	959	1230	IRb	ycf2-D2
K. rotunda ‘Silver Diamonds’	169	c	(TC)5cccaaaaatatg(T)9	31	156809	156839	ACCTGTGACTCGATTGGCAA	59.604	GGCTGAATCCCGTGAAACCA	60.608	280	974	1253	IRb	ycf2-D2
K. rotunda ‘Silver Diamonds’	170	p1	(T)8	8	158106	158113	CATTCCCGCAGTAGATCCGG	60.32	CGAGCCGGATCTGGTGTATC	60.039	209	860	1068	IRb	ycf2-D2
K. rotunda ‘Silver Diamonds’	171	p1	(T)8	8	159428	159435	GTCCTTGCGGATCGGATCAT	59.966	CTAACCGGAGTTCACGGTGG	60.389	176	874	1049	IRb	ycf2-D2
K. rotunda ‘Silver Diamonds’	172	p1	(T)11	11	162168	162178	GCCGGATCTAAGTGTTGGCT	60.108	GTTCAATTCCCGTCGTTCGC	60.179	275	775	1049	IRb	rpl2-D2-CDS2_trnH-GUG-D2
K. rotunda ‘Silver Diamonds’	173	c	(A)10ggagtaatacactgtgacatgacacgttcact(A)9	51	162396	162446	ACATCCGCCCCTTTTCTAGC	60.107	GGTAGATGCCCGAGACCAAG	59.895	277	867	1143	IRb	trnH-GUG-D2_rps19-D2
K. rotunda ‘Silver Diamonds’	174	c	(ATAA)3atatgtatgctatacgcaaaaaat(A)11	47	162820	162866	No primer							IRb	rps19-D2_end

## Sheet: j. Z. recurvatum
ID	SSR nr.	SSR type	SSR	size	start	end	FORWARD PRIMER1 (5'-3')	Tm	REVERSE PRIMER1 (5'-3')	Tm	PRODUCT1 size (bp)	start (bp)	end (bp)	LSC/SSC/IRs	intergenic regions/protein coding genes/intron regions	psbA_trnK-UUU-CDS2	matK	rps16-CDS2_rps16-CDS1
Z. recurvatum	1	c	(A)9tattta(T)8	23	1382	1404	CCAATATCAACCGAACAGACGT	58.741	CGACTAGTTCCGGGTTCGAG	59.902	165	905	1069	LSC	psbA_trnK-UUU-CDS2	matK_trnK-UUU-CDS1	matK	atpF-CDS2_atpF-CDS1
Z. recurvatum	2	p2	(AT)5	10	2626	2635	CGCTCAAGAAGGACTCCAGA	59.109	ACCCTATCCCGTCCATATGGA	59.564	279	919	1197	LSC	matK	matK_trnK-UUU-CDS1	rpoC2	atpF-CDS2_atpF-CDS1
Z. recurvatum	3	c	(T)9cttcaagggaagatattaactgcagcgaaaatggaatttctacaatgactgcaaaaccttcagatagaatctgag(A)8	92	2919	3010	TCCATATGGACGGGATAGGGT	59.564	ACCAAAATATATTTATCGGGCATAACA	57.697	250	884	1133	LSC	matK	matK_trnK-UUU-CDS1	rpoC2	rpoC1-CDS2_rpoC1-CDS1
Z. recurvatum	4	p3	(AAT)4	12	3435	3446	CCCACGTGAAGCAGAGGTAG	60.109	TCAGGTTGCAAAAATAAAGGGTCA	59.348	265	868	1132	LSC	matK_trnK-UUU-CDS1	trnK-UUU-CDS1_rps16-CDS2	rpoC2	clpP-CDS3_clpP-CDS2
Z. recurvatum	5	p1	(A)10	10	3665	3674	ACACATTCGTCTCTAACCCA	56.194	CTGGTACGGGAAAGGATGGG	59.82	100	955	1054	LSC	matK_trnK-UUU-CDS1	trnK-UUU-CDS1_rps16-CDS2	rpoC1-CDS2	clpP-CDS3_clpP-CDS2
Z. recurvatum	6	p1	(A)9	9	3894	3902	GTTTTGTCCACCTCCCTACCA	59.578	ACTCGGCTTTTAAGTGCGAC	58.854	276	979	1254	LSC	matK_trnK-UUU-CDS1	rps16-CDS1_trnQ-UUG	rpoC1-CDS2	clpP-CDS3_clpP-CDS2
Z. recurvatum	7	p1	(A)8	8	4413	4420	ACTGTGCGACCCCATCAAAA	60.179	GACGGGTTTTTATTGCCGGG	59.828	224	822	1045	LSC	trnK-UUU-CDS1_rps16-CDS2	rps16-CDS1_trnQ-UUG	rpoB	clpP-CDS2_clpP-CDS1
Z. recurvatum	8	p1	(A)8	8	4656	4663	AGGGTCGGGATAAGGAGATT	57.203	GGAATCCAGCAACAAACAAGGA	59.372	278	852	1129	LSC	trnK-UUU-CDS1_rps16-CDS2	trnQ-UUG_psbK	rpoB	clpP-CDS2_clpP-CDS1
Z. recurvatum	9	c	(T)8aacttgtttcaagtttaaacctttcaa(T)8	43	5604	5646	GGGCAGCAACATACCTTTTGT	59.382	GGGGAAGAATCTAGGGTTAGTGC	60.181	237	881	1117	LSC	rps16-CDS2_rps16-CDS1	trnS-GCU_trnG-GCC	psbC	clpP-CDS2_clpP-CDS1
Z. recurvatum	10	p1	(A)10	10	6221	6230	TGCGAATCTGGGATAAGGGT	58.493	TCCTGAACAATCTGTTGGGGA	58.938	138	915	1052	LSC	rps16-CDS1_trnQ-UUG	trnS-GCU_trnG-GCC	psbC	petB-CDS1_petB-CDS2
Z. recurvatum	11	c	(A)8tgttaaatattattaatattaaat(A)8tattattaaacatattacaattatttacaattatatattatataattacaataattacaattatat(TA)5	116	6494	6609	TCAAGTACCAACCAAGAGTTCA	57.236	TGGAAAAATTGTCGAACCTGAAGT	59.357	263	976	1238	LSC	rps16-CDS1_trnQ-UUG	atpF-CDS1_atpH	rps14	petB-CDS1_petB-CDS2
Z. recurvatum	12	p2	(TA)5	10	7616	7625	TGTAGCATATTTTTGTTGCTAGGA	56.677	GCTTCGGGCAATTTGGCAAA	60.602	278	959	1236	LSC	trnQ-UUG_psbK	atpF-CDS1_atpH	ycf4	petB-CDS1_petB-CDS2
Z. recurvatum	13	p2	(AT)5	10	9282	9291	GCCAGGCCAGTACCTCTTTT	59.962	TCCTGTTAGCCGGGGACTTA	59.958	171	922	1092	LSC	trnS-GCU_trnG-GCC	atpH_atpI	rps18	rpl16-CDS2_rpl16-CDS1
Z. recurvatum	14	p1	(T)8	8	9549	9556	AGGGAAGGGGTATCTCCATT	57.081	GGAAGACCGGATCCAGTTCA	59.097	218	981	1198	LSC	trnS-GCU_trnG-GCC	atpH_atpI	clpP-CDS2	rpl16-CDS2_rpl16-CDS1
Z. recurvatum	15	p4	(TTAT)3	12	12651	12662	CCGTGATCTCTTCCCGAACC	60.179	TCTGGTCTAGTCGGAAGAGTCT	59.427	200	940	1139	LSC	atpF-CDS2_atpF-CDS1	atpH_atpI	psbB	rpl16-CDS2_rpl16-CDS1
Z. recurvatum	16	p1	(T)9	9	12835	12843	AGACTCTTCCGACTAGACCAGA	59.427	TGCTGAATCGACGACCTATGT	59.251	194	934	1127	LSC	atpF-CDS2_atpF-CDS1	atpH_atpI	rpoA	ndhA-CDS2_ndhA-CDS1
Z. recurvatum	17	c	(T)8gatcgatttc(T)10cac(TTTA)3	43	13577	13619	TGTATCACTCCGATCGCCCT	60.467	CACTTGCTTTCTTCCTTTCTGTCT	59.422	280	980	1259	LSC	atpF-CDS1_atpH	atpH_atpI	rps3	ndhA-CDS2_ndhA-CDS1
Z. recurvatum	18	p1	(T)8	8	13984	13991	GCAAGTGAATGCGGTAATTCCT	59.576	TTTACGGACTGGTTGTGGCA	59.819	226	846	1071	LSC	atpF-CDS1_atpH	atpI_rps2	ycf2	ndhA-CDS2_ndhA-CDS1
Z. recurvatum	19	c	(AT)5taatatgtaatagtaataaaaaagttaatatgtaatacatattatgtaataaaaaagtaccaatagatattaattattaatatcttaacttaaattaaga(AT)5aaataaatatataaataagaaatatacaatgaattgaatctaatttcaatttgaattaaaccggataataa(AT)6	203	14694	14896	No primer							LSC	atpH_atpI	rps2_rpoC2	ycf2	ndhA-CDS2_ndhA-CDS1
Z. recurvatum	20	c	(AAAT)3ataataaacaatactat(A)9	38	15063	15100	AGGATTGGTTGTAATTAGGAAAAAT	55.178	AGGGTGGTTTACATTATGGAAGA	57.21	270	904	1173	LSC	atpH_atpI	rpoB_trnC-GCA	ycf2	ndhA-CDS2_ndhA-CDS1
Z. recurvatum	21	p1	(T)8	8	15240	15247	TCTTCCATAATGTAAACCACCCT	57.21	AAAGAAGGGCTGGGAAGGTT	59.14	141	974	1114	LSC	atpH_atpI	rpoB_trnC-GCA	ycf2
Z. recurvatum	22	p1	(T)9	9	15353	15361	TAACCTTCCCAGCCCTTCTT	58.245	GCCGCGGCTTATATAGGTGA	59.754	242	981	1222	LSC	atpH_atpI	rpoB_trnC-GCA	rrn23
Z. recurvatum	23	p1	(A)19	19	15498	15516	ACCTTCCCAGCCCTTCTTTT	59.14	GCCGCGGCTTATATAGGTGA	59.754	240	838	1077	LSC	atpH_atpI	rpoB_trnC-GCA	ndhF
Z. recurvatum	24	p1	(T)9	9	16479	16487	GCCCGCACTTACCTTTTTGC	60.666	ATTTGTGAGGGCCGCTCTAG	59.821	129	979	1107	LSC	atpI_rps2	trnC-GCA_petN	ndhD
Z. recurvatum	25	p1	(T)20	20	17281	17300	CCGGCCTCCATCATCTCTTC	59.965	AGGTCAATTCCCGGCAGAAG	60.035	163	928	1090	LSC	rps2_rpoC2	trnC-GCA_petN	ndhD
Z. recurvatum	26	c	(T)12gttttcggtggtataaaaatgccgctgtgcctagatatcttatctgcctctccaggaaaataaatatctccggaaaatatttttagttcaata(T)12	117	19446	19562	GGGTGTGATCCGTTGGACAT	60.035	ACAAGAAGTCGAGTAGGCGG	59.473	210	944	1153	LSC	rpoC2	petN_psbM	ndhG
Z. recurvatum	27	p1	(A)10	10	19694	19703	CCGCCTACTCGACTTCTTGT	59.473	CGGGAATTACTAAATATGGGACCG	59.067	238	886	1123	LSC	rpoC2	petN_psbM	ndhH
Z. recurvatum	28	p2	(AT)5	10	20922	20931	CCAATTCGACCAGGTCACCA	59.964	TCCGTGAGCCCTCAAAATGG	60.322	262	820	1081	LSC	rpoC2	petN_psbM	ycf1
Z. recurvatum	29	p1	(T)9	9	22229	22237	CATCGGAGCCACAAAGGACT	60.036	TTGTCTCCAGCTATCGGGGA	60.033	272	869	1140	LSC	rpoC1-CDS2	psbM_trnD-GUC	ycf1
Z. recurvatum	30	p1	(A)8	8	23391	23398	AACCCTCCTCCCCTAACTCC	59.956	GGGGAATCCAACCCTACAGG	59.449	280	857	1136	LSC	rpoC1-CDS2	trnE-UUC_trnT-GGU	ycf1
Z. recurvatum	31	p1	(T)8	8	23997	24004	TGCTTAAATGCAATCTCGCT	56.114	CCCCGGCTCTGACATGTATT	59.53	216	938	1153	LSC	rpoC1-CDS2_rpoC1-CDS1	trnT-GGU_psbD	ycf1
Z. recurvatum	32	p1	(T)8	8	27261	27268	CCCGCCTACACAAGCAAATT	59.112	GCCCGTGTGAGTAGGAAACA	59.966	204	938	1141	LSC	rpoB	trnT-GGU_psbD	ycf1
Z. recurvatum	33	p1	(C)8	8	27443	27450	CACGGGCCCATATCCTTGAT	59.598	CCCGCGGGATTAATTTGGAA	58.605	268	953	1220	LSC	rpoB	psbC_trnS-UGA	ycf1
Z. recurvatum	34	c	(T)8catgttg(A)9	24	28363	28386	AGCCAGTAGTAATATGGTTTCCCT	59.024	AGGTGAATAGCTATACCGGT	55.112	276	961	1236	LSC	rpoB_trnC-GCA	trnS-UGA_lhbA	ycf1
Z. recurvatum	35	c	(T)8atagcaattttgcttgtggcaacagaagtcagatcacactatatcataatttctactttttctattgtattatagaaaacg(A)10	99	28622	28720	ACCGGTATAGCTATTCACCT	55.112	ACCCACACCCCAAAAACAAA	58.342	231	958	1188	LSC	rpoB_trnC-GCA	trnS-UGA_lhbA	ycf1
Z. recurvatum	36	p1	(A)10	10	28918	28927	TGCCAGTAAGGAAAGGCAACA	60.134	ACACCCCTTAAAAACTCCCCT	58.85	167	942	1108	LSC	rpoB_trnC-GCA	trnG-UCC_trnfM-CAU	ycf1
Z. recurvatum	37	c	(A)10gaaaagaattagtaatagaatcttagtaaaagaatatggatgaatactctttttttacctattttata(T)8	86	29061	29146	AGGGGAGTTTTTAAGGGGTGT	58.85	GATCAGGCGACACCCAGATT	59.821	233	945	1177	LSC	rpoB_trnC-GCA	rps14_psaB	ycf1
Z. recurvatum	38	p1	(T)8	8	29376	29383	AATCTGGGTGTCGCCTGATC	59.821	TCGACCTCTGATTTTCGTCGT	59.461	214	843	1056	LSC	trnC-GCA_petN	psaA_ycf3-CDS3	ycf1
Z. recurvatum	39	c*	(AGTAAA)3(A)9*	24	29706	29729	TCCAGACTCACGAGGGTCTC	60.323	ACCAATCCAACGAATCTACTTGT	58.093	275	928	1202	LSC	trnC-GCA_petN	ycf3-CDS1_trnS-GGA	ycf1
Z. recurvatum	40	p1	(T)11	11	30182	30192	TAAGTCTTGCTTGGGCTGCT	59.598	TCGTTGTTTGATCGAATGGT	55.698	250	849	1098	LSC	petN_psbM	rps4_trnT-UGU	ycf1
Z. recurvatum	41	p1	(A)9	9	30986	30994	ACACACAGGTAAATGTAGCCA	57.219	ACGAAATGATCTGGCTGGAA	57.213	270	979	1248	LSC	petN_psbM	trnT-UGU_trnL-UAA-CDS1	ycf1
Z. recurvatum	42	p2	(TA)5	10	31162	31171	ACACACAGGTAAATGTAGCCA	57.219	ACGAAATGATCTGGCTGGAA	57.213	270	803	1072	LSC	petN_psbM	trnT-UGU_trnL-UAA-CDS1	rrn23-D2
Z. recurvatum	43	p1	(A)8	8	32038	32045	CCTTCAATTGGAACTGGAAGGG	59.172	TGATAGAGTACTCGTCGGGGT	59.512	162	892	1053	LSC	psbM_trnD-GUC	trnT-UGU_trnL-UAA-CDS1	ycf2-D2
Z. recurvatum	44	c*	(ATTT)3(T)16*	25	33367	33391	GGATGGGAATAAATGAACCGTCC	59.432	ATGCTGGACCAATCACTGCC	60.682	184	969	1152	LSC	trnE-UUC_trnT-GGU	trnT-UGU_trnL-UAA-CDS1	ycf2-D2
Z. recurvatum	45	c	(TCT)4tgctggatactccacgggaataaatcaata(T)8	50	34691	34740	CGCGCAAGGCAAGAATTTGT	60.664	TGGTAGACTGGAAATGAAAGTTCCT	59.927	172	958	1129	LSC	trnT-GGU_psbD	trnL-UAA-CDS2_trnF-GAA	ycf2-D2
Z. recurvatum	46	p1	(A)8	8	34855	34862	CTTGCTGGATACTCCACGGG	60.179	TCCAGAATATATCCTTTGAACGGGT	59.631	210	845	1054	LSC	trnT-GGU_psbD	trnF-GAA_ndhJ	ycf2-D2
Z. recurvatum	47	p1	(G)8	8	36615	36622	GGCCGGAGCAATGAACCTAT	60.179	TTCTTCAAGAGTCTCGGGCC	59.391	238	885	1122	LSC	psbC	trnF-GAA_ndhJ	ndhA-CDS2
Z. recurvatum	48	p1	(G)8	8	36886	36893	TATGATACCTGGGCCCCTGG	60.476	CCATACAAATGCACGGCGAG	59.972	243	981	1223	LSC	psbC	trnV-UAC-CDS1_trnM-CAU
Z. recurvatum	49	c	(T)9atattctgta(T)9atattctgta(T)9atattctggctcggctaggtggaatagccgagccatcccctttcccttttatg(A)8	108	37768	37875	CCATGACCCCTCTTCGTTGA	59.387	TATCGGGGGTTCGAATCCCT	60.105	236	946	1181	LSC	psbC_trnS-UGA	trnM-CAU_atpE
Z. recurvatum	50	p2	(AT)6	12	38141	38152	ACCGGTTTTCAAGACCGGAG	60.25	ACATGGAGTCGAGGGGAGTT	60.252	249	827	1075	LSC	trnS-UGA_lhbA	atpB_rbcL
Z. recurvatum	51	p2	(TA)6	12	38300	38311	AACTCCCCTCGACTCCATGT	60.252	AGCAAATACAACGGGTACACT	57.588	261	897	1157	LSC	trnS-UGA_lhbA	atpB_rbcL
Z. recurvatum	52	c	(A)10tagttattaattagttatacctcaa(T)8	43	39009	39051	CCAAGGAGAAGATGCGGGTT	60.035	CCTTGAGGTCACGGGTTCAA	59.892	254	826	1079	LSC	trnG-UCC_trnfM-CAU	rbcL_accD
Z. recurvatum	53	p1	(T)11	11	39495	39505	TTACGTGGTGGGGATTGCAA	59.889	CGATGGATAGGGAGGATGAGG	58.893	253	932	1184	LSC	rps14	accD_psaI
Z. recurvatum	54	p1	(A)8	8	39713	39720	GGATCCTCATCCTCCCTATCCA	59.955	GTGCAAGCAAGATTGGTCGG	60.11	179	942	1120	LSC	rps14_psaB	accD_psaI
Z. recurvatum	55	p1	(T)9	9	44300	44308	GTCTGGCCCATTCCTCGAAA	60.035	AGATCCGAACACTTGCCTCG	60.109	273	833	1105	LSC	psaA_ycf3-CDS3	ycf4_cemA
Z. recurvatum	56	p1	(T)8	8	47217	47224	AACCGAGGATTGTACTGCGG	60.108	ACAAATTATTGAATCGTCCCGTGT	59.302	214	893	1106	LSC	ycf3-CDS1_trnS-GGA	petA_psbJ
Z. recurvatum	57	p2	(TA)5	10	48653	48662	GGTAACGAGACATAAAGACTCCT	57.42	ACGTAGCCACAACTTCCTACA	59.034	268	801	1068	LSC	rps4_trnT-UGU	petA_psbJ
Z. recurvatum	58	p5	(ACATA)3	15	48991	49005	GGAGTCGAACCGATGACCAT	59.54	TGGCTAATAGATGAAATCCGGT	57.025	154	915	1068	LSC	trnT-UGU_trnL-UAA-CDS1	petA_psbJ
Z. recurvatum	59	c	(T)11attttccaaataatttctatattagatagattttatatatatcttttat(A)8tgatataaaat(A)10	89	49300	49388	No primer							LSC	trnT-UGU_trnL-UAA-CDS1	petA_psbJ
Z. recurvatum	60	p1	(A)8	8	49688	49695	CGGAAAGGGAAGAGATAGGACG	59.965	TGTCTATCCCCCATCAGTTCA	57.871	216	977	1192	LSC	trnT-UGU_trnL-UAA-CDS1	psbE_petL
Z. recurvatum	61	c	(AT)8gaactgatgggggatagacaaaaaaactagataggagcatacaatacactttttcaatatagaaaaaattatctaacgaattaaacaggtc(CAAA)3	119	49846	49964	ATGAAAGGTAGGGGAGAGGT	57.028	CGCCATATCCCCCTTGATACC	60.065	276	893	1168	LSC	trnT-UGU_trnL-UAA-CDS1	petG_trnW-CCA
Z. recurvatum	62	p1	(T)8	8	50660	50667	ATCGTGAGGGTTCAAGTCCC	59.386	TGTGTTGTGAAAGAGTGGAGTGA	60.055	141	931	1071	LSC	trnL-UAA-CDS2_trnF-GAA	petG_psaJ
Z. recurvatum	63	p1	(T)9	9	51268	51276	AGTGCCGTCTCCTTTTTCTT	57.36	TGGACCCCGGAAAGTCAAAG	59.89	129	934	1062	LSC	trnF-GAA_ndhJ	psaJ_rpl33
Z. recurvatum	64	p1	(T)9	9	51452	51460	CTTTGACTTTCCGGGGTCCA	59.89	ACGCCCCGTTCTAGATGAAA	59.1	207	859	1065	LSC	trnF-GAA_ndhJ	rps18_rpl20
Z. recurvatum	65	p4	(ATTT)3	12	55646	55657	ACGTGTAAACGAGGTGCTCT	59.328	GGAACCCATCACTTCGGGAA	59.673	204	884	1087	LSC	trnV-UAC-CDS1_trnM-CAU	clpP-CDS1_psbB
Z. recurvatum	66	p1	(T)9	9	55886	55894	CGGCGGTAGTCATTGGTTCA	60.391	GGGTGGAGGCTGTCAATGTT	60.251	241	903	1143	LSC	trnM-CAU_atpE	clpP-CDS1_psbB
Z. recurvatum	67	p1	(T)8	8	58296	58303	TCAAGTTCAGCCAATCCCTCT	59.012	GGCATAATTCATCCGAAAAAGGGT	59.901	270	793	1062	LSC	atpB_rbcL	psbB_psbT
Z. recurvatum	68	p1	(T)11	11	58621	58631	TGCAAAACAAACATTAGGTTGCG	59.446	TGGTGACATAAGTCCCTCCCT	59.92	259	858	1116	LSC	atpB_rbcL	psbH_petB-CDS1
Z. recurvatum	69	p1	(A)9	9	60267	60275	AAAGACTGGGCCAACTACCG	59.964	AGTCCACCACTCCCAAGGAT	60.179	233	976	1208	LSC	rbcL_accD	rps11_rpl36
Z. recurvatum	70	p2	(AT)6	12	62563	62574	TCAACTCCACGGTTTCTTTCCT	59.828	TCCGAAACCTCTGTCTATCTACA	58.148	199	863	1061	LSC	accD_psaI	rpl22_rps19
Z. recurvatum	71	p2	(AT)5	10	62756	62765	No primer							LSC	accD_psaI	rps19_rpl2-CDS1
Z. recurvatum	72	p1	(T)8	8	63622	63629	TGCTGGGCCTGTATCCTTTT	59.296	GACCCGCGATCCCATAGAAA	59.608	154	893	1046	LSC	ycf4	trnH-GUG_rpl2-CDS2
Z. recurvatum	73	p4	(CTAA)3	12	64122	64133	CCTCTCGAGGTGGGGAAAAG	59.749	ACGAAATACATGTTCGGGTAGGT	59.804	154	914	1067	LSC	ycf4_cemA	trnL-CAA_ndhB-CDS2
Z. recurvatum	74	c	(A)8ttcaattcacagatcaaaatg(A)8	37	64509	64545	AGTCGACGAATGAAGCAGGT	59.396	CCACCAGGGCAAAAATACCA	58.361	117	974	1090	LSC	petA_psbJ	rps12-CDS2_trnV-GAC
Z. recurvatum	75	p1	(T)8	8	66503	66510	TGAATTTCTAGGTGCGGGGA	58.719	TGGTTTGCCATCCTTCCCTT	59.513	175	925	1099	LSC	petA_psbJ	trnN-GUU_ndhF
Z. recurvatum	76	p4	(AGAA)3	12	66797	66808	CAAGGGAAGGATGGCAAACC	59.102	TTCTATGGATTTATACGCATGAGA	55.581	261	785	1045	LSC	petA_psbJ	trnN-GUU_ndhF
Z. recurvatum	77	p1	(T)8	8	67017	67024	AGAGGAAGGACAGAGACTATGA	57.128	GGTAAGGTCCCGCTGAGTTC	60.108	274	883	1156	LSC	petA_psbJ	trnN-GUU_ndhF
Z. recurvatum	78	c	(AT)6aatgtaataattctatgtaatatagaatatattatgtaatgtaatataaaatagtatataatacttaat(GAAA)3	93	68629	68721	TGGTCGTAGTCGTATAGTCGT	57.835	CCGTCTTTCCATATCGGGGAG	59.999	278	933	1210	LSC	psbE_petL	trnN-GUU_ndhF
Z. recurvatum	79	p1	(T)13	13	69711	69723	GGAGGTCCAATGCAAGTTGC	59.755	GGGTCTCCAAAACCCGATGT	59.962	136	964	1099	LSC	petG_trnW-CCA	trnN-GUU_ndhF
Z. recurvatum	80	p1	(T)8	8	70065	70072	CCAAAACAAACGCGCTACCA	59.97	TGAAACCAAAAGGAGGAGAAGA	57.211	157	963	1119	LSC	petG_psaJ	trnN-GUU_ndhF
Z. recurvatum	81	p3	(TTC)4	12	71081	71092	TGATAATTGCAACGAAATTTTTAGAA	55.295	GACCAGGCGTATTGTGTCGA	60.109	268	929	1196	LSC	psaJ_rpl33	trnN-GUU_ndhF
Z. recurvatum	82	p1	(A)10	10	71857	71866	CGATCCCCCGAACTCGAATT	59.896	ACAGAATTCCCCGGAGTGAC	59.386	262	968	1229	LSC	rps18	trnN-GUU_ndhF
Z. recurvatum	83	p1	(A)8	8	71975	71982	CGATCCCCCGAACTCGAATT	59.896	ACAGAATTCCCCGGAGTGAC	59.386	262	850	1111	LSC	rps18_rpl20	trnN-GUU_ndhF
Z. recurvatum	84	p1	(A)8	8	73779	73786	AGTCCCCTGATCTTCCGTCA	59.959	AGAAATGCCCGTACGGTTGT	59.964	168	882	1049	LSC	clpP-CDS3_clpP-CDS2	trnN-GUU_ndhF
Z. recurvatum	85	p1	(T)12	12	74040	74051	ACCACCCTTCCTTTCGTAGG	59.018	TCGGGAGTACATTTCAGCGT	59.107	218	876	1093	LSC	clpP-CDS3_clpP-CDS2	ndhF_rpl32
Z. recurvatum	86	c	(AATAA)3tggtttgtttagatcgaactcgaagtgccatgctattattacttattattcatattcaatatggcgaaggcatagtgtttc(T)8	104	74213	74316	ACGCTGAAATGTACTCCCGA	59.107	TAGCATTCCCTCACGCTTGG	60.108	242	901	1142	LSC	clpP-CDS3_clpP-CDS2	ndhF_rpl32
Z. recurvatum	87	p4	(ATAA)3	12	74503	74514	GTCGGGCGTTACAAATTGCA	59.761	CGTATGCATCCAAAGGTGCG	59.972	266	929	1194	LSC	clpP-CDS2	ndhD_psaC
Z. recurvatum	88	p1	(A)8	8	74640	74647	GTCGGGCGTTACAAATTGCA	59.761	CGTATGCATCCAAAGGTGCG	59.972	266	792	1057	LSC	clpP-CDS2_clpP-CDS1	psaC_ndhE
Z. recurvatum	89	c	(A)8cgtttttcttccatttttcaaaaaacatgagatgtgctctcgcttccttacctataaaaaaat(A)12	83	74787	74869	CGCACCTTTGGATGCATACG	59.972	TGCATCGTGATTTGAATATCGA	56.336	269	891	1159	LSC	clpP-CDS2_clpP-CDS1	psaC_ndhE
Z. recurvatum	90	p1	(T)10	10	75064	75073	CCGGGAAAAGATCTGTCCGA	59.465	AGGCTCCGTTCAGAAAATACCA	59.695	277	936	1212	LSC	clpP-CDS2_clpP-CDS1	ndhE_ndhG
Z. recurvatum	91	p5	(TTTAT)3	15	75654	75668	TGGAACACCAACGGGCATTA	59.889	ACTCCTACTTTCGGGAAACA	56.095	280	897	1176	LSC	clpP-CDS1_psbB	ndhG_ndhI
Z. recurvatum	92	p1	(T)8	8	76034	76041	TCCTCCCATTGCGTATTGGT	59.084	ACCAAGGCAAACCCATGGAA	60.105	241	799	1039	LSC	clpP-CDS1_psbB	ndhG_ndhI
Z. recurvatum	93	p1	(T)8	8	76792	76799	CAGCGGGTACATTGGGCATA	60.179	GTCTAGTCCGGCGCTAACTC	59.971	269	876	1144	LSC	psbB	ndhG_ndhI
Z. recurvatum	94	c	(T)8atttgacatagggttagagtacttaagaaatcttgacttgaatcactatcttttcttttccttttc(TTTATA)3	92	77615	77706	TGCTCTGGTATCTTTCGCCTC	59.863	ACCTTAGGCGGTTCTCGAAA	59.029	271	978	1248	LSC	psbB_psbT	rps15_ycf1
Z. recurvatum	95	p1	(A)11	11	78453	78463	CTAATGGGGGTCGCTATGGC	60.322	TCCACGGTCGAACTACCAGA	60.251	197	872	1068	LSC	psbH_petB-CDS1	trnV-GAC-D2_rps12-D2-CDS2
Z. recurvatum	96	p1	(T)8	8	78805	78812	CCTCGAAACCGGACTCCAAA	59.966	GCCAAGCCTCAAGTCAAGCT	60.893	207	926	1132	LSC	petB-CDS1_petB-CDS2	ndhB-D2-CDS2_trnL-CAA-D2
Z. recurvatum	97	c	(AT)5aatagttaaaaaagataaatatttagttaaataagagtcaatacacattac(A)12	73	79021	79093	GCTTGACTTGAGGCTTGGCT	60.893	TCAAGTTGGCTCATCCGTCT	59.023	263	898	1160	LSC	petB-CDS1_petB-CDS2	rpl2-D2-CDS2_trnH-GUG-D2
Z. recurvatum	98	p1	(T)8	8	79230	79237	AGACGGATGAGCCAACTTGA	59.023	TCATCTCGTACGGCTCAAGC	59.899	192	932	1123	LSC	petB-CDS1_petB-CDS2	trnH-GUG-D2_rps19-D2
Z. recurvatum	99	p1	(A)8	8	81692	81699	TCCACGAAAATACGAATTGTGTCA	59.249	TCAGACACTTTACGGAAGCA	56.809	167	894	1060	LSC	rpoA	rps19-D2_end
Z. recurvatum	100	p1	(T)8	8	83310	83317	GCCCATTCCTACGTGAACCA	60.036	TCGGCGCGGACGAATTATAG	60.386	230	845	1074	LSC	rps11_rpl36
Z. recurvatum	101	p1	(T)10	10	85690	85699	CCAGCTCCTCGCGAATGAAA	60.741	TCGCCCGCGAAACTTTAGAT	60.109	264	818	1081	LSC	rpl16-CDS2_rpl16-CDS1
Z. recurvatum	102	p4	(TTCT)3	12	86171	86182	GCAATGGAGCTCCCCCAAAA	60.904	ATGGGTTGGGTTGTGAAGCA	60.106	277	788	1064	LSC	rpl16-CDS2_rpl16-CDS1
Z. recurvatum	103	p1	(T)9	9	86437	86445	TGCTTCACAACCCAACCCAT	60.106	TGCTTAGTGTGTGACTCGTT	57.117	279	779	1057	LSC	rpl16-CDS2_rpl16-CDS1
Z. recurvatum	104	p1	(T)8	8	86998	87005	TGATACGCCCTGCAATTTGC	59.545	TAGAGGGCCAAACAGGAAGC	59.672	252	800	1051	LSC	rps3
Z. recurvatum	105	p1	(T)9	9	87793	87801	TCGCCCTTTGAAAACAGACA	57.954	ACGAGACACGCAAGAAACGA	60.249	274	881	1154	IRa	rpl22_rps19
Z. recurvatum	106	c	(T)9agtgaacgtgtcatgtcacagtgtattactcc(T)8	49	88166	88214	TAATGGTGGATGCCCGAGAC	59.532	ACATCCGCCCCTTTTCTAGC	60.107	279	901	1179	IRa	rps19_rpl2-CDS1
Z. recurvatum	107	p1	(A)9	9	88432	88440	GTTCAATTCCCGTCGTTCGC	60.179	GCCGGATCTAAGTGTTGGCT	60.108	273	959	1231	IRa	trnH-GUG_rpl2-CDS2
Z. recurvatum	108	p1	(A)8	8	91173	91180	CTAACCGGAGTTCACGGTGG	60.389	GTCCTTGCGGATCGGATCAT	59.966	176	956	1131	IRa	ycf2
Z. recurvatum	109	p1	(A)8	8	92486	92493	CGAGCCGGATCTGGTGTATC	60.039	CATTCCCGCAGTAGATCCGG	60.32	209	937	1145	IRa	ycf2
Z. recurvatum	110	c	(A)9catatttttggg(GA)5	31	93772	93802	TTTTCTTCGTGCGTCGGTAA	58.15	TGGCTCGGATCGAATTGGAA	59.46	168	981	1148	IRa	ycf2
Z. recurvatum	111	p1	(A)9	9	94141	94149	AGCCATTCGTTCGTAGAGCT	59.182	TCTGCCCTTTCTCAACGCAT	59.963	273	775	1047	IRa	ycf2
Z. recurvatum	112	p2	(TA)5	10	98714	98723	TGTCATATAGGCCCGGGTCA	60.105	GGATGGGTCATTCGAGCGTA	59.612	181	938	1118	IRa	trnL-CAA_ndhB-CDS2
Z. recurvatum	113	c	(T)8gaatatctactta(T)11	32	103297	103328	CGATCAATCCCTTTGCCCCT	60.107	CGTACCCTTCGCTCAATGAGA	59.866	264	900	1163	IRa	rps12-CDS2_trnV-GAC
Z. recurvatum	114	p1	(A)8	8	109940	109947	AGCTGGTTCTCCCCGAAATG	60.035	TAGGGGCCTTAGCTGGTGAT	60.03	230	867	1096	IRa	rrn23
Z. recurvatum	115	p1	(A)8	8	114538	114545	AGAATGCCGTCGCCTATTGT	59.822	CCGGATCCTCCTTTTCTTCCC	60.134	202	840	1041	IRa	trnN-GUU_ndhF
Z. recurvatum	116	p1	(T)8	8	114741	114748	TATAAGCGGTGGAATCGTCC	57.193	TGCTCATTGGTAGAAACCCA	56.736	245	919	1163	IRa	trnN-GUU_ndhF
Z. recurvatum	117	c	(T)8gatcgagtagaaaacata(T)10	36	115778	115813	AGGATCCTTACGCGCTCAAA	59.465	TCGTTTTCATCGAGAGCCTTCA	60.029	246	928	1173	IRa	trnN-GUU_ndhF
Z. recurvatum	118	p1	(A)9	9	116326	116334	ACCCCGAGTGGTATGAGGAT	59.735	GGGCAGGACCAAAAGGAAGT	60.179	276	802	1077	IRa	trnN-GUU_ndhF
Z. recurvatum	119	p1	(A)9	9	116445	116453	GCCCGAACCCTACCTTCTTT	59.673	TTGCATGGTCGATTCAGGAA	57.512	276	955	1230	IRa	trnN-GUU_ndhF
Z. recurvatum	120	p4	(ATTT)3	12	116575	116586	GCCCGAACCCTACCTTCTTT	59.673	TTGCATGGTCGATTCAGGAA	57.512	276	825	1100	IRa	trnN-GUU_ndhF
Z. recurvatum	121	p1	(A)9	9	116788	116796	TCAGGAATCAAATAGAAGAAATCGCA	59.177	GTGCATTGACCTTCGAAATGCT	60.095	216	964	1179	IRa	trnN-GUU_ndhF
Z. recurvatum	122	p1	(A)8	8	116979	116986	TCGAAGGTCAATGCACAACT	57.745	GGGTACCGCGATATTGAAGT	57.479	277	973	1249	IRa	trnN-GUU_ndhF
Z. recurvatum	123	c	(GAAT)3ggaaaaactggttaaaggctaattatgcatacaatttatctcagagcaaatggtctcaattagtattagtagcgaaaaaatggcg(A)8	105	117326	117430	ATCGCGGTACCCATCCTTTT	59.455	TCATTGATTCTTTATTGTGAATCGT	55.64	252	891	1142	IRa	trnN-GUU_ndhF
Z. recurvatum	124	p3	(ATT)4	12	117579	117590	ACAGTGTATTTATGGCCGAATCA	58.224	TCTACGGGAGGTGGACGAAT	60.034	176	952	1127	SSC	trnN-GUU_ndhF
Z. recurvatum	125	p1	(T)8	8	118277	118284	TGTCCGACTCGTGAGGATACA	60.339	ACTTTTGATGGGCATTTACGCA	59.439	256	936	1191	SSC	ndhF
Z. recurvatum	126	p4	(AAAT)3	12	120000	120011	TCCATCCTGGTAATTTATAGGCA	56.817	AGGGTAAGAATGCCATACCCA	58.502	229	877	1105	SSC	ndhF_rpl32
Z. recurvatum	127	c	(T)9cttagctataccttagctatattatatatgtcatagggtatgtatacatatacatatgcgtaattactatgatccatatatatg(AT)7aatatatatgattaaattatttatattttaaatatattaatgtgtatgtttccattttttaattttaattttattatatgtttatgttttcatagg(T)10	213	120151	120363	No primer							SSC	ndhF_rpl32
Z. recurvatum	128	c	(AATA)3ggagttaatatcattcctattgccattacaaaagtaattagtatttttgacattaaaagaaatcttttactagtaattattcc(A)8ctaatgattctgcaacaaaaccactcattcccggcaatgcaagagaagccattgaaaaactactgaacatggtaaaaagttttggcattgggatcgata(C)8	210	123198	123407	TCCATAGAACATCTGACGTAACA	57.092	ACGACTTGTGATAGAATGGGTCT	59.23	279	971	1249	SSC	ndhD
Z. recurvatum	129	p1	(A)8	8	124430	124437	GTCCATCGATTCCCAGTCTCC	59.931	TGTTTTGCCGATATCCGTCG	58.717	221	815	1035	SSC	ndhD
Z. recurvatum	130	p1	(T)9	9	124611	124619	GCAAAAGCCGACGGATATCG	59.768	ATCCGCTTGTCCAACGGATT	60.035	271	827	1097	SSC	ndhD_psaC
Z. recurvatum	131	p2	(AT)5	10	125270	125279	No primer							SSC	psaC_ndhE
Z. recurvatum	132	c	(TA)6atatattaatcttatatttttcttatata(T)9atttttatttaattttatttatattata(AT)5	88	125381	125468	No primer							SSC	psaC_ndhE
Z. recurvatum	133	p1	(T)8	8	126058	126065	ACATGCTCGAACATCATTGACT	58.396	GGTGTAATTACTATGGCTCGCC	58.935	241	809	1049	SSC	ndhE_ndhG
Z. recurvatum	134	p1	(A)9	9	126285	126293	GGCGAGCCATAGTAATTACACC	58.935	CGTTGGAGATGGAGTCACGT	59.756	245	801	1045	SSC	ndhG
Z. recurvatum	135	p1	(A)8	8	126631	126638	CTGTGCAGCAGCCACAAAAA	60.179	TGGATAAACCTTTTTCCTTGACT	56.008	261	795	1055	SSC	ndhG_ndhI
Z. recurvatum	136	p2	(TA)5	10	126763	126772	TGTGTTGGTCCTGGTAAATCCA	59.556	TCGCGAGAATTTCAAAATATACAA	55.55	255	826	1080	SSC	ndhG_ndhI
Z. recurvatum	137	p4	(AAAT)3	12	126895	126906	TGAAATTCTCGCGATAAATGAAA	55.337	TCAAATTGCATTGGGTCGGT	58.373	264	935	1198	SSC	ndhG_ndhI
Z. recurvatum	138	p1	(T)8	8	127804	127811	TGTCATTCCAAAGACTCCAGCT	59.627	GCTGAATGTGAGAGATTGCCC	59.325	243	976	1218	SSC	ndhA-CDS2
Z. recurvatum	139	p1	(A)9	9	128281	128289	CCGTACATGAGACCTCAGCC	59.897	AGGGGTGAGATGAATTCCGA	58.12	190	903	1092	SSC	ndhA-CDS2_ndhA-CDS1
Z. recurvatum	140	c	(A)9ttaataaaataattagaggaatttttcataaattaaataatgataataatttcatctatttggatgtatatgcataggaaaaagaaaaaataaaga(T)8	113	128453	128565	TCGGAATTCATCTCACCCCT	58.12	CAAAGTACCCGCCTCTGAGA	59.104	277	901	1177	SSC	ndhA-CDS2_ndhA-CDS1
Z. recurvatum	141	p1	(T)8	8	128670	128677	CTCAGAGGCGGGTACTTTGA	59.104	GCGGTACTTTCCTATGATTCCG	58.942	116	942	1057	SSC	ndhA-CDS2_ndhA-CDS1
Z. recurvatum	142	p1	(T)11	11	128786	128796	CTCAGAGGCGGGTACTTTGA	59.104	TCAGTGGACAATTAGGAACACA	57.302	253	826	1078	SSC	ndhA-CDS2_ndhA-CDS1
Z. recurvatum	143	p1	(A)9	9	129120	129128	TGGTTTAACTCATTGACCTGAATCA	58.697	TTGGGCTTCTTATGTCGGGG	59.745	241	969	1209	SSC	ndhA-CDS2_ndhA-CDS1
Z. recurvatum	144	p1	(T)9	9	130917	130925	GCATTGATGGGTGGTGAGGA	60.034	GTCGACGTATGCTGGCCTAT	59.686	273	956	1228	SSC	ndhH
Z. recurvatum	145	c	(TTA)5taatgttatttcca(T)10	39	131392	131430	TCTTTCTTTTCCACGGATTTTTCC	58.161	TCACAGAATCTTTTTAGGTGCA	55.927	255	943	1197	SSC	rps15_ycf1
Z. recurvatum	146	p1	(T)12	12	132162	132173	TCTGGATTCCCATTCACAAGCA	59.959	CGATGGCGAAAAGAGTAATCACC	59.999	123	928	1050	SSC	ycf1
Z. recurvatum	147	p1	(T)8	8	132586	132593	TCCTTGCTTTTCTTGCATCGT	58.77	ACCGTGGATCATCCCAATCA	58.788	240	933	1172	SSC	ycf1
Z. recurvatum	148	p1	(T)12	12	132698	132709	TCCTTGCTTTTCTTGCATCGT	58.77	ACCGTGGATCATCCCAATCA	58.788	240	821	1060	SSC	ycf1
Z. recurvatum	149	c	(T)12acaaaaaactctttccctttttcgattcattcccatccaattccaatcaaaaaaacttttttgattggagttg(T)8gtatagatttgtttctttttcttgatgttttgaaag(A)8gatc(T)9caatttttttatattaata(T)14	183	132831	133013	TCTGAATTCCGGGAAGAACCA	59.018	ACATATCGGTGCCAAACTTGA	57.934	256	963	1218	SSC	ycf1
Z. recurvatum	150	p2	(AT)5	10	133320	133329	ACAATTCGGGTTTCTGTATGTTGA	58.933	ACAGTGTATTTATGGCCGAATCA	58.224	199	881	1079	SSC	ycf1
Z. recurvatum	151	c	(T)8cgccattttttcgctactaatactaattgagaccatttgctctgagataaattgtatgcataattagcctttaaccagtttttc(CATT)3	104	133502	133605	TGTGAATCGTACAATTTTGATTGA	55.643	ATCGCGGTACCCATCCTTTT	59.455	237	975	1211	IRb	ycf1
Z. recurvatum	152	p1	(T)8	8	133946	133953	ACCGCGATATTGAAGTACAGA	56.93	AGCATTTCGAAGGTCAATGCAC	60.095	279	760	1038	IRb	ycf1
Z. recurvatum	153	p1	(T)9	9	134136	134144	TGGTCTTTTATCATCATAGGCTGGA	59.631	TCCTGAATCGACCATGCAAA	57.512	166	972	1137	IRb	ycf1
Z. recurvatum	154	p4	(AAAT)3	12	134346	134357	TTGCATGGTCGATTCAGGAA	57.512	GCCCGAACCCTACCTTCTTT	59.673	276	909	1184	IRb	ycf1
Z. recurvatum	155	p1	(T)9	9	134479	134487	TTGCATGGTCGATTCAGGAA	57.512	GCCCGAACCCTACCTTCTTT	59.673	276	776	1051	IRb	ycf1
Z. recurvatum	156	p1	(T)9	9	134598	134606	GGGCAGGACCAAAAGGAAGT	60.179	ACCCCGAGTGGTATGAGGAT	59.735	276	929	1204	IRb	ycf1
Z. recurvatum	157	c	(A)10tatgttttctactcgatc(A)8	36	135119	135154	TCGTTTTCATCGAGAGCCTTCA	60.029	AGGATCCTTACGCGCTCAAA	59.465	246	860	1105	IRb	ycf1
Z. recurvatum	158	p1	(A)8	8	136184	136191	TGCTCATTGGTAGAAACCCA	56.736	TATAAGCGGTGGAATCGTCC	57.193	245	842	1086	IRb	ycf1
Z. recurvatum	159	p1	(T)8	8	136387	136394	CCGGATCCTCCTTTTCTTCCC	60.134	AGAATGCCGTCGCCTATTGT	59.822	202	964	1165	IRb	ycf1
Z. recurvatum	160	p1	(T)8	8	140985	140992	TAGGGGCCTTAGCTGGTGAT	60.03	AGCTGGTTCTCCCCGAAATG	60.035	230	909	1138	IRb	rrn23-D2
Z. recurvatum	161	c	(A)11taagtagatattc(A)8	32	147604	147635	CGTACCCTTCGCTCAATGAGA	59.866	CGATCAATCCCTTTGCCCCT	60.107	264	866	1129	IRb	trnV-GAC-D2_rps12-D2-CDS2
Z. recurvatum	162	p2	(AT)5	10	152208	152217	GGATGGGTCATTCGAGCGTA	59.612	TGTCATATAGGCCCGGGTCA	60.105	181	890	1070	IRb	ndhB-D2-CDS2_trnL-CAA-D2
Z. recurvatum	163	p1	(T)9	9	156783	156791	TCTGCCCTTTCTCAACGCAT	59.963	AGCCATTCGTTCGTAGAGCT	59.182	273	959	1231	IRb	ycf2-D2
Z. recurvatum	164	c	(TC)5cccaaaaatatg(T)9	31	157130	157160	ACCTGTGACTCGATTGACAA	56.8	GGCTGAATCCCGTGAAACCA	60.608	280	974	1253	IRb	ycf2-D2
Z. recurvatum	165	p1	(T)8	8	158439	158446	CATTCCCGCAGTAGATCCGG	60.32	CGAGCCGGATCTGGTGTATC	60.039	209	860	1068	IRb	ycf2-D2
Z. recurvatum	166	p1	(T)8	8	159752	159759	GTCCTTGCGGATCGGATCAT	59.966	CTAACCGGAGTTCACGGTGG	60.389	176	874	1049	IRb	ycf2-D2
Z. recurvatum	167	p1	(T)9	9	162492	162500	GCCGGATCTAAGTGTTGGCT	60.108	GTTCAATTCCCGTCGTTCGC	60.179	273	775	1047	IRb	rpl2-D2-CDS2_trnH-GUG-D2
Z. recurvatum	168	c	(A)8ggagtaatacactgtgacatgacacgttcact(A)9	49	162718	162766	ACATCCGCCCCTTTTCTAGC	60.107	TAATGGTGGATGCCCGAGAC	59.532	279	867	1145	IRb	trnH-GUG-D2_rps19-D2
Z. recurvatum	169	p1	(A)9	9	163131	163139	No primer							IRb	rps19-D2_end
