# Supplementary material for: Molecular evolution of chloroplast genomes in subfamily Zingiberoideae (Zingiberaceae)
Source: BMC Plant Biol. 2021 Nov 23;21:558. doi: 10.1186/s12870-021-03315-9 (PMC8611967; doi:10.1186/s12870-021-03315-9)
Supplement: Supplementary file 9 — Additional file 9: Table S9. Comparison of the long repeats among 10 assembled Zingiberoideae chloroplast genomes. a G. lancangensis. b G. marantina. c G. multiflora. d G. schomburgkii. e G. schomburgkii var. angustata. f H. coccineum. g H. neocarneum. h K. rotunda ‘Red Leaf’. i K. rotunda ‘Silver Diamonds’. j Z. recurvatum. k Total long repeat numbers of 10 assembled Zingiberoideae chloroplast genomes. [file 12870_2021_3315_MOESM9_ESM.xlsx]

## Sheet: a. G. lancangensis
R19	30	C	49839	49868	133151	133180	-3	0.000713	_	ycf1;_	LSC	SSC	AAAAAAAAATGATATAAAATAAAAAAAAAA		TGAAATAACAATACCCCATATCTCGCTTAAGCGAGATATGGGGTATTGTTATTTCA
R4	30	F	10259	10288	39289	39318	-3	0.000713	trnG-GCC-exon1;_	trnG-UCC;_	LSC	LSC	ACGATGCGGGTTCGATTCCCGCTACCCGCT		ATAAATTATTTATTTATTATATATTATAAATTATT
R5	30	F	12892	12921	12911	12940	-1	5.86e-07	_	_	LSC	LSC	AAAAAATTAAATATGATTATAAAAATTAAA		ATATTATAAATTATTTATTTATTATATATTATA
R35	30	F	93917	93946	93938	93967	-3	0.000713	ycf2-exon1;_	ycf2-exon1;_	IRa	IRa	TCTTTTTGTCCAAGTCACTTCTCTTTTTGT		AAGATGCGGGTTCGATTCCCGCTATCCGCC
R46	30	F	157887	157916	157908	157937	-3	0.000713	ycf2-exon4;_	ycf2-exon4;_	IRb	IRb	AAAAGGGGAAGTGACTTGGACAAAAAGAGA		TAAAAATTAAATATGATTATAAAAATTAAA
R48	30	F	160515	160544	160565	160594	-3	0.000713	_	trnI-CAU-exon1;_	IRb	IRb	ATATATGATGTGTTAAGTTAAGCATCCCAA		TTTTATTTCCACTTTATTTTATTTATTTAA
R9	30	P	30864	30893	30915	30944	0	6.51e-09	_	_	LSC	LSC	TAGACTCCTCTCCATTCCATTTTTATGCTT		AATACCCTGTTTTGGTATTTCAATTGAAATACCAAAACAGGGTATT
R20	30	P	54129	54158	54129	54158	0	6.51e-09	_	_	LSC	LSC	TATATATCCTAATATATATTAGGATATATA		TTATTTGTTTCCCTCTTTTTTTACTTTTACT
R36	30	P	93917	93946	157885	157914	-3	0.000713	ycf2-exon1;_	ycf2-exon4;_	IRa	IRb	TCTTTTTGTCCAAGTCACTTCTCTTTTTGT		AAGCATAAAAATGGAATGGAGAGGAGTCTA
R37	30	P	93938	93967	157906	157935	-3	0.000713	ycf2-exon1;_	ycf2-exon4;_	IRa	IRb	TCTTTTTGTCCAAGTCACTTCCCCTTTTCT		CTAGATAGTATGGTAGAAAGAATTATGTATAATTCTTTCTACCATACTATCTAG
R41	30	P	122926	122955	122926	122955	-2	2.55e-05	ccsA;_	ccsA;_	SSC	SSC	AAAAGAAGTGTTTATAAAAACACTTCTTTT		CCCCCCCCAAAAAAAAAAAAAACAAAAAAAAA
R43	30	P	131780	131809	131813	131842	-3	0.000713	_	_	SSC	SSC	TTTTTTATCCTTTTCTATCAAAATCCAATT		TATACTATATATATAAAATATATATTATATATATAGTATA
R6	30	R	13658	13687	13668	13697	-3	0.000713	_	_	LSC	LSC	AATTTATTTTTTTTATTTCCACTTTATTTT		CGAGGGTTCGAATCCCTCTCTTTCCGTTTAT
R24	30	R	64727	64756	120849	120878	-3	0.000713	_	_	LSC	SSC	TAATTAATTTATATATATAAATTAATTAAA		TATAGAACTACTACTACAGTAGTAGTTCTATA
R30	30	R	86782	86811	120940	120969	-3	0.000713	_	_	LSC	SSC	TATTTTTATTTTATTATTATTTTATATTTA		ATTTGTACAGAATGGTAAAGAGGTGTATTCCA
R44	30	R	133148	133177	133148	133177	-2	2.55e-05	ycf1;_	ycf1;_	SSC	SSC	TTTTTTTTTTTTACAAAATTTTTTTTTTTT		GTTCTATACATATGACCTGCGATCAGGAAAAGAATAGCAATAGCTAAATGATGGTGTGCAATATCGGTCAGCCATA
R18	31	F	49768	49798	49776	49806	-3	0.000197	_	_	LSC	LSC	ATATATATATATAAATATATAAATATAAAAG		ATAGCTAAATGATGGTGTGCAATATCGGTCAGCCATA
R22	31	F	63305	63335	63329	63359	-2	6.81e-06	_	_	LSC	LSC	ATTATATTACTTATTATTTAAATAATTATAT		ATATAAATATATAAATATAAAAGTATAAAAG
R8	31	P	29929	29959	30660	30690	-3	0.000197	_	_	LSC	LSC	AGTAAAAGTAAAAAAAAAGGGTAACAAACAA		TTTTTTTTTACAAAATTTTTTTTTTTTTTT
R13	31	P	38374	38404	47996	48026	-3	0.000197	trnS-UGA;_	trnS-GGA;_	LSC	LSC	ATAAAAGGAGAGAGAGGGATTCGAACCCCCG		TATATATCCTAATATATATTAGGATATATA
R25	31	P	67749	67779	67804	67834	-2	6.81e-06	_	_	LSC	LSC	TATAAGAGTAAGAACTCAACGGGACCTTACC		TATTTATTTAATTTTAATATATTAAAATTAAATAAATA
R26	31	R	70374	70404	133151	133181	-3	0.000197	_	ycf1;_	LSC	SSC	TTTTTTTTTTTTTGTTAAAATATTTTATTTT		ATTATATTACTTATTATTTAAATATATATAT
R11	32	F	32416	32447	32417	32448	-3	5.45e-05	_	_	LSC	LSC	CCCCCCCCCAAAAAAAAAAAAAACAAAAAAAA		TATTTAAATATATATATATATATATTTAAATA
R14	32	P	39389	39420	39389	39420	-2	1.82e-06	_	_	LSC	LSC	TATAGAACTACTACTACAGTAGTAGTTCTATA		AATTTAATTAATTATATATATATAATTAAT
R15	32	P	39605	39636	39647	39678	0	4.07e-10	_	_	LSC	LSC	TGGAATACACCTCTTTACCATTCTGTACAAAT		GGTAAGGTCCCGTTGAGTTCTTACTCTTTCA
R23	32	P	63343	63374	63343	63374	0	4.07e-10	_	_	LSC	LSC	TATTTAAATATATATATATATATATTTAAATA		TTTTTTTTTACAAAATTTTTTTTTTTTTTTT
R3	33	R	8922	8954	8922	8954	-2	4.83e-07	_	_	LSC	LSC	ATATTATAAATTATTTATTTATTATATATTATA		TAAATCCAAACAATCTTTTCGCAAATCCAAACGATCTTTTCG
R29	33	R	86781	86813	86781	86813	-2	4.83e-07	_	_	LSC	LSC	TTATTTTTATTTTATTATTATTTTATATTTATT		TAATGTAGCTATCTAAGGAATAGTGACTTTAAAGTCACTATTCCTTAGATAGCTACATTA
R38	34	F	114343	114376	137476	137509	-2	1.28e-07	_	ycf1;_	IRa	IRb	AATTTATTATCTTTATGCATGAAGATAATAAATT		TTATTTTTATTTTATTATTATTTTATATTTATT
R39	34	P	114343	114376	114343	114376	-2	1.28e-07	_	_	IRa	IRa	AATTTATTATCTTTATGCATGAAGATAATAAATT		ATTTAAATTTTATTATTATTATATGTTTAT
R40	34	P	120850	120883	120850	120883	0	2.54e-11	_	_	SSC	SSC	ATTTAATTAATTATATATATATAATTAATTAAAT		TATATATATTTATGTGATAAAAGATCATATACATATTGCTTTTTTAATTTTTCTTTTTGATTCGGCCATAAATACACTGTATAGAAATTTTCTTTTTTGTAATGAATTGATCGGTCTTTTTCTTTTTTATATGAAGAAAATTTCATTGATTCTTTATTGTGAATCGTACAATTTTGATTGATTTTTTTTCGCCATTTTTTCGCTACTAATACTAATCGAGACCATTTGCTCTGAGATAAATTGTATGCATAATTACCCTTTAACCAGTTTTTCCATTCATTCATTCCAGGCTTCTTTATTTTCTTATACTTATACCTTGATTTGGAGTTAAATATTCCTCGGGTTATAGAATAATACTTTATCTTGTCCTTAATAAAAGGATGGGTACCGCAATATTGA…
R42	34	P	131684	131717	131684	131717	-2	1.28e-07	_	_	SSC	SSC	AAATAATATTATTATAATTATAATAATGTTATTT		GGATGCTTAACTTAACACATCATATATCGTAAATAAACAAATTCCA
R45	34	P	137476	137509	137476	137509	-2	1.28e-07	ycf1;_	ycf1;_	IRb	IRb	AATTTATTATCTTCATGCATAAAGATAATAAATT		TGGAATTTGTTTATTTACGATATATGATGTGTTAAGTTAAGCATCC
R2	35	F	8902	8936	8927	8961	-3	1.12e-06	_	_	LSC	LSC	ATAAATTATTTATTTTTATTATATTATAAATTATT		TGGAATTTGTTTATTTACAATATATGATGTGTTAAGTTAAGCATCC
R17	37	F	41546	41582	43770	43806	-2	2.38e-09	psaB;_	psaA;_	LSC	LSC	ATAGCTAAATGATGATGAGCAATATCGGTCAGCCATA		TCTTTTTGTCCAAGTCACTTCCCCTTTTCT
R21	38	P	63219	63256	63219	63256	0	9.93e-14	_	_	LSC	LSC	TATTTATTTAATTTTAATATATTAAAATTAAATAAATA		AGAAAAGGGGAAGTGACTTGGACAAAAAGA
R12	40	P	33840	33879	33840	33879	-2	4.36e-11	_	_	LSC	LSC	TATACTATATATATAAAATATATATTATATATATAGTATA		ACAAAAAGAGAAGTGACTTGGACAAAAAGA
R27	42	F	72240	72281	72261	72302	-2	3e-12	rps18;_	rps18;_	LSC	LSC	TAAATCCAAACAATCTTTTCGTAAATCCAAACAATCTTTTCG		AATTTATTATCTTCATGCATAAAGATAATAAATT
R32	46	F	91261	91306	91311	91356	-1	2.09e-16	trnI-CAU-exon2;_	_	IRa	IRa	GGATGCTTAACTTAACACATCATATATTGTAAATAAACAAATTCCA		AATTTATTATCTTTATGCATGAAGATAATAAATT
R47	46	F	160496	160541	160546	160591	-1	2.09e-16	_	trnI-CAU-exon1;_	IRb	IRb	TGGAATTTGTTTATTTACGATATATGATGTGTTAAGTTAAGCATCC		ATTTAATTAATTATATATATATAATTAATTAAAT
R7	46	P	20116	20161	20116	20161	0	1.51e-18	rpoC2;_	rpoC2;_	LSC	LSC	AATACCCTGTTTTGGTATTTCAATTGAAATACCAAAACAGGGTATT		AAAAGAAGTGTTTATAAAAACACTTCTTTT
R33	46	P	91261	91306	160496	160541	-1	2.09e-16	trnI-CAU-exon2;_	_	IRa	IRb	GGATGCTTAACTTAACACATCATATATTGTAAATAAACAAATTCCA		AAATAATATTATTATAATTATAATAATGTTATTT
R34	46	P	91311	91356	160546	160591	-1	2.09e-16	_	trnI-CAU-exon1;_	IRa	IRb	GGATGCTTAACTTAACACATCATATATCGTAAATAAACAAATTCCA		AATTGAATTTTGATAGAAAAGGATAATACA
R10	54	P	31487	31540	31487	31540	-2	2.98e-19	_	_	LSC	LSC	CTAGATAGTATGGTAGAAAGAATTATGTATAATTCTTTCTACCATACTATCTAG		TTTTTTTTTTTTACAAAATTTTTTTTTTTT
R1	56	P	2	57	2	57	0	1.44e-24	_	_	LSC	LSC	TGAAATAACAATACCCCATATCTCGCTTAAGCGAGATATGGGGTATTGTTATTTCA		AATTTATTATCTTCATGCATAAAGATAATAAATT
R28	60	P	82277	82336	82277	82336	0	5.64e-27	_	_	LSC	LSC	TAATGTAGCTATCTAAGGAATAGTGACTTTAAAGTCACTATTCCTTAGATAGCTACATTA		AAAAAGAGAAGTGACTTGGACAAAAAGAAA
R16	76	F	41507	41582	43731	43806	-3	2.49e-30	psaB;_	psaA;_	LSC	LSC	GTTCTATACATATGACCTGCGATCAGGAAAAGAATAGCGATAGCTAAATGATGATGAGCAATATCGGTCAGCCATA		TGGAATTTGTTTATTTACAATATATGATGTGTTAAGTTAAGCATCC
R31	29678	P	88552	118229	133623	163300	0	0	ndhF;_	ycf1;_	IRa	IRb	TGTAATAGTATTTTAATTTTTTGCGTATAGCATACATATTTATTTATATTGTATAACATATTTAGATTGTATATATGTATATTAAATACAAATACATAAGTATATAAATAAGTATATAAAGTATAAGAAATGAACTTAACTTAACGACGAGATTTATTATCGTTTCTTGCATGTCTCGTAAAAGACAGAGTAGGTGCAAATTCTCCCAATTTGTGACCCACCATACGATCCGTTATATAAATAGGTAAATGTTCCTTTCCATTATGAATAGCGATTGTATGGCCAATCATTGTGGGTATAATGGTAGATGCCCGAGACCAAGTTACTATAATTTCTTTCTCTTTCCTCGTGTTGAGTTTTTCAATTTTTGCCGATAAATGATTAGCTACAAAAGGGTTT…		ATATATGATGTGTTAAGTTAAGCATCCATG
	30	16
	31	6
	32	4
	33	2
	34	5
	35	1
	37	1
	38	1
	40	1
	42	1
	46	5
	54	1
	56	1
	60	1
	>60	2
		48

## Sheet: b. G. marantina
R23	30	C	49366	49395	49367	49396	-3	0.000709	_	_	LSC	LSC	TAATATATATATATATATATATTAATATAT		AAATAACAATACCCCATATCTCGCTTAAGCGAGATATGGGGTATTGTTATTT
R25	30	C	49423	49452	62785	62814	-3	0.000709	_	_	LSC	LSC	TATATATATATATATATTTTTAATATAAAA		TATTTTTTTTTTTCTTTATTTAATTTAAATT
R5	30	F	10216	10245	38857	38886	-3	0.000709	trnG-GCC;_	trnG-UCC;_	LSC	LSC	ACGATGCGGGTTCGATTCCCGCTACCCGCT		ATATAAATATTGCTTTTTTAATTTTTCTTT
R8	30	F	28599	28628	28618	28647	-3	0.000709	_	_	LSC	LSC	TATATTGTTATATTTTAATTATATTGTTAT		AATATTATAAAATTTATATAATATTATATA
R11	30	F	32029	32058	32051	32080	-3	0.000709	_	_	LSC	LSC	CTCAAAGGGGGTTTCATTTACCCTGAAAGG		AAGATGCGGGTTCGATTCCCGCTATCCGCC
R12	30	F	33364	33393	133263	133292	-3	0.000709	_	ycf1;_	LSC	IRb	TGAACCGTCCAATTTTAATTTATTTTTTTT		AATAAATATATAAATATAAATAAATATATAAATAA
R24	30	F	49416	49445	62773	62802	-3	0.000709	_	_	LSC	LSC	TATTAATTATATATATATATATATTTTTAA		AATACCCTGTTTTGGTATTTCAATCGAAATACCAAAACAGGGTATT
R40	30	F	93359	93388	93380	93409	-3	0.000709	ycf2-exon1;_	ycf2-exon1;_	IRa	IRa	TCTTTTTGTCCAAGTCACTTCTCTTTTTGT		TATATTGTTATATTTTAATTGATTTGTTAT
R46	30	F	121100	121129	121124	121153	-3	0.000709	_	_	SSC	SSC	AAAGATATTAATACTTTACTTTGAAAAGAT		AAGCATAAAAATGGAATGGAGAGGAGTCTA
R9	30	P	30507	30536	30546	30575	0	6.46e-09	_	_	LSC	LSC	TAGACTCCTCTCCATTCCATTTTTATGCTT		AATTTTAATTTATTTTTTTTTTTCTTTATTT
R13	30	P	33364	33393	117472	117501	-3	0.000709	_	_	LSC	IRa	TGAACCGTCCAATTTTAATTTATTTTTTTT		CTGAAAGGGGGTTTCATTTACCCTGATAAG
R17	30	P	33471	33500	33471	33500	-2	2.53e-05	_	_	LSC	LSC	TATAATATATATATATATATATATAGTATA		TGAATCGTACAATTTTGATTTATTTTTTTT
R22	30	P	49363	49392	49363	49392	-2	2.53e-05	_	_	LSC	LSC	TCTTAATATATATATATATATATATTAATA		AAAAAAAATAAATCAAAATTGTACGATTCA
R29	30	P	62776	62805	62776	62805	0	6.46e-09	_	_	LSC	LSC	TATTTAAATATATATATATATATTTAAATA		TTTAATTTATTTTTTTTTTTCTTTATTTAATTT
R41	30	P	93359	93388	157355	157384	-3	0.000709	ycf2-exon1;_	ycf2-exon4;_	IRa	IRb	TCTTTTTGTCCAAGTCACTTCTCTTTTTGT		TATATAATATTATAAAATTTATATAATATTATATA
R42	30	P	93380	93409	157376	157405	-3	0.000709	ycf2-exon1;_	ycf2-exon4;_	IRa	IRb	TCTTTTTGTCCAAGTCACTTCCCCTTTTCT		ATATATATAGTATAATATATATATATATATATATA
R47	30	P	122419	122448	122419	122448	-2	2.53e-05	ccsA;_	ccsA;_	SSC	SSC	AAAAGAAGTGTTTATAAAAACACTTCTTTT		TATAATATATATATATATATATATAGTATA
R3	30	R	7698	7727	133124	133153	-3	0.000709	_	ycf1;_	LSC	IRb	TTTCTTTTTAATTTTTCCCTTATAAAAATA		TATAGAACTACTACTGTAGTAGTAGTTCTATA
R4	30	R	8883	8912	33420	33449	-3	0.000709	_	_	LSC	LSC	ATATATTATAATATAATTATTATATTATAA		ATTTGTACAGAATGGTAAAGAGGTGTATTCCA
R27	30	R	62667	62696	132772	132801	-3	0.000709	_	ycf1;_	LSC	SSC	TTTTTTATTTATAATTATTTATTTAATTTT		AGTTAGTTCTATACATATGACCTGCGATCAGGAAAAGAATAGCAATAGCTAAATGATG
R28	31	C	62669	62699	117681	117711	-3	0.000196	_	ndhF;_	LSC	SSC	TTTTATTTATAATTATTTATTTAATTTTAAT		ATAGCTAAATGATGGTGTACAATATCGGTCAGCCATA
R45	31	F	117668	117698	117692	117722	-3	0.000196	_	ndhF;_	IRa	SSC	TAATTAATAAATTAAAATAAATAATAAAAAA		TCTTAATATATATATATATATATATTAATA
R2	31	P	7214	7244	33384	33414	-3	0.000196	_	_	LSC	LSC	AATTTTAATTAAAAAAAAAAAAAAAAAAATA		AATATATATATATATATATATTAATATATA
R26	31	P	50245	50275	50245	50275	-3	0.000196	_	_	LSC	LSC	TAGTTTGATAAAACTAAGGTTTATCAAACTA		TATTATTTAAATATATATATATATATTTAA
R31	31	P	64136	64166	64337	64367	-2	6.76e-06	_	_	LSC	LSC	ATACTCCAAAACCCACTTTAACTAACTAATC		ATATATATATATATTTAAATATTATATATT
R32	31	P	67175	67205	67230	67260	-2	6.76e-06	_	_	LSC	LSC	TATAAGAGTAAGAACTCAACGGGACCTTACC		TAGTTTGATAAAACTAAGGTTTATCAAACTA
R10	31	R	30730	30760	33374	33404	-3	0.000196	_	_	LSC	LSC	TTTTTTTATTTATTTTTTTATTTAATTTTAA		TTTTTATTTTTATATTAATATTTATTTTTT
R18	32	P	38957	38988	38957	38988	-2	1.8e-06	_	_	LSC	LSC	TATAGAACTACTACTGTAGTAGTAGTTCTATA		AAAATAAATAATAAAAAATAAATTAAAATAA
R19	32	P	39174	39205	39216	39247	0	4.04e-10	_	_	LSC	LSC	TGGAATACACCTCTTTACCATTCTGTACAAAT		TATTTAAATATATATATATATATTTAAATA
R30	32	P	62795	62826	62795	62826	-2	1.8e-06	_	_	LSC	LSC	ATATTTAAATATTATATATTATATTTAAATAT		ATATTTAAATATTATATATTATATTTAAATAT
R14	33	R	33377	33409	33377	33409	-2	4.8e-07	_	_	LSC	LSC	TTTAATTTATTTTTTTTTTTCTTTATTTAATTT		GATTCGTTACTTAAAGTGGGTTTTGGAGTAT
R35	33	R	86214	86246	86214	86246	-2	4.8e-07	_	_	LSC	LSC	TTATTTTTATTTTATTATTATTTTATATTTATT		GGTAAGGTCCCGTTGAGTTCTTACTCTTTCA
R43	34	F	113774	113807	136957	136990	-2	1.27e-07	_	ycf1;_	IRa	IRb	AATTTATTATCTTTATGCATGAAGATAATAAATT		TAAATCCAAACAATCTTTTCGCAAATCCAAACGATCTTTTCG
R44	34	P	113774	113807	113774	113807	-2	1.27e-07	_	_	IRa	IRa	AATTTATTATCTTTATGCATGAAGATAATAAATT		TAATGTAGCTATCTAAGGAATAGTGACTTTAAAGTCACTATTCCTTAGATAGCTACATTA
R49	34	P	136957	136990	136957	136990	-2	1.27e-07	ycf1;_	ycf1;_	IRb	IRb	AATTTATTATCTTCATGCATAAAGATAATAAATT		TTATTTTTATTTTATTATTATTTTATATTTATT
R16	35	C	33460	33494	33461	33495	-3	1.12e-06	_	_	LSC	LSC	TATATATATAGTATAATATATATATATATATATAT		ATAAATATTGCTTTTTTAATTTTTCTTTTTGATTCGGCCATAAATACACTGTATAGAAATTTTCTTTTTTGTAATGATAATGAATTGATCGGTCTTTTTCTTTTTTATATGAAGAAAATTTCATTGATTCTTTATTGTGAATCGTACAATTTTGATTTATTTTTTTTCGCCATTTTTTCGCTACTAATACTAATCGAGACCATTTGCTCTGAGATAAATTGTATGCATAATTACCCTTTAACCAGTTTTTCCATTCATTCATTCCAGGCTTCTTTATTTTCTTATACTTATACCTTGATTTGGAGTTAAATATTCCTCGGGTTATAGAATAATACTTTATCTTGTCCTTAATAAAAGGATGGGTACCGCGATATTGAAGTACAGATCTAAAGTGATGGT…
R15	35	P	33415	33449	33415	33449	-3	1.12e-06	_	_	LSC	LSC	TATATAATATTATAAAATTTATATAATATTATATA		GGATGCTTAACTTAACACATCATATATCGTAAATAAACAAATTCCA
R6	35	R	14704	14738	14704	14738	-2	3.38e-08	_	_	LSC	LSC	AATAAATATATAAATATAAATAAATATATAAATAA		TGGAATTTGTTTATTTACGATATATGATGTGTTAAGTTAAGCATCC
R21	37	F	41128	41164	43352	43388	-3	8.28e-08	psaB;_	psaA;_	LSC	LSC	ATAGCTAAATGATGATGAGCAATATCGGTCAGCCATA		TGGAATTTGTTTATTTACAATATATGATGTGTTAAGTTAAGCATCC
R33	42	F	71656	71697	71677	71718	-2	2.99e-12	rps18;_	rps18;_	LSC	LSC	TAAATCCAAACAATCTTTTCGTAAATCCAAACAATCTTTTCG		TCTTTTTGTCCAAGTCACTTCCCCTTTTCT
R37	46	F	90691	90736	90741	90786	-1	2.08e-16	trnI-CAU-exon2;_	_	IRa	IRa	GGATGCTTAACTTAACACATCATATATTGTAAATAAACAAATTCCA		AGAAAAGGGGAAGTGACTTGGACAAAAAGA
R50	46	F	159978	160023	160028	160073	-1	2.08e-16	_	trnI-CAU-exon1;_	IRb	IRb	TGGAATTTGTTTATTTACGATATATGATGTGTTAAGTTAAGCATCC		ACAAAAAGAGAAGTGACTTGGACAAAAAGA
R7	46	P	19683	19728	19683	19728	-2	1.4e-14	rpoC2;_	rpoC2;_	LSC	LSC	AATACCCTGTTTTGGTATTTCAATCGAAATACCAAAACAGGGTATT		AATTTATTATCTTCATGCATAAAGATAATAAATT
R38	46	P	90691	90736	159978	160023	-1	2.08e-16	trnI-CAU-exon2;_	_	IRa	IRb	GGATGCTTAACTTAACACATCATATATTGTAAATAAACAAATTCCA		AATTTATTATCTTTATGCATGAAGATAATAAATT
R39	46	P	90741	90786	160028	160073	-1	2.08e-16	_	trnI-CAU-exon1;_	IRa	IRb	GGATGCTTAACTTAACACATCATATATCGTAAATAAACAAATTCCA		TAAAAAATAAATTAAAATAAATAATAAAAGA
R1	52	P	20	71	20	71	0	3.67e-22	_	_	LSC	LSC	AAATAACAATACCCCATATCTCGCTTAAGCGAGATATGGGGTATTGTTATTT		AAAGATATTAATACTTTACTTTGATAATAA
R48	55	P	131243	131297	131243	131297	-3	4.07e-18	_	_	SSC	SSC	TTATCCTTTTCTATCCAAATCCAATTGAAAATTGGATTTGGATAGAAAAGGATAA		AAAAGAAGTGTTTATAAAAACACTTCTTTT
R20	58	F	41084	41141	43308	43365	-2	1.33e-21	psaB;_	psaA;_	LSC	LSC	AGTTGGTTCTATACATATGACCTGCGATCAGGAAAAGAATAGCGATAGCTAAATGATG		TTATCCTTTTCTATCCAAATCCAATTGAAAATTGGATTTGGATAGAAAAGGATAA
R34	60	P	81708	81767	81708	81767	0	5.61e-27	_	_	LSC	LSC	TAATGTAGCTATCTAAGGAATAGTGACTTTAAAGTCACTATTCCTTAGATAGCTACATTA		AATTTATTATCTTCATGCATAAAGATAATAAATT
R36	29649	P	87990	117638	133126	162774	0	0	_	ycf1;_	IRa	IRb	TTATTTTAATTATTTGCGTATAGCATACATATTTATTTATATTGTATAACATATTTAGATTGTATATATGTATATTAAATACAAATACATAAGTATATAAATAAGTATATAAAGTATAGTATAAGAAATGAACTTAACGACGAGATTTATTATCGTTTCTTGCATGTCTCGTAAAAGACATAGTAGGTGCAAATTCTCCCAATTTGTGACCCACCATACGATCCGTTATATAAATAGGTAAATGTTCCTTTCCATTATGAATAGCGATTGTATGGCCAATCATTGTGGGTATAATGGTAGATGCCCGAGACCAAGTTACTATAATTTCTTTCTCTTTCCTCGTGTTGAGTTTTTCAATTTTTGCCGATAAATGATTAGCTACAAAAGGGTTTTTTTTTA…		TGGAATTTGTTTATTTACAATATATGATGTGTTAAGTTAAGCATCC
	30	20
	31	7
	32	3
	33	2
	34	3
	35	3
	37	1
	42	1
	46	5
	52	1
	55	1
	58	1
	60	1
	>60	1

## Sheet: c. G. multiflora
R3	30	F	6260	6289	6286	6315	-2	2.54e-05	_	_	LSC	LSC	TTATATGAGTATAGGACTTTACCTTGTTTA		CAATACCCCATATCTCGCTTAAGCGAGATATGGGGTATTG
R5	30	F	9894	9923	38736	38765	-2	2.54e-05	trnG-GCC;_	_	LSC	LSC	ACGATGCGGGTTCGATTCCCGCTACCCGCT		AATAAAATAATAAATTTATTATTTTATTATA
R18	30	P	49291	49320	122904	122933	-2	2.54e-05	_	_	LSC	SSC	TATATATAAATATAATATATATATAAATAT		TTTAATGAGTATAGGACTTTACCTTGTTTA
R45	30	P	122428	122457	122428	122457	-2	2.54e-05	ccsA;_	ccsA;_	SSC	SSC	AAAAGAAGTGTTTTTATAAACACTTCTTTT		TTATATTATAATATTTATTATAATATTCATT
R25	30	R	54957	54986	54957	54986	-2	2.54e-05	_	_	LSC	LSC	ATAATATAAAATATAATATAAAATATATTA		AAGATGCGGGTTCGATTCCCGCTATCCGCT
R42	30	R	117752	117781	117752	117781	-2	2.54e-05	ndhF;_	ndhF;_	SSC	SSC	AAATAAATTAAATAAAATAAATTAATTAAA		TTTTATTTATTTTTATTTATAATAATTAATA
R4	31	C	8570	8600	62815	62845	-3	0.000197	_	_	LSC	LSC	AATATAATATTATAAATAAATTTATAAATAA		TAAGAATTAAGGAATTAAGAATAATATATATATA
R8	31	C	14482	14512	125442	125472	-3	0.000197	_	_	LSC	SSC	ATAATATATATATATAATATAAATAAATATA		TATTATATATATATATCATATTAATGTATAT
R23	31	F	53721	53751	53741	53771	-1	1.51e-07	_	_	LSC	LSC	AGGTATTATTAGGTATTATGAGGTATTATGA		TTAATATATATATAAATATAATATATATATA
R24	31	F	53731	53761	53741	53771	0	1.62e-09	_	_	LSC	LSC	AGGTATTATGAGGTATTATGAGGTATTATGA		TATATATATATATAATTAGTTATATTATATATATA
R2	31	P	3946	3976	3949	3979	-1	1.51e-07	_	_	LSC	LSC	TAAAATAAAATAATAAATTTATTATTTTATT		AATACCCTGTTTTGGTATTTCAATCGAAATACCAAAACAGGGTATT
R6	31	P	14401	14431	62774	62804	-3	0.000197	_	_	LSC	LSC	TAATAATTAATATAAATAATAATAAATAAAA		AAGCATAAAAAATGGAATGGAGAGGAGTCTA
R12	31	P	30323	30353	30375	30405	0	1.62e-09	_	_	LSC	LSC	TAGACTCCTCTCCATTCCATTTTTTATGCTT		TGCGGATATGGTCGAATGGTAAAATTTCTCTTTGCCAAGGAGAAGATGCGGGTTCGATTCCCGCTATCCGCTCATGGT
R19	31	P	50157	50187	50157	50187	-3	0.000197	_	_	LSC	LSC	TAGTTTGATAAAACTAAGGTTTATCAAACTA		TATAGAACTACTACTGTAGTAGTAGTTCTATA
R28	31	P	67251	67281	67306	67336	-2	6.8e-06	_	_	LSC	LSC	TATAAGAGTAAGAACTCAACGGGACCTTACC		ATTTGTACAGAATGGTAAAGAGGTGTATTCCA
R9	31	R	14487	14517	49285	49315	-2	6.8e-06	_	_	LSC	LSC	ATATATATATAATATAAATAAATATATAAAT		GTTCTATACATATGACCTGCGATCAGGAAAAGAATAGCAATAGCTAAATGATGGTGTGCAATATCGGTCAGCCATA
R14	32	P	38842	38873	38842	38873	-2	1.81e-06	_	_	LSC	LSC	TATAGAACTACTACTGTAGTAGTAGTTCTATA		ATAGCTAAATGATGGTGTGCAATATCGGTCAGCCATA
R15	32	P	39064	39095	39106	39137	0	4.06e-10	_	_	LSC	LSC	TGGAATACACCTCTTTACCATTCTGTACAAAT		ATATTTATATATATATAATATATATATATA
R27	32	P	62862	62893	62862	62893	-2	1.81e-06	_	_	LSC	LSC	TATTATTTAAATATATATATATTTAAATATTA		TAGTTTGATAAAACTAAGGTTTATCAAACTA
R32	32	P	86428	86459	86428	86459	-2	1.81e-06	_	_	LSC	LSC	AAAAAATCTTATTTACATAAATAAGATTTTTT		TATTATGAGGTATTATGAGGTATTATGAGGTATTATGA
R43	32	R	117758	117789	117758	117789	-2	1.81e-06	ndhF;_	ndhF;_	SSC	SSC	ATTAAATAAAATAAATTAATTAAAATAAATTA		TATTATTAGGTATTATGAGGTATTATGAGGTATTATGAGGTATTATGA
R26	33	F	62759	62791	125630	125662	-3	1.5e-05	_	_	LSC	SSC	TCTTTTGTTTTTTATTTTTATTTATTTTTATTT		TATTATTAGGTATTATTAGGTATTATGAGGTATTATGAGGTATTATGAGGTATTATGA
R31	33	R	86238	86270	86238	86270	-2	4.82e-07	_	_	LSC	LSC	TTATTTTTATTTTATTATTATTTTATATTTATT		AGGTATTATGAGGTATTATGAGGTATTATGA
R40	34	F	113859	113892	137305	137338	-2	1.28e-07	_	ycf1;_	IRa	IRb	AATTTATTATCTTTATGCATGAAGATAATAAATT		AGGTATTATGAGGTATTATGAGGTATTATGA
R41	34	P	113859	113892	113859	113892	-2	1.28e-07	_	_	IRa	IRa	AATTTATTATCTTTATGCATGAAGATAATAAATT		ATAATATAAAATATAATATAAAATATATTA
R48	34	P	137305	137338	137305	137338	-2	1.28e-07	ycf1;_	ycf1;_	IRb	IRb	AATTTATTATCTTCATGCATAAAGATAATAAATT		TCTTATATTTTTTATTTTTATTTAATTTTATTT
R7	34	R	14450	14483	14462	14495	-3	4.1e-06	_	_	LSC	LSC	ATATAAAAATATTAAGAATTAAGGAATTAAGAAT		TATTATTTAAATATATATATATTTAAATATTA
R10	35	P	14488	14522	126920	126954	-3	1.12e-06	_	_	LSC	SSC	TATATATATAATATAAATAAATATATAAATATATA		GGTAAGGTCCCGTTGAGTTCTTACTCTTTCA
R46	36	P	122965	123000	122965	123000	-2	8.99e-09	_	_	SSC	SSC	TTTTTTAGAACCCTTTGAACAAAGGGTTCTAAAAAA		TAAATCCAAACAATCTTTTCGCAAATCCAAACGATCTTTTCG
R17	37	F	41006	41042	43230	43266	-2	2.38e-09	psaB;_	psaA;_	LSC	LSC	ATAGCTAAATGATGATGAGCAATATCGGTCAGCCATA		TAATGTAGCTATCTAAGGAATAGTGACTTCAAAGTCACTATTCCTTAGATAGCTACATTA
R20	38	F	53704	53741	53734	53771	-3	2.26e-08	_	_	LSC	LSC	TATTATTAGGTATTATTAGGTATTATTAGGTATTATGA		TTATTTTTATTTTATTATTATTTTATATTTATT
R1	40	P	1	40	1	40	0	6.2e-15	_	_	LSC	LSC	CAATACCCCATATCTCGCTTAAGCGAGATATGGGGTATTG		AAAAAATCTTATTTACATAAATAAGATTTTTT
R29	42	F	71694	71735	71715	71756	-2	3e-12	rps18;_	rps18;_	LSC	LSC	TAAATCCAAACAATCTTTTCGTAAATCCAAACAATCTTTTCG		TATTTATATGATAAAAGATCATATACATGTTGCTTTTTTAATTTTTCTTTTTGATTCGGCCATAAATACACTGTATAGAAATTTTCTTTTTTGTAATGAATTGATCGGTCTTTTTCTTTTTTATATGAAGAAAATTTCATTGATTCTTTATTGTGAATCGTACAATTTTGATTGATTTTTTTTCGCCATTTTTTCGCTACTAATACTAATCGAGACCATTTGCTCTGAGATAAATTGTATGCATAATTACCCTTTAACCAGTTTTTCCATTCATTCATTCCAGGCTTCTTTATTTTCTTATACTTATACCTTGATTTGGAGTTAAATATTCCTCGGGTTATAGAATAATACTTTATCTTATCCTTAATAAAAGGATGGGTACCGCGATATTGAAGTACA…
R37	42	F	93389	93430	93410	93451	0	3.87e-16	ycf2-exon1;_	ycf2-exon1;_	IRa	IRa	TCTTTTTGTCCAAGTCACTTCTCTTTTTGTCCAAGTCACTTC		GGATGCTTAACTTAACACATCATATATCGTAAATAAACAAATTCCA
R49	42	F	157746	157787	157767	157808	0	3.87e-16	ycf2-exon4;_	ycf2-exon4;_	IRb	IRb	GAAGTGACTTGGACAAAAAGAGAAGTGACTTGGACAAAAAGA		TGGAATTTGTTTATTTACGATATATGATGTGTTAAGTTAAGCATCC
R38	42	P	93389	93430	157746	157787	0	3.87e-16	ycf2-exon1;_	ycf2-exon4;_	IRa	IRb	TCTTTTTGTCCAAGTCACTTCTCTTTTTGTCCAAGTCACTTC		TGGAATTTGTTTATTTACAATATATGATGTGTTAAGTTAAGCATCC
R39	42	P	93410	93451	157767	157808	0	3.87e-16	ycf2-exon1;_	ycf2-exon4;_	IRa	IRb	TCTTTTTGTCCAAGTCACTTCTCTTTTTGTCCAAGTCACTTC		TCTTTTTGTCCAAGTCACTTCTCTTTTTGTCCAAGTCACTTC
R44	44	P	120995	121038	120995	121038	-2	2.06e-13	_	_	SSC	SSC	TCTACTTTTCACAATATAAAAAATTTTATATTGTGAAAAGTAGA		GAAGTGACTTGGACAAAAAGAGAAGTGACTTGGACAAAAAGA
R34	46	F	90733	90778	90783	90828	-1	2.09e-16	trnI-CAU-exon2;_	_	IRa	IRa	GGATGCTTAACTTAACACATCATATATTGTAAATAAACAAATTCCA		GAAGTGACTTGGACAAAAAGAGAAGTGACTTGGACAAAAAGA
R50	46	F	160369	160414	160419	160464	-1	2.09e-16	_	trnI-CAU-exon1;_	IRb	IRb	TGGAATTTGTTTATTTACGATATATGATGTGTTAAGTTAAGCATCC		AATTTATTATCTTCATGCATAAAGATAATAAATT
R11	46	P	19494	19539	19494	19539	-2	1.41e-14	rpoC2;_	rpoC2;_	LSC	LSC	AATACCCTGTTTTGGTATTTCAATCGAAATACCAAAACAGGGTATT		AATTTATTATCTTTATGCATGAAGATAATAAATT
R35	46	P	90733	90778	160369	160414	-1	2.09e-16	trnI-CAU-exon2;_	_	IRa	IRb	GGATGCTTAACTTAACACATCATATATTGTAAATAAACAAATTCCA		AAATAAATTAAATAAAATAAATTAATTAAA
R36	46	P	90783	90828	160419	160464	-1	2.09e-16	_	trnI-CAU-exon1;_	IRa	IRb	GGATGCTTAACTTAACACATCATATATCGTAAATAAACAAATTCCA		ATTAAATAAAATAAATTAATTAAAATAAATTA
R21	48	F	53704	53751	53724	53771	-2	9.6e-16	_	_	LSC	LSC	TATTATTAGGTATTATTAGGTATTATTAGGTATTATGAGGTATTATGA		TCTACTTTTCACAATATAAAAAATTTTATATTGTGAAAAGTAGA
R47	54	P	131613	131666	131613	131666	0	2.31e-23	_	_	SSC	SSC	TTATCCTTTTCTATCCAAATCCAATTTAAATTGGATTTGGATAGAAAAGGATAA		AAAAGAAGTGTTTTTATAAACACTTCTTTT
R22	58	F	53704	53761	53714	53771	-1	1.57e-23	_	_	LSC	LSC	TATTATTAGGTATTATTAGGTATTATTAGGTATTATGAGGTATTATGAGGTATTATGA		TTTTTTAGAACCCTTTGAACAAAGGGTTCTAAAAAA
R30	60	P	81714	81773	81714	81773	-2	8.98e-23	_	_	LSC	LSC	TAATGTAGCTATCTAAGGAATAGTGACTTCAAAGTCACTATTCCTTAGATAGCTACATTA		TTATCCTTTTCTATCCAAATCCAATTTAAATTGGATTTGGATAGAAAAGGATAA
R16	76	F	40967	41042	43191	43266	-3	2.49e-30	psaB;_	psaA;_	LSC	LSC	GTTCTATACATATGACCTGCGATCAGGAAAAGAATAGCGATAGCTAAATGATGATGAGCAATATCGGTCAGCCATA		AATTTATTATCTTCATGCATAAAGATAATAAATT
R13	78	F	38616	38693	38694	38771	-1	1.92e-35	_	_	LSC	LSC	TGCGGATATGGTCGAATGGTAAAATTTCTCTTTGCCAAGGAGAAGATGCGGGTTCGATTCCCGCTATCCGCCCATGGT		GAAGTGACTTGGACAAAAAGAGAAGTGACTTGGACAAAAAGA
R33	29731	P	88009	117739	133458	163188	0	0	_	ycf1;_	IRa	IRb	GATGTAATGTAATATGTAATAGTATTTTAATTTTTTGCGTATAGCATACATATTTATTTATATTGTATAACATATTTAGATTGTATATATGTATATTAAATACAAATACATAAGTATATAAATAAGTATATAAAGTATAAGAAATGAACTTAACTTAACGACGAGATTTATTATCGTTTCTTGCATGTCTCGTAAAAGACAGAGTAGGTGCAAATTCTCCCAATTTGTGACCCACCATACGATCCGTTATATAAATAGGTAAATGTTCCTTTCCATTATGAATAGCGATTGTATGGCCAATCATTGTGGGTATAATGGTAGATGCCCGAGACCAAGTTACTATAATTTCTTTCTCTTTCCTCGTGTTGAGTTTTTCAATTTTTGCCGATAAATGATTAG…		TGGAATTTGTTTATTTACAATATATGATGTGTTAAGTTAAGCATCC

## Sheet: d. G. schomburgkii
30	7673	C	30	118084	-3	0.000713
30	15133	C	30	38720	-2	2.55e-05
30	49085	F	30	49098	-2	2.55e-05
30	10207	F	30	39272	-3	0.000713
30	14694	F	30	14723	-3	0.000713
30	29041	F	30	29060	-3	0.000713
30	32455	F	30	32477	-3	0.000713
30	38710	F	30	63247	-3	0.000713
30	83860	F	30	83875	-3	0.000713
30	93840	F	30	93861	-3	0.000713
30	123308	F	30	123333	-3	0.000713
30	157884	F	30	157905	-3	0.000713
30	15131	F	30	15135	-3	0.000713
30	34374	P	30	34376	-1	5.86e-07
30	93840	P	30	157882	-3	0.000713
30	93861	P	30	157903	-3	0.000713
30	30938	P	30	30977	0	6.51e-09
30	122817	P	30	122817	-2	2.55e-05
30	15135	P	30	38715	-3	0.000713
30	131767	P	30	131800	-3	0.000713
30	14826	R	30	14826	-2	2.55e-05
30	7673	R	30	133659	-3	0.000713
30	15121	R	30	63257	-3	0.000713		23
31	14845	F	31	63136	-2	6.81e-06
31	64603	P	31	64804	-2	6.81e-06
31	7196	P	31	63122	-3	0.000197
31	50587	P	31	50587	-3	0.000197
31	67645	P	31	67700	-2	6.81e-06
32	39592	P	32	39634	0	4.07e-10
32	127085	P	32	127085	-2	1.82e-06
32	39372	P	32	39372	-2	1.82e-06
32	31160	R	32	33803	-3	5.45e-05
32	34366	R	32	123300	-3	5.45e-05
33	86661	R	33	86661	-2	4.83e-07
34	114247	F	34	137492	-2	1.28e-07
34	137492	P	34	137492	-2	1.28e-07
34	114247	P	34	114247	-2	1.28e-07
34	0	P	34	0	0	2.54e-11
36	16670	F	36	16690	-1	1.72e-10
37	41534	F	37	43758	-2	2.38e-09
42	72084	F	42	72105	-2	3.01e-12
46	160505	F	46	160555	-1	2.09e-16
46	91172	F	46	91222	-1	2.09e-16
46	91222	P	46	160555	-1	2.09e-16
46	91172	P	46	160505	-1	2.09e-16
46	20127	P	46	20127	-2	1.41e-14
55	41516	F	55	43740	-3	4.09e-18
58	41490	F	58	43714	-3	7.52e-20
60	82139	P	60	82139	0	5.64e-27
29651	88473	P	29651	133649	0	0
30	23
31	5
32	5
33	1
34	4
36	1
37	1
42	1
46	5
55	1
58	1
60	1
>60	1
	50
	Palindrome	Forward	Reverse	Complement	Total
Globba schomburgkii	22	20	6	2	50

## Sheet: e. G.schomburgkii var.angustata
R30	30	F	49085	49114	49098	49127	-2	2.55e-05	_	_	LSC	LSC	ATGTATATATATAATTTCTATATATAATTT		TACCCCATATCTCGCTTAAGCGAGATATGGGGTA
R15	30	P	30903	30932	30942	30971	0	6.52e-09	_	_	LSC	LSC	TAGACTCCTCTCCATTCCATTTTTATGCTT		TTTTGTTTTTTATTTTTATTTATAATTATTT
R17	30	P	33837	33866	33837	33866	-2	2.55e-05	_	_	LSC	LSC	TATATATATATAGTATAATATATATATATA		ATATATTTATATATATATATATATTAATATATAAAT
R20	30	P	34374	34403	34376	34405	-1	5.86e-07	_	_	LSC	LSC	ATATACATTATATATATATATATAATGTAT		TATAATAATATATATATATATATATATATAT
R34	30	P	63307	63336	63307	63336	-2	2.55e-05	_	_	LSC	LSC	ATTATTTAAATATATATATATTTAAATCAT		TATATATTTATATATATATATATATTAATATA
R35	30	P	63353	63382	63353	63382	0	6.52e-09	_	_	LSC	LSC	TATTTAAATATATATATATATATTTAAATA		TATAATAATATATATATATATATATATATATTAATAT
R47	30	P	122925	122954	122925	122954	-2	2.55e-05	ccsA;_	ccsA;_	SSC	SSC	AAAAGAAGTGTTTTTATAAACACTTCTTTT		ATAATAATATATATATATATATATATATATTAATAT
R4	31	C	14712	14742	14713	14743	-2	6.82e-06	_	_	LSC	LSC	ATATAATAATATATATATATATATATATATA		TATTTATATATATATATATATATTTATATTTTTA
R16	31	C	33817	33847	33818	33848	-3	0.000198	_	_	LSC	LSC	ATATTATATATAATATATATTATATATATAT		TATTATTTATATATATATATATATATTTATAT
R18	31	C	33837	33867	33838	33868	-3	0.000198	_	_	LSC	LSC	TATATATATATAGTATAATATATATATATAT		TTATATATATATATATATATTTATATTTTTAC
R22	31	F	38714	38744	63351	63381	-2	6.82e-06	_	_	LSC	LSC	ATTATTTATATATATATATATATATTTATAT		ATATATTTATATATATATATATATTAATATATAA
R2	31	P	7197	7227	63178	63208	-3	0.000198	_	_	LSC	LSC	AAATAATTTTAATTAAAAATAAAAAAAAAAA		ATTAAGTATTTAATTATTAATTATTAAATACTTAAT
R36	31	P	64709	64739	64910	64940	-2	6.82e-06	_	_	LSC	LSC	ATACTCCAAAACCCACTTTAACTAACTAATC		GATACCAAGAATTTACATAGGATACCAAGAATTTAC
R37	31	P	67751	67781	67806	67836	-2	6.82e-06	_	_	LSC	LSC	TATAAGAGTAAGAACTCAACGGGACCTTACC		AATACCCTGTTTTGGTATTTCAATCGAAATACCAAAACAGGGTATT
R31	31	R	49772	49802	49772	49802	-2	6.82e-06	_	_	LSC	LSC	TTATATATATATTTATATATATATATATATT		AAGCATAAAAATGGAATGGAGAGGAGTCTA
R10	32	C	14719	14750	38719	38750	-3	5.45e-05	_	_	LSC	LSC	AATATATATATATATATATATATATTAATATG		TATTATATATAATATATATTATATATATATA
R24	32	C	38716	38747	49788	49819	-3	5.45e-05	_	_	LSC	LSC	TATTTATATATATATATATATATTTATATTTT		TATATATATATAGTATAATATATATATATA
R9	32	F	14718	14749	38713	38744	-3	5.45e-05	_	_	LSC	LSC	TAATATATATATATATATATATATATTAATAT		ATATATATATAGTATAATATATATATATATA
R21	32	P	38713	38744	63354	63385	-3	5.45e-05	_	_	LSC	LSC	TATTATTTATATATATATATATATATTTATAT		ATATATATATATATAATAAATATATAGTATAT
R25	32	P	39372	39403	39372	39403	-2	1.82e-06	_	_	LSC	LSC	TATAGAACTACTACTGTAGTAGTAGTTCTATA		ATACATTATATATATATATATAATGTATTT
R26	32	P	39592	39623	39634	39665	0	4.07e-10	_	_	LSC	LSC	TGGAATACACCTCTTTACCATTCTGTACAAAT		ATTTAAATATATATATATATATTTAAATATTA
R48	32	P	127193	127224	127193	127224	-2	1.82e-06	_	_	SSC	SSC	ATATAATAATATAATTTATTATATTATTATAT		ATTATTTAAATATATATATATATATTTAAAT
R5	32	R	14712	14743	49777	49808	-2	1.82e-06	_	_	LSC	LSC	ATATAATAATATATATATATATATATATATAT		TTTTATATATATATTTATATATATATATATATTA
R19	32	R	34366	34397	123408	123439	-3	5.45e-05	_	_	LSC	SSC	TACATGATATATACATTATATATATATATATA		ATATATATATATATTAATATATAAATATAAAA
R40	33	R	86767	86799	86767	86799	-2	4.84e-07	_	_	LSC	LSC	TTATTTTTATTTTATTATTATTTTATATTTATT		TATAGAACTACTACTGTAGTAGTAGTTCTATA
R11	34	F	14720	14753	49778	49811	-2	1.29e-07	_	_	LSC	LSC	ATATATATATATATATATATATATTAATATGTAA		ATTTGTACAGAATGGTAAAGAGGTGTATTCCA
R45	34	F	114355	114388	137598	137631	-2	1.29e-07	_	ycf1;_	IRa	IRb	AATTTATTATCTTTATGCATGAAGATAATAAATT		AGTTAGTTCTATACATATGACCTGCGATCAGGAAAAGAATAGCAATAGCTAAATGATG
R1	34	P	1	34	1	34	0	2.55e-11	_	_	LSC	LSC	TACCCCATATCTCGCTTAAGCGAGATATGGGGTA		ATCAGGAAAAGAATAGCAATAGCTAAATGATGGTGTGCAATATCGGTCAGCCATA
R8	34	P	14715	14748	38716	38749	-3	4.11e-06	_	_	LSC	LSC	TAATAATATATATATATATATATATATATTAATA		ATAGCTAAATGATGGTGTGCAATATCGGTCAGCCATA
R46	34	P	114355	114388	114355	114388	-2	1.29e-07	_	_	IRa	IRa	AATTTATTATCTTTATGCATGAAGATAATAAATT		ATTTCTATATATAATTTCTATATATAATTT
R49	34	P	137598	137631	137598	137631	-2	1.29e-07	ycf1;_	ycf1;_	IRb	IRb	AATTTATTATCTTCATGCATAAAGATAATAAATT		TTATATATATATTTATATATATATATATATT
R23	34	R	38714	38747	49770	49803	-3	4.11e-06	_	_	LSC	LSC	ATTATTTATATATATATATATATATTTATATTTT		TATATATTTATATATATATATATATTAATATATAAATA
R33	35	R	49776	49810	49776	49810	-2	3.41e-08	_	_	LSC	LSC	ATATATATTTATATATATATATATATTAATATATA		ATATATATTTATATATATATATATATTAATATATA
R13	36	F	16635	16670	16655	16690	-1	1.72e-10	_	_	LSC	LSC	GATATCAAGAATTTACATAGGATACCAAGAATTTAC		ATTATTTAAATATATATATATTTAAATCAT
R3	36	P	14708	14743	49778	49813	-3	3.07e-07	_	_	LSC	LSC	ATTAATATAATAATATATATATATATATATATATAT		TATTTAAATATATATATATATATTTAAATA
R7	36	P	14714	14749	14714	14749	-2	9.02e-09	_	_	LSC	LSC	ATAATAATATATATATATATATATATATATTAATAT		GATTCGTTACTTAAAGTGGGTTTTGGAGTAT
R12	36	P	14853	14888	14853	14888	-2	9.02e-09	_	_	LSC	LSC	ATTAAGTATTTAATTATTAATTATTAAATACTTAAT		GGTAAGGTCCCGTTGAGTTCTTACTCTTTCA
R29	37	F	41534	41570	43758	43794	-2	2.38e-09	psaB;_	psaA;_	LSC	LSC	ATAGCTAAATGATGATGAGCAATATCGGTCAGCCATA		TAAATCCAAACAATCTTTTCGCAAATCCAAACGATCTTTTCG
R6	37	R	14713	14749	14713	14749	-2	2.38e-09	_	_	LSC	LSC	TATAATAATATATATATATATATATATATATTAATAT		TAATGTAGCTATCTAAGGAATAGTGACTTTAAAGTCACTATTCCTTAGATAGCTACATTA
R32	38	P	49773	49810	49777	49814	-3	2.26e-08	_	_	LSC	LSC	TATATATATATTTATATATATATATATATTAATATATA		TTATTTTTATTTTATTATTATTTTATATTTATT
R38	42	F	72190	72231	72211	72252	-2	3.01e-12	rps18;_	rps18;_	LSC	LSC	TAAATCCAAACAATCTTTTCGTAAATCCAAACAATCTTTTCG		ATAAAAGATCATATAAATATTGCTTTTTTAATTTTTCTTTTTGATTCGGCCATAAATACACTGTATAGAAATTTTCTTTTTTGTAATGATAATGAATTGATCGGTCTTTTTCTTTTTTATATGAAGAAAATTTCATTGATTCTTTATTGTGAATCGTACAATTTTGATTTATTTTTTTTCGCCATTTTTTCGCTACTAATACTAATCGAGACCATTTGCTCTGAGATAAATTGTATGCATAATTACCCTTTAACCAGTTTTTCCATTCATTCATTCCAGGCTTCTTTATTTTCTTATACTTATACCTTGATTTGGAGTTAAATATTCCTCGGGTTATAGAATAATACTTTATCTTGTCCTTAATAAAAGGATGGGTACCGCGATATTGAAGTACAGATC…
R42	46	F	91278	91323	91328	91373	-1	2.09e-16	trnI-CAU-exon2;_	_	IRa	IRa	GGATGCTTAACTTAACACATCATATATTGTAAATAAACAAATTCCA		GGATGCTTAACTTAACACATCATATATCGTAAATAAACAAATTCCA
R50	46	F	160613	160658	160663	160708	-1	2.09e-16	_	trnI-CAU-exon1;_	IRb	IRb	TGGAATTTGTTTATTTACGATATATGATGTGTTAAGTTAAGCATCC		TGGAATTTGTTTATTTACGATATATGATGTGTTAAGTTAAGCATCC
R14	46	P	20092	20137	20092	20137	-2	1.41e-14	rpoC2;_	rpoC2;_	LSC	LSC	AATACCCTGTTTTGGTATTTCAATCGAAATACCAAAACAGGGTATT		TGGAATTTGTTTATTTACAATATATGATGTGTTAAGTTAAGCATCC
R43	46	P	91278	91323	160613	160658	-1	2.09e-16	trnI-CAU-exon2;_	_	IRa	IRb	GGATGCTTAACTTAACACATCATATATTGTAAATAAACAAATTCCA		AATTTATTATCTTCATGCATAAAGATAATAAATT
R44	46	P	91328	91373	160663	160708	-1	2.09e-16	_	trnI-CAU-exon1;_	IRa	IRb	GGATGCTTAACTTAACACATCATATATCGTAAATAAACAAATTCCA		AATTTATTATCTTTATGCATGAAGATAATAAATT
R28	55	F	41516	41570	43740	43794	-3	4.1e-18	psaB;_	psaA;_	LSC	LSC	ATCAGGAAAAGAATAGCGATAGCTAAATGATGATGAGCAATATCGGTCAGCCATA		AAAAGAAGTGTTTTTATAAACACTTCTTTT
R27	58	F	41490	41547	43714	43771	-3	7.53e-20	psaB;_	psaA;_	LSC	LSC	AGTTGGTTCTATACATATGACCTGCAATCAGGAAAAGAATAGCGATAGCTAAATGATG		ATATAATAATATAATTTATTATATTATTATAT
R39	60	P	82245	82304	82245	82304	0	5.65e-27	_	_	LSC	LSC	TAATGTAGCTATCTAAGGAATAGTGACTTTAAAGTCACTATTCCTTAGATAGCTACATTA		AATTTATTATCTTCATGCATAAAGATAATAAATT
R41	29653	P	88579	118231	133755	163407	0	0	_	ycf1;_	IRa	IRb	ATGTTATTTTAATTTTTTGCGTATAGCATACATATTTATTTATATTGTATAACATATTTAGATTGTATATATGTATATTAAATACAAATACATAAATAAGTATATAAAGTATAAGAAATGAACTTAACTTAACGACGAGATTTATTATCGTTTCTTGCATGTCTCGTAAAAGACAGAGTAGGTGCAAATTCTCCCAATTTGTGACCCACCATACGATCCGTTATATAAATAGGTAAATGTTCCTTTCCATTATGAATAGCGATTGTATGGCCAATCATTGTGGGTATAATGGTAGATGCCCGAGACCAAGTTACTATAATTTCTTTCTCTTTCCTCGTGTTGAGTTTTTCAATTTTTGCCGATAAATGATTAGCTACAAAAGGGTTTTTTTTTAGTGAA…		TGGAATTTGTTTATTTACAATATATGATGTGTTAAGTTAAGCATCC
	30	7
	31	8
	32	9
	33	1
	34	7
	35	1
	36	4
	37	2
	38	1
	42	1
	46	5
	55	1
	58	1
	60	1
	>60	1

## Sheet: f. H. coccineum
R6	30	F	10179	10208	39380	39409	-3	0.000719	LSC	LSC	ACGATGCGGGTTCGATTCCCGCTACCCGCT		AAGATGCGGGTTCGATTCCCGCTATCCGCC
R7	30	F	13659	13688	13681	13710	-3	0.000719	_	_	LSC	LSC	TTTTTTTACATTTTCAAAAATTTTCTAATA		TTCTAATACATTTTCAAAAATTTTCTAATA
R8	30	F	14695	14724	14711	14740	-1	5.9e-07	_	_	LSC	LSC	AATAATTAATATAAATAATAATTAATATAA		AATAATTAATATAAATAAAAATTAATATAA
R27	30	F	49724	49753	49746	49775	-3	0.000719	_	_	LSC	LSC	ATTATAGAACTAACTATATCTAACTATAGA		ACTATAGAACTAACTATATCTAACGATATA
R32	30	F	63478	63507	63502	63531	-2	2.57e-05	_	_	LSC	LSC	TAAATATTATAGTTTCTATCTAATTAAATA		TAAATATTATAGTTTCTATCTAATCATATA
R35	30	F	69364	69393	69390	69419	-1	5.9e-07	_	_	LSC	LSC	TATAATGTAATAATATATAATGTAATTATA		TATAATGTAATAATATATAATGTAATTGTA
R37	30	F	72365	72394	72386	72415	-2	2.57e-05	rps18	rps18	LSC	LSC	TAAATCCAAACAATCTTTTCGTAAATCCAA		TAAATCCAAGCAATCTTTTCGCAAATCCAA
R48	30	F	94015	94044	94036	94065	-3	0.000719	ycf2	ycf2	IRa	IRa	TCTTTTTGTCCAAGTCACTTCTCTTTTTGT		TCTTTTTGTCCAAGTCACTTCCCCTTTTCT
R57	30	F	126130	126159	126272	126301	-3	0.000719	_	_	SSC	SSC	TACATTATAATATATATATATAATTCATAT		TATATTATATTATATATATATAATTTATAT
R61	30	F	158538	158567	158559	158588	-3	0.000719	ycf2	ycf2	IRb	IRb	AAAAGGGGAAGTGACTTGGACAAAAAGAGA		AAAAAGAGAAGTGACTTGGACAAAAAGAAA
R64	30	F	161202	161231	161252	161281	-3	0.000719	_	IRb	IRb	ATATATGATGTGTTAAGTTAAGCATCCCAA		ATATATGATGTGTTAAGTTAAGCATCCATG
R13	30	P	15088	15117	54278	54307	-3	0.000719	_	_	LSC	LSC	AATAATATATATATATATAAATAAATATAT		ATATATATATATATATTTATATATATTATT
R29	30	P	54276	54305	54276	54305	-2	2.57e-05	_	_	LSC	LSC	TAATATATATATATATATTTATATATATTA		TAATATATATATATATATTTATATATATTA
R39	30	P	82387	82416	82399	82428	-3	0.000719	_	_	LSC	LSC	TATCTAAGGAACAGTGACTTTGAAGTCACT		AGTGACTTTGAAGTCACTATTCCTTAGATA
R49	30	P	94015	94044	158536	158565	-3	0.000719	ycf2	ycf2	IRa	IRb	TCTTTTTGTCCAAGTCACTTCTCTTTTTGT		AGAAAAGGGGAAGTGACTTGGACAAAAAGA
R50	30	P	94036	94065	158557	158586	-3	0.000719	ycf2	ycf2	IRa	IRb	TCTTTTTGTCCAAGTCACTTCCCCTTTTCT		ACAAAAAGAGAAGTGACTTGGACAAAAAGA
R54	30	P	123118	123147	123118	123147	-2	2.57e-05	ccsA	ccsA	SSC	SSC	AAAAGAAGTGTTTTTATAAACACTTCTTTT		AAAAGAAGTGTTTTTATAAACACTTCTTTT
R10	30	R	14854	14883	14854	14883	-2	2.57e-05	_	_	LSC	LSC	AAAATTTATTTATTAATTATTTATTTATAA		AAAATTTATTTATTAATTATTTATTTATAA
R17	30	R	31524	31553	31524	31553	-2	2.57e-05	_	_	LSC	LSC	ATATGATAATATATACTATATAATAGTATA		ATATGATAATATATACTATATAATAGTATA
R30	30	R	63315	63344	133841	133870	-3	0.000719	_	ycf1	LSC	SSC	TTTTTTATTTATAATTATTTATTTAATTTT		TTTTTATTTTTATATTAATATTTATTTTTT
R12	31	C	15006	15036	133842	133872	-3	0.000199	_	ycf1	LSC	SSC	AAAATAAAATAATAATTATAAATAAAATAAT		TTTTATTTTTATATTAATATTTATTTTTTTA
R14	31	C	15092	15122	54279	54309	-3	0.000199	_	_	LSC	LSC	ATATATATATATATAAATAAATATATAAATA		TATATATATATATATTTATATATATTATTAT
R11	31	F	14873	14903	63318	63348	-2	6.86e-06	_	_	LSC	LSC	TTTATTTATAATTATTTATTTCATTTTATTA		TTTATTTATAATTATTTATTTAATTTTAATA
R40	31	F	85329	85359	85353	85383	-3	0.000199	_	_	LSC	LSC	CTATTTTAGATGTTCTGATATATCCTATTTT		CTATTTTAGATGTTCTGATATATCATAGTCT
R55	31	F	123573	123603	123603	123633	0	1.64e-09	_	_	SSC	SSC	ACCTATATTTATATATAAATATATAGTGAAA		ACCTATATTTATATATAAATATATAGTGAAA
R3	31	P	8630	8660	48125	48155	-3	0.000199	LSC	LSC	AGCGGAGAAAGAGGGATTCGAACCCTCGGTA		TACCGAGGGTTCGAATCCCTCTCTTTCCGTT
R5	31	P	8840	8870	14744	14774	-3	0.000199	_	_	LSC	LSC	TATTACTATTACATATATACATATATATATT		AATATATATATATTAATATGTAATAGTAATA
R28	31	P	50724	50754	50724	50754	-3	0.000199	_	_	LSC	LSC	TAGTTTGATAAACCTTAGTTTTATCAAACTA		TAGTTTGATAAACCTTAGTTTTATCAAACTA
R31	31	P	63336	63366	63336	63366	-3	0.000199	_	_	LSC	LSC	TTTAATTTTAATATATTAAATTAAAATTAAA		TTTAATTTTAATATATTAAATTAAAATTAAA
R34	31	P	67907	67937	67962	67992	-2	6.86e-06	_	_	LSC	LSC	TATAAGAGTAAGAACTCAACGGGACCTTACC		GGTAAGGTCCCGTTGAGTTCTTACTCTTTCA
R25	32	F	41645	41676	43869	43900	-2	1.83e-06	psaB	psaA	LSC	LSC	ATCAGGAAAAGAATTGCGATAGCTAAATGATG		ATCAGGAAAAGAATAGCAATAGCTAAATGATG
R38	32	F	72375	72406	72396	72427	-3	5.49e-05	rps18	rps18	LSC	LSC	CAATCTTTTCGTAAATCCAAGCAATCTTTTCG		CAATCTTTTCGCAAATCCAAACGATCTTTTCG
R2	32	P	5956	5987	5956	5987	-2	1.83e-06	_	_	LSC	LSC	ATGAAATATATTTAACCTTAAATATATTTCAT		ATGAAATATATTTAACCTTAAATATATTTCAT
R21	32	P	35598	35629	35664	35695	0	4.1e-10	_	_	LSC	LSC	TAGTCCTTATAGCTTATCTTAATACTTACTTT		AAAGTAAGTATTAAGATAAGCTATAAGGACTA
R22	32	P	39505	39536	39505	39536	0	4.1e-10	_	_	LSC	LSC	TATAGAACTACTACTATAGTAGTAGTTCTATA		TATAGAACTACTACTATAGTAGTAGTTCTATA
R23	32	P	39721	39752	39763	39794	0	4.1e-10	_	_	LSC	LSC	TGGAATACACCTCTTTACCATTCTGTACAAAT		ATTTGTACAGAATGGTAAAGAGGTGTATTCCA
R53	32	P	121045	121076	121045	121076	-2	1.83e-06	_	_	SSC	SSC	TCATATATATGATATATATATAATATATATGA		TCATATATATGATATATATATAATATATATGA
R4	33	F	8835	8867	8862	8894	-1	1.01e-08	_	_	LSC	LSC	ATATATATTACTATTACATATATACATATATAT		ATATATATTAATATTACATATATACATATATAT
R36	34	F	69477	69510	69499	69532	-2	1.29e-07	_	_	LSC	LSC	ATATTATGTAATGTAATATAAAATAGTATGTAAT		ATAGTATGTAATGTAATATAAAATAGTATATAAT
R51	34	F	114560	114593	138008	138041	-2	1.29e-07	ycf1-Pseudogene	ycf1	IRa	IRb	AATTTATTATCTTTATGCATGAAGATAATAAATT		AATTTATTATCTTCATGCATAAAGATAATAAATT
R52	34	P	114560	114593	114560	114593	-2	1.29e-07	ycf1-Pseudogene	ycf1-Pseudogene	IRa	IRa	AATTTATTATCTTTATGCATGAAGATAATAAATT		AATTTATTATCTTTATGCATGAAGATAATAAATT
R60	34	P	138008	138041	138008	138041	-2	1.29e-07	ycf1	ycf1	IRb	IRb	AATTTATTATCTTCATGCATAAAGATAATAAATT		AATTTATTATCTTCATGCATAAAGATAATAAATT
R19	36	F	33133	33168	33162	33197	-3	3.09e-07	_	_	LSC	LSC	ACACATAGATATGGACTATACTGAAAGTAACACAGA		ACACAGAGATATGGACTATAGTCAAAGTAACACAGA
R56	36	P	126111	126146	126111	126146	0	1.6e-12	_	_	SSC	SSC	ATATATATTATAATGTATATACATTATAATATATAT		ATATATATTATAATGTATATACATTATAATATATAT
R26	37	F	41663	41699	43887	43923	-2	2.4e-09	psaB	psaA	LSC	LSC	ATAGCTAAATGATGATGAGCAATATCGGTCAGCCATA		ATAGCTAAATGATGGTGTGCAATATCGGTCAGCCATA
R9	39	C	14721	14759	126258	126296	-3	6.17e-09	_	_	LSC	SSC	ATAAATAAAAATTAATATAATAAAATATATATATATTAA		TATTTAATTTTATTTATATTATATTATATATATATAATT
R59	39	P	132349	132387	132349	132387	-3	6.17e-09	_	_	SSC	SSC	TTCTATCCAAATCCAATTTTCAATTGGATTTGGATAGAA		TTCTATCCAAATCCAATTTTCAATTGGATTTGGATAGAA
R45	41	F	93971	94011	93995	94035	-1	1.92e-13	ycf2	ycf2	IRa	IRa	TTTGTCTAAGTCACTTCGTTTCTTTTTGTCCAAGTCACTTC		TTTGTCCAAGTCACTTCGTTTCTTTTTGTCCAAGTCACTTC
R62	41	F	158566	158606	158590	158630	-1	1.92e-13	ycf2	ycf2	IRb	IRb	GAAGTGACTTGGACAAAAAGAAACGAAGTGACTTGGACAAA		GAAGTGACTTGGACAAAAAGAAACGAAGTGACTTAGACAAA
R46	41	P	93971	94011	158566	158606	-1	1.92e-13	ycf2	ycf2	IRa	IRb	TTTGTCTAAGTCACTTCGTTTCTTTTTGTCCAAGTCACTTC		GAAGTGACTTGGACAAAAAGAAACGAAGTGACTTGGACAAA
R47	41	P	93995	94035	158590	158630	-1	1.92e-13	ycf2	ycf2	IRa	IRb	TTTGTCCAAGTCACTTCGTTTCTTTTTGTCCAAGTCACTTC		GAAGTGACTTGGACAAAAAGAAACGAAGTGACTTAGACAAA
R58	44	P	127592	127635	127592	127635	0	2.44e-17	_	_	SSC	SSC	ATAATTAGTTATCTATTATATATATATAATAGATAACTAATTAT		ATAATTAGTTATCTATTATATATATATAATAGATAACTAATTAT
R42	46	F	91323	91368	91373	91418	-1	2.11e-16	_	IRa	IRa	GGATGCTTAACTTAACACATCATATATTGTAAATAAACAAATTCCA		GGATGCTTAACTTAACACATCATATATCGTAAATAAACAAATTCCA
R63	46	F	161183	161228	161233	161278	-1	2.11e-16	_	IRb	IRb	TGGAATTTGTTTATTTACGATATATGATGTGTTAAGTTAAGCATCC		TGGAATTTGTTTATTTACAATATATGATGTGTTAAGTTAAGCATCC
R15	46	P	20105	20150	20105	20150	-2	1.42e-14	rpoC2	rpoC2	LSC	LSC	AATACCCTGTTTTGGTATTTCAATCGAAATACCAAAACAGGGTATT		AATACCCTGTTTTGGTATTTCAATCGAAATACCAAAACAGGGTATT
R43	46	P	91323	91368	161183	161228	-1	2.11e-16	_	IRa	IRb	GGATGCTTAACTTAACACATCATATATTGTAAATAAACAAATTCCA		TGGAATTTGTTTATTTACGATATATGATGTGTTAAGTTAAGCATCC
R44	46	P	91373	91418	161233	161278	-1	2.11e-16	_	IRa	IRb	GGATGCTTAACTTAACACATCATATATCGTAAATAAACAAATTCCA		TGGAATTTGTTTATTTACAATATATGATGTGTTAAGTTAAGCATCC
R20	48	F	34725	34772	34773	34820	0	9.54e-20	_	_	LSC	LSC	TATTAATTCATTATTATTAGTTACTATAAGTATAAATAGTAACTAATA		TATTAATTCATTATTATTAGTTACTATAAGTATAAATAGTAACTAATA
R1	52	P	21	72	21	72	0	3.73e-22	_	_	LSC	LSC	AAATAACAATACCCCATATCTCGCTTAAGCGAGATATGGGGTATTGTTATTT		AAATAACAATACCCCATATCTCGCTTAAGCGAGATATGGGGTATTGTTATTT
R18	52	P	31575	31626	31575	31626	0	3.73e-22	_	_	LSC	LSC	TAGATAGTATGGTAGAAAGAATTATATATAATTCTTTCTACCATACTATCTA		TAGATAGTATGGTAGAAAGAATTATATATAATTCTTTCTACCATACTATCTA
R24	53	F	41624	41676	43848	43900	-3	5.9e-17	psaB	psaA	LSC	LSC	GTTCTATACATATGACCTGCAATCAGGAAAAGAATTGCGATAGCTAAATGATG		GTTCTATACATATGACCTGCGATCAGGAAAAGAATAGCAATAGCTAAATGATG
R33	64	F	63542	63605	63601	63664	0	2.22e-29	_	_	LSC	LSC	TTATAGTTGATATTATTTATCACTTATAAATAATATTATTTACAATATAATAATATTATTTATA		TTATAGTTGATATTATTTATCACTTATAAATAATATTATTTACAATATAATAATATTATTTATA
R16	79	P	30947	31025	30947	31025	-3	4.42e-32	_	_	LSC	LSC	TAGACTCCTCTCCATTCCATTTTTTATGCTTAAGACATGAGATGTCTTAAGCATAAAAAATGGAATGGAGAGGAGTCTA		TAGACTCCTCTCCATTCCATTTTTTATGCTTAAGACATGAGATGTCTTAAGCATAAAAAATGGAATGGAGAGGAGTCTA
R41	29769	P	88633	118401	134200	163968	0	0	rps7	IRa	IRb	TTTTTTGCGTATAGCATACATATTTATTTATATTGTATAACATATTTAGATATTTAGATTGTATATATGTATATTAAATACAAATACATAAGTATATAAGTATATAAAGTATAAGAAATGAACTTAACGACGAGATTTATTATCGTTTCTTGCATGTCTCGTAAAAGACAGAGTAGGTGCAAATTCTCCCAATTTGTGACCCACCATACGATCCGTTATATAAATAGGTAAATGTTCCTTTCCATTATGAATAGCGATTGTATGGCCAATCATTGTGGGTATAATGGTAGATGCCCGAGACCAAGTTACTATTATTTCTTTTTCTTCCCTCGTGTTGAGTTTTTCAATTTTTGCCGATAAATGATTAGCTACAAAAGGGTTTTTTTTTAGTGAACGTGT…		TTTTTTAATTTTTCTTTTTGATTCGGCCATAAATACACTGTATAGAGATTTTCTTTTTTGTAATGAATTGATCGGTCTTTTTCTTTTTTATATGAAGAAAATTTCATTGATTCTTTATTGTGAATCGTACAATTTTGATTGATTTTTTTTCGCCATTTTTTCGCTACTAATACTAATCGAGACCATTTGCTCTGAGATAAATTGTATGCATAATTACCCTTTAACCAGTTTTTCCATTCATTCATTCCAGGCTTCTTTATTTTCTTATACTTATACCTTGATTTGGAGTTAAATATTCCTCGGGTTATAGAATAATACTTTATCTTGTCCTTAATAAAAGGATGGGTACCGCGATATTGAAGTACAGATCTAAAGTGATGGTTGTTAAGTAATTGGGTT…
	30	20
	31	10
	32	7
	33	1
	34	4
	36	2
	37	1
	39	2
	41	4
	44	1
	46	5
	48	1
	52	2
	53	1
	>60	3
		64

## Sheet: g. H.neocarneum
R8	30	F	8880	8909	8907	8936	-3	0.000718	_	_	LSC	LSC	TATTACTATTACATATATACATATATATAT		TATTAATATTACATATATACATATATATTA
R11	30	F	10240	10269	39368	39397	-3	0.000718	LSC	LSC	ACGATGCGGGTTCGATTCCCGCTACCCGCT		AAGATGCGGGTTCGATTCCCGCTATCCGCC
R30	30	F	49711	49740	49733	49762	-3	0.000718	_	_	LSC	LSC	ATTATAGAACTAACTATATCTAACTATAGA		ACTATAGAACTAACTATATCTAACGATATA
R36	30	F	63473	63502	63497	63526	-2	2.57e-05	_	_	LSC	LSC	TAAATATTATAGTTTCTATCTAATTAAATA		TAAATATTATAGTTTCTATCTAATCATATA
R38	30	F	69300	69329	69326	69355	-1	5.9e-07	_	_	LSC	LSC	TATAATGTAATAATATATAATGTAATTATA		TATAATGTAATAATATATAATGTAATTGTA
R39	30	F	72279	72308	72300	72329	-2	2.57e-05	rps18	rps18	LSC	LSC	TAAATCCAAACAATCTTTTCGTAAATCCAA		TAAATCCAAGCAATCTTTTCGCAAATCCAA
R50	30	F	93924	93953	93945	93974	-3	0.000718	ycf2	ycf2	IRa	IRa	TCTTTTTGTCCAAGTCACTTCTCTTTTTGT		TCTTTTTGTCCAAGTCACTTCCCCTTTTCT
R63	30	F	126062	126091	126204	126233	-3	0.000718	_	_	SSC	SSC	TACATTATAATATATATATATAATTCATAT		TATATTATATTATATATATATAATTTATAT
R67	30	F	158473	158502	158494	158523	-3	0.000718	ycf2	ycf2	IRb	IRb	AAAAGGGGAAGTGACTTGGACAAAAAGAGA		AAAAAGAGAAGTGACTTGGACAAAAAGAAA
R70	30	F	161137	161166	161187	161216	-3	0.000718	_	IRb	IRb	ATATATGATGTGTTAAGTTAAGCATCCCAA		ATATATGATGTGTTAAGTTAAGCATCCATG
R16	30	P	15110	15139	54259	54288	-3	0.000718	_	_	LSC	LSC	AATAATATATATATATATAAATAAATATAT		ATATATATATATATATTTATATATATTATT
R32	30	P	54257	54286	54257	54286	-2	2.57e-05	_	_	LSC	LSC	TAATATATATATATATATTTATATATATTA		TAATATATATATATATATTTATATATATTA
R41	30	P	82299	82328	82311	82340	-3	0.000718	_	_	LSC	LSC	TATCTAAGGAACAGTGACTTTGAAGTCACT		AGTGACTTTGAAGTCACTATTCCTTAGATA
R51	30	P	93924	93953	158471	158500	-3	0.000718	ycf2	ycf2	IRa	IRb	TCTTTTTGTCCAAGTCACTTCTCTTTTTGT		AGAAAAGGGGAAGTGACTTGGACAAAAAGA
R52	30	P	93945	93974	158492	158521	-3	0.000718	ycf2	ycf2	IRa	IRb	TCTTTTTGTCCAAGTCACTTCCCCTTTTCT		ACAAAAAGAGAAGTGACTTGGACAAAAAGA
R56	30	P	123028	123057	123028	123057	-2	2.57e-05	ccsA	ccsA	SSC	SSC	AAAAGAAGTGTTTTTATAAACACTTCTTTT		AAAAGAAGTGTTTTTATAAACACTTCTTTT
R6	30	R	6512	6541	49916	49945	-3	0.000718	_	_	LSC	LSC	ATTAAAAAAAAAAAAAAAAAAAAAATATTA		ATGATATAAAATAAAAAAAAAAAAAAATTA
R13	30	R	14876	14905	14876	14905	-2	2.57e-05	_	_	LSC	LSC	AAAATTTATTTATTAATTATTTATTTATAA		AAAATTTATTTATTAATTATTTATTTATAA
R20	30	R	31545	31574	31545	31574	-2	2.57e-05	_	_	LSC	LSC	ATATGATAATATATACTATATAATAGTATA		ATATGATAATATATACTATATAATAGTATA
R33	30	R	63290	63319	133776	133805	-3	0.000718	_	ycf1	LSC	SSC	TTTTTTATTTATAATTATTTATTTAATTTT		TTTTTATTTTTATATTAATATTTATTTTTT
R35	30	R	63404	63433	63416	63445	-2	2.57e-05	_	_	LSC	LSC	TATTCATTATTATATTACTTAATTCATTAT		TATTACTTAATTCATTATTATATTACTTAT
R15	31	C	15028	15058	133777	133807	-3	0.000199	_	ycf1	LSC	SSC	AAAATAAAATAATAATTATAAATAAAATAAT		TTTTATTTTTATATTAATATTTATTTTTTTA
R17	31	C	15114	15144	54260	54290	-3	0.000199	_	_	LSC	LSC	ATATATATATATATAAATAAATATATAAATA		TATATATATATATATTTATATATATTATTAT
R59	31	C	123516	123546	123525	123555	-2	6.86e-06	_	_	SSC	SSC	TATATTTATATATAAATATATAGTTATATAT		ATATAAATATATAGTTATATATAAATATATA
R14	31	F	14895	14925	63293	63323	-2	6.86e-06	_	_	LSC	LSC	TTTATTTATAATTATTTATTTCATTTTATTA		TTTATTTATAATTATTTATTTAATTTTAATA
R42	31	F	85240	85270	85264	85294	-3	0.000199	_	_	LSC	LSC	CTATTTTAGATGTTCTGATATATCCTATTTT		CTATTTTAGATGTTCTGATATATCATAGTCT
R57	31	F	123483	123513	123513	123543	-2	6.86e-06	_	_	SSC	SSC	ACCTATATTTATATATAAATATATAGTGAAA		ACCTATATTTATATATAAATATATAGTTATA
R58	31	F	123486	123516	123534	123564	-3	0.000199	_	_	SSC	SSC	TATATTTATATATAAATATATAGTGAAACCT		TATAGTTATATATAAATATATAGTGAAAGTT
R7	31	P	8664	8694	48112	48142	-3	0.000199	LSC	LSC	AGCGGAGAAAGAGGGATTCGAACCCTCGGTA		TACCGAGGGTTCGAATCCCTCTCTTTCCGTT
R9	31	P	8880	8910	14766	14796	-3	0.000199	_	_	LSC	LSC	TATTACTATTACATATATACATATATATATT		AATATATATATATTAATATGTAATAGTAATA
R34	31	P	63311	63341	63311	63341	-3	0.000199	_	_	LSC	LSC	TTTAATTTTAATATATTAAATTAAAATTAAA		TTTAATTTTAATATATTAAATTAAAATTAAA
R37	31	P	67843	67873	67898	67928	-2	6.86e-06	_	_	LSC	LSC	TATAAGAGTAAGAACTCAACGGGACCTTACC		GGTAAGGTCCCGTTGAGTTCTTACTCTTTCA
R28	32	F	41632	41663	43856	43887	-2	1.83e-06	psaB	psaA	LSC	LSC	ATCAGGAAAAGAATTGCGATAGCTAAATGATG		ATCAGGAAAAGAATAGCAATAGCTAAATGATG
R40	32	F	72289	72320	72310	72341	-3	5.49e-05	rps18	rps18	LSC	LSC	CAATCTTTTCGTAAATCCAAGCAATCTTTTCG		CAATCTTTTCGCAAATCCAAACGATCTTTTCG
R3	32	P	5998	6029	5998	6029	-2	1.83e-06	_	_	LSC	LSC	ATGAAATATATTTAACCTTAAATATATTTCAT		ATGAAATATATTTAACCTTAAATATATTTCAT
R24	32	P	35584	35615	35650	35681	0	4.1e-10	_	_	LSC	LSC	TAGTCCTTATAGCTTATCTTAATACTTACTTT		AAAGTAAGTATTAAGATAAGCTATAAGGACTA
R25	32	P	39493	39524	39493	39524	0	4.1e-10	_	_	LSC	LSC	TATAGAACTACTACTATAGTAGTAGTTCTATA		TATAGAACTACTACTATAGTAGTAGTTCTATA
R26	32	P	39708	39739	39750	39781	0	4.1e-10	_	_	LSC	LSC	TGGAATACACCTCTTTACCATTCTGTACAAAT		ATTTGTACAGAATGGTAAAGAGGTGTATTCCA
R31	32	P	50712	50743	50712	50743	-2	1.83e-06	_	_	LSC	LSC	TTTTTTTCTAGTTTGATAAAACTAGAAAAAAA		TTTTTTTCTAGTTTGATAAAACTAGAAAAAAA
R55	32	P	120954	120985	120954	120985	-2	1.83e-06	_	_	SSC	SSC	TCATATATATGATATATATATAATATATATGA		TCATATATATGATATATATATAATATATATGA
R2	33	F	4878	4910	4898	4930	-2	4.87e-07	_	_	LSC	LSC	CTTTTTTTCTTTATTTTGGTCTTTTTTTCTTTA		CTTTTTTTCTTTATTTTGGTCTTTTTTCTTTTA
R61	33	R	123523	123555	123523	123555	-2	4.87e-07	_	_	SSC	SSC	ATATATAAATATATAGTTATATATAAATATATA		ATATATAAATATATAGTTATATATAAATATATA
R53	34	F	114469	114502	137943	137976	-2	1.29e-07	ycf1-Pseudogene	ycf1	IRa	IRb	AATTTATTATCTTTATGCATGAAGATAATAAATT		AATTTATTATCTTCATGCATAAAGATAATAAATT
R54	34	P	114469	114502	114469	114502	-2	1.29e-07	ycf1-Pseudogene	ycf1-Pseudogene	IRa	IRa	AATTTATTATCTTTATGCATGAAGATAATAAATT		AATTTATTATCTTTATGCATGAAGATAATAAATT
R66	34	P	137943	137976	137943	137976	-2	1.29e-07	ycf1	ycf1	IRb	IRb	AATTTATTATCTTCATGCATAAAGATAATAAATT		AATTTATTATCTTCATGCATAAAGATAATAAATT
R4	35	R	6508	6542	6508	6542	-2	3.43e-08	_	_	LSC	LSC	TATTATTAAAAAAAAAAAAAAAAAAAAAATATTAT		TATTATTAAAAAAAAAAAAAAAAAAAAAATATTAT
R21	36	F	33101	33136	33130	33165	-3	3.08e-07	_	_	LSC	LSC	ACACATAGATATGGACTATACTGAAAGTAACACAGA		ACACAGAGATATGGACTATAGTCAAAGTAACACAGA
R22	36	F	33815	33850	33833	33868	0	1.6e-12	_	_	LSC	LSC	TTTATTTAATTTGTATTTTTTATTTAATTTGTATTT		TTTATTTAATTTGTATTTTTTATTTAATTTGTATTT
R5	36	R	6509	6544	6509	6544	-2	9.07e-09	_	_	LSC	LSC	ATTATTAAAAAAAAAAAAAAAAAAAAAATATTATTA		ATTATTAAAAAAAAAAAAAAAAAAAAAATATTATTA
R10	36	R	8963	8998	8963	8998	-2	9.07e-09	_	_	LSC	LSC	ATAAATTATTATTTTATAATATTTTATAATTAAATA		ATAAATTATTATTTTATAATATTTTATAATTAAATA
R29	37	F	41650	41686	43874	43910	-2	2.4e-09	psaB	psaA	LSC	LSC	ATAGCTAAATGATGATGAGCAATATCGGTCAGCCATA		ATAGCTAAATGATGGTGTGCAATATCGGTCAGCCATA
R60	38	P	123516	123553	123516	123553	-2	6.33e-10	_	_	SSC	SSC	TATATTTATATATAAATATATAGTTATATATAAATATA		TATATTTATATATAAATATATAGTTATATATAAATATA
R12	39	C	14743	14781	126190	126228	-3	6.17e-09	_	_	LSC	SSC	ATAAATAAAAATTAATATAATAAAATATATATATATTAA		TATTTAATTTTATTTATATTATATTATATATATATAATT
R65	39	P	132284	132322	132284	132322	-3	6.17e-09	_	_	SSC	SSC	TTCTATCCAAATCCAATTGAAAATTGGATTTGGATAGAA		TTCTATCCAAATCCAATTGAAAATTGGATTTGGATAGAA
R47	41	F	93880	93920	93904	93944	-1	1.92e-13	ycf2	ycf2	IRa	IRa	TTTGTCTAAGTCACTTCGTTTCTTTTTGTCCAAGTCACTTC		TTTGTCCAAGTCACTTCGTTTCTTTTTGTCCAAGTCACTTC
R68	41	F	158501	158541	158525	158565	-1	1.92e-13	ycf2	ycf2	IRb	IRb	GAAGTGACTTGGACAAAAAGAAACGAAGTGACTTGGACAAA		GAAGTGACTTGGACAAAAAGAAACGAAGTGACTTAGACAAA
R48	41	P	93880	93920	158501	158541	-1	1.92e-13	ycf2	ycf2	IRa	IRb	TTTGTCTAAGTCACTTCGTTTCTTTTTGTCCAAGTCACTTC		GAAGTGACTTGGACAAAAAGAAACGAAGTGACTTGGACAAA
R49	41	P	93904	93944	158525	158565	-1	1.92e-13	ycf2	ycf2	IRa	IRb	TTTGTCCAAGTCACTTCGTTTCTTTTTGTCCAAGTCACTTC		GAAGTGACTTGGACAAAAAGAAACGAAGTGACTTAGACAAA
R64	44	P	127524	127567	127524	127567	0	2.44e-17	_	_	SSC	SSC	ATAATTAGTTATCTATTATATATATATAATAGATAACTAATTAT		ATAATTAGTTATCTATTATATATATATAATAGATAACTAATTAT
R44	46	F	91232	91277	91282	91327	-1	2.11e-16	_	IRa	IRa	GGATGCTTAACTTAACACATCATATATTGTAAATAAACAAATTCCA		GGATGCTTAACTTAACACATCATATATCGTAAATAAACAAATTCCA
R69	46	F	161118	161163	161168	161213	-1	2.11e-16	_	IRb	IRb	TGGAATTTGTTTATTTACGATATATGATGTGTTAAGTTAAGCATCC		TGGAATTTGTTTATTTACAATATATGATGTGTTAAGTTAAGCATCC
R18	46	P	20127	20172	20127	20172	-2	1.42e-14	rpoC2	rpoC2	LSC	LSC	AATACCCTGTTTTGGTATTTCAATCGAAATACCAAAACAGGGTATT		AATACCCTGTTTTGGTATTTCAATCGAAATACCAAAACAGGGTATT
R45	46	P	91232	91277	161118	161163	-1	2.11e-16	_	IRa	IRb	GGATGCTTAACTTAACACATCATATATTGTAAATAAACAAATTCCA		TGGAATTTGTTTATTTACGATATATGATGTGTTAAGTTAAGCATCC
R46	46	P	91282	91327	161168	161213	-1	2.11e-16	_	IRa	IRb	GGATGCTTAACTTAACACATCATATATCGTAAATAAACAAATTCCA		TGGAATTTGTTTATTTACAATATATGATGTGTTAAGTTAAGCATCC
R23	48	F	34711	34758	34759	34806	0	9.54e-20	_	_	LSC	LSC	TATTAATTCATTATTATTAGTTACTATAAGTATAAATAGTAACTAATA		TATTAATTCATTATTATTAGTTACTATAAGTATAAATAGTAACTAATA
R1	52	P	21	72	21	72	0	3.73e-22	_	_	LSC	LSC	AAATAACAATACCCCATATCTCGCTTAAGCGAGATATGGGGTATTGTTATTT		AAATAACAATACCCCATATCTCGCTTAAGCGAGATATGGGGTATTGTTATTT
R27	53	F	41611	41663	43835	43887	-3	5.89e-17	psaB	psaA	LSC	LSC	GTTCTATACATATGACCTGCAATCAGGAAAAGAATTGCGATAGCTAAATGATG		GTTCTATACATATGACCTGCGATCAGGAAAAGAATAGCAATAGCTAAATGATG
R62	57	P	126026	126082	126039	126095	-3	2.87e-19	_	_	SSC	SSC	TAATATATATATCATATATATATATTATAATGTATATACATTATAATATATATATAT		ATATATATATATTATAATGTATATACATTATAATATATATATATAATTCATATATTA
R19	79	P	30968	31046	30968	31046	-3	4.42e-32	_	_	LSC	LSC	TAGACTCCTCTCCATTCCATTTTTTATGCTTAAGACATCTCATGTCTTAAGCATAAAAAATGGAATGGAGAGGAGTCTA		TAGACTCCTCTCCATTCCATTTTTTATGCTTAAGACATCTCATGTCTTAAGCATAAAAAATGGAATGGAGAGGAGTCTA
R43	29769	P	88542	118310	134135	163903	0	0	IRa	IRb	TTTTTTGCGTATAGCATACATATTTATTTATATTGTATAACATATTTAGATATTTAGATTGTATATATGTATATTAAATACAAATACATAAGTATATAAGTATATAAAGTATAAGAAATGAACTTAACGACGAGATTTATTATCGTTTCTTGCATGTCTCGTAAAAGACAGAGTAGGTGCAAATTCTCCCAATTTGTGACCCACCATACGATCCGTTATATAAATAGGTAAATGTTCCTTTCCATTATGAATAGCGATTGTATGGCCAATCATTGTGGGTATAATGGTAGATGCCCGAGACCAAGTTACTATTATTTCTTTTTCTTCCCTCGTGTTGAGTTTTTCAATTTTTGCCGATAAATGATTAGCTACAAAAGGGTTTTTTTTTAGTGAACGTGT…		TTTTTTAATTTTTCTTTTTGATTCGGCCATAAATACACTGTATAGAGATTTTTTTTTTTGTAATGAATTGATCGGTCTTTTTCTTTTTTATATGAAGAAAATTTCATTGATTCTTTATTGTGAATCGTACAATTTTGATTGATTTTTTTTCGCCATTTTTTCGCTACTAATACTAATCGAGACCATTTGCTCTGAGATAAATTGTATGCATAATTACCCTTTAACCAGTTTTTCCATTCATTCATTCCAGGCTTCTTTATTTTCTTATACTTATACCTTGATTTGGAGTTAAATATTCCTCGGGTTATAGAATAATACTTTATCTTGTCCTTAATAAAAGGATGGGTACCGCGATATTGAAGTACAGATCTAAAGTGATGGTTGTTAAGTAATTGGGTT…
	30	21
	31	11
	32	8
	33	2
	34	3
	35	1
	36	4
	37	1
	38	1
	39	2
	41	4
	44	1
	46	5
	48	1
	52	1
	53	1
	57	1
	>60	2

## Sheet: h. K. rotunda ‘Red Leaf’
R15	30	C	14184	14213	124867	124896	-3	0.000707	_	_	LSC	SSC	AAATAAAATAAATAAAAATTAATATAATAT		AAATAACAATACCCCATATCTCGCTTAAGCGAGATATGGGGTATTGTTATTT
R10	30	F	9752	9781	38489	38518	-3	0.000707	trnG-GCC;_	trnG-UCC;_	LSC	LSC	ACGATGCGGGTTCGATTCCCGCTACCCGCT		AATAAAAAAAAATCAAGATTTTTTTTTATT
R29	30	F	70966	70995	70987	71016	-2	2.53e-05	rps18;_	rps18;_	LSC	LSC	TAAATCCAAACAATCTTTTCGTAAATCCAA		ATGAAATATATTTAACCTTAAATATATTTCAT
R31	30	F	71283	71312	71310	71339	-2	2.53e-05	rps18;_	rps18;_	LSC	LSC	GAAATAAAAATAGACATACTCCTCAATGAA		TAAAATAATATTAATTATTATTTTAATTATT
R2	30	P	1427	1456	1427	1456	-2	2.53e-05	_	_	LSC	LSC	AATAAAAAAAAATCAAGATTTTTTTTTATT		TACCGAGGGTTCGAATCCCTCTCTTTCCGTT
R12	30	P	14159	14188	124863	124892	-3	0.000707	_	_	LSC	SSC	AAATAAATATATATAAATAAAATATAAATA		AATTAATATATATTACTATTACATATATATTA
R22	30	P	38590	38619	38590	38619	0	6.45e-09	_	_	LSC	LSC	ATAGAACTACTACTATAGTAGTAGTTCTAT		ATTACTATTACATATATATTAATATAATATTATAATTATAAAAATATTATAAATTATTATTTTATAATTTATAATTAAATAAATTAAATAAAAT
R27	30	P	62089	62118	62089	62118	-2	2.53e-05	_	_	LSC	LSC	TATTATTTAAATATATATATTTAAATATTA		ATATTATAATTATAATAAAATAATAAATTAT
R42	30	P	121682	121711	121682	121711	-2	2.53e-05	ccsA;_	ccsA;_	SSC	SSC	AAAAGAAGTGTTTTTATAAACACTTCTTTT		ATATTATAATTATAATAAAATAATAAATTAT
R43	30	P	122188	122217	122220	122249	-2	2.53e-05	_	_	SSC	SSC	TGCGAGTTTTTTTAGAACCCTTTGAACCAG		AAGATGCGGGTTCGATTCCCGCTATCCGCC
R18	30	R	30637	30666	30637	30666	-2	2.53e-05	_	_	LSC	LSC	ATATGATAATATATACTATATAATAGTATA		ATAAATATATATAAATAAATAAATATATATAAATA
R4	31	F	6590	6620	62008	62038	-3	0.000196	_	_	LSC	LSC	TAAAAAAATATTAAATATTATTTTAAATATT		TAATTTTATTTTATTTATATTTATTTATTT
R8	31	F	8351	8381	14525	14555	-3	0.000196	_	_	LSC	LSC	ATATTATAATTATAAAAATATTATAAATTAT		TTTATTTATATTTATTTATTTTATATTTATTT
R9	31	F	8443	8473	14525	14555	-3	0.000196	_	_	LSC	LSC	ATATTATAATTATAAAAATATTATAAATTAT		TTATATTATTTATATTTTATTTCTATATCTT
R5	31	P	8094	8124	47218	47248	-3	0.000196	trnS-GCU;_	trnS-GGA;_	LSC	LSC	AGCGGAGAAAGAGGGATTCGAACCCTCGGTA		TTTATTTTATTTATATTTATTTATTTTATA
R14	31	P	14164	14194	124944	124974	-3	0.000196	_	_	LSC	SSC	AATATATATAAATAAAATATAAATAAAATAA		AATACCCTGTTTTGGTATTTCAATTGAAATACCAAAACAGGGTATT
R28	31	P	66534	66564	66589	66619	-2	6.75e-06	_	_	LSC	LSC	TATAAGAGTAAGAACTCAGCGGGACCTTACC		ATTGACTCTCACTATTTTTTTTTTCAAAAAAAATAGTGAGAGTCAAT
R13	32	C	14159	14190	124872	124903	-1	3.87e-08	_	_	LSC	SSC	AAATAAATATATATAAATAAAATATAAATAAA		ATATGATAATATATACTATATAATAGTATA
R6	32	F	8297	8328	8314	8345	-3	5.4e-05	_	_	LSC	LSC	AATTAATATATATTACTAATTAATATATATTA		CTAGATAGTATGGTAGAAAGAATTATATATAATTCTTTCTACCATACTATCTAG
R25	32	F	40725	40756	42949	42980	-2	1.8e-06	psaB;_	psaA;_	LSC	LSC	ATCAGGAAAAGAATTGCGATAGCTAAATGATG		TATATTATATAGTATATATACTATATAGTATA
R30	32	F	70976	71007	70997	71028	-3	5.4e-05	rps18;_	rps18;_	LSC	LSC	CAATCTTTTCGTAAATCCAAGCAATCTTTTCG		TTAATTATTAATTCATTAATTAATTATTAATT
R45	32	F	124867	124898	124882	124913	-3	5.4e-05	_	_	SSC	SSC	TTTATTTTATTTATATTTATTTATTTTATATT		ATAGAACTACTACTATAGTAGTAGTTCTAT
R3	32	P	6073	6104	6073	6104	-2	1.8e-06	_	_	LSC	LSC	ATGAAATATATTTAACCTTAAATATATTTCAT		CTATTTGTACAGAATGGTAAAGAGGTGTATTCCA
R20	32	P	32963	32994	32963	32994	-2	1.8e-06	_	_	LSC	LSC	TATATTATATAGTATATATACTATATAGTATA		GTTCTATACATATGACCTGCGATCAGGAAAAGAATAGCAATAGCTAAATGATG
R21	32	R	33818	33849	33818	33849	-2	1.8e-06	_	_	LSC	LSC	TTAATTATTAATTCATTAATTAATTATTAATT		ATCAGGAAAAGAATAGCAATAGCTAAATGATG
R46	32	R	124877	124908	124877	124908	-2	1.8e-06	_	_	SSC	SSC	TTATATTTATTTATTTTATATTTATTTATATT		ATAGCTAAATGATGGTGTGCAATATCGGTCAACCATA
R44	33	F	124625	124657	124648	124680	-1	9.98e-09	_	_	SSC	SSC	CATATATATATATTAATGTATATCATATATATA		TATTATTTAAATATATATATTTAAATATTA
R40	34	F	113128	113161	136642	136675	-2	1.27e-07	_	ycf1;_	IRa	IRb	AATTTATTATCTTCATGCATAAAGATAATAAATT		GGTAAGGTCCCGCTGAGTTCTTACTCTTTCA
R23	34	P	38801	38834	38841	38874	0	2.52e-11	_	_	LSC	LSC	TGGAATACACCTCTTTACCATTCTGTACAAATAG		TAAATCCAAGCAATCTTTTCGCAAATCCAA
R41	34	P	113128	113161	113128	113161	-2	1.27e-07	_	_	IRa	IRa	AATTTATTATCTTCATGCATAAAGATAATAAATT		CAATCTTTTCGCAAATCCAAACGATCTTTTCG
R48	34	P	136642	136675	136642	136675	-2	1.27e-07	ycf1;_	ycf1;_	IRb	IRb	AATTTATTATCTTTATGCATGAAGATAATAAATT		GAAATAAAAATAGACATACTCCTCAATTGA
R11	35	R	14143	14177	14143	14177	0	6.3e-12	_	_	LSC	LSC	ATAAATATATATAAATAAATAAATATATATAAATA		TATCTAAGGAACAGTGACTTTGAAGTCACTGTTCCTTAGATA
R26	37	F	40743	40779	42967	43003	-3	8.26e-08	psaB;_	psaA;_	LSC	LSC	ATAGCTAAATGATGATGAGCAATATCGGTCAGCCATA		ATATTTATATTGCTTTTTTAATTTTTCTTTTTGATTCGGCCATAAATACACTGTATAGAAATTTTCTTTTTTGTAATGAATTGATCGGTCTTTTTCTTTTTTATATGAAGAAAATTTCATTGATTCTTTATTGTGAATCGTACAATTTTGATTGATTTTTTTTCGCCATTTTTTCGCTACTAATACTAATCGAGACCATTTGCTCTGAGATAAATTGTATGCATAATTACCCTTTAACCAGTTTTTCCATTCATTCATTCCAGGCTTCTTTATTTTCTTATACTTATACCTTGATTTGGAGTTAAATATTCCTCGGGTTATAGAATAATACTTTATCTTGTCCTTAATAAAAGGATGGGTACCGCGATATTGAAGTACAGATCTAAAGTGATGGTTGTT…
R47	39	P	130983	131021	130983	131021	-3	6.07e-09	_	_	SSC	SSC	TTCTATCCAAATCCAATTGAAAATTGGATTTGGATAGAA		GGATGCTTAACTTAACACATCATATATCGTAAATAAACAAATTCCA
R37	41	F	92551	92591	92575	92615	-1	1.89e-13	ycf2-exon1;_	ycf2-exon1;_	IRa	IRa	TTTGTCTAAGTCACTTCGTTTCTTTTTGTCCAAGTCACTTC		TGGAATTTGTTTATTTACGATATATGATGTGTTAAGTTAAGCATCC
R49	41	F	157188	157228	157212	157252	-1	1.89e-13	ycf2-exon4;_	ycf2-exon4;_	IRb	IRb	GAAGTGACTTGGACAAAAAGAAACGAAGTGACTTGGACAAA		TGGAATTTGTTTATTTACAATATATGATGTGTTAAGTTAAGCATCC
R38	41	P	92551	92591	157188	157228	-1	1.89e-13	ycf2-exon1;_	ycf2-exon4;_	IRa	IRb	TTTGTCTAAGTCACTTCGTTTCTTTTTGTCCAAGTCACTTC		TTTGTCCAAGTCACTTCGTTTCTTTTTGTCCAAGTCACTTC
R39	41	P	92575	92615	157212	157252	-1	1.89e-13	ycf2-exon1;_	ycf2-exon4;_	IRa	IRb	TTTGTCCAAGTCACTTCGTTTCTTTTTGTCCAAGTCACTTC		GAAGTGACTTGGACAAAAAGAAACGAAGTGACTTGGACAAA
R32	42	P	80932	80973	80932	80973	-2	2.98e-12	_	_	LSC	LSC	TATCTAAGGAACAGTGACTTTGAAGTCACTGTTCCTTAGATA		GAAGTGACTTGGACAAAAAGAAACGAAGTGACTTAGACAAA
R34	46	F	89903	89948	89953	89998	-1	2.07e-16	trnI-CAU-exon2;_	_	IRa	IRa	GGATGCTTAACTTAACACATCATATATTGTAAATAAACAAATTCCA		AATTTATTATCTTTATGCATGAAGATAATAAATT
R50	46	F	159805	159850	159855	159900	-1	2.07e-16	_	trnI-CAU-exon1;_	IRb	IRb	TGGAATTTGTTTATTTACGATATATGATGTGTTAAGTTAAGCATCC		AATTTATTATCTTCATGCATAAAGATAATAAATT
R16	46	P	19358	19403	19358	19403	0	1.5e-18	rpoC2;_	rpoC2;_	LSC	LSC	AATACCCTGTTTTGGTATTTCAATTGAAATACCAAAACAGGGTATT		AAAAGAAGTGTTTTTATAAACACTTCTTTT
R35	46	P	89903	89948	159805	159850	-1	2.07e-16	trnI-CAU-exon2;_	_	IRa	IRb	GGATGCTTAACTTAACACATCATATATTGTAAATAAACAAATTCCA		ATGGTTCAAAGGGTTCTAAAAAAACTCGAA
R36	46	P	89953	89998	159855	159900	-1	2.07e-16	_	trnI-CAU-exon1;_	IRa	IRb	GGATGCTTAACTTAACACATCATATATCGTAAATAAACAAATTCCA		CATATATATATATTAATGTATATTATATATATA
R17	47	P	28838	28884	28838	28884	-3	1.64e-13	_	_	LSC	LSC	ATTGACTCTCACTATTTTTTTTTTCAAAAAAAATAGTGAGAGTCAAT		TTTATTTATTTTATATTTATTTATATTATATT
R1	52	P	21	72	21	72	0	3.67e-22	_	_	LSC	LSC	AAATAACAATACCCCATATCTCGCTTAAGCGAGATATGGGGTATTGTTATTT		TTATATTTATTTATTTTATATTTATTTATATT
R24	53	F	40704	40756	42928	42980	-3	5.8e-17	psaB;_	psaA;_	LSC	LSC	GTTCTATACATATGACCTGCAATCAGGAAAAGAATTGCGATAGCTAAATGATG		TTCTATCCAAATCCAATTGAAAATTGGATTTGGATAGAA
R19	54	P	30680	30733	30680	30733	0	2.29e-23	_	_	LSC	LSC	CTAGATAGTATGGTAGAAAGAATTATATATAATTCTTTCTACCATACTATCTAG		AATTTATTATCTTTATGCATGAAGATAATAAATT
R7	94	F	8325	8418	8417	8510	0	1.9e-47	_	_	LSC	LSC	ATTACTATTACATATATATTAATATAATATTATAATTATAAAAATATTATAAATTATTATTTTATAATTTATAATTAAATAAATTAAATAAAAT		GAAGTGACTTGGACAAAAAGAAACGAAGTGACTTAGACAAA
R33	29804	P	87173	116976	132827	162630	0	0	_	ycf1;_	IRa	IRb	TTTTTTTTTATTTTTTGCGTATAGCATACATATTTATTTATTTATTTATATTGTATAACATATTTAGATATTTAGATTGTATATATGTATATTAAATACAAATACATAAGTATATATAATAAGTATATAAGTATTATAAGTATATAAAGTATAAGAAATGAACTTAACGACGAGATTTATTATCGTTTCTTGCGTGTCTCGTAAAAGACAGAGTAGGTGCAAATTCTCCCAATTTGTGACCCACCATACGATCCGTTATATAAATAGGTAAATGTTCCTTTCCATTATGAATAGCGATTGTATGGCCAATCATTGTGGGTATAATGGTAGATGCCCGAGACCAAGTTACTATTATTTCTTTCTCTTCCCTCGTGTTGAGTTTTTCAATTTTTGCCGATA…		TGGAATTTGTTTATTTACAATATATGATGTGTTAAGTTAAGCATCC
	30	11
	31	6
	32	9
	33	1
	34	4
	35	1
	37	1
	39	1
	41	4
	42	1
	46	5
	47	1
	52	1
	53	1
	54	1
	>60	2
		50

## Sheet: i. K. rotunda ‘Silver Diamonds’
R31	30	C	87347	87376	162807	162836	-3	0.000709	_	_	IRa	IRb	ATATTTATTTATTTATATATTTATTTATAT		AAATAACAATACCCCATATCTCGCTTAAGCGAGATATGGGGTATTGTTATTT
R8	30	F	9668	9697	38485	38514	-3	0.000709	trnG-GCC;_	trnG-UCC;_	LSC	LSC	ACGATGCGGGTTCGATTCCCGCTACCCGCT		AATAAAAAAAAATCTTGATTTTTTTTTATT
R10	30	F	28352	28381	28377	28406	-3	0.000709	_	_	LSC	LSC	AATCCATTTTTTACCTTCTCAATGGAAAGA		ATGAAATATATTTAACCTTAAATATATTTCAT
R14	30	F	32182	32211	32211	32240	-3	0.000709	_	_	LSC	LSC	AGATATGGACTATACTGAAAGTAACACAGA		ATTAATATTTATTAATATTAAATAATTAAATAAAAAAA
R16	30	F	32932	32961	48307	48336	-3	0.000709	_	_	LSC	LSC	TATATATATTATTAAATATTATATTAAAAT		TACCGAGGGTTCGAATCCCTCTCTTTCCGTT
R24	30	F	68116	68145	68129	68158	-2	2.53e-05	_	_	LSC	LSC	AATGAAAGAAAGAAATGAAAGAAAGAAATG		AATTAATATATATTACTATTACATATATATTA
R27	30	F	71039	71068	71060	71089	-2	2.53e-05	rps18;_	rps18;_	LSC	LSC	TAAATCCAAACAATCTTTTCGTAAATCCAA		TATATATATTATTAAATATTATATTAAAAT
R38	30	F	92741	92770	92762	92791	-3	0.000709	ycf2-exon1;_	ycf2-exon1;_	IRa	IRa	TCTTTTTGTCCAAGTCACTTCTCTTTTTGT		AAGATGCGGGTTCGATTCCCGCTATCCGCC
R47	30	F	157393	157422	157414	157443	-3	0.000709	ycf2-exon4;_	ycf2-exon4;_	IRb	IRb	AAAAGGGGAAGTGACTTGGACAAAAAGAGA		AATACCCTGTTTTGGTATTTCAATTGAAATACCAAAACAGGGTATT
R50	30	F	160057	160086	160107	160136	-3	0.000709	_	trnI-CAU-exon1;_	IRb	IRb	ATATATGATGTGTTAAGTTAAGCATCCCAA		AAAGAATTTTTTACCTTCTCAATGGAAAGA
R2	30	P	1402	1431	1402	1431	-2	2.53e-05	_	_	LSC	LSC	AATAAAAAAAAATCTTGATTTTTTTTTATT		ATTGACTCTCACTATTTTTTTTTCAAAAAAAAATAGTGAGAGTCAAT
R39	30	P	92741	92770	157391	157420	-3	0.000709	ycf2-exon1;_	ycf2-exon4;_	IRa	IRb	TCTTTTTGTCCAAGTCACTTCTCTTTTTGT		ATATGATAATATATACTATATAATAGTATA
R40	30	P	92762	92791	157412	157441	-3	0.000709	ycf2-exon1;_	ycf2-exon4;_	IRa	IRb	TCTTTTTGTCCAAGTCACTTCCCCTTTTCT		CTAGATAGTATGGTAGAAAGAATTATATATAATTCTTTCTACCATACTATCTAG
R43	30	P	121871	121900	121871	121900	-2	2.53e-05	ccsA;_	ccsA;_	SSC	SSC	AAAAGAAGTGTTTATAAAAACACTTCTTTT		AGATATGGACTATAGTCAAAGTCACACAGA
R44	30	P	122375	122404	122409	122438	-1	5.82e-07	_	_	SSC	SSC	TGCGAGTTTTTTTTAGAACCCTTTGAACCA		TTATATTATATATTATTATATATATATATTAT
R7	30	R	8341	8370	32932	32961	-3	0.000709	_	_	LSC	LSC	TAATATAATATTATAAATTATTATAAATAT		TATATATATAATTAAATATAATTTTAAAAT
R12	30	R	30610	30639	30610	30639	-2	2.53e-05	_	_	LSC	LSC	ATATGATAATATATACTATATAATAGTATA		TATAGAACTACTACTATAGTAGTAGTTCTATA
R5	31	P	8079	8109	47218	47248	-3	0.000196	trnS-GCU;_	trnS-GGA;_	LSC	LSC	AGCGGAGAAAGAGGGATTCGAACCCTCGGTA		CTATTTGTACAGAATGGTAAAGAGGTGTATTCCA
R23	31	P	66519	66549	66574	66604	-2	6.77e-06	_	_	LSC	LSC	TATAAGAGTAAGAACTCAGCGGGACCTTACC		GTTCTATACATATGACCTGCGATCAGGAAAAGAATAGCAATAGCTAAATGATG
R25	31	P	70446	70476	70446	70476	-1	1.5e-07	_	_	LSC	LSC	ATTAATATTAATTTTAAAAATTAATATTAAT		ATCAGGAAAAGAATAGCAATAGCTAAATGATG
R6	32	F	8294	8325	8311	8342	-3	5.42e-05	_	_	LSC	LSC	AATTAATATATATTACTAATTAATATATATTA		ATAGCTAAATGATGGTGTGCAATATCGGTCAACCATA
R20	32	F	40724	40755	42948	42979	-2	1.81e-06	psaB;_	psaA;_	LSC	LSC	ATCAGGAAAAGAATTGCGATAGCTAAATGATG		TTTTTGTTGATCCATATATATATATATGGATCAACAAAAA
R28	32	F	71049	71080	71070	71101	-3	5.42e-05	rps18;_	rps18;_	LSC	LSC	CAATCTTTTCGTAAATCCAAGCAATCTTTTCG		GGTAAGGTCCCGCTGAGTTCTTACTCTTTCA
R3	32	P	6002	6033	6002	6033	-2	1.81e-06	_	_	LSC	LSC	ATGAAATATATTTAACCTTAAATATATTTCAT		AATGAAAGAAAGAAATGAAAGAAAGAAAAC
R17	32	P	38585	38616	38585	38616	0	4.04e-10	_	_	LSC	LSC	TATAGAACTACTACTATAGTAGTAGTTCTATA		ATTAATATTAATTTTAAAAATTAATATTAAT
R26	32	P	70455	70486	70455	70486	-2	1.81e-06	_	_	LSC	LSC	AATTTTAAAAATTAATATTAATTTTTAAATTT		AATTTTAAAAATTAATATTAATTTTTAAATTT
R15	32	R	32925	32956	125069	125100	-2	1.81e-06	_	_	LSC	SSC	TACTATATATATATATTATTAAATATTATATT		TAAATCCAAGCAATCTTTTCGCAAATCCAA
R41	34	F	113275	113308	136874	136907	-2	1.28e-07	_	ycf1;_	IRa	IRb	AATTTATTATCTTCATGCATAAAGATAATAAATT		CAATCTTTTCGCAAATCCAAACGATCTTTTCG
R18	34	P	38800	38833	38840	38873	0	2.53e-11	_	_	LSC	LSC	TGGAATACACCTCTTTACCATTCTGTACAAATAG		TATCTAAGGAACAGTGACTTTGAAGTCACTGTTCCTTAGATA
R42	34	P	113275	113308	113275	113308	-2	1.28e-07	_	_	IRa	IRa	AATTTATTATCTTCATGCATAAAGATAATAAATT		ATCATATTTATATTGCTTTTTTAATTTTTCTTTTTGATTCGGCCATAAATACACTGTATAGAAATTTTCTTTTTTGTAATGAATTGATCGGTCTTTTTCTTTTTTATATGAAGAAAATTTCATTGATTCTTTATTGTGAATCGTACAATTTTGATTGATTTTTTTTCGCCATTTTTTCGCTACTAATACTAATCGAGACCATTTGCTCTGAGATAAATTGTATGCATAATTACCCTTTAACCAGTTTTTCCATTCATTCATTCCAGGCTTCTTTATTTTCTTATACTTATACCTTGATTTGGAGTGAAATATTCCTCGGGTTATAGAATAATACTTTATCTTGTCCTTAATAAAAGGATGGGTACCGCGATATTGAAGTACAGATCTAAAGTGATGGTT…
R46	34	P	136874	136907	136874	136907	-2	1.28e-07	ycf1;_	ycf1;_	IRb	IRb	AATTTATTATCTTTATGCATGAAGATAATAAATT		TATAAATAAATATATAAATAAATAAATATG
R21	37	F	40742	40778	42966	43002	-3	8.29e-08	psaB;_	psaA;_	LSC	LSC	ATAGCTAAATGATGATGAGCAATATCGGTCAGCCATA		GGATGCTTAACTTAACACATCATATATCGTAAATAAACAAATTCCA
R4	38	F	6568	6605	6605	6642	0	9.87e-14	_	_	LSC	LSC	ATTAATATTTATTAATATTAAATAATTAAATAAAAAAA		TGGAATTTGTTTATTTACGATATATGATGTGTTAAGTTAAGCATCC
R45	39	P	131197	131235	131197	131235	-3	6.09e-09	_	_	SSC	SSC	TTCTATCCAAATCCAATTGAAAATTGGATTTGGATAGAA		TGGAATTTGTTTATTTACAATATATGATGTGTTAAGTTAAGCATCC
R22	40	P	65803	65842	65803	65842	0	6.17e-15	_	_	LSC	LSC	TTTTTGTTGATCCATATATATATATATGGATCAACAAAAA		TTTGTCCAAGTCACTTCGTTTCTTTTTGTCCAAGTCACTTC
R35	41	F	92697	92737	92721	92761	-1	1.9e-13	ycf2-exon1;_	ycf2-exon1;_	IRa	IRa	TTTGTCTAAGTCACTTCGTTTCTTTTTGTCCAAGTCACTTC		GAAGTGACTTGGACAAAAAGAAACGAAGTGACTTGGACAAA
R48	41	F	157421	157461	157445	157485	-1	1.9e-13	ycf2-exon4;_	ycf2-exon4;_	IRb	IRb	GAAGTGACTTGGACAAAAAGAAACGAAGTGACTTGGACAAA		GAAGTGACTTGGACAAAAAGAAACGAAGTGACTTAGACAAA
R36	41	P	92697	92737	157421	157461	-1	1.9e-13	ycf2-exon1;_	ycf2-exon4;_	IRa	IRb	TTTGTCTAAGTCACTTCGTTTCTTTTTGTCCAAGTCACTTC		TCTTTTTGTCCAAGTCACTTCCCCTTTTCT
R37	41	P	92721	92761	157445	157485	-1	1.9e-13	ycf2-exon1;_	ycf2-exon4;_	IRa	IRb	TTTGTCCAAGTCACTTCGTTTCTTTTTGTCCAAGTCACTTC		AGAAAAGGGGAAGTGACTTGGACAAAAAGA
R29	42	P	81028	81069	81028	81069	-2	2.99e-12	_	_	LSC	LSC	TATCTAAGGAACAGTGACTTTGAAGTCACTGTTCCTTAGATA		ACAAAAAGAGAAGTGACTTGGACAAAAAGA
R32	46	F	90049	90094	90099	90144	-1	2.08e-16	trnI-CAU-exon2;_	_	IRa	IRa	GGATGCTTAACTTAACACATCATATATTGTAAATAAACAAATTCCA		AATTTATTATCTTTATGCATGAAGATAATAAATT
R49	46	F	160038	160083	160088	160133	-1	2.08e-16	_	trnI-CAU-exon1;_	IRb	IRb	TGGAATTTGTTTATTTACGATATATGATGTGTTAAGTTAAGCATCC		AATTTATTATCTTCATGCATAAAGATAATAAATT
R9	46	P	19292	19337	19292	19337	0	1.51e-18	rpoC2;_	rpoC2;_	LSC	LSC	AATACCCTGTTTTGGTATTTCAATTGAAATACCAAAACAGGGTATT		AAAAGAAGTGTTTATAAAAACACTTCTTTT
R33	46	P	90049	90094	160038	160083	-1	2.08e-16	trnI-CAU-exon2;_	_	IRa	IRb	GGATGCTTAACTTAACACATCATATATTGTAAATAAACAAATTCCA		TGGTTCAAAGGGTTCTAAAAAAAACTCGAA
R34	46	P	90099	90144	160088	160133	-1	2.08e-16	_	trnI-CAU-exon1;_	IRa	IRb	GGATGCTTAACTTAACACATCATATATCGTAAATAAACAAATTCCA		TTCTATCCAAATCCAATTGAAAATTGGATTTGGATAGAA
R11	47	P	28808	28854	28808	28854	-1	5.31e-17	_	_	LSC	LSC	ATTGACTCTCACTATTTTTTTTTCAAAAAAAAATAGTGAGAGTCAAT		AATTTATTATCTTTATGCATGAAGATAATAAATT
R1	52	P	12	63	12	63	0	3.68e-22	_	_	LSC	LSC	AAATAACAATACCCCATATCTCGCTTAAGCGAGATATGGGGTATTGTTATTT		AAAAAGAGAAGTGACTTGGACAAAAAGAAA
R19	53	F	40703	40755	42927	42979	-3	5.82e-17	psaB;_	psaA;_	LSC	LSC	GTTCTATACATATGACCTGCAATCAGGAAAAGAATTGCGATAGCTAAATGATG		GAAGTGACTTGGACAAAAAGAAACGAAGTGACTTAGACAAA
R13	54	P	30653	30706	30653	30706	0	2.3e-23	_	_	LSC	LSC	CTAGATAGTATGGTAGAAAGAATTATATATAATTCTTTCTACCATACTATCTAG		TGGAATTTGTTTATTTACAATATATGATGTGTTAAGTTAAGCATCC
R30	29820	P	87313	117132	133050	162869	0	0	_	ycf1;_	IRa	IRb	TAGTTTTTTTTTTTATTTTTTGCGTATAGCATACATATTTATTTATTTATATATTTATTTATATTGTATAACATATTTAGATATTTAGATTGTATATATGTATATTAAATACAAATACATAAGTATATATAATAAGTATATAAGTATATAAAGTATAAGAAATGAACTTAACGACGAGATTTATTATCGTTTCTTGCGTGTCTCGTAAAAGACAGAGTAGGTGCAAATTCTCCCAATTTGTGACCCACCATACGATCCGTTATATAAATAGGTAAATGTTCCTTTCCATTATGAATAGCGATTGTATGGCCAATCATTGTGGGTATAATGGTAGATGCCCGAGACCAAGTTACTATTATTTCTTTCTCTTCCCTCGTGTTGAGTTTTTCAATTTTTGCC…		ATATATGATGTGTTAAGTTAAGCATCCATG
	30	17
	31	3
	32	7
	34	4
	37	1
	38	1
	39	1
	40	1
	41	4
	42	1
	46	5
	47	1
	52	1
	53	1
	54	1
	>60	1
		50

## Sheet: j. Z. recurvatum
R21	30	F	71539	71568	71560	71589	-2	2.54e-05	rps18;_	rps18;_	LSC	LSC	TAAATCCAAACAATCTTTTCGTAAATCCAA		AAACAAAATAACAATACCCCATATCCCGCTTAAGCGGGATATGGGGTATTGTTATTTTGTTT
R37	30	F	114443	114472	114473	114502	0	6.49e-09	_	_	IRa	IRa	AAGAAAGCGATGTAGAAACTACTTTCGAAA		AAAAATAAAATAATAGATTTATTATTTTATTTTT
R46	30	F	136430	136459	136460	136489	0	6.49e-09	ycf1;_	ycf1;_	IRb	IRb	TTTCGAAAGTAGTTTCTACATCGCTTTCTT		ATGAAATATATTTAAGGTTAAATATATTTCAT
R38	30	P	114443	114472	136430	136459	0	6.49e-09	_	ycf1;_	IRa	IRb	AAGAAAGCGATGTAGAAACTACTTTCGAAA		TAATATTTCATATCATATATTTATTTATAAT
R39	30	P	114473	114502	136460	136489	0	6.49e-09	_	ycf1;_	IRa	IRb	AAGAAAGCGATGTAGAAACTACTTTCGAAA		ATATTTATTTATAATATTTATTTATAATATATA
R43	30	P	122310	122339	122310	122339	-2	2.54e-05	ccsA;_	ccsA;_	SSC	SSC	AAAAGAAGTGTTTATAAAAACACTTCTTTT		TTATTTATAATATTTATTTATAATATATATT
R12	30	R	31136	31165	31136	31165	-2	2.54e-05	_	_	LSC	LSC	ATATGATAATATATACTATATAATAGTATA		AAGAATATATATATAAATAAATATATAAATAAGAA
R4	31	F	8850	8880	8939	8969	-1	1.51e-07	_	_	LSC	LSC	TCATATTTCATATCATATATTTATTTATAAT		AAATAAAAAATAAAATAAATAAAAATAAATAAA
R13	31	F	31836	31866	31860	31890	-3	0.000197	_	_	LSC	LSC	AATATAATTTCAATGAATTTAATAAATATAA		TAATACCCCGTTTTGGTATTTCAATTGAAATACCAAAACAGGGTATTA
R23	31	F	84462	84492	84486	84516	-3	0.000197	_	_	LSC	LSC	CTATTTTAGATGTTCTGATATATCCTATTTT		TATAAATATAATTTGACTTTTACTATATATAATATAT
R18	31	P	50136	50166	50136	50166	-3	0.000197	_	_	LSC	LSC	TAGTTTGATAAACCTTAGTTTTATCAAACTA		TTTATTTGTTTCCCTCTTTTTTTACTTTTACT
R20	31	P	67144	67174	67199	67229	-2	6.79e-06	_	_	LSC	LSC	TATAAGAGTAAGAACTCAGCGGGACCTTACC		ATATGATAATATATACTATATAATAGTATA
R6	31	R	8870	8900	8870	8900	-2	6.79e-06	_	_	LSC	LSC	TTATTTATAATATTTATTTATAATATATATT		AATATAATTTCAATGAATTTAATAAAAAGGA
R41	31	R	120236	120266	120236	120266	-2	6.79e-06	_	_	SSC	SSC	TATATATGATATATATATATATAATATATAT		TATTTTTTTTTATATTCTGTATTTTTTTTTATATTCTG
R44	31	R	125469	125499	125469	125499	-2	6.79e-06	_	_	SSC	SSC	TATATTTTATATTTTATTTTATATTTTATTT		TACCGAGGGTTCGAATCCCTCTCTTTCCTTTT
R19	32	F	62917	62948	62933	62964	0	4.06e-10	_	_	LSC	LSC	TTAATAGATAGAAATATTAATAGATAGAAATA		AGTTAGTTCTATACATATGACCTGCGATCAGGAAAAGAATAGCAATAGCTAAATGATG
R22	32	F	71549	71580	71570	71601	-3	5.43e-05	rps18;_	rps18;_	LSC	LSC	CAATCTTTTCGTAAATCCAAGCAATCTTTTCG		ATCAGGAAAAGAATAGCAATAGCTAAATGATGGTGTGCAATATCGGTCAGCCATA
R24	32	F	84902	84933	84920	84951	-3	5.43e-05	_	_	LSC	LSC	ATTTTATTGGAATTTGTTATTTTAATGGAAAG		TAGTTTGATAAACCTTAGTTTTATCAAACTA
R3	32	P	5991	6022	5991	6022	-2	1.81e-06	_	_	LSC	LSC	ATGAAATATATTTAAGGTTAAATATATTTCAT		TTAATAGATAGAAATATTAATAGATAGAAATA
R11	32	P	29712	29743	30447	30478	-3	5.43e-05	_	_	LSC	LSC	AGTAAAAGTAAAAAAAAAGGGTAACAAACAAA		GGTAAGGTCCCGCTGAGTTCTTACTCTTTCA
R15	32	P	37919	37950	47559	47590	-3	5.43e-05	trnS-UGA;_	trnS-GGA;_	LSC	LSC	AAAAGGAGAGAGAGGGATTCGAACCCCCGATA		TAAATCCAAGCAATCTTTTCGCAAATCCAA
R5	33	R	8859	8891	8866	8898	-3	1.49e-05	_	_	LSC	LSC	ATATCATATATTTATTTATAATATTTATTTATA		CAATCTTTTCGCAAATCCAAACGATCTTTTCG
R8	33	R	15022	15054	15041	15073	-2	4.82e-07	_	_	LSC	LSC	AAATAAATAAAAATAAAATAAATAAAAAATAAA		CTATTTTAGATGTTCTGATATATCATAGTCT
R35	34	F	113701	113734	137198	137231	-2	1.28e-07	_	ycf1;_	IRa	IRb	AATTTATTATCTTCATGCATAAAGATAATAAATT		ATTTTAATGGAAAGTGTTATTTTAATGGAAAG
R2	34	P	3967	4000	3967	4000	-2	1.28e-07	_	_	LSC	LSC	AAAAATAAAATAATAGATTTATTATTTTATTTTT		TTTTTTAATTTTTCTTTTTGATTCGGCCATAAATACACTGTATAGAAATTTTCTTTTTTGTAATGAATTGATCGGTCTTTTTCTTTTTTATATGAAGAAAATTTCATTGATTCTTTATTGTGAATCGTACAATTTTGATTGATTTTTTTTCGCCATTTTTTCGCTACTAATACTAATTGAGACCATTTGCTCTGAGATAAATTGTATGCATAATTAGCCTTTAACCAGTTTTTCCATTCATTCATTCCAGGCTTTTTTATTTTCTTATACTTATACCTTGATTTGGAGTTAAATATTCCTCGGGTTATAGAATAATACTTTATCTTGTCCTTAATAAAAGGATGGGTACCGCGATATTGAAGTACAGATCTAAAGTGATGGTTGTTAAGTAATTGGGTT…
R36	34	P	113701	113734	113701	113734	-2	1.28e-07	_	_	IRa	IRa	AATTTATTATCTTCATGCATAAAGATAATAAATT		GGATGCTTAACTTAACACATCATATATTGTAAATAAACAAATTCCA
R40	34	P	120234	120267	120234	120267	-2	1.28e-07	_	_	SSC	SSC	CATATATATGATATATATATATATAATATATATG		TGGAATTTGTTTATTTACAATATATGATGTGTTAAGTTAAGCATCC
R47	34	P	137198	137231	137198	137231	-2	1.28e-07	ycf1;_	ycf1;_	IRb	IRb	AATTTATTATCTTTATGCATGAAGATAATAAATT		TGGAATTTGTTTATTTACAATATATGATGTGTTAAGTTAAGCATCC
R7	35	R	14800	14834	14800	14834	-2	3.4e-08	_	_	LSC	LSC	AAGAATATATATATAAATAAATATATAAATAAGAA		TTTGTCCAAGTCACTTCGTTTCTTTTTGTCCAAGTCACTTC
R10	37	F	28409	28445	28484	28520	-3	8.31e-08	_	_	LSC	LSC	TATATATAAAATTTGACTTTTACTATATATAAAATAT		GAAGTGACTTGGACAAAAAGAAACGAAGTGACTTGGACAAA
R14	38	F	37766	37803	37785	37822	0	9.91e-14	_	_	LSC	LSC	TATTTTTTTTTATATTCTGTATTTTTTTTTATATTCTG		GAAGTGACTTGGACAAAAAGAAACGAAGTGACTTAGACAAA
R42	38	P	120981	121018	120981	121018	-2	6.27e-10	_	_	SSC	SSC	ATCTTTCATTATTATATAATTAAATAATAATGAAAGAT		TCTTTTTGTCCAAGTCACTTCTCTTTTTGTCCAAGTCACTTC
R45	39	P	131488	131526	131488	131526	-3	6.11e-09	_	_	SSC	SSC	TTCTATCCAAATCCAATTGAAAATTGGATTTGGATAGAA		GAAGTGACTTGGACAAAAAGAGAAGTGACTTGGACAAAAAGA
R29	41	F	93105	93145	93129	93169	-1	1.9e-13	ycf2-exon1;_	ycf2-exon1;_	IRa	IRa	TTTGTCTAAGTCACTTCGTTTCTTTTTGTCCAAGTCACTTC		GAAGTGACTTGGACAAAAAGAGAAGTGACTTGGACAAAAAGA
R49	41	F	157763	157803	157787	157827	-1	1.9e-13	ycf2-exon4;_	ycf2-exon4;_	IRb	IRb	GAAGTGACTTGGACAAAAAGAAACGAAGTGACTTGGACAAA		AATTTATTATCTTTATGCATGAAGATAATAAATT
R30	41	P	93105	93145	157763	157803	-1	1.9e-13	ycf2-exon1;_	ycf2-exon4;_	IRa	IRb	TTTGTCTAAGTCACTTCGTTTCTTTTTGTCCAAGTCACTTC		AATTTATTATCTTCATGCATAAAGATAATAAATT
R31	41	P	93129	93169	157787	157827	-1	1.9e-13	ycf2-exon1;_	ycf2-exon4;_	IRa	IRb	TTTGTCCAAGTCACTTCGTTTCTTTTTGTCCAAGTCACTTC		AAGAAAGCGATGTAGAAACTACTTTCGAAA
R32	42	F	93149	93190	93170	93211	0	3.87e-16	ycf2-exon1;_	ycf2-exon1;_	IRa	IRa	TCTTTTTGTCCAAGTCACTTCTCTTTTTGTCCAAGTCACTTC		TTTCGAAAGTAGTTTCTACATCGCTTTCTT
R48	42	F	157721	157762	157742	157783	0	3.87e-16	ycf2-exon4;_	ycf2-exon4;_	IRb	IRb	GAAGTGACTTGGACAAAAAGAGAAGTGACTTGGACAAAAAGA		TTTCGAAAGTAGTTTCTACATCGCTTTCTT
R33	42	P	93149	93190	157721	157762	0	3.87e-16	ycf2-exon1;_	ycf2-exon4;_	IRa	IRb	TCTTTTTGTCCAAGTCACTTCTCTTTTTGTCCAAGTCACTTC		CATATATATGATATATATATATATAATATATATG
R34	42	P	93170	93211	157742	157783	0	3.87e-16	ycf2-exon1;_	ycf2-exon4;_	IRa	IRb	TCTTTTTGTCCAAGTCACTTCTCTTTTTGTCCAAGTCACTTC		TATATATGATATATATATATATAATATATAT
R26	46	F	90475	90520	90525	90570	0	1.51e-18	trnI-CAU-exon2;_	_	IRa	IRa	GGATGCTTAACTTAACACATCATATATTGTAAATAAACAAATTCCA		ATCTTTCATTATTATATAATTAAATAATAATGAAAGAT
R50	46	F	160362	160407	160412	160457	0	1.51e-18	_	trnI-CAU-exon1;_	IRb	IRb	TGGAATTTGTTTATTTACAATATATGATGTGTTAAGTTAAGCATCC		AAAAGAAGTGTTTATAAAAACACTTCTTTT
R27	46	P	90475	90520	160362	160407	0	1.51e-18	trnI-CAU-exon2;_	_	IRa	IRb	GGATGCTTAACTTAACACATCATATATTGTAAATAAACAAATTCCA		TATATTTTATATTTTATTTTATATTTTATTT
R28	46	P	90525	90570	160412	160457	0	1.51e-18	_	trnI-CAU-exon1;_	IRa	IRb	GGATGCTTAACTTAACACATCATATATTGTAAATAAACAAATTCCA		TTCTATCCAAATCCAATTGAAAATTGGATTTGGATAGAA
R9	48	P	19876	19923	19876	19923	-2	9.59e-16	rpoC2;_	rpoC2;_	LSC	LSC	TAATACCCCGTTTTGGTATTTCAATTGAAATACCAAAACAGGGTATTA		TTTCGAAAGTAGTTTCTACATCGCTTTCTT
R17	55	F	41084	41138	43308	43362	-2	7.71e-20	psaB;_	psaA;_	LSC	LSC	ATCAGGAAAAGAATAGCAATAGCTAAATGATGATGAGCAATATCGGTCAGCCATA		AATTTATTATCTTTATGCATGAAGATAATAAATT
R16	58	F	41058	41115	43282	43339	-3	7.51e-20	psaB;_	psaA;_	LSC	LSC	AGTTGGTTCTATACATATGACCCGCAATCAGGAAAAGAATAGCAATAGCTAAATGATG		GAAGTGACTTGGACAAAAAGAGAAGTGACTTGGACAAAAAGA
R1	62	P	6	67	6	67	0	3.52e-28	_	_	LSC	LSC	AAACAAAATAACAATACCCCATATCCCGCTTAAGCGGGATATGGGGTATTGTTATTTTGTTT		GAAGTGACTTGGACAAAAAGAAACGAAGTGACTTAGACAAA
R25	29792	P	87781	117572	133360	163151	0	0	_	ycf1;_	IRa	IRb	AATGATAAGCACTTTTTTTTTATTTTTTGCGTATAGCATACATATTTATTTATATTGTATAACATATTTAGATATTTATTATGTATATTAAATACAAATACATAAGTATATAAAGTATAAGAAATGAACTTAACGACGAGATTTATTATCGTTTCTTGCGTGTCTCGTAAAAGACAGAGTAGGTGCAAATTCTCCCAATTTGTGACCCACCATACGATCCGTTATATAAATAGGTAAATGTTCCTTTCCATTATGAATAGCGATTGTATGGCCAATCATTGTGGGTATAATGGTGGATGCCCGAGACCAAGTTACTATTATTTCTTTCTCTTCCCTCGTGTTGAGTTTTTCAATTTTTGCCGATAAATGATTAGCTACAAAAGGGTTTTTTTTTAGTGA…		TGGAATTTGTTTATTTACAATATATGATGTGTTAAGTTAAGCATCC
	30	7
	31	8
	32	6
	33	2
	34	5
	35	1
	37	1
	38	2
	39	1
	41	4
	42	4
	46	4
	48	1
	55	1
	58	1
	>60	2
		50

[truncated: 1 more sheets: k. Total number]
