# Supplementary material for: Molecular evolution of chloroplast genomes in subfamily Zingiberoideae (Zingiberaceae)
Source: BMC Plant Biol. 2021 Nov 23;21:558. doi: 10.1186/s12870-021-03315-9 (PMC8611967; doi:10.1186/s12870-021-03315-9)
Supplement: Supplementary file 10 — Additional file 10: Table S10. Nucleotide diversity (Pi) analysis of five Globba species, four Hedychium species, three Kaempferia species and five Zingiber species chloroplast genomes in subfamily Zingiberoideae computed by DnaSP V.6 [69]. a Pi values of 160 protein coding regions. The rps12 was classified as three parts as the second gene divided into three independent transcription units. b Pi values of 161 intron and intergenic regions. [file 12870_2021_3315_MOESM10_ESM.xlsx]

## Sheet: a. protein  coding regions
Gene	Length	S	Eta	Pi	Theta
psbA	1062	32	32	0.006936	0.0087604
trnK-UUU-CDS2	35	1	1	0.0031746	0.0083067
matK	1536	75	79	0.0117783	0.0149532
trnK-UUU-CDS1	37	0	0	0	0
rps16-CDS2	212	10	10	0.0131336	0.0137139
rps16-CDS1	40	0	0	0	0
trnQ-UUG	73	4	4	0.0074313	0.0159307
psbK	186	7	7	0.010577	0.0109417
psbI	111	1	1	0.0018842	0.0026192
trnS-GCU	88	1	1	0.0048277	0.0033038
trnG-GCC-CDS1	14	0	0	0	0
trnG-GCC-CDS2	48	0	0	0	0
trnR-UCU	72	0	0	0	0
atpA	1524	34	34	0.0042329	0.0064862
atpF-CDS2	411	16	17	0.0095415	0.0120256
atpF-CDS1	144	4	5	0.0050835	0.010095
atpH	246	2	2	0.0023381	0.0023637
atpI	744	16	16	0.0057541	0.0062524
rps2	711	19	19	0.0055799	0.0077693
rpoC2	4083	160	163	0.0093805	0.0116066
rpoC1-CDS2	1632	46	47	0.0068684	0.0083729
rpoC1-CDS1	432	10	11	0.0051592	0.007403
rpoB	3228	96	98	0.0070016	0.0088265
trnC-GCA	81	2	2	0.0050028	0.0071787
petN	90	3	3	0.0065359	0.0096912
psbM	105	1	1	0.0010582	0.0027689
trnD-GUC	74	1	1	0.0049461	0.0039289
trnY-GUA	84	0	0	0	0
trnE-UUC	73	0	0	0	0
trnT-GGU	72	1	1	0.0059005	0.004038
psbD	1062	20	20	0.0055512	0.0054752
psbC	1422	37	38	0.0071978	0.0077693
trnS-UGA	92	3	4	0.0074595	0.0126407
lhbA	189	3	3	0.0041844	0.0046148
trnG-UCC	71	2	2	0.0057074	0.0081897
trnfM-CAU	74	5	5	0.0075075	0.0196443
rps14	303	7	7	0.0025669	0.0067167
psaB	2205	54	54	0.0058453	0.0071201
psaA	2253	54	54	0.0055148	0.0069684
ycf3-CDS3	153	6	6	0.0083301	0.0114014
ycf3-CDS2	228	2	2	0.0009747	0.0025503
ycf3-CDS1	132	2	2	0.0036146	0.0044051
trnS-GGA	87	1	1	0.0012771	0.0033418
rps4	606	24	26	0.0108932	0.0124738
trnT-UGU	73	2	2	0.0043871	0.0079654
trnL-UAA-CDS1	35	0	0	0	0
trnL-UAA-CDS2	50	1	1	0.004183	0.0058147
trnF-GAA	73	2	2	0.0030441	0.0079654
ndhJ	480	15	15	0.0068219	0.0090855
ndhK	753	28	28	0.0069439	0.0108109
ndhC	363	13	14	0.0093988	0.0112129
trnV-UAC-CDS2	37	0	0	0	0
trnV-UAC-CDS1	36	0	0	0	0
trnM-CAU	63	1	1	0.0058097	0.0046148
atpE	408	9	9	0.0051583	0.0064133
atpB	1488	36	36	0.0055433	0.0070339
rbcL	1440	43	45	0.0082199	0.0090855
accD	1421	77	79	0.010188	0.0161633
psaI	111	0	0	0	0
ycf4	555	20	20	0.0076665	0.010477
cemA	690	29	29	0.0084873	0.0122193
petA	963	31	31	0.0063934	0.0093591
psbJ	123	1	1	0.004251	0.0023637
psbL	117	3	3	0.0050277	0.0074548
psbF	120	0	0	0	0
psbE	252	4	4	0.0044092	0.0046148
petL	96	2	2	0.0033361	0.006057
petG	114	2	2	0.0035546	0.0051006
trnW-CCA	74	2	2	0.003003	0.0078577
trnP-UGG	73	0	0	0	0
psaJ	129	3	3	0.003344	0.0067613
rpl33	182	11	11	0.0169504	0.0175719
rps18	315	15	16	0.0103745	0.0147675
rpl20	418	20	20	0.0118523	0.0139108
rps12-CDS1	114	2	2	0.0019493	0.0051006
rps12-D2-CDS1	114	2	2	0.0019493	0.0051006
clpP-CDS3	255	19	19	0.0128156	0.0216626
clpP-CDS2	291	17	19	0.0141725	0.0189827
clpP-CDS1	69	3	3	0.0048309	0.0126407
psbB	1527	29	29	0.0041304	0.0055215
psbT	103	1	1	0.0041246	0.0028227
psbN	132	1	1	0.0008418	0.0022025
psbH	222	6	6	0.0095684	0.0078577
petB-CDS1	6	0	0	0	0
petB-CDS2	642	18	18	0.0076355	0.0081515
petD-CDS1	8	0	0	0	0
petD-CDS2	481	13	13	0.00693	0.0078577
rpoA	134	3	3	0.0043898	0.006509
rps11	417	14	14	0.0062852	0.0097609
rpl36	114	8	8	0.0127852	0.0204025
infA	234	15	15	0.0094967	0.0186369
rps8	399	17	17	0.0097466	0.0123872
rpl14	369	16	16	0.0109287	0.0126064
rpl16-CDS2	402	18	18	0.0111696	0.013018
rpl16-CDS1	9	0	0	0	0
rps3	657	44	46	0.0143453	0.0203559
rpl22	330	15	15	0.0108536	0.0132152
rps19	279	9	9	0.0082461	0.0093786
trnH-GUG	75	0	0	0	0
rpl2-CDS2	432	0	0	0	0
rpl2-CDS1	387	0	0	0	0
rpl23	282	1	1	0.0007417	0.001031
trnI-CAU	74	0	0	0	0
ycf2	6500	123	126	0.0031503	0.0056358
trnL-CAA	81	0	0	0	0
ndhB-CDS2	756	3	3	0.0007781	0.0011537
ndhB-CDS1	723	7	7	0.0025855	0.0028149
rps7	468	1	1	0.0004469	0.0006212
rps12-CDS3	27	0	0	0	0
rps12-CDS2	231	1	1	0.000481	0.0012586
trnV-GAC	72	1	1	0.0050835	0.004038
rrn16	1491	8	8	0.0012932	0.0015599
trnI-GAU-CDS1	42	1	1	0.0026455	0.0069223
trnI-GAU-CDS2	35	0	0	0	0
trnA-UGC-CDS1	38	0	0	0	0
trnA-UGC-CDS2	35	0	0	0	0
rrn23	2801	15	15	0.000973	0.001557
rrn4.5	103	0	0	0	0
rrn5	121	1	1	0.0009183	0.0024028
trnR-ACG	74	0	0	0	0
trnN-GUU	72	0	0	0	0
ycf1	906	41	46	0.0100564	0.0147614
ndhF	2205	130	142	0.0147111	0.0187231
rpl32	204	14	14	0.014802	0.0199524
trnL-UAG	79	0	0	0	0
ccsA	990	45	48	0.0111639	0.0140963
ndhD	1506	62	64	0.0096867	0.0123553
psaC	246	3	3	0.0023912	0.0035456
ndhE	306	13	13	0.0087787	0.0123515
ndhG	531	20	20	0.0088131	0.0109505
ndhI	543	22	22	0.0098942	0.0117793
ndhA-CDS2	540	14	14	0.005604	0.0075376
ndhA-CDS1	552	31	32	0.0137468	0.0168542
ndhH	1182	51	51	0.0086704	0.0125444
rps15	273	16	16	0.0124494	0.0170394
ycf1-D2	5245	430	455	0.0162009	0.0252211
trnN-GUU-D2	72	0	0	0	0
trnR-ACG-D2	74	0	0	0	0
rrn5-D2	121	1	1	0.0009183	0.0024028
rrn4.5-D2	103	0	0	0	0
rrn23-D2	2799	15	15	0.0009737	0.0015581
trnA-UGC-D2-CDS2	35	0	0	0	0
trnA-UGC-D2-CDS1	37	0	0	0	0
trnI-GAU-D2-CDS2	35	0	0	0	0
trnI-GAU-D2-CDS1	42	1	1	0.0026455	0.0069223
rrn16-D2	1491	8	8	0.0012932	0.0015599
trnV-GAC-D2	72	1	1	0.0050835	0.004038
rps12-D2-CDS2	231	1	1	0.000481	0.0012586
rps12-D2-CDS3	27	0	0	0	0
rps7-D2	468	1	1	0.0004469	0.0006212
ndhB-D2-CDS1	723	7	7	0.0025855	0.0028149
ndhB-D2-CDS2	756	3	3	0.0007781	0.0011537
trnL-CAA-D2	81	0	0	0	0
ycf2-D2	6483	121	124	0.0031243	0.0055609
trnI-CAU-D2	74	0	0	0	0
rpl23-D2	282	1	1	0.0007417	0.001031
rpl2-D2-CDS1	387	0	0	0	0
rpl2-D2-CDS2	432	0	0	0	0
trnH-GUG-D2	75	0	0	0	0
rps19-D2	119	58	58	0.0624485	0.141703

## Sheet: b.intron and intergenic regions
Regions	Length	S	Eta	Pi	Theta			Gene	Length	Pi
start_psbA	75	9	9	0.0172549	0.0348883			psaC_ndhE	335	0.0451663
psbA_trnK-UUU-CDS2	228	25	27	0.0286664	0.0344292			petA_psbJ	184	0.0381145
trnK-UUU-CDS2_matK	273	20	20	0.0154181	0.0212993			rps16-CDS1_trnQ-UUG	360	0.0371641
matK_trnK-UUU-CDS1	701	41	46	0.0142653	0.0190782			ccsA_ndhD	239	0.0330899
trnK-UUU-CDS1_rps16-CDS2	703	52	54	0.0211791	0.0223325			rps18_rpl20	155	0.0318364
rps16-CDS2_rps16-CDS1	713	46	47	0.0152994	0.0191649			psbA_trnK-UUU-CDS2	228	0.0286664
rps16-CDS1_trnQ-UUG	360	51	54	0.0371641	0.0436103			rpl32_trnL-UAG	706	0.0284582
trnQ-UUG_psbK	310	21	21	0.0160658	0.019695			rps15_ycf1-D2	404	0.028344
psbK_psbI	477	42	43	0.0188405	0.0262089			rbcL_accD	402	0.0262739
psbI_trnS-GCU	128	14	15	0.0342116	0.0340706			ndhF_rpl32	518	0.0245161
trnS-GCU_trnG-GCC-CDS1	476	50	52	0.0233152	0.031761			psbM_trnD-GUC	1006	0.0242142
trnG-GCC-CDS1_trnG-GCC-CDS2	688	36	37	0.0117229	0.0156355			trnS-GCU_trnG-GCC-CDS1	476	0.0233152
trnG-GCC-CDS2_trnR-UCU	121	8	9	0.0159888	0.021625			trnE-UUC_trnT-GGU	193	0.0226896
trnR-UCU_atpA	115	7	7	0.0129014	0.0176969			accD_psaI	410	0.0224454
atpA_atpF-CDS2	59	4	4	0.0091946	0.0197109			trnW-CCA_trnP-UGG	152	0.0223168
atpF-CDS2_atpF-CDS1	721	27	27	0.0081767	0.0108875			trnT-UGU_trnL-UAA-CDS1	933	0.0217935
atpF-CDS1_atpH	472	28	29	0.0139027	0.017863			trnT-GGU_psbD	1024	0.0217461
atpH_atpI	715	39	41	0.0125234	0.0166715			trnM-CAU_atpE	176	0.0216503
atpI_rps2	256	12	13	0.0100337	0.0147639			trnG-UCC_trnfM-CAU	156	0.0216189
rps2_rpoC2	233	9	9	0.0084995	0.0112301			trnK-UUU-CDS1_rps16-CDS2	703	0.0211791
rpoC2_rpoC1-CDS2	190	12	12	0.0132783	0.0183622			psaJ_rpl33	512	0.0207695
rpoC1-CDS2_rpoC1-CDS1	723	32	33	0.009483	0.0132701			ycf4_cemA	525	0.0204918
rpoC1-CDS1_rpoB	26	3	3	0.0226244	0.0335464			trnD-GUC_trnY-GUA	372	0.0201876
rpoB_trnC-GCA	1014	73	79	0.0175839	0.022651
trnC-GCA_petN	669	46	47	0.0135702	0.0204254
petN_psbM	921	67	69	0.0154776	0.0217815
psbM_trnD-GUC	1006	100	104	0.0242142	0.0300562
trnD-GUC_trnY-GUA	372	35	36	0.0201876	0.0281357
trnY-GUA_trnE-UUC	54	3	3	0.0108932	0.016152
trnE-UUC_trnT-GGU	193	17	20	0.0226896	0.030128
trnT-GGU_psbD	1024	91	93	0.0217461	0.0264047
psbD_psbC	4294967243	0	0	0	0
psbC_trnS-UGA	131	23	25	0.0561293	0.0554839
trnS-UGA_lhbA	325	17	17	0.0107994	0.0152077
lhbA_trnG-UCC	232	18	19	0.0183401	0.0238102
trnG-UCC_trnfM-CAU	156	16	16	0.0216189	0.029819
trnfM-CAU_rps14	130	12	12	0.0158874	0.0268371
rps14_psaB	148	9	9	0.0140435	0.0176799
psaB_psaA	25	0	0	0	0
psaA_ycf3-CDS3	614	37	38	0.0147857	0.0179934
ycf3-CDS3_ycf3-CDS2	785	28	30	0.0097415	0.0111109
ycf3-CDS2_ycf3-CDS1	703	26	29	0.0081723	0.0119934
ycf3-CDS1_trnS-GGA	524	35	35	0.0145063	0.0194194
trnS-GGA_rps4	258	24	24	0.0199118	0.0270452
rps4_trnT-UGU	395	15	15	0.0096302	0.0110406
trnT-UGU_trnL-UAA-CDS1	933	78	81	0.0217935	0.0252407
trnL-UAA-CDS1_trnL-UAA-CDS2	509	33	34	0.0128408	0.0194204
trnL-UAA-CDS2_trnF-GAA	222	13	13	0.0134252	0.0170251
trnF-GAA_ndhJ	575	33	33	0.0132424	0.0166857
ndhJ_ndhK	98	3	3	0.0054022	0.0089001
ndhK_ndhC	4294967286	0	0	0	0
ndhC_trnV-UAC-CDS2	1092	77	83	0.0146939	0.022098
trnV-UAC-CDS2_trnV-UAC-CDS1	592	20	20	0.0070217	0.0098221
trnV-UAC-CDS1_trnM-CAU	183	9	9	0.0106432	0.0142985
trnM-CAU_atpE	176	15	16	0.0216503	0.0264305
atpE_atpB	4294967292	0	0	0	0
atpB_rbcL	650	42	43	0.0151131	0.0192333
rbcL_accD	402	61	66	0.0262739	0.0477327
accD_psaI	410	43	44	0.0224454	0.0312009
psaI_ycf4	351	15	17	0.0094594	0.0140812
ycf4_cemA	525	48	49	0.0204918	0.0271353
cemA_petA	236	15	15	0.0164506	0.018479
petA_psbJ	184	28	31	0.0381145	0.0489826
psbJ_psbL	120	6	6	0.0100218	0.0145368
psbL_psbF	22	0	0	0	0
psbF_psbE	10	0	0	0	0
psbE_petL	809	63	67	0.0174427	0.0240782
petL_petG	172	8	8	0.0129579	0.0135226
petG_trnW-CCA	127	9	9	0.0182698	0.0206033
trnW-CCA_trnP-UGG	152	13	14	0.0223168	0.0267783
trnP-UGG_psaJ	359	18	18	0.0134906	0.0145773
psaJ_rpl33	512	49	52	0.0207695	0.0295278
rpl33_rps18	34	1	1	0.003268	0.008551
rps18_rpl20	155	18	20	0.0318364	0.0375143
rpl20_rps12-CDS1	710	39	39	0.0141213	0.01597
rps12-CDS1_rps12-D2-CDS1	4294967182	0	0	0	0
rps12-D2-CDS1_clpP-CDS3	118	11	11	0.0191647	0.0271025
clpP-CDS3_clpP-CDS2	596	28	29	0.0122494	0.0141465
clpP-CDS2_clpP-CDS1	811	41	43	0.0098805	0.0154151
clpP-CDS1_psbB	449	19	21	0.0091416	0.0135979
psbB_psbT	170	9	9	0.0107266	0.0153919
psbT_psbN	64	16	17	0.0706699	0.0772266
psbN_psbH	120	6	6	0.0089869	0.0145368
psbH_petB-CDS1	190	6	6	0.0086687	0.0091811
petB-CDS1_petB-CDS2	763	42	42	0.0116414	0.0160038
petB-CDS2_petD-CDS1	193	10	10	0.0114802	0.015064
petD-CDS1_petD-CDS2	735	31	31	0.0095505	0.0122623
petD-CDS2_rpoA	51	4	4	0.0167884	0.0228028
rpoA_rps11	71	1	1	0.0015649	0.0040949
rps11_rpl36	121	9	9	0.0206882	0.021625
rpl36_infA	110	11	11	0.0275104	0.0290735
infA_rps8	112	5	5	0.0133637	0.0129793
rps8_rpl14	194	13	13	0.0155987	0.0194823
rpl14_rpl16-CDS2	121	13	13	0.0205801	0.031236
rpl16-CDS2_rpl16-CDS1	973	60	64	0.0145027	0.0191234
rpl16-CDS1_rps3	150	11	11	0.0153377	0.0213206
rps3_rpl22	59	5	5	0.0261438	0.0246386
rpl22_rps19	166	13	14	0.0142925	0.0245199
rps19_trnH-GUG	149	2	2	0.0041233	0.0039025
trnH-GUG_rpl2-CDS2	43	4	4	0.0253838	0.0270452
rpl2-CDS2_rpl2-CDS1	659	4	4	0.0012497	0.0017647
rpl2-CDS1_rpl23	24	0	0	0	0
rpl23_trnI-CAU	165	0	0	0	0
trnI-CAU_ycf2	102	22	27	0.0384468	0.0769594
ycf2_trnL-CAA	551	7	7	0.002835	0.0036936
trnL-CAA_ndhB-CDS2	475	6	6	0.0026557	0.0036724
ndhB-CDS2_ndhB-CDS1	700	11	12	0.0031279	0.004984
ndhB-CDS1_rps7	358	5	5	0.0027203	0.0040606
rps7_rps12-CDS3	58	1	1	0.0019157	0.0050127
rps12-CDS3_rps12-CDS2	540	5	5	0.0015493	0.002692
rps12-CDS2_trnV-GAC	1689	24	24	0.0033241	0.0041312
trnV-GAC_rrn16	227	5	5	0.0033112	0.0064039
rrn16_trnI-GAU-CDS1	278	13	13	0.0150703	0.0135955
trnI-GAU-CDS1_trnI-GAU-CDS2	934	7	7	0.0028201	0.002179
trnI-GAU-CDS2_trnA-UGC-CDS1	62	1	1	0.0017921	0.0046893
trnA-UGC-CDS1_trnA-UGC-CDS2	800	7	7	0.0020343	0.0025439
trnA-UGC-CDS2_rrn23	145	1	1	0.0007663	0.0020051
rrn23_rrn4.5	111	0	0	0	0
rrn4.5_rrn5	218	17	17	0.0098339	0.022672
rrn5_trnR-ACG	265	7	7	0.0056234	0.0076798
trnR-ACG_trnN-GUU	465	16	19	0.0067327	0.0118795
trnN-GUU_ycf1	323	5	5	0.0020235	0.0045005
ycf1_ndhF	4294967250	0	0	0	0
ndhF_rpl32	518	52	55	0.0245161	0.0308696
rpl32_trnL-UAG	706	79	85	0.0284582	0.0350036
trnL-UAG_ccsA	99	12	12	0.0330098	0.0352407
ccsA_ndhD	239	35	38	0.0330899	0.0462257
ndhD_psaC	124	8	8	0.0162345	0.0187571
psaC_ndhE	335	52	57	0.0451663	0.0494684
ndhE_ndhG	187	15	15	0.017336	0.023321
ndhG_ndhI	227	14	14	0.0110852	0.0179308
ndhI_ndhA-CDS2	93	9	10	0.021154	0.0312619
ndhA-CDS2_ndhA-CDS1	1021	63	68	0.0143266	0.0193634
ndhA-CDS1_ndhH	1	0	0	0	0
ndhH_rps15	101	14	16	0.0372743	0.0460571
rps15_ycf1-D2	404	43	48	0.028344	0.0345428
ycf1-D2_trnN-GUU-D2	324	8	9	0.0036311	0.008076
trnN-GUU-D2_trnR-ACG-D2	465	16	19	0.0067327	0.0118795
trnR-ACG-D2_rrn5-D2	265	7	7	0.0056234	0.0076798
rrn5-D2_rrn4.5-D2	218	17	17	0.0098339	0.022672
rrn4.5-D2_rrn23-D2	111	0	0	0	0
rrn23-D2_trnA-UGC-D2-CDS2	145	1	1	0.0007663	0.0020051
trnA-UGC-D2-CDS2_trnA-UGC-D2-CDS1	800	7	7	0.0020343	0.0025439
trnA-UGC-D2-CDS1_trnI-GAU-D2-CDS2	63	1	1	0.0017637	0.0046148
trnI-GAU-D2-CDS2_trnI-GAU-D2-CDS1	934	7	7	0.0028201	0.002179
trnI-GAU-D2-CDS1_rrn16-D2	278	15	15	0.0184558	0.0156872
rrn16-D2_trnV-GAC-D2	227	5	5	0.0033112	0.0064039
trnV-GAC-D2_rps12-D2-CDS2	1686	23	23	0.003078	0.0039661
rps12-D2-CDS2_rps12-D2-CDS3	540	5	5	0.0015493	0.002692
rps12-D2-CDS3_rps7-D2	58	1	1	0.0019157	0.0050127
rps7-D2_ndhB-D2-CDS1	358	5	5	0.0027203	0.0040606
ndhB-D2-CDS1_ndhB-D2-CDS2	700	11	12	0.0031279	0.004984
ndhB-D2-CDS2_trnL-CAA-D2	475	6	6	0.0026557	0.0036724
trnL-CAA-D2_ycf2-D2	551	7	7	0.002835	0.0036936
ycf2-D2_trnI-CAU-D2	95	14	18	0.0306158	0.0550867
trnI-CAU-D2_rpl23-D2	165	0	0	0	0
rpl23-D2_rpl2-D2-CDS1	24	0	0	0	0
rpl2-D2-CDS1_rpl2-D2-CDS2	659	4	4	0.0012497	0.0017647
rpl2-D2-CDS2_trnH-GUG-D2	44	4	4	0.028372	0.0264305
trnH-GUG-D2_rps19-D2	136	2	2	0.0045175	0.0042755
rps19-D2_end	0	0	0	0	0
