# Supplementary material for: Molecular evolution of chloroplast genomes in subfamily Zingiberoideae (Zingiberaceae)
Source: BMC Plant Biol. 2021 Nov 23;21:558. doi: 10.1186/s12870-021-03315-9 (PMC8611967; doi:10.1186/s12870-021-03315-9)
Supplement: Supplementary file 11 — Additional file 11: Table S11. The rates of Ka, Ks and Ka/Ks of 79 protein coding genes in 17 Zingiberoideae species by comparing pairwise computed by KaKs_Calculator with default parameters [70]. a Total comparison rates of Ka, Ks and Ka/Ks in 17 Zingiberoideae species. When the Ks values were notably low or the two aligned sequences exhibited 100% perfect, the values of Ka/Ks were replaced by NA. b Total comparison rates of Ka, Ks and Ka/Ks in 17 Zingiberoideae species with Ka/Ks > 1.00 and p values < 0.05. [file 12870_2021_3315_MOESM11_ESM.xls]

## Sheet: a.Total Ka.Ks 
Reference	Query	Ka	Ks	Ka/Ks	P-Value(Fisher)	Length
H. coronarium MK262736_atpB	H. coccineum MT473708_atpB	NA	NA	NA	NA	1485
H. coronarium MK262736_atpB	H. neocarneum MT473709_atpB	NA	NA	NA	NA	1485
H. coronarium MK262736_atpE	H. coccineum MT473708_atpE	NA	NA	NA	NA	405
H. coronarium MK262736_atpE	H. neocarneum MT473709_atpE	NA	NA	NA	NA	405
H. coronarium MK262736_atpF	H. coccineum MT473708_atpF	NA	NA	NA	NA	552
H. coronarium MK262736_atpF	H. neocarneum MT473709_atpF	NA	NA	NA	NA	552
H. coronarium MK262736_atpH	H. coccineum MT473708_atpH	NA	NA	NA	NA	243
H. coronarium MK262736_atpH	H. neocarneum MT473709_atpH	NA	NA	NA	NA	243
H. coronarium MK262736_atpI	H. coccineum MT473708_atpI	NA	NA	NA	NA	741
H. coronarium MK262736_atpI	H. neocarneum MT473709_atpI	NA	NA	NA	NA	741
H. coronarium MK262736_infA	G. marantina MT473705_infA	NA	NA	NA	NA	231
H. coronarium MK262736_infA	H. coccineum MT473708_infA	NA	NA	NA	NA	231
H. coronarium MK262736_infA	H. neocarneum MT473709_infA	NA	NA	NA	NA	231
H. coronarium MK262736_infA	K. elegans MK209002_infA	NA	NA	NA	NA	231
H. coronarium MK262736_infA	K. galanga MK209001_infA	NA	NA	NA	NA	231
H. coronarium MK262736_ndhB	H. coccineum MT473708_ndhB	NA	NA	NA	NA	1530
H. coronarium MK262736_ndhB	H. neocarneum MT473709_ndhB	NA	NA	NA	NA	1530
H. coronarium MK262736_ndhC	H. coccineum MT473708_ndhC	NA	NA	NA	NA	360
H. coronarium MK262736_ndhC	H. neocarneum MT473709_ndhC	NA	NA	NA	NA	360
H. coronarium MK262736_ndhG	H. coccineum MT473708_ndhG	NA	NA	NA	NA	528
H. coronarium MK262736_ndhG	H. neocarneum MT473709_ndhG	NA	NA	NA	NA	528
H. coronarium MK262736_ndhH	H. coccineum MT473708_ndhH	NA	NA	NA	NA	1179
H. coronarium MK262736_ndhI	H. coccineum MT473708_ndhI	NA	NA	NA	NA	540
H. coronarium MK262736_ndhI	H. neocarneum MT473709_ndhI	NA	NA	NA	NA	540
H. coronarium MK262736_ndhJ	H. coccineum MT473708_ndhJ	NA	NA	NA	NA	477
H. coronarium MK262736_ndhJ	H. neocarneum MT473709_ndhJ	NA	NA	NA	NA	477
H. coronarium MK262736_ndhJ	K. elegans MK209002_ndhJ	NA	NA	NA	NA	477
H. coronarium MK262736_ndhJ	K. galanga MK209001_ndhJ	NA	NA	NA	NA	477
H. coronarium MK262736_ndhJ	K. rotunda ‘Red Leaf’ MT473710_ndhJ	NA	NA	NA	NA	477
H. coronarium MK262736_ndhJ	K. rotunda ‘Silver Diamonds’ MT473711_ndhJ	NA	NA	NA	NA	477
H. coronarium MK262736_ndhK	H. coccineum MT473708_ndhK	NA	NA	NA	NA	750
H. coronarium MK262736_ndhK	H. neocarneum MT473709_ndhK	NA	NA	NA	NA	750
H. coronarium MK262736_petA	H. coccineum MT473708_petA	NA	NA	NA	NA	960
H. coronarium MK262736_petA	H. neocarneum MT473709_petA	NA	NA	NA	NA	960
H. coronarium MK262736_petB	H. coccineum MT473708_petB	NA	NA	NA	NA	645
H. coronarium MK262736_petB	H. neocarneum MT473709_petB	NA	NA	NA	NA	645
H. coronarium MK262736_petG	G. multiflora MT473706_petG	NA	NA	NA	NA	111
H. coronarium MK262736_petG	H. coccineum MT473708_petG	NA	NA	NA	NA	111
H. coronarium MK262736_petG	H. neocarneum MT473709_petG	NA	NA	NA	NA	111
H. coronarium MK262736_petG	K. elegans MK209002_petG	NA	NA	NA	NA	111
H. coronarium MK262736_petG	K. galanga MK209001_petG	NA	NA	NA	NA	111
H. coronarium MK262736_petG	K. rotunda ‘Red Leaf’ MT473710_petG	NA	NA	NA	NA	111
H. coronarium MK262736_petG	K. rotunda ‘Silver Diamonds’ MT473711_petG	NA	NA	NA	NA	111
H. coronarium MK262736_petG	Zingiber-officinale-NC-044775_petG	NA	NA	NA	NA	111
H. coronarium MK262736_petG	Zingiber-spectabile-JX088661_petG	NA	NA	NA	NA	111
H. coronarium MK262736_petG	Z. montanum MK262727_petG	NA	NA	NA	NA	111
H. coronarium MK262736_petG	Z. recurvatum MT473712_petG	NA	NA	NA	NA	111
H. coronarium MK262736_petG	Z. zerumbet MK262726_petG	NA	NA	NA	NA	111
H. coronarium MK262736_petL	G. lancangensis MT473704_petL	NA	NA	NA	NA	93
H. coronarium MK262736_petL	G. marantina MT473705_petL	NA	NA	NA	NA	93
H. coronarium MK262736_petL	G. multiflora MT473706_petL	NA	NA	NA	NA	93
H. coronarium MK262736_petL	G. schomburgkii var. angustata MT473707_petL	NA	NA	NA	NA	93
H. coronarium MK262736_petL	G. schomburgkii MK262735_petL	NA	NA	NA	NA	93
H. coronarium MK262736_petL	H. coccineum MT473708_petL	NA	NA	NA	NA	93
H. coronarium MK262736_petL	H. neocarneum MT473709_petL	NA	NA	NA	NA	93
H. coronarium MK262736_petL	K. rotunda ‘Red Leaf’ MT473710_petL	NA	NA	NA	NA	93
H. coronarium MK262736_petL	K. rotunda ‘Silver Diamonds’ MT473711_petL	NA	NA	NA	NA	93
H. coronarium MK262736_petL	Zingiber-officinale-NC-044775_petL	NA	NA	NA	NA	93
H. coronarium MK262736_petL	Zingiber-spectabile-JX088661_petL	NA	NA	NA	NA	93
H. coronarium MK262736_petL	Z. recurvatum MT473712_petL	NA	NA	NA	NA	93
H. coronarium MK262736_petL	Z. zerumbet MK262726_petL	NA	NA	NA	NA	93
H. coronarium MK262736_petN	G. lancangensis MT473704_petN	NA	NA	NA	NA	87
H. coronarium MK262736_petN	G. marantina MT473705_petN	NA	NA	NA	NA	87
H. coronarium MK262736_petN	G. multiflora MT473706_petN	NA	NA	NA	NA	87
H. coronarium MK262736_petN	G. schomburgkii var. angustata MT473707_petN	NA	NA	NA	NA	87
H. coronarium MK262736_petN	G. schomburgkii MK262735_petN	NA	NA	NA	NA	87
H. coronarium MK262736_petN	H. coccineum MT473708_petN	NA	NA	NA	NA	87
H. coronarium MK262736_petN	H. neocarneum MT473709_petN	NA	NA	NA	NA	87
H. coronarium MK262736_petN	K. elegans MK209002_petN	NA	NA	NA	NA	87
H. coronarium MK262736_petN	K. galanga MK209001_petN	NA	NA	NA	NA	87
H. coronarium MK262736_petN	K. rotunda ‘Red Leaf’ MT473710_petN	NA	NA	NA	NA	87
H. coronarium MK262736_petN	K. rotunda ‘Silver Diamonds’ MT473711_petN	NA	NA	NA	NA	87
H. coronarium MK262736_psaC	G. marantina MT473705_psaC	NA	NA	NA	NA	243
H. coronarium MK262736_psaC	G. multiflora MT473706_psaC	NA	NA	NA	NA	243
H. coronarium MK262736_psaC	G. schomburgkii var. angustata MT473707_psaC	NA	NA	NA	NA	243
H. coronarium MK262736_psaC	G. schomburgkii MK262735_psaC	NA	NA	NA	NA	243
H. coronarium MK262736_psaC	H. coccineum MT473708_psaC	NA	NA	NA	NA	243
H. coronarium MK262736_psaC	H. neocarneum MT473709_psaC	NA	NA	NA	NA	243
H. coronarium MK262736_psaC	K. galanga MK209001_psaC	NA	NA	NA	NA	243
H. coronarium MK262736_psaC	K. rotunda ‘Red Leaf’ MT473710_psaC	NA	NA	NA	NA	243
H. coronarium MK262736_psaC	K. rotunda ‘Silver Diamonds’ MT473711_psaC	NA	NA	NA	NA	243
H. coronarium MK262736_psaC	Z. recurvatum MT473712_psaC	NA	NA	NA	NA	243
H. coronarium MK262736_psaI	G. lancangensis MT473704_psaI	NA	NA	NA	NA	108
H. coronarium MK262736_psaI	G. marantina MT473705_psaI	NA	NA	NA	NA	108
H. coronarium MK262736_psaI	G. multiflora MT473706_psaI	NA	NA	NA	NA	108
H. coronarium MK262736_psaI	G. schomburgkii var. angustata MT473707_psaI	NA	NA	NA	NA	108
H. coronarium MK262736_psaI	G. schomburgkii MK262735_psaI	NA	NA	NA	NA	108
H. coronarium MK262736_psaI	H. coccineum MT473708_psaI	NA	NA	NA	NA	108
H. coronarium MK262736_psaI	H. neocarneum MT473709_psaI	NA	NA	NA	NA	108
H. coronarium MK262736_psaI	K. elegans MK209002_psaI	NA	NA	NA	NA	108
H. coronarium MK262736_psaI	K. galanga MK209001_psaI	NA	NA	NA	NA	108
H. coronarium MK262736_psaI	K. rotunda ‘Red Leaf’ MT473710_psaI	NA	NA	NA	NA	108
H. coronarium MK262736_psaI	K. rotunda ‘Silver Diamonds’ MT473711_psaI	NA	NA	NA	NA	108
H. coronarium MK262736_psaI	Zingiber-officinale-NC-044775_psaI	NA	NA	NA	NA	108
H. coronarium MK262736_psaI	Zingiber-spectabile-JX088661_psaI	NA	NA	NA	NA	108
H. coronarium MK262736_psaI	Z. montanum MK262727_psaI	NA	NA	NA	NA	108
H. coronarium MK262736_psaI	Z. recurvatum MT473712_psaI	NA	NA	NA	NA	108
H. coronarium MK262736_psaI	Z. zerumbet MK262726_psaI	NA	NA	NA	NA	108
H. coronarium MK262736_psaJ	G. multiflora MT473706_psaJ	NA	NA	NA	NA	126
H. coronarium MK262736_psaJ	G. schomburgkii var. angustata MT473707_psaJ	NA	NA	NA	NA	126
H. coronarium MK262736_psaJ	G. schomburgkii MK262735_psaJ	NA	NA	NA	NA	126
H. coronarium MK262736_psaJ	H. coccineum MT473708_psaJ	NA	NA	NA	NA	126
H. coronarium MK262736_psaJ	H. neocarneum MT473709_psaJ	NA	NA	NA	NA	126
H. coronarium MK262736_psaJ	K. elegans MK209002_psaJ	NA	NA	NA	NA	126
H. coronarium MK262736_psaJ	K. galanga MK209001_psaJ	NA	NA	NA	NA	126
H. coronarium MK262736_psaJ	K. rotunda ‘Red Leaf’ MT473710_psaJ	NA	NA	NA	NA	126
H. coronarium MK262736_psaJ	K. rotunda ‘Silver Diamonds’ MT473711_psaJ	NA	NA	NA	NA	126
H. coronarium MK262736_psaJ	Zingiber-officinale-NC-044775_psaJ	NA	NA	NA	NA	126
H. coronarium MK262736_psaJ	Z. montanum MK262727_psaJ	NA	NA	NA	NA	126
H. coronarium MK262736_psaJ	Z. recurvatum MT473712_psaJ	NA	NA	NA	NA	126
H. coronarium MK262736_psbA	H. coccineum MT473708_psbA	NA	NA	NA	NA	1059
H. coronarium MK262736_psbA	H. neocarneum MT473709_psbA	NA	NA	NA	NA	1059
H. coronarium MK262736_psbB	H. coccineum MT473708_psbB	NA	NA	NA	NA	1524
H. coronarium MK262736_psbB	H. neocarneum MT473709_psbB	NA	NA	NA	NA	1524
H. coronarium MK262736_psbC	H. coccineum MT473708_psbC	NA	NA	NA	NA	1419
H. coronarium MK262736_psbC	H. neocarneum MT473709_psbC	NA	NA	NA	NA	1419
H. coronarium MK262736_psbD	H. coccineum MT473708_psbD	NA	NA	NA	NA	1059
H. coronarium MK262736_psbD	H. neocarneum MT473709_psbD	NA	NA	NA	NA	1059
H. coronarium MK262736_psbE	G. marantina MT473705_psbE	NA	NA	NA	NA	249
H. coronarium MK262736_psbE	G. multiflora MT473706_psbE	NA	NA	NA	NA	249
H. coronarium MK262736_psbE	G. schomburgkii var. angustata MT473707_psbE	NA	NA	NA	NA	249
H. coronarium MK262736_psbE	G. schomburgkii MK262735_psbE	NA	NA	NA	NA	249
H. coronarium MK262736_psbE	H. coccineum MT473708_psbE	NA	NA	NA	NA	249
H. coronarium MK262736_psbE	H. neocarneum MT473709_psbE	NA	NA	NA	NA	249
H. coronarium MK262736_psbE	K. elegans MK209002_psbE	NA	NA	NA	NA	249
H. coronarium MK262736_psbE	K. galanga MK209001_psbE	NA	NA	NA	NA	249
H. coronarium MK262736_psbE	K. rotunda ‘Red Leaf’ MT473710_psbE	NA	NA	NA	NA	249
H. coronarium MK262736_psbE	K. rotunda ‘Silver Diamonds’ MT473711_psbE	NA	NA	NA	NA	249
H. coronarium MK262736_psbF	G. lancangensis MT473704_psbF	NA	NA	NA	NA	117
H. coronarium MK262736_psbF	G. marantina MT473705_psbF	NA	NA	NA	NA	117
H. coronarium MK262736_psbF	G. multiflora MT473706_psbF	NA	NA	NA	NA	117
H. coronarium MK262736_psbF	G. schomburgkii var. angustata MT473707_psbF	NA	NA	NA	NA	117
H. coronarium MK262736_psbF	G. schomburgkii MK262735_psbF	NA	NA	NA	NA	117
H. coronarium MK262736_psbF	H. coccineum MT473708_psbF	NA	NA	NA	NA	117
H. coronarium MK262736_psbF	H. neocarneum MT473709_psbF	NA	NA	NA	NA	117
H. coronarium MK262736_psbF	K. elegans MK209002_psbF	NA	NA	NA	NA	117
H. coronarium MK262736_psbF	K. galanga MK209001_psbF	NA	NA	NA	NA	117
H. coronarium MK262736_psbF	K. rotunda ‘Red Leaf’ MT473710_psbF	NA	NA	NA	NA	117
H. coronarium MK262736_psbF	K. rotunda ‘Silver Diamonds’ MT473711_psbF	NA	NA	NA	NA	117
H. coronarium MK262736_psbF	Zingiber-officinale-NC-044775_psbF	NA	NA	NA	NA	117
H. coronarium MK262736_psbF	Zingiber-spectabile-JX088661_psbF	NA	NA	NA	NA	117
H. coronarium MK262736_psbF	Z. montanum MK262727_psbF	NA	NA	NA	NA	117
H. coronarium MK262736_psbF	Z. recurvatum MT473712_psbF	NA	NA	NA	NA	117
H. coronarium MK262736_psbF	Z. zerumbet MK262726_psbF	NA	NA	NA	NA	117
H. coronarium MK262736_psbH	H. coccineum MT473708_psbH	NA	NA	NA	NA	219
H. coronarium MK262736_psbH	H. neocarneum MT473709_psbH	NA	NA	NA	NA	219
H. coronarium MK262736_psbI	G. lancangensis MT473704_psbI	NA	NA	NA	NA	108
H. coronarium MK262736_psbI	G. marantina MT473705_psbI	NA	NA	NA	NA	108
H. coronarium MK262736_psbI	G. multiflora MT473706_psbI	NA	NA	NA	NA	108
H. coronarium MK262736_psbI	G. schomburgkii var. angustata MT473707_psbI	NA	NA	NA	NA	108
H. coronarium MK262736_psbI	G. schomburgkii MK262735_psbI	NA	NA	NA	NA	108
H. coronarium MK262736_psbI	H. coccineum MT473708_psbI	NA	NA	NA	NA	108
H. coronarium MK262736_psbI	H. neocarneum MT473709_psbI	NA	NA	NA	NA	108
H. coronarium MK262736_psbI	K. elegans MK209002_psbI	NA	NA	NA	NA	108
H. coronarium MK262736_psbI	K. galanga MK209001_psbI	NA	NA	NA	NA	108
H. coronarium MK262736_psbI	Zingiber-officinale-NC-044775_psbI	NA	NA	NA	NA	108
H. coronarium MK262736_psbI	Zingiber-spectabile-JX088661_psbI	NA	NA	NA	NA	108
H. coronarium MK262736_psbI	Z. montanum MK262727_psbI	NA	NA	NA	NA	108
H. coronarium MK262736_psbI	Z. recurvatum MT473712_psbI	NA	NA	NA	NA	108
H. coronarium MK262736_psbI	Z. zerumbet MK262726_psbI	NA	NA	NA	NA	108
H. coronarium MK262736_psbJ	G. lancangensis MT473704_psbJ	NA	NA	NA	NA	120
H. coronarium MK262736_psbJ	G. marantina MT473705_psbJ	NA	NA	NA	NA	120
H. coronarium MK262736_psbJ	G. schomburgkii var. angustata MT473707_psbJ	NA	NA	NA	NA	120
H. coronarium MK262736_psbJ	G. schomburgkii MK262735_psbJ	NA	NA	NA	NA	120
H. coronarium MK262736_psbJ	H. coccineum MT473708_psbJ	NA	NA	NA	NA	120
H. coronarium MK262736_psbJ	H. neocarneum MT473709_psbJ	NA	NA	NA	NA	120
H. coronarium MK262736_psbJ	K. rotunda ‘Red Leaf’ MT473710_psbJ	NA	NA	NA	NA	120
H. coronarium MK262736_psbJ	Zingiber-spectabile-JX088661_psbJ	NA	NA	NA	NA	120
H. coronarium MK262736_psbL	G. lancangensis MT473704_psbL	NA	NA	NA	NA	114
H. coronarium MK262736_psbL	G. multiflora MT473706_psbL	NA	NA	NA	NA	114
H. coronarium MK262736_psbL	G. schomburgkii var. angustata MT473707_psbL	NA	NA	NA	NA	114
H. coronarium MK262736_psbL	G. schomburgkii MK262735_psbL	NA	NA	NA	NA	114
H. coronarium MK262736_psbL	H. coccineum MT473708_psbL	NA	NA	NA	NA	114
H. coronarium MK262736_psbL	H. neocarneum MT473709_psbL	NA	NA	NA	NA	114
H. coronarium MK262736_psbL	K. elegans MK209002_psbL	NA	NA	NA	NA	114
H. coronarium MK262736_psbL	K. galanga MK209001_psbL	NA	NA	NA	NA	114
H. coronarium MK262736_psbL	K. rotunda ‘Red Leaf’ MT473710_psbL	NA	NA	NA	NA	114
H. coronarium MK262736_psbL	K. rotunda ‘Silver Diamonds’ MT473711_psbL	NA	NA	NA	NA	114
H. coronarium MK262736_psbL	Zingiber-officinale-NC-044775_psbL	NA	NA	NA	NA	114
H. coronarium MK262736_psbL	Zingiber-spectabile-JX088661_psbL	NA	NA	NA	NA	114
H. coronarium MK262736_psbL	Z. montanum MK262727_psbL	NA	NA	NA	NA	114
H. coronarium MK262736_psbL	Z. recurvatum MT473712_psbL	NA	NA	NA	NA	114
H. coronarium MK262736_psbM	G. marantina MT473705_psbM	NA	NA	NA	NA	102
H. coronarium MK262736_psbM	G. multiflora MT473706_psbM	NA	NA	NA	NA	102
H. coronarium MK262736_psbM	G. schomburgkii var. angustata MT473707_psbM	NA	NA	NA	NA	102
H. coronarium MK262736_psbM	G. schomburgkii MK262735_psbM	NA	NA	NA	NA	102
H. coronarium MK262736_psbM	H. coccineum MT473708_psbM	NA	NA	NA	NA	102
H. coronarium MK262736_psbM	H. neocarneum MT473709_psbM	NA	NA	NA	NA	102
H. coronarium MK262736_psbM	K. elegans MK209002_psbM	NA	NA	NA	NA	102
H. coronarium MK262736_psbM	K. galanga MK209001_psbM	NA	NA	NA	NA	102
H. coronarium MK262736_psbM	K. rotunda ‘Red Leaf’ MT473710_psbM	NA	NA	NA	NA	102
H. coronarium MK262736_psbM	K. rotunda ‘Silver Diamonds’ MT473711_psbM	NA	NA	NA	NA	102
H. coronarium MK262736_psbM	Zingiber-officinale-NC-044775_psbM	NA	NA	NA	NA	102
H. coronarium MK262736_psbM	Zingiber-spectabile-JX088661_psbM	NA	NA	NA	NA	102
H. coronarium MK262736_psbM	Z. montanum MK262727_psbM	NA	NA	NA	NA	102
H. coronarium MK262736_psbM	Z. recurvatum MT473712_psbM	NA	NA	NA	NA	102
H. coronarium MK262736_psbM	Z. zerumbet MK262726_psbM	NA	NA	NA	NA	102
H. coronarium MK262736_psbN	G. lancangensis MT473704_psbN	NA	NA	NA	NA	129
H. coronarium MK262736_psbN	G. marantina MT473705_psbN	NA	NA	NA	NA	129
H. coronarium MK262736_psbN	G. multiflora MT473706_psbN	NA	NA	NA	NA	129
H. coronarium MK262736_psbN	G. schomburgkii var. angustata MT473707_psbN	NA	NA	NA	NA	129
H. coronarium MK262736_psbN	G. schomburgkii MK262735_psbN	NA	NA	NA	NA	129
H. coronarium MK262736_psbN	H. coccineum MT473708_psbN	NA	NA	NA	NA	129
H. coronarium MK262736_psbN	H. neocarneum MT473709_psbN	NA	NA	NA	NA	129
H. coronarium MK262736_psbN	K. elegans MK209002_psbN	NA	NA	NA	NA	129
H. coronarium MK262736_psbN	K. galanga MK209001_psbN	NA	NA	NA	NA	129
H. coronarium MK262736_psbN	K. rotunda ‘Red Leaf’ MT473710_psbN	NA	NA	NA	NA	129
H. coronarium MK262736_psbN	K. rotunda ‘Silver Diamonds’ MT473711_psbN	NA	NA	NA	NA	129
H. coronarium MK262736_psbN	Zingiber-officinale-NC-044775_psbN	NA	NA	NA	NA	129
H. coronarium MK262736_psbN	Zingiber-spectabile-JX088661_psbN	NA	NA	NA	NA	129
H. coronarium MK262736_psbN	Z. montanum MK262727_psbN	NA	NA	NA	NA	129
H. coronarium MK262736_psbN	Z. zerumbet MK262726_psbN	NA	NA	NA	NA	129
H. coronarium MK262736_psbT	H. coccineum MT473708_psbT	NA	NA	NA	NA	105
H. coronarium MK262736_psbT	H. neocarneum MT473709_psbT	NA	NA	NA	NA	105
H. coronarium MK262736_psbT	K. elegans MK209002_psbT	NA	NA	NA	NA	105
H. coronarium MK262736_psbT	K. galanga MK209001_psbT	NA	NA	NA	NA	105
H. coronarium MK262736_psbT	K. rotunda ‘Red Leaf’ MT473710_psbT	NA	NA	NA	NA	105
H. coronarium MK262736_psbT	K. rotunda ‘Silver Diamonds’ MT473711_psbT	NA	NA	NA	NA	105
H. coronarium MK262736_psbT	Zingiber-officinale-NC-044775_psbT	NA	NA	NA	NA	105
H. coronarium MK262736_psbT	Zingiber-spectabile-JX088661_psbT	NA	NA	NA	NA	105
H. coronarium MK262736_psbT	Z. montanum MK262727_psbT	NA	NA	NA	NA	105
H. coronarium MK262736_psbT	Z. recurvatum MT473712_psbT	NA	NA	NA	NA	105
H. coronarium MK262736_psbT	Z. zerumbet MK262726_psbT	NA	NA	NA	NA	105
H. coronarium MK262736_rpl14	H. coccineum MT473708_rpl14	NA	NA	NA	NA	366
H. coronarium MK262736_rpl14	H. neocarneum MT473709_rpl14	NA	NA	NA	NA	366
H. coronarium MK262736_rpl16	H. coccineum MT473708_rpl16	NA	NA	NA	NA	408
H. coronarium MK262736_rpl16	H. neocarneum MT473709_rpl16	NA	NA	NA	NA	408
H. coronarium MK262736_rpl16	K. galanga MK209001_rpl16	NA	NA	NA	NA	408
H. coronarium MK262736_rpl16	K. rotunda ‘Red Leaf’ MT473710_rpl16	NA	NA	NA	NA	408
H. coronarium MK262736_rpl16	K. rotunda ‘Silver Diamonds’ MT473711_rpl16	NA	NA	NA	NA	408
H. coronarium MK262736_rpl20	H. coccineum MT473708_rpl20	NA	NA	NA	NA	426
H. coronarium MK262736_rpl20	H. neocarneum MT473709_rpl20	NA	NA	NA	NA	426
H. coronarium MK262736_rpl22	H. coccineum MT473708_rpl22	NA	NA	NA	NA	327
H. coronarium MK262736_rpl22	H. neocarneum MT473709_rpl22	NA	NA	NA	NA	327
H. coronarium MK262736_rpl22	Z. montanum MK262727_rpl22	NA	NA	NA	NA	327
H. coronarium MK262736_rpl23	G. lancangensis MT473704_rpl23	NA	NA	NA	NA	279
H. coronarium MK262736_rpl23	G. marantina MT473705_rpl23	NA	NA	NA	NA	279
H. coronarium MK262736_rpl23	G. multiflora MT473706_rpl23	NA	NA	NA	NA	279
H. coronarium MK262736_rpl23	G. schomburgkii var. angustata MT473707_rpl23	NA	NA	NA	NA	279
H. coronarium MK262736_rpl23	G. schomburgkii MK262735_rpl23	NA	NA	NA	NA	279
H. coronarium MK262736_rpl23	H. coccineum MT473708_rpl23	NA	NA	NA	NA	279
H. coronarium MK262736_rpl23	H. neocarneum MT473709_rpl23	NA	NA	NA	NA	279
H. coronarium MK262736_rpl23	K. rotunda ‘Red Leaf’ MT473710_rpl23	NA	NA	NA	NA	279
H. coronarium MK262736_rpl23	K. rotunda ‘Silver Diamonds’ MT473711_rpl23	NA	NA	NA	NA	279
H. coronarium MK262736_rpl23	Zingiber-officinale-NC-044775_rpl23	NA	NA	NA	NA	279
H. coronarium MK262736_rpl23	Zingiber-spectabile-JX088661_rpl23	NA	NA	NA	NA	279
H. coronarium MK262736_rpl23	Z. montanum MK262727_rpl23	NA	NA	NA	NA	279
H. coronarium MK262736_rpl23	Z. recurvatum MT473712_rpl23	NA	NA	NA	NA	279
H. coronarium MK262736_rpl23	Z. zerumbet MK262726_rpl23	NA	NA	NA	NA	279
H. coronarium MK262736_rpl2	G. schomburgkii MK262735_rpl2	NA	NA	NA	NA	825
H. coronarium MK262736_rpl2	K. galanga MK209001_rpl2	NA	NA	NA	NA	825
H. coronarium MK262736_rpl2	Z. montanum MK262727_rpl2	NA	NA	NA	NA	825
H. coronarium MK262736_rpl2	Z. zerumbet MK262726_rpl2	NA	NA	NA	NA	825
H. coronarium MK262736_rpl32	G. lancangensis MT473704_rpl32	NA	NA	NA	NA	171
H. coronarium MK262736_rpl32	H. coccineum MT473708_rpl32	NA	NA	NA	NA	171
H. coronarium MK262736_rpl32	H. neocarneum MT473709_rpl32	NA	NA	NA	NA	171
H. coronarium MK262736_rpl33	H. coccineum MT473708_rpl33	NA	NA	NA	NA	198
H. coronarium MK262736_rpl33	H. neocarneum MT473709_rpl33	NA	NA	NA	NA	198
H. coronarium MK262736_rpl36	H. coccineum MT473708_rpl36	NA	NA	NA	NA	111
H. coronarium MK262736_rpl36	H. neocarneum MT473709_rpl36	NA	NA	NA	NA	111
H. coronarium MK262736_rpoA	H. coccineum MT473708_rpoA	NA	NA	NA	NA	1020
H. coronarium MK262736_rpoA	H. neocarneum MT473709_rpoA	NA	NA	NA	NA	1020
H. coronarium MK262736_rpoC1	H. coccineum MT473708_rpoC1	NA	NA	NA	NA	2061
H. coronarium MK262736_rpoC1	H. neocarneum MT473709_rpoC1	NA	NA	NA	NA	2061
H. coronarium MK262736_rps12	G. lancangensis MT473704_rps12	NA	NA	NA	NA	369
H. coronarium MK262736_rps12	G. marantina MT473705_rps12	NA	NA	NA	NA	369
H. coronarium MK262736_rps12	G. multiflora MT473706_rps12	NA	NA	NA	NA	369
H. coronarium MK262736_rps12	G. schomburgkii var. angustata MT473707_rps12	NA	NA	NA	NA	369
H. coronarium MK262736_rps12	G. schomburgkii MK262735_rps12	NA	NA	NA	NA	369
H. coronarium MK262736_rps12	H. coccineum MT473708_rps12	NA	NA	NA	NA	369
H. coronarium MK262736_rps12	H. neocarneum MT473709_rps12	NA	NA	NA	NA	369
H. coronarium MK262736_rps12	K. elegans MK209002_rps12	NA	NA	NA	NA	369
H. coronarium MK262736_rps12	K. galanga MK209001_rps12	NA	NA	NA	NA	369
H. coronarium MK262736_rps12	K. rotunda ‘Red Leaf’ MT473710_rps12	NA	NA	NA	NA	369
H. coronarium MK262736_rps12	K. rotunda ‘Silver Diamonds’ MT473711_rps12	NA	NA	NA	NA	369
H. coronarium MK262736_rps12	Z. recurvatum MT473712_rps12	NA	NA	NA	NA	369
H. coronarium MK262736_rps12	Z. zerumbet MK262726_rps12	NA	NA	NA	NA	369
H. coronarium MK262736_rps14	G. marantina MT473705_rps14	NA	NA	NA	NA	300
H. coronarium MK262736_rps14	G. multiflora MT473706_rps14	NA	NA	NA	NA	300
H. coronarium MK262736_rps14	G. schomburgkii var. angustata MT473707_rps14	NA	NA	NA	NA	300
H. coronarium MK262736_rps14	G. schomburgkii MK262735_rps14	NA	NA	NA	NA	300
H. coronarium MK262736_rps14	H. coccineum MT473708_rps14	NA	NA	NA	NA	300
H. coronarium MK262736_rps14	H. neocarneum MT473709_rps14	NA	NA	NA	NA	300
H. coronarium MK262736_rps14	K. elegans MK209002_rps14	NA	NA	NA	NA	300
H. coronarium MK262736_rps14	K. galanga MK209001_rps14	NA	NA	NA	NA	300
H. coronarium MK262736_rps14	K. rotunda ‘Red Leaf’ MT473710_rps14	NA	NA	NA	NA	300
H. coronarium MK262736_rps14	K. rotunda ‘Silver Diamonds’ MT473711_rps14	NA	NA	NA	NA	300
H. coronarium MK262736_rps14	Zingiber-spectabile-JX088661_rps14	NA	NA	NA	NA	300
H. coronarium MK262736_rps15	H. coccineum MT473708_rps15	NA	NA	NA	NA	270
H. coronarium MK262736_rps15	H. neocarneum MT473709_rps15	NA	NA	NA	NA	270
H. coronarium MK262736_rps16	H. coccineum MT473708_rps16	NA	NA	NA	NA	249
H. coronarium MK262736_rps16	H. neocarneum MT473709_rps16	NA	NA	NA	NA	249
H. coronarium MK262736_rps18	H. coccineum MT473708_rps18	NA	NA	NA	NA	333
H. coronarium MK262736_rps18	H. neocarneum MT473709_rps18	NA	NA	NA	NA	333
H. coronarium MK262736_rps2	H. coccineum MT473708_rps2	NA	NA	NA	NA	708
H. coronarium MK262736_rps2	H. neocarneum MT473709_rps2	NA	NA	NA	NA	708
H. coronarium MK262736_rps3	H. coccineum MT473708_rps3	NA	NA	NA	NA	654
H. coronarium MK262736_rps3	H. neocarneum MT473709_rps3	NA	NA	NA	NA	654
H. coronarium MK262736_rps4	H. coccineum MT473708_rps4	NA	NA	NA	NA	603
H. coronarium MK262736_rps4	H. neocarneum MT473709_rps4	NA	NA	NA	NA	603
H. coronarium MK262736_rps7	G. lancangensis MT473704_rps7	NA	NA	NA	NA	465
H. coronarium MK262736_rps7	G. marantina MT473705_rps7	NA	NA	NA	NA	465
H. coronarium MK262736_rps7	G. multiflora MT473706_rps7	NA	NA	NA	NA	465
H. coronarium MK262736_rps7	G. schomburgkii var. angustata MT473707_rps7	NA	NA	NA	NA	465
H. coronarium MK262736_rps7	G. schomburgkii MK262735_rps7	NA	NA	NA	NA	465
H. coronarium MK262736_rps7	H. coccineum MT473708_rps7	NA	NA	NA	NA	465
H. coronarium MK262736_rps7	H. neocarneum MT473709_rps7	NA	NA	NA	NA	465
H. coronarium MK262736_rps7	K. elegans MK209002_rps7	NA	NA	NA	NA	465
H. coronarium MK262736_rps7	K. galanga MK209001_rps7	NA	NA	NA	NA	465
H. coronarium MK262736_rps7	K. rotunda ‘Red Leaf’ MT473710_rps7	NA	NA	NA	NA	465
H. coronarium MK262736_rps7	K. rotunda ‘Silver Diamonds’ MT473711_rps7	NA	NA	NA	NA	465
H. coronarium MK262736_rps7	Zingiber-officinale-NC-044775_rps7	NA	NA	NA	NA	465
H. coronarium MK262736_rps7	Zingiber-spectabile-JX088661_rps7	NA	NA	NA	NA	465
H. coronarium MK262736_rps7	Z. recurvatum MT473712_rps7	NA	NA	NA	NA	465
H. coronarium MK262736_ycf2	H. coccineum MT473708_ycf2	NA	NA	NA	NA	6840
H. coronarium MK262736_ycf2	H. neocarneum MT473709_ycf2	NA	NA	NA	NA	6840
H. coronarium MK262736_ycf3	H. coccineum MT473708_ycf3	NA	NA	NA	NA	510
H. coronarium MK262736_ycf3	H. neocarneum MT473709_ycf3	NA	NA	NA	NA	510
H. coronarium MK262736_ycf4	H. coccineum MT473708_ycf4	NA	NA	NA	NA	552
H. coronarium MK262736_ycf4	H. neocarneum MT473709_ycf4	NA	NA	NA	NA	552
H. neocarneum MT473709_accD	H. coccineum MT473708_accD	NA	NA	NA	NA	1530
H. neocarneum MT473709_atpB	H. coccineum MT473708_atpB	NA	NA	NA	NA	1485
H. neocarneum MT473709_atpE	H. coccineum MT473708_atpE	NA	NA	NA	NA	405
H. neocarneum MT473709_atpF	H. coccineum MT473708_atpF	NA	NA	NA	NA	552
H. neocarneum MT473709_atpH	H. coccineum MT473708_atpH	NA	NA	NA	NA	243
H. neocarneum MT473709_atpI	H. coccineum MT473708_atpI	NA	NA	NA	NA	741
H. neocarneum MT473709_ccsA	H. coccineum MT473708_ccsA	NA	NA	NA	NA	987
H. neocarneum MT473709_cemA	H. coccineum MT473708_cemA	NA	NA	NA	NA	687
H. neocarneum MT473709_clpP	H. coccineum MT473708_clpP	NA	NA	NA	NA	609
H. neocarneum MT473709_infA	G. marantina MT473705_infA	NA	NA	NA	NA	231
H. neocarneum MT473709_infA	H. coccineum MT473708_infA	NA	NA	NA	NA	231
H. neocarneum MT473709_infA	K. elegans MK209002_infA	NA	NA	NA	NA	231
H. neocarneum MT473709_infA	K. galanga MK209001_infA	NA	NA	NA	NA	231
H. neocarneum MT473709_matK	H. coccineum MT473708_matK	NA	NA	NA	NA	1539
H. neocarneum MT473709_ndhA	H. coccineum MT473708_ndhA	NA	NA	NA	NA	1089
H. neocarneum MT473709_ndhB	H. coccineum MT473708_ndhB	NA	NA	NA	NA	1530
H. neocarneum MT473709_ndhC	H. coccineum MT473708_ndhC	NA	NA	NA	NA	360
H. neocarneum MT473709_ndhE	H. coccineum MT473708_ndhE	NA	NA	NA	NA	303
H. neocarneum MT473709_ndhE	Z. recurvatum MT473712_ndhE	NA	NA	NA	NA	303
H. neocarneum MT473709_ndhF	H. coccineum MT473708_ndhF	NA	NA	NA	NA	2214
H. neocarneum MT473709_ndhG	H. coccineum MT473708_ndhG	NA	NA	NA	NA	528
H. neocarneum MT473709_ndhI	H. coccineum MT473708_ndhI	NA	NA	NA	NA	540
H. neocarneum MT473709_ndhJ	H. coccineum MT473708_ndhJ	NA	NA	NA	NA	477
H. neocarneum MT473709_ndhJ	K. elegans MK209002_ndhJ	NA	NA	NA	NA	477
H. neocarneum MT473709_ndhJ	K. galanga MK209001_ndhJ	NA	NA	NA	NA	477
H. neocarneum MT473709_ndhJ	K. rotunda ‘Red Leaf’ MT473710_ndhJ	NA	NA	NA	NA	477
H. neocarneum MT473709_ndhJ	K. rotunda ‘Silver Diamonds’ MT473711_ndhJ	NA	NA	NA	NA	477
H. neocarneum MT473709_ndhK	H. coccineum MT473708_ndhK	NA	NA	NA	NA	750
H. neocarneum MT473709_petA	H. coccineum MT473708_petA	NA	NA	NA	NA	960
H. neocarneum MT473709_petB	H. coccineum MT473708_petB	NA	NA	NA	NA	645
H. neocarneum MT473709_petD	H. coccineum MT473708_petD	NA	NA	NA	NA	486
H. neocarneum MT473709_petG	G. multiflora MT473706_petG	NA	NA	NA	NA	111
H. neocarneum MT473709_petG	H. coccineum MT473708_petG	NA	NA	NA	NA	111
H. neocarneum MT473709_petG	K. elegans MK209002_petG	NA	NA	NA	NA	111
H. neocarneum MT473709_petG	K. galanga MK209001_petG	NA	NA	NA	NA	111
H. neocarneum MT473709_petG	K. rotunda ‘Red Leaf’ MT473710_petG	NA	NA	NA	NA	111
H. neocarneum MT473709_petG	K. rotunda ‘Silver Diamonds’ MT473711_petG	NA	NA	NA	NA	111
H. neocarneum MT473709_petG	Zingiber-officinale-NC-044775_petG	NA	NA	NA	NA	111
H. neocarneum MT473709_petG	Zingiber-spectabile-JX088661_petG	NA	NA	NA	NA	111
H. neocarneum MT473709_petG	Z. montanum MK262727_petG	NA	NA	NA	NA	111
H. neocarneum MT473709_petG	Z. recurvatum MT473712_petG	NA	NA	NA	NA	111
H. neocarneum MT473709_petG	Z. zerumbet MK262726_petG	NA	NA	NA	NA	111
H. neocarneum MT473709_petL	G. lancangensis MT473704_petL	NA	NA	NA	NA	93
H. neocarneum MT473709_petL	G. marantina MT473705_petL	NA	NA	NA	NA	93
H. neocarneum MT473709_petL	G. multiflora MT473706_petL	NA	NA	NA	NA	93
H. neocarneum MT473709_petL	G. schomburgkii var. angustata MT473707_petL	NA	NA	NA	NA	93
H. neocarneum MT473709_petL	G. schomburgkii MK262735_petL	NA	NA	NA	NA	93
H. neocarneum MT473709_petL	H. coccineum MT473708_petL	NA	NA	NA	NA	93
H. neocarneum MT473709_petL	K. rotunda ‘Red Leaf’ MT473710_petL	NA	NA	NA	NA	93
H. neocarneum MT473709_petL	K. rotunda ‘Silver Diamonds’ MT473711_petL	NA	NA	NA	NA	93
H. neocarneum MT473709_petL	Zingiber-officinale-NC-044775_petL	NA	NA	NA	NA	93
H. neocarneum MT473709_petL	Zingiber-spectabile-JX088661_petL	NA	NA	NA	NA	93
H. neocarneum MT473709_petL	Z. recurvatum MT473712_petL	NA	NA	NA	NA	93
H. neocarneum MT473709_petL	Z. zerumbet MK262726_petL	NA	NA	NA	NA	93
H. neocarneum MT473709_petN	G. lancangensis MT473704_petN	NA	NA	NA	NA	87
H. neocarneum MT473709_petN	G. marantina MT473705_petN	NA	NA	NA	NA	87
H. neocarneum MT473709_petN	G. multiflora MT473706_petN	NA	NA	NA	NA	87
H. neocarneum MT473709_petN	G. schomburgkii var. angustata MT473707_petN	NA	NA	NA	NA	87
H. neocarneum MT473709_petN	G. schomburgkii MK262735_petN	NA	NA	NA	NA	87
H. neocarneum MT473709_petN	H. coccineum MT473708_petN	NA	NA	NA	NA	87
H. neocarneum MT473709_petN	K. elegans MK209002_petN	NA	NA	NA	NA	87
H. neocarneum MT473709_petN	K. galanga MK209001_petN	NA	NA	NA	NA	87
H. neocarneum MT473709_petN	K. rotunda ‘Red Leaf’ MT473710_petN	NA	NA	NA	NA	87
H. neocarneum MT473709_petN	K. rotunda ‘Silver Diamonds’ MT473711_petN	NA	NA	NA	NA	87
H. neocarneum MT473709_psaA	H. coccineum MT473708_psaA	NA	NA	NA	NA	2250
H. neocarneum MT473709_psaC	G. marantina MT473705_psaC	NA	NA	NA	NA	243
H. neocarneum MT473709_psaC	G. multiflora MT473706_psaC	NA	NA	NA	NA	243
H. neocarneum MT473709_psaC	G. schomburgkii var. angustata MT473707_psaC	NA	NA	NA	NA	243
H. neocarneum MT473709_psaC	G. schomburgkii MK262735_psaC	NA	NA	NA	NA	243
H. neocarneum MT473709_psaC	H. coccineum MT473708_psaC	NA	NA	NA	NA	243
H. neocarneum MT473709_psaC	K. galanga MK209001_psaC	NA	NA	NA	NA	243
H. neocarneum MT473709_psaC	K. rotunda ‘Red Leaf’ MT473710_psaC	NA	NA	NA	NA	243
H. neocarneum MT473709_psaC	K. rotunda ‘Silver Diamonds’ MT473711_psaC	NA	NA	NA	NA	243
H. neocarneum MT473709_psaC	Z. recurvatum MT473712_psaC	NA	NA	NA	NA	243
H. neocarneum MT473709_psaI	G. lancangensis MT473704_psaI	NA	NA	NA	NA	108
H. neocarneum MT473709_psaI	G. marantina MT473705_psaI	NA	NA	NA	NA	108
H. neocarneum MT473709_psaI	G. multiflora MT473706_psaI	NA	NA	NA	NA	108
H. neocarneum MT473709_psaI	G. schomburgkii var. angustata MT473707_psaI	NA	NA	NA	NA	108
H. neocarneum MT473709_psaI	G. schomburgkii MK262735_psaI	NA	NA	NA	NA	108
H. neocarneum MT473709_psaI	H. coccineum MT473708_psaI	NA	NA	NA	NA	108
H. neocarneum MT473709_psaI	K. elegans MK209002_psaI	NA	NA	NA	NA	108
H. neocarneum MT473709_psaI	K. galanga MK209001_psaI	NA	NA	NA	NA	108
H. neocarneum MT473709_psaI	K. rotunda ‘Red Leaf’ MT473710_psaI	NA	NA	NA	NA	108
H. neocarneum MT473709_psaI	K. rotunda ‘Silver Diamonds’ MT473711_psaI	NA	NA	NA	NA	108
H. neocarneum MT473709_psaI	Zingiber-officinale-NC-044775_psaI	NA	NA	NA	NA	108
H. neocarneum MT473709_psaI	Zingiber-spectabile-JX088661_psaI	NA	NA	NA	NA	108
H. neocarneum MT473709_psaI	Z. montanum MK262727_psaI	NA	NA	NA	NA	108
H. neocarneum MT473709_psaI	Z. recurvatum MT473712_psaI	NA	NA	NA	NA	108
H. neocarneum MT473709_psaI	Z. zerumbet MK262726_psaI	NA	NA	NA	NA	108
H. neocarneum MT473709_psaJ	G. multiflora MT473706_psaJ	NA	NA	NA	NA	126
H. neocarneum MT473709_psaJ	G. schomburgkii var. angustata MT473707_psaJ	NA	NA	NA	NA	126
H. neocarneum MT473709_psaJ	G. schomburgkii MK262735_psaJ	NA	NA	NA	NA	126
H. neocarneum MT473709_psaJ	H. coccineum MT473708_psaJ	NA	NA	NA	NA	126
H. neocarneum MT473709_psaJ	K. elegans MK209002_psaJ	NA	NA	NA	NA	126
H. neocarneum MT473709_psaJ	K. galanga MK209001_psaJ	NA	NA	NA	NA	126
H. neocarneum MT473709_psaJ	K. rotunda ‘Red Leaf’ MT473710_psaJ	NA	NA	NA	NA	126
H. neocarneum MT473709_psaJ	K. rotunda ‘Silver Diamonds’ MT473711_psaJ	NA	NA	NA	NA	126
H. neocarneum MT473709_psaJ	Zingiber-officinale-NC-044775_psaJ	NA	NA	NA	NA	126
H. neocarneum MT473709_psaJ	Z. montanum MK262727_psaJ	NA	NA	NA	NA	126
H. neocarneum MT473709_psaJ	Z. recurvatum MT473712_psaJ	NA	NA	NA	NA	126
H. neocarneum MT473709_psbA	H. coccineum MT473708_psbA	NA	NA	NA	NA	1059
H. neocarneum MT473709_psbB	H. coccineum MT473708_psbB	NA	NA	NA	NA	1524
H. neocarneum MT473709_psbC	H. coccineum MT473708_psbC	NA	NA	NA	NA	1419
H. neocarneum MT473709_psbD	H. coccineum MT473708_psbD	NA	NA	NA	NA	1059
H. neocarneum MT473709_psbE	G. marantina MT473705_psbE	NA	NA	NA	NA	249
H. neocarneum MT473709_psbE	G. multiflora MT473706_psbE	NA	NA	NA	NA	249
H. neocarneum MT473709_psbE	G. schomburgkii var. angustata MT473707_psbE	NA	NA	NA	NA	249
H. neocarneum MT473709_psbE	G. schomburgkii MK262735_psbE	NA	NA	NA	NA	249
H. neocarneum MT473709_psbE	H. coccineum MT473708_psbE	NA	NA	NA	NA	249
H. neocarneum MT473709_psbE	K. elegans MK209002_psbE	NA	NA	NA	NA	249
H. neocarneum MT473709_psbE	K. galanga MK209001_psbE	NA	NA	NA	NA	249
H. neocarneum MT473709_psbE	K. rotunda ‘Red Leaf’ MT473710_psbE	NA	NA	NA	NA	249
H. neocarneum MT473709_psbE	K. rotunda ‘Silver Diamonds’ MT473711_psbE	NA	NA	NA	NA	249
H. neocarneum MT473709_psbF	G. lancangensis MT473704_psbF	NA	NA	NA	NA	117
H. neocarneum MT473709_psbF	G. marantina MT473705_psbF	NA	NA	NA	NA	117
H. neocarneum MT473709_psbF	G. multiflora MT473706_psbF	NA	NA	NA	NA	117
H. neocarneum MT473709_psbF	G. schomburgkii var. angustata MT473707_psbF	NA	NA	NA	NA	117
H. neocarneum MT473709_psbF	G. schomburgkii MK262735_psbF	NA	NA	NA	NA	117
H. neocarneum MT473709_psbF	H. coccineum MT473708_psbF	NA	NA	NA	NA	117
H. neocarneum MT473709_psbF	K. elegans MK209002_psbF	NA	NA	NA	NA	117
H. neocarneum MT473709_psbF	K. galanga MK209001_psbF	NA	NA	NA	NA	117
H. neocarneum MT473709_psbF	K. rotunda ‘Red Leaf’ MT473710_psbF	NA	NA	NA	NA	117
H. neocarneum MT473709_psbF	K. rotunda ‘Silver Diamonds’ MT473711_psbF	NA	NA	NA	NA	117
H. neocarneum MT473709_psbF	Zingiber-officinale-NC-044775_psbF	NA	NA	NA	NA	117
H. neocarneum MT473709_psbF	Zingiber-spectabile-JX088661_psbF	NA	NA	NA	NA	117
H. neocarneum MT473709_psbF	Z. montanum MK262727_psbF	NA	NA	NA	NA	117
H. neocarneum MT473709_psbF	Z. recurvatum MT473712_psbF	NA	NA	NA	NA	117
H. neocarneum MT473709_psbF	Z. zerumbet MK262726_psbF	NA	NA	NA	NA	117
H. neocarneum MT473709_psbH	H. coccineum MT473708_psbH	NA	NA	NA	NA	219
H. neocarneum MT473709_psbI	G. lancangensis MT473704_psbI	NA	NA	NA	NA	108
H. neocarneum MT473709_psbI	G. marantina MT473705_psbI	NA	NA	NA	NA	108
H. neocarneum MT473709_psbI	G. multiflora MT473706_psbI	NA	NA	NA	NA	108
H. neocarneum MT473709_psbI	G. schomburgkii var. angustata MT473707_psbI	NA	NA	NA	NA	108
H. neocarneum MT473709_psbI	G. schomburgkii MK262735_psbI	NA	NA	NA	NA	108
H. neocarneum MT473709_psbI	H. coccineum MT473708_psbI	NA	NA	NA	NA	108
H. neocarneum MT473709_psbI	K. elegans MK209002_psbI	NA	NA	NA	NA	108
H. neocarneum MT473709_psbI	K. galanga MK209001_psbI	NA	NA	NA	NA	108
H. neocarneum MT473709_psbI	Zingiber-officinale-NC-044775_psbI	NA	NA	NA	NA	108
H. neocarneum MT473709_psbI	Zingiber-spectabile-JX088661_psbI	NA	NA	NA	NA	108
H. neocarneum MT473709_psbI	Z. montanum MK262727_psbI	NA	NA	NA	NA	108
H. neocarneum MT473709_psbI	Z. recurvatum MT473712_psbI	NA	NA	NA	NA	108
H. neocarneum MT473709_psbI	Z. zerumbet MK262726_psbI	NA	NA	NA	NA	108
H. neocarneum MT473709_psbJ	G. lancangensis MT473704_psbJ	NA	NA	NA	NA	120
H. neocarneum MT473709_psbJ	G. marantina MT473705_psbJ	NA	NA	NA	NA	120
H. neocarneum MT473709_psbJ	G. schomburgkii var. angustata MT473707_psbJ	NA	NA	NA	NA	120
H. neocarneum MT473709_psbJ	G. schomburgkii MK262735_psbJ	NA	NA	NA	NA	120
H. neocarneum MT473709_psbJ	H. coccineum MT473708_psbJ	NA	NA	NA	NA	120
H. neocarneum MT473709_psbJ	K. rotunda ‘Red Leaf’ MT473710_psbJ	NA	NA	NA	NA	120
H. neocarneum MT473709_psbJ	Zingiber-spectabile-JX088661_psbJ	NA	NA	NA	NA	120
H. neocarneum MT473709_psbK	H. coccineum MT473708_psbK	NA	NA	NA	NA	183
H. neocarneum MT473709_psbL	G. lancangensis MT473704_psbL	NA	NA	NA	NA	114
H. neocarneum MT473709_psbL	G. multiflora MT473706_psbL	NA	NA	NA	NA	114
H. neocarneum MT473709_psbL	G. schomburgkii var. angustata MT473707_psbL	NA	NA	NA	NA	114
H. neocarneum MT473709_psbL	G. schomburgkii MK262735_psbL	NA	NA	NA	NA	114
H. neocarneum MT473709_psbL	H. coccineum MT473708_psbL	NA	NA	NA	NA	114
H. neocarneum MT473709_psbL	K. elegans MK209002_psbL	NA	NA	NA	NA	114
H. neocarneum MT473709_psbL	K. galanga MK209001_psbL	NA	NA	NA	NA	114
H. neocarneum MT473709_psbL	K. rotunda ‘Red Leaf’ MT473710_psbL	NA	NA	NA	NA	114
H. neocarneum MT473709_psbL	K. rotunda ‘Silver Diamonds’ MT473711_psbL	NA	NA	NA	NA	114
H. neocarneum MT473709_psbL	Zingiber-officinale-NC-044775_psbL	NA	NA	NA	NA	114
H. neocarneum MT473709_psbL	Zingiber-spectabile-JX088661_psbL	NA	NA	NA	NA	114
H. neocarneum MT473709_psbL	Z. montanum MK262727_psbL	NA	NA	NA	NA	114
H. neocarneum MT473709_psbL	Z. recurvatum MT473712_psbL	NA	NA	NA	NA	114
H. neocarneum MT473709_psbM	G. marantina MT473705_psbM	NA	NA	NA	NA	102
H. neocarneum MT473709_psbM	G. multiflora MT473706_psbM	NA	NA	NA	NA	102
H. neocarneum MT473709_psbM	G. schomburgkii var. angustata MT473707_psbM	NA	NA	NA	NA	102
H. neocarneum MT473709_psbM	G. schomburgkii MK262735_psbM	NA	NA	NA	NA	102
H. neocarneum MT473709_psbM	H. coccineum MT473708_psbM	NA	NA	NA	NA	102
H. neocarneum MT473709_psbM	K. elegans MK209002_psbM	NA	NA	NA	NA	102
H. neocarneum MT473709_psbM	K. galanga MK209001_psbM	NA	NA	NA	NA	102
H. neocarneum MT473709_psbM	K. rotunda ‘Red Leaf’ MT473710_psbM	NA	NA	NA	NA	102
H. neocarneum MT473709_psbM	K. rotunda ‘Silver Diamonds’ MT473711_psbM	NA	NA	NA	NA	102
H. neocarneum MT473709_psbM	Zingiber-officinale-NC-044775_psbM	NA	NA	NA	NA	102
H. neocarneum MT473709_psbM	Zingiber-spectabile-JX088661_psbM	NA	NA	NA	NA	102
H. neocarneum MT473709_psbM	Z. montanum MK262727_psbM	NA	NA	NA	NA	102
H. neocarneum MT473709_psbM	Z. recurvatum MT473712_psbM	NA	NA	NA	NA	102
H. neocarneum MT473709_psbM	Z. zerumbet MK262726_psbM	NA	NA	NA	NA	102
H. neocarneum MT473709_psbN	G. lancangensis MT473704_psbN	NA	NA	NA	NA	129
H. neocarneum MT473709_psbN	G. marantina MT473705_psbN	NA	NA	NA	NA	129
H. neocarneum MT473709_psbN	G. multiflora MT473706_psbN	NA	NA	NA	NA	129
H. neocarneum MT473709_psbN	G. schomburgkii var. angustata MT473707_psbN	NA	NA	NA	NA	129
H. neocarneum MT473709_psbN	G. schomburgkii MK262735_psbN	NA	NA	NA	NA	129
H. neocarneum MT473709_psbN	H. coccineum MT473708_psbN	NA	NA	NA	NA	129
H. neocarneum MT473709_psbN	K. elegans MK209002_psbN	NA	NA	NA	NA	129
H. neocarneum MT473709_psbN	K. galanga MK209001_psbN	NA	NA	NA	NA	129
H. neocarneum MT473709_psbN	K. rotunda ‘Red Leaf’ MT473710_psbN	NA	NA	NA	NA	129
H. neocarneum MT473709_psbN	K. rotunda ‘Silver Diamonds’ MT473711_psbN	NA	NA	NA	NA	129
H. neocarneum MT473709_psbN	Zingiber-officinale-NC-044775_psbN	NA	NA	NA	NA	129
H. neocarneum MT473709_psbN	Zingiber-spectabile-JX088661_psbN	NA	NA	NA	NA	129
H. neocarneum MT473709_psbN	Z. montanum MK262727_psbN	NA	NA	NA	NA	129
H. neocarneum MT473709_psbN	Z. zerumbet MK262726_psbN	NA	NA	NA	NA	129
H. neocarneum MT473709_psbT	H. coccineum MT473708_psbT	NA	NA	NA	NA	105
H. neocarneum MT473709_psbT	K. elegans MK209002_psbT	NA	NA	NA	NA	105
H. neocarneum MT473709_psbT	K. galanga MK209001_psbT	NA	NA	NA	NA	105
H. neocarneum MT473709_psbT	K. rotunda ‘Red Leaf’ MT473710_psbT	NA	NA	NA	NA	105
H. neocarneum MT473709_psbT	K. rotunda ‘Silver Diamonds’ MT473711_psbT	NA	NA	NA	NA	105
H. neocarneum MT473709_psbT	Zingiber-officinale-NC-044775_psbT	NA	NA	NA	NA	105
H. neocarneum MT473709_psbT	Zingiber-spectabile-JX088661_psbT	NA	NA	NA	NA	105
H. neocarneum MT473709_psbT	Z. montanum MK262727_psbT	NA	NA	NA	NA	105
H. neocarneum MT473709_psbT	Z. recurvatum MT473712_psbT	NA	NA	NA	NA	105
H. neocarneum MT473709_psbT	Z. zerumbet MK262726_psbT	NA	NA	NA	NA	105
H. neocarneum MT473709_rpl14	H. coccineum MT473708_rpl14	NA	NA	NA	NA	366
H. neocarneum MT473709_rpl16	H. coccineum MT473708_rpl16	NA	NA	NA	NA	408
H. neocarneum MT473709_rpl16	K. galanga MK209001_rpl16	NA	NA	NA	NA	408
H. neocarneum MT473709_rpl16	K. rotunda ‘Red Leaf’ MT473710_rpl16	NA	NA	NA	NA	408
H. neocarneum MT473709_rpl16	K. rotunda ‘Silver Diamonds’ MT473711_rpl16	NA	NA	NA	NA	408
H. neocarneum MT473709_rpl20	H. coccineum MT473708_rpl20	NA	NA	NA	NA	426
H. neocarneum MT473709_rpl22	H. coccineum MT473708_rpl22	NA	NA	NA	NA	327
H. neocarneum MT473709_rpl22	Z. montanum MK262727_rpl22	NA	NA	NA	NA	327
H. neocarneum MT473709_rpl23	G. lancangensis MT473704_rpl23	NA	NA	NA	NA	279
H. neocarneum MT473709_rpl23	G. marantina MT473705_rpl23	NA	NA	NA	NA	279
H. neocarneum MT473709_rpl23	G. multiflora MT473706_rpl23	NA	NA	NA	NA	279
H. neocarneum MT473709_rpl23	G. schomburgkii var. angustata MT473707_rpl23	NA	NA	NA	NA	279
H. neocarneum MT473709_rpl23	G. schomburgkii MK262735_rpl23	NA	NA	NA	NA	279
H. neocarneum MT473709_rpl23	H. coccineum MT473708_rpl23	NA	NA	NA	NA	279
H. neocarneum MT473709_rpl23	K. rotunda ‘Red Leaf’ MT473710_rpl23	NA	NA	NA	NA	279
H. neocarneum MT473709_rpl23	K. rotunda ‘Silver Diamonds’ MT473711_rpl23	NA	NA	NA	NA	279
H. neocarneum MT473709_rpl23	Zingiber-officinale-NC-044775_rpl23	NA	NA	NA	NA	279
H. neocarneum MT473709_rpl23	Zingiber-spectabile-JX088661_rpl23	NA	NA	NA	NA	279
H. neocarneum MT473709_rpl23	Z. montanum MK262727_rpl23	NA	NA	NA	NA	279
H. neocarneum MT473709_rpl23	Z. recurvatum MT473712_rpl23	NA	NA	NA	NA	279
H. neocarneum MT473709_rpl23	Z. zerumbet MK262726_rpl23	NA	NA	NA	NA	279
H. neocarneum MT473709_rpl2	G. lancangensis MT473704_rpl2	NA	NA	NA	NA	816
H. neocarneum MT473709_rpl2	G. marantina MT473705_rpl2	NA	NA	NA	NA	816
H. neocarneum MT473709_rpl2	G. multiflora MT473706_rpl2	NA	NA	NA	NA	816
H. neocarneum MT473709_rpl2	G. schomburgkii var. angustata MT473707_rpl2	NA	NA	NA	NA	816
H. neocarneum MT473709_rpl2	H. coccineum MT473708_rpl2	NA	NA	NA	NA	816
H. neocarneum MT473709_rpl2	K. elegans MK209002_rpl2	NA	NA	NA	NA	816
H. neocarneum MT473709_rpl2	K. rotunda ‘Red Leaf’ MT473710_rpl2	NA	NA	NA	NA	816
H. neocarneum MT473709_rpl2	K. rotunda ‘Silver Diamonds’ MT473711_rpl2	NA	NA	NA	NA	816
H. neocarneum MT473709_rpl2	Z. recurvatum MT473712_rpl2	NA	NA	NA	NA	816
H. neocarneum MT473709_rpl32	G. lancangensis MT473704_rpl32	NA	NA	NA	NA	171
H. neocarneum MT473709_rpl32	H. coccineum MT473708_rpl32	NA	NA	NA	NA	171
H. neocarneum MT473709_rpl33	H. coccineum MT473708_rpl33	NA	NA	NA	NA	198
H. neocarneum MT473709_rpl36	H. coccineum MT473708_rpl36	NA	NA	NA	NA	111
H. neocarneum MT473709_rpoA	H. coccineum MT473708_rpoA	NA	NA	NA	NA	1020
H. neocarneum MT473709_rpoB	H. coccineum MT473708_rpoB	NA	NA	NA	NA	3246
H. neocarneum MT473709_rpoC1	H. coccineum MT473708_rpoC1	NA	NA	NA	NA	2061
H. neocarneum MT473709_rpoC2	H. coccineum MT473708_rpoC2	NA	NA	NA	NA	4143
H. neocarneum MT473709_rps11	H. coccineum MT473708_rps11	NA	NA	NA	NA	414
H. neocarneum MT473709_rps12	G. lancangensis MT473704_rps12	NA	NA	NA	NA	369
H. neocarneum MT473709_rps12	G. marantina MT473705_rps12	NA	NA	NA	NA	369
H. neocarneum MT473709_rps12	G. multiflora MT473706_rps12	NA	NA	NA	NA	369
H. neocarneum MT473709_rps12	G. schomburgkii var. angustata MT473707_rps12	NA	NA	NA	NA	369
H. neocarneum MT473709_rps12	G. schomburgkii MK262735_rps12	NA	NA	NA	NA	369
H. neocarneum MT473709_rps12	H. coccineum MT473708_rps12	NA	NA	NA	NA	369
H. neocarneum MT473709_rps12	K. elegans MK209002_rps12	NA	NA	NA	NA	369
H. neocarneum MT473709_rps12	K. galanga MK209001_rps12	NA	NA	NA	NA	369
H. neocarneum MT473709_rps12	K. rotunda ‘Red Leaf’ MT473710_rps12	NA	NA	NA	NA	369
H. neocarneum MT473709_rps12	K. rotunda ‘Silver Diamonds’ MT473711_rps12	NA	NA	NA	NA	369
H. neocarneum MT473709_rps12	Z. recurvatum MT473712_rps12	NA	NA	NA	NA	369
H. neocarneum MT473709_rps12	Z. zerumbet MK262726_rps12	NA	NA	NA	NA	369
H. neocarneum MT473709_rps14	G. marantina MT473705_rps14	NA	NA	NA	NA	300
H. neocarneum MT473709_rps14	G. multiflora MT473706_rps14	NA	NA	NA	NA	300
H. neocarneum MT473709_rps14	G. schomburgkii var. angustata MT473707_rps14	NA	NA	NA	NA	300
H. neocarneum MT473709_rps14	G. schomburgkii MK262735_rps14	NA	NA	NA	NA	300
H. neocarneum MT473709_rps14	H. coccineum MT473708_rps14	NA	NA	NA	NA	300
H. neocarneum MT473709_rps14	K. elegans MK209002_rps14	NA	NA	NA	NA	300
H. neocarneum MT473709_rps14	K. galanga MK209001_rps14	NA	NA	NA	NA	300
H. neocarneum MT473709_rps14	K. rotunda ‘Red Leaf’ MT473710_rps14	NA	NA	NA	NA	300
H. neocarneum MT473709_rps14	K. rotunda ‘Silver Diamonds’ MT473711_rps14	NA	NA	NA	NA	300
H. neocarneum MT473709_rps14	Zingiber-spectabile-JX088661_rps14	NA	NA	NA	NA	300
H. neocarneum MT473709_rps15	H. coccineum MT473708_rps15	NA	NA	NA	NA	270
H. neocarneum MT473709_rps16	H. coccineum MT473708_rps16	NA	NA	NA	NA	249
H. neocarneum MT473709_rps18	H. coccineum MT473708_rps18	NA	NA	NA	NA	333
H. neocarneum MT473709_rps19	H. coccineum MT473708_rps19	NA	NA	NA	NA	276
H. neocarneum MT473709_rps2	H. coccineum MT473708_rps2	NA	NA	NA	NA	708
H. neocarneum MT473709_rps3	H. coccineum MT473708_rps3	NA	NA	NA	NA	654
H. neocarneum MT473709_rps4	H. coccineum MT473708_rps4	NA	NA	NA	NA	603
H. neocarneum MT473709_rps7	G. lancangensis MT473704_rps7	NA	NA	NA	NA	465
H. neocarneum MT473709_rps7	G. marantina MT473705_rps7	NA	NA	NA	NA	465
H. neocarneum MT473709_rps7	G. multiflora MT473706_rps7	NA	NA	NA	NA	465
H. neocarneum MT473709_rps7	G. schomburgkii var. angustata MT473707_rps7	NA	NA	NA	NA	465
H. neocarneum MT473709_rps7	G. schomburgkii MK262735_rps7	NA	NA	NA	NA	465
H. neocarneum MT473709_rps7	H. coccineum MT473708_rps7	NA	NA	NA	NA	465
H. neocarneum MT473709_rps7	K. elegans MK209002_rps7	NA	NA	NA	NA	465
H. neocarneum MT473709_rps7	K. galanga MK209001_rps7	NA	NA	NA	NA	465
H. neocarneum MT473709_rps7	K. rotunda ‘Red Leaf’ MT473710_rps7	NA	NA	NA	NA	465
H. neocarneum MT473709_rps7	K. rotunda ‘Silver Diamonds’ MT473711_rps7	NA	NA	NA	NA	465
H. neocarneum MT473709_rps7	Zingiber-officinale-NC-044775_rps7	NA	NA	NA	NA	465
H. neocarneum MT473709_rps7	Zingiber-spectabile-JX088661_rps7	NA	NA	NA	NA	465
H. neocarneum MT473709_rps7	Z. recurvatum MT473712_rps7	NA	NA	NA	NA	465
H. neocarneum MT473709_ycf2	H. coccineum MT473708_ycf2	NA	NA	NA	NA	6840
H. neocarneum MT473709_ycf3	H. coccineum MT473708_ycf3	NA	NA	NA	NA	510
H. neocarneum MT473709_ycf4	H. coccineum MT473708_ycf4	NA	NA	NA	NA	552
H. coccineum MT473708	_infA-G. marantina MT473705_infA	NA	NA	NA	NA	231
H. coccineum MT473708	_infA-K. elegans MK209002_infA	NA	NA	NA	NA	231
H. coccineum MT473708	_infA-K. galanga MK209001_infA	NA	NA	NA	NA	231
H. coccineum MT473708	_ndhE-Z. recurvatum MT473712_ndhE	NA	NA	NA	NA	303
H. coccineum MT473708	_ndhJ-K. elegans MK209002_ndhJ	NA	NA	NA	NA	477
H. coccineum MT473708	_ndhJ-K. galanga MK209001_ndhJ	NA	NA	NA	NA	477
H. coccineum MT473708	_ndhJ-K. rotunda ‘Red Leaf’ MT473710_ndhJ	NA	NA	NA	NA	477
H. coccineum MT473708	_ndhJ-K. rotunda ‘Silver Diamonds’ MT473711_ndhJ	NA	NA	NA	NA	477
H. coccineum MT473708	_petG-G. multiflora MT473706_petG	NA	NA	NA	NA	111
H. coccineum MT473708	_petG-K. elegans MK209002_petG	NA	NA	NA	NA	111
H. coccineum MT473708	_petG-K. galanga MK209001_petG	NA	NA	NA	NA	111
H. coccineum MT473708	_petG-K. rotunda ‘Red Leaf’ MT473710_petG	NA	NA	NA	NA	111
H. coccineum MT473708	_petG-K. rotunda ‘Silver Diamonds’ MT473711_petG	NA	NA	NA	NA	111
H. coccineum MT473708	_petG-Zingiber-officinale-NC-044775_petG	NA	NA	NA	NA	111
H. coccineum MT473708	_petG-Zingiber-spectabile-JX088661_petG	NA	NA	NA	NA	111
H. coccineum MT473708	_petG-Z. montanum MK262727_petG	NA	NA	NA	NA	111
H. coccineum MT473708	_petG-Z. recurvatum MT473712_petG	NA	NA	NA	NA	111
H. coccineum MT473708	_petG-Z. zerumbet MK262726_petG	NA	NA	NA	NA	111
H. coccineum MT473708	_petL-G. lancangensis MT473704_petL	NA	NA	NA	NA	93
H. coccineum MT473708	_petL-G. marantina MT473705_petL	NA	NA	NA	NA	93
H. coccineum MT473708	_petL-G. multiflora MT473706_petL	NA	NA	NA	NA	93
H. coccineum MT473708	_petL-G. schomburgkii var. angustata MT473707_petL	NA	NA	NA	NA	93
H. coccineum MT473708	_petL-G. schomburgkii MK262735_petL	NA	NA	NA	NA	93
H. coccineum MT473708	_petL-K. rotunda ‘Red Leaf’ MT473710_petL	NA	NA	NA	NA	93
H. coccineum MT473708	_petL-K. rotunda ‘Silver Diamonds’ MT473711_petL	NA	NA	NA	NA	93
H. coccineum MT473708	_petL-Zingiber-officinale-NC-044775_petL	NA	NA	NA	NA	93
H. coccineum MT473708	_petL-Zingiber-spectabile-JX088661_petL	NA	NA	NA	NA	93
H. coccineum MT473708	_petL-Z. recurvatum MT473712_petL	NA	NA	NA	NA	93
H. coccineum MT473708	_petL-Z. zerumbet MK262726_petL	NA	NA	NA	NA	93
H. coccineum MT473708	_petN-G. lancangensis MT473704_petN	NA	NA	NA	NA	87
H. coccineum MT473708	_petN-G. marantina MT473705_petN	NA	NA	NA	NA	87
H. coccineum MT473708	_petN-G. multiflora MT473706_petN	NA	NA	NA	NA	87
H. coccineum MT473708	_petN-G. schomburgkii var. angustata MT473707_petN	NA	NA	NA	NA	87
H. coccineum MT473708	_petN-G. schomburgkii MK262735_petN	NA	NA	NA	NA	87
H. coccineum MT473708	_petN-K. elegans MK209002_petN	NA	NA	NA	NA	87
H. coccineum MT473708	_petN-K. galanga MK209001_petN	NA	NA	NA	NA	87
H. coccineum MT473708	_petN-K. rotunda ‘Red Leaf’ MT473710_petN	NA	NA	NA	NA	87
H. coccineum MT473708	_petN-K. rotunda ‘Silver Diamonds’ MT473711_petN	NA	NA	NA	NA	87
H. coccineum MT473708	_psaC-G. marantina MT473705_psaC	NA	NA	NA	NA	243
H. coccineum MT473708	_psaC-G. multiflora MT473706_psaC	NA	NA	NA	NA	243
H. coccineum MT473708	_psaC-G. schomburgkii var. angustata MT473707_psaC	NA	NA	NA	NA	243
H. coccineum MT473708	_psaC-G. schomburgkii MK262735_psaC	NA	NA	NA	NA	243
H. coccineum MT473708	_psaC-K. galanga MK209001_psaC	NA	NA	NA	NA	243
H. coccineum MT473708	_psaC-K. rotunda ‘Red Leaf’ MT473710_psaC	NA	NA	NA	NA	243
H. coccineum MT473708	_psaC-K. rotunda ‘Silver Diamonds’ MT473711_psaC	NA	NA	NA	NA	243
H. coccineum MT473708	_psaC-Z. recurvatum MT473712_psaC	NA	NA	NA	NA	243
H. coccineum MT473708	_psaI-G. lancangensis MT473704_psaI	NA	NA	NA	NA	108
H. coccineum MT473708	_psaI-G. marantina MT473705_psaI	NA	NA	NA	NA	108
H. coccineum MT473708	_psaI-G. multiflora MT473706_psaI	NA	NA	NA	NA	108
H. coccineum MT473708	_psaI-G. schomburgkii var. angustata MT473707_psaI	NA	NA	NA	NA	108
H. coccineum MT473708	_psaI-G. schomburgkii MK262735_psaI	NA	NA	NA	NA	108
H. coccineum MT473708	_psaI-K. elegans MK209002_psaI	NA	NA	NA	NA	108
H. coccineum MT473708	_psaI-K. galanga MK209001_psaI	NA	NA	NA	NA	108
H. coccineum MT473708	_psaI-K. rotunda ‘Red Leaf’ MT473710_psaI	NA	NA	NA	NA	108
H. coccineum MT473708	_psaI-K. rotunda ‘Silver Diamonds’ MT473711_psaI	NA	NA	NA	NA	108
H. coccineum MT473708	_psaI-Zingiber-officinale-NC-044775_psaI	NA	NA	NA	NA	108
H. coccineum MT473708	_psaI-Zingiber-spectabile-JX088661_psaI	NA	NA	NA	NA	108
H. coccineum MT473708	_psaI-Z. montanum MK262727_psaI	NA	NA	NA	NA	108
H. coccineum MT473708	_psaI-Z. recurvatum MT473712_psaI	NA	NA	NA	NA	108
H. coccineum MT473708	_psaI-Z. zerumbet MK262726_psaI	NA	NA	NA	NA	108
H. coccineum MT473708	_psaJ-G. multiflora MT473706_psaJ	NA	NA	NA	NA	126
H. coccineum MT473708	_psaJ-G. schomburgkii var. angustata MT473707_psaJ	NA	NA	NA	NA	126
H. coccineum MT473708	_psaJ-G. schomburgkii MK262735_psaJ	NA	NA	NA	NA	126
H. coccineum MT473708	_psaJ-K. elegans MK209002_psaJ	NA	NA	NA	NA	126
H. coccineum MT473708	_psaJ-K. galanga MK209001_psaJ	NA	NA	NA	NA	126
H. coccineum MT473708	_psaJ-K. rotunda ‘Red Leaf’ MT473710_psaJ	NA	NA	NA	NA	126
H. coccineum MT473708	_psaJ-K. rotunda ‘Silver Diamonds’ MT473711_psaJ	NA	NA	NA	NA	126
H. coccineum MT473708	_psaJ-Zingiber-officinale-NC-044775_psaJ	NA	NA	NA	NA	126
H. coccineum MT473708	_psaJ-Z. montanum MK262727_psaJ	NA	NA	NA	NA	126
H. coccineum MT473708	_psaJ-Z. recurvatum MT473712_psaJ	NA	NA	NA	NA	126
H. coccineum MT473708	_psbE-G. marantina MT473705_psbE	NA	NA	NA	NA	249
H. coccineum MT473708	_psbE-G. multiflora MT473706_psbE	NA	NA	NA	NA	249
H. coccineum MT473708	_psbE-G. schomburgkii var. angustata MT473707_psbE	NA	NA	NA	NA	249
H. coccineum MT473708	_psbE-G. schomburgkii MK262735_psbE	NA	NA	NA	NA	249
H. coccineum MT473708	_psbE-K. elegans MK209002_psbE	NA	NA	NA	NA	249
H. coccineum MT473708	_psbE-K. galanga MK209001_psbE	NA	NA	NA	NA	249
H. coccineum MT473708	_psbE-K. rotunda ‘Red Leaf’ MT473710_psbE	NA	NA	NA	NA	249
H. coccineum MT473708	_psbE-K. rotunda ‘Silver Diamonds’ MT473711_psbE	NA	NA	NA	NA	249
H. coccineum MT473708	_psbF-G. lancangensis MT473704_psbF	NA	NA	NA	NA	117
H. coccineum MT473708	_psbF-G. marantina MT473705_psbF	NA	NA	NA	NA	117
H. coccineum MT473708	_psbF-G. multiflora MT473706_psbF	NA	NA	NA	NA	117
H. coccineum MT473708	_psbF-G. schomburgkii var. angustata MT473707_psbF	NA	NA	NA	NA	117
H. coccineum MT473708	_psbF-G. schomburgkii MK262735_psbF	NA	NA	NA	NA	117
H. coccineum MT473708	_psbF-K. elegans MK209002_psbF	NA	NA	NA	NA	117
H. coccineum MT473708	_psbF-K. galanga MK209001_psbF	NA	NA	NA	NA	117
H. coccineum MT473708	_psbF-K. rotunda ‘Red Leaf’ MT473710_psbF	NA	NA	NA	NA	117
H. coccineum MT473708	_psbF-K. rotunda ‘Silver Diamonds’ MT473711_psbF	NA	NA	NA	NA	117
H. coccineum MT473708	_psbF-Zingiber-officinale-NC-044775_psbF	NA	NA	NA	NA	117
H. coccineum MT473708	_psbF-Zingiber-spectabile-JX088661_psbF	NA	NA	NA	NA	117
H. coccineum MT473708	_psbF-Z. montanum MK262727_psbF	NA	NA	NA	NA	117
H. coccineum MT473708	_psbF-Z. recurvatum MT473712_psbF	NA	NA	NA	NA	117
H. coccineum MT473708	_psbF-Z. zerumbet MK262726_psbF	NA	NA	NA	NA	117
H. coccineum MT473708	_psbI-G. lancangensis MT473704_psbI	NA	NA	NA	NA	108
H. coccineum MT473708	_psbI-G. marantina MT473705_psbI	NA	NA	NA	NA	108
H. coccineum MT473708	_psbI-G. multiflora MT473706_psbI	NA	NA	NA	NA	108
H. coccineum MT473708	_psbI-G. schomburgkii var. angustata MT473707_psbI	NA	NA	NA	NA	108
H. coccineum MT473708	_psbI-G. schomburgkii MK262735_psbI	NA	NA	NA	NA	108
H. coccineum MT473708	_psbI-K. elegans MK209002_psbI	NA	NA	NA	NA	108
H. coccineum MT473708	_psbI-K. galanga MK209001_psbI	NA	NA	NA	NA	108
H. coccineum MT473708	_psbI-Zingiber-officinale-NC-044775_psbI	NA	NA	NA	NA	108
H. coccineum MT473708	_psbI-Zingiber-spectabile-JX088661_psbI	NA	NA	NA	NA	108
H. coccineum MT473708	_psbI-Z. montanum MK262727_psbI	NA	NA	NA	NA	108
H. coccineum MT473708	_psbI-Z. recurvatum MT473712_psbI	NA	NA	NA	NA	108
H. coccineum MT473708	_psbI-Z. zerumbet MK262726_psbI	NA	NA	NA	NA	108
H. coccineum MT473708	_psbJ-G. lancangensis MT473704_psbJ	NA	NA	NA	NA	120
H. coccineum MT473708	_psbJ-G. marantina MT473705_psbJ	NA	NA	NA	NA	120
H. coccineum MT473708	_psbJ-G. schomburgkii var. angustata MT473707_psbJ	NA	NA	NA	NA	120
H. coccineum MT473708	_psbJ-G. schomburgkii MK262735_psbJ	NA	NA	NA	NA	120
H. coccineum MT473708	_psbJ-K. rotunda ‘Red Leaf’ MT473710_psbJ	NA	NA	NA	NA	120
H. coccineum MT473708	_psbJ-Zingiber-spectabile-JX088661_psbJ	NA	NA	NA	NA	120
H. coccineum MT473708	_psbL-G. lancangensis MT473704_psbL	NA	NA	NA	NA	114
H. coccineum MT473708	_psbL-G. multiflora MT473706_psbL	NA	NA	NA	NA	114
H. coccineum MT473708	_psbL-G. schomburgkii var. angustata MT473707_psbL	NA	NA	NA	NA	114
H. coccineum MT473708	_psbL-G. schomburgkii MK262735_psbL	NA	NA	NA	NA	114
H. coccineum MT473708	_psbL-K. elegans MK209002_psbL	NA	NA	NA	NA	114
H. coccineum MT473708	_psbL-K. galanga MK209001_psbL	NA	NA	NA	NA	114
H. coccineum MT473708	_psbL-K. rotunda ‘Red Leaf’ MT473710_psbL	NA	NA	NA	NA	114
H. coccineum MT473708	_psbL-K. rotunda ‘Silver Diamonds’ MT473711_psbL	NA	NA	NA	NA	114
H. coccineum MT473708	_psbL-Zingiber-officinale-NC-044775_psbL	NA	NA	NA	NA	114
H. coccineum MT473708	_psbL-Zingiber-spectabile-JX088661_psbL	NA	NA	NA	NA	114
H. coccineum MT473708	_psbL-Z. montanum MK262727_psbL	NA	NA	NA	NA	114
H. coccineum MT473708	_psbL-Z. recurvatum MT473712_psbL	NA	NA	NA	NA	114
H. coccineum MT473708	_psbM-G. marantina MT473705_psbM	NA	NA	NA	NA	102
H. coccineum MT473708	_psbM-G. multiflora MT473706_psbM	NA	NA	NA	NA	102
H. coccineum MT473708	_psbM-G. schomburgkii var. angustata MT473707_psbM	NA	NA	NA	NA	102
H. coccineum MT473708	_psbM-G. schomburgkii MK262735_psbM	NA	NA	NA	NA	102
H. coccineum MT473708	_psbM-K. elegans MK209002_psbM	NA	NA	NA	NA	102
H. coccineum MT473708	_psbM-K. galanga MK209001_psbM	NA	NA	NA	NA	102
H. coccineum MT473708	_psbM-K. rotunda ‘Red Leaf’ MT473710_psbM	NA	NA	NA	NA	102
H. coccineum MT473708	_psbM-K. rotunda ‘Silver Diamonds’ MT473711_psbM	NA	NA	NA	NA	102
H. coccineum MT473708	_psbM-Zingiber-officinale-NC-044775_psbM	NA	NA	NA	NA	102
H. coccineum MT473708	_psbM-Zingiber-spectabile-JX088661_psbM	NA	NA	NA	NA	102
H. coccineum MT473708	_psbM-Z. montanum MK262727_psbM	NA	NA	NA	NA	102
H. coccineum MT473708	_psbM-Z. recurvatum MT473712_psbM	NA	NA	NA	NA	102
H. coccineum MT473708	_psbM-Z. zerumbet MK262726_psbM	NA	NA	NA	NA	102
H. coccineum MT473708	_psbN-G. lancangensis MT473704_psbN	NA	NA	NA	NA	129
H. coccineum MT473708	_psbN-G. marantina MT473705_psbN	NA	NA	NA	NA	129
H. coccineum MT473708	_psbN-G. multiflora MT473706_psbN	NA	NA	NA	NA	129
H. coccineum MT473708	_psbN-G. schomburgkii var. angustata MT473707_psbN	NA	NA	NA	NA	129
H. coccineum MT473708	_psbN-G. schomburgkii MK262735_psbN	NA	NA	NA	NA	129
H. coccineum MT473708	_psbN-K. elegans MK209002_psbN	NA	NA	NA	NA	129
H. coccineum MT473708	_psbN-K. galanga MK209001_psbN	NA	NA	NA	NA	129
H. coccineum MT473708	_psbN-K. rotunda ‘Red Leaf’ MT473710_psbN	NA	NA	NA	NA	129
H. coccineum MT473708	_psbN-K. rotunda ‘Silver Diamonds’ MT473711_psbN	NA	NA	NA	NA	129
H. coccineum MT473708	_psbN-Zingiber-officinale-NC-044775_psbN	NA	NA	NA	NA	129
H. coccineum MT473708	_psbN-Zingiber-spectabile-JX088661_psbN	NA	NA	NA	NA	129
H. coccineum MT473708	_psbN-Z. montanum MK262727_psbN	NA	NA	NA	NA	129
H. coccineum MT473708	_psbN-Z. zerumbet MK262726_psbN	NA	NA	NA	NA	129
H. coccineum MT473708	_psbT-K. elegans MK209002_psbT	NA	NA	NA	NA	105
H. coccineum MT473708	_psbT-K. galanga MK209001_psbT	NA	NA	NA	NA	105
H. coccineum MT473708	_psbT-K. rotunda ‘Red Leaf’ MT473710_psbT	NA	NA	NA	NA	105
H. coccineum MT473708	_psbT-K. rotunda ‘Silver Diamonds’ MT473711_psbT	NA	NA	NA	NA	105
H. coccineum MT473708	_psbT-Zingiber-officinale-NC-044775_psbT	NA	NA	NA	NA	105
H. coccineum MT473708	_psbT-Zingiber-spectabile-JX088661_psbT	NA	NA	NA	NA	105
H. coccineum MT473708	_psbT-Z. montanum MK262727_psbT	NA	NA	NA	NA	105
H. coccineum MT473708	_psbT-Z. recurvatum MT473712_psbT	NA	NA	NA	NA	105
H. coccineum MT473708	_psbT-Z. zerumbet MK262726_psbT	NA	NA	NA	NA	105
H. coccineum MT473708	_rpl16-K. galanga MK209001_rpl16	NA	NA	NA	NA	408
H. coccineum MT473708	_rpl16-K. rotunda ‘Red Leaf’ MT473710_rpl16	NA	NA	NA	NA	408
H. coccineum MT473708	_rpl16-K. rotunda ‘Silver Diamonds’ MT473711_rpl16	NA	NA	NA	NA	408
H. coccineum MT473708	_rpl22-Z. montanum MK262727_rpl22	NA	NA	NA	NA	327
H. coccineum MT473708	_rpl23-G. lancangensis MT473704_rpl23	NA	NA	NA	NA	279
H. coccineum MT473708	_rpl23-G. marantina MT473705_rpl23	NA	NA	NA	NA	279
H. coccineum MT473708	_rpl23-G. multiflora MT473706_rpl23	NA	NA	NA	NA	279
H. coccineum MT473708	_rpl23-G. schomburgkii var. angustata MT473707_rpl23	NA	NA	NA	NA	279
H. coccineum MT473708	_rpl23-G. schomburgkii MK262735_rpl23	NA	NA	NA	NA	279
H. coccineum MT473708	_rpl23-K. rotunda ‘Red Leaf’ MT473710_rpl23	NA	NA	NA	NA	279
H. coccineum MT473708	_rpl23-K. rotunda ‘Silver Diamonds’ MT473711_rpl23	NA	NA	NA	NA	279
H. coccineum MT473708	_rpl23-Zingiber-officinale-NC-044775_rpl23	NA	NA	NA	NA	279
H. coccineum MT473708	_rpl23-Zingiber-spectabile-JX088661_rpl23	NA	NA	NA	NA	279
H. coccineum MT473708	_rpl23-Z. montanum MK262727_rpl23	NA	NA	NA	NA	279
H. coccineum MT473708	_rpl23-Z. recurvatum MT473712_rpl23	NA	NA	NA	NA	279
H. coccineum MT473708	_rpl23-Z. zerumbet MK262726_rpl23	NA	NA	NA	NA	279
H. coccineum MT473708	_rpl2-G. lancangensis MT473704_rpl2	NA	NA	NA	NA	816
H. coccineum MT473708	_rpl2-G. marantina MT473705_rpl2	NA	NA	NA	NA	816
H. coccineum MT473708	_rpl2-G. multiflora MT473706_rpl2	NA	NA	NA	NA	816
H. coccineum MT473708	_rpl2-G. schomburgkii var. angustata MT473707_rpl2	NA	NA	NA	NA	816
H. coccineum MT473708	_rpl2-K. elegans MK209002_rpl2	NA	NA	NA	NA	816
H. coccineum MT473708	_rpl2-K. rotunda ‘Red Leaf’ MT473710_rpl2	NA	NA	NA	NA	816
H. coccineum MT473708	_rpl2-K. rotunda ‘Silver Diamonds’ MT473711_rpl2	NA	NA	NA	NA	816
H. coccineum MT473708	_rpl2-Z. recurvatum MT473712_rpl2	NA	NA	NA	NA	816
H. coccineum MT473708	_rpl32-G. lancangensis MT473704_rpl32	NA	NA	NA	NA	171
H. coccineum MT473708	_rps12-G. lancangensis MT473704_rps12	NA	NA	NA	NA	369
H. coccineum MT473708	_rps12-G. marantina MT473705_rps12	NA	NA	NA	NA	369
H. coccineum MT473708	_rps12-G. multiflora MT473706_rps12	NA	NA	NA	NA	369
H. coccineum MT473708	_rps12-G. schomburgkii var. angustata MT473707_rps12	NA	NA	NA	NA	369
H. coccineum MT473708	_rps12-G. schomburgkii MK262735_rps12	NA	NA	NA	NA	369
H. coccineum MT473708	_rps12-K. elegans MK209002_rps12	NA	NA	NA	NA	369
H. coccineum MT473708	_rps12-K. galanga MK209001_rps12	NA	NA	NA	NA	369
H. coccineum MT473708	_rps12-K. rotunda ‘Red Leaf’ MT473710_rps12	NA	NA	NA	NA	369
H. coccineum MT473708	_rps12-K. rotunda ‘Silver Diamonds’ MT473711_rps12	NA	NA	NA	NA	369
H. coccineum MT473708	_rps12-Z. recurvatum MT473712_rps12	NA	NA	NA	NA	369
H. coccineum MT473708	_rps12-Z. zerumbet MK262726_rps12	NA	NA	NA	NA	369
H. coccineum MT473708	_rps14-G. marantina MT473705_rps14	NA	NA	NA	NA	300
H. coccineum MT473708	_rps14-G. multiflora MT473706_rps14	NA	NA	NA	NA	300
H. coccineum MT473708	_rps14-G. schomburgkii var. angustata MT473707_rps14	NA	NA	NA	NA	300
H. coccineum MT473708	_rps14-G. schomburgkii MK262735_rps14	NA	NA	NA	NA	300
H. coccineum MT473708	_rps14-K. elegans MK209002_rps14	NA	NA	NA	NA	300
H. coccineum MT473708	_rps14-K. galanga MK209001_rps14	NA	NA	NA	NA	300
H. coccineum MT473708	_rps14-K. rotunda ‘Red Leaf’ MT473710_rps14	NA	NA	NA	NA	300
H. coccineum MT473708	_rps14-K. rotunda ‘Silver Diamonds’ MT473711_rps14	NA	NA	NA	NA	300
H. coccineum MT473708	_rps14-Zingiber-spectabile-JX088661_rps14	NA	NA	NA	NA	300
H. coccineum MT473708	_rps7-G. lancangensis MT473704_rps7	NA	NA	NA	NA	465
H. coccineum MT473708	_rps7-G. marantina MT473705_rps7	NA	NA	NA	NA	465
H. coccineum MT473708	_rps7-G. multiflora MT473706_rps7	NA	NA	NA	NA	465
H. coccineum MT473708	_rps7-G. schomburgkii var. angustata MT473707_rps7	NA	NA	NA	NA	465
H. coccineum MT473708	_rps7-G. schomburgkii MK262735_rps7	NA	NA	NA	NA	465
H. coccineum MT473708	_rps7-K. elegans MK209002_rps7	NA	NA	NA	NA	465
H. coccineum MT473708	_rps7-K. galanga MK209001_rps7	NA	NA	NA	NA	465
H. coccineum MT473708	_rps7-K. rotunda ‘Red Leaf’ MT473710_rps7	NA	NA	NA	NA	465
H. coccineum MT473708	_rps7-K. rotunda ‘Silver Diamonds’ MT473711_rps7	NA	NA	NA	NA	465
H. coccineum MT473708	_rps7-Zingiber-officinale-NC-044775_rps7	NA	NA	NA	NA	465
H. coccineum MT473708	_rps7-Zingiber-spectabile-JX088661_rps7	NA	NA	NA	NA	465
H. coccineum MT473708	_rps7-Z. recurvatum MT473712_rps7	NA	NA	NA	NA	465
K. rotunda ‘Red Leaf’ MT473710_atpA	K. rotunda ‘Silver Diamonds’ MT473711_atpA	NA	NA	NA	NA	1521
K. rotunda ‘Red Leaf’ MT473710_atpA	Zingiber-officinale-NC-044775_atpA	NA	NA	NA	NA	1521
K. rotunda ‘Red Leaf’ MT473710_atpA	Zingiber-spectabile-JX088661_atpA	NA	NA	NA	NA	1521
K. rotunda ‘Red Leaf’ MT473710_atpE	K. rotunda ‘Silver Diamonds’ MT473711_atpE	NA	NA	NA	NA	405
K. rotunda ‘Red Leaf’ MT473710_atpF	K. rotunda ‘Silver Diamonds’ MT473711_atpF	NA	NA	NA	NA	552
K. rotunda ‘Red Leaf’ MT473710_atpH	K. rotunda ‘Silver Diamonds’ MT473711_atpH	NA	NA	NA	NA	243
K. rotunda ‘Red Leaf’ MT473710_cemA	K. rotunda ‘Silver Diamonds’ MT473711_cemA	NA	NA	NA	NA	687
K. rotunda ‘Red Leaf’ MT473710_clpP	K. elegans MK209002_clpP	NA	NA	NA	NA	612
K. rotunda ‘Red Leaf’ MT473710_clpP	K. rotunda ‘Silver Diamonds’ MT473711_clpP	NA	NA	NA	NA	612
K. rotunda ‘Red Leaf’ MT473710_infA	K. rotunda ‘Silver Diamonds’ MT473711_infA	NA	NA	NA	NA	231
K. rotunda ‘Red Leaf’ MT473710_ndhA	K. rotunda ‘Silver Diamonds’ MT473711_ndhA	NA	NA	NA	NA	1089
K. rotunda ‘Red Leaf’ MT473710_ndhB	K. elegans MK209002_ndhB	NA	NA	NA	NA	1530
K. rotunda ‘Red Leaf’ MT473710_ndhB	K. galanga MK209001_ndhB	NA	NA	NA	NA	1530
K. rotunda ‘Red Leaf’ MT473710_ndhB	K. rotunda ‘Silver Diamonds’ MT473711_ndhB	NA	NA	NA	NA	1530
K. rotunda ‘Red Leaf’ MT473710_ndhB	Zingiber-officinale-NC-044775_ndhB	NA	NA	NA	NA	1530
K. rotunda ‘Red Leaf’ MT473710_ndhB	Z. montanum MK262727_ndhB	NA	NA	NA	NA	1530
K. rotunda ‘Red Leaf’ MT473710_ndhC	K. rotunda ‘Silver Diamonds’ MT473711_ndhC	NA	NA	NA	NA	360
K. rotunda ‘Red Leaf’ MT473710_ndhC	Z. recurvatum MT473712_ndhC	NA	NA	NA	NA	360
K. rotunda ‘Red Leaf’ MT473710_ndhG	K. rotunda ‘Silver Diamonds’ MT473711_ndhG	NA	NA	NA	NA	528
K. rotunda ‘Red Leaf’ MT473710_ndhH	K. rotunda ‘Silver Diamonds’ MT473711_ndhH	NA	NA	NA	NA	1179
K. rotunda ‘Red Leaf’ MT473710_ndhI	K. rotunda ‘Silver Diamonds’ MT473711_ndhI	NA	NA	NA	NA	540
K. rotunda ‘Red Leaf’ MT473710_ndhJ	K. elegans MK209002_ndhJ	NA	NA	NA	NA	477
K. rotunda ‘Red Leaf’ MT473710_ndhJ	K. galanga MK209001_ndhJ	NA	NA	NA	NA	477
K. rotunda ‘Red Leaf’ MT473710_ndhJ	K. rotunda ‘Silver Diamonds’ MT473711_ndhJ	NA	NA	NA	NA	477
K. rotunda ‘Red Leaf’ MT473710_petA	K. rotunda ‘Silver Diamonds’ MT473711_petA	NA	NA	NA	NA	960
K. rotunda ‘Red Leaf’ MT473710_petB	K. rotunda ‘Silver Diamonds’ MT473711_petB	NA	NA	NA	NA	645
K. rotunda ‘Red Leaf’ MT473710_petD	K. rotunda ‘Silver Diamonds’ MT473711_petD	NA	NA	NA	NA	486
K. rotunda ‘Red Leaf’ MT473710_petG	G. multiflora MT473706_petG	NA	NA	NA	NA	111
K. rotunda ‘Red Leaf’ MT473710_petG	K. elegans MK209002_petG	NA	NA	NA	NA	111
K. rotunda ‘Red Leaf’ MT473710_petG	K. galanga MK209001_petG	NA	NA	NA	NA	111
K. rotunda ‘Red Leaf’ MT473710_petG	K. rotunda ‘Silver Diamonds’ MT473711_petG	NA	NA	NA	NA	111
K. rotunda ‘Red Leaf’ MT473710_petG	Zingiber-officinale-NC-044775_petG	NA	NA	NA	NA	111
K. rotunda ‘Red Leaf’ MT473710_petG	Zingiber-spectabile-JX088661_petG	NA	NA	NA	NA	111
K. rotunda ‘Red Leaf’ MT473710_petG	Z. montanum MK262727_petG	NA	NA	NA	NA	111
K. rotunda ‘Red Leaf’ MT473710_petG	Z. recurvatum MT473712_petG	NA	NA	NA	NA	111
K. rotunda ‘Red Leaf’ MT473710_petG	Z. zerumbet MK262726_petG	NA	NA	NA	NA	111
K. rotunda ‘Red Leaf’ MT473710_petL	G. lancangensis MT473704_petL	NA	NA	NA	NA	93
K. rotunda ‘Red Leaf’ MT473710_petL	G. marantina MT473705_petL	NA	NA	NA	NA	93
K. rotunda ‘Red Leaf’ MT473710_petL	G. multiflora MT473706_petL	NA	NA	NA	NA	93
K. rotunda ‘Red Leaf’ MT473710_petL	G. schomburgkii var. angustata MT473707_petL	NA	NA	NA	NA	93
K. rotunda ‘Red Leaf’ MT473710_petL	G. schomburgkii MK262735_petL	NA	NA	NA	NA	93
K. rotunda ‘Red Leaf’ MT473710_petL	K. rotunda ‘Silver Diamonds’ MT473711_petL	NA	NA	NA	NA	93
K. rotunda ‘Red Leaf’ MT473710_petL	Zingiber-officinale-NC-044775_petL	NA	NA	NA	NA	93
K. rotunda ‘Red Leaf’ MT473710_petL	Zingiber-spectabile-JX088661_petL	NA	NA	NA	NA	93
K. rotunda ‘Red Leaf’ MT473710_petL	Z. recurvatum MT473712_petL	NA	NA	NA	NA	93
K. rotunda ‘Red Leaf’ MT473710_petL	Z. zerumbet MK262726_petL	NA	NA	NA	NA	93
K. rotunda ‘Red Leaf’ MT473710_petN	G. lancangensis MT473704_petN	NA	NA	NA	NA	87
K. rotunda ‘Red Leaf’ MT473710_petN	G. marantina MT473705_petN	NA	NA	NA	NA	87
K. rotunda ‘Red Leaf’ MT473710_petN	G. multiflora MT473706_petN	NA	NA	NA	NA	87
K. rotunda ‘Red Leaf’ MT473710_petN	G. schomburgkii var. angustata MT473707_petN	NA	NA	NA	NA	87
K. rotunda ‘Red Leaf’ MT473710_petN	G. schomburgkii MK262735_petN	NA	NA	NA	NA	87
K. rotunda ‘Red Leaf’ MT473710_petN	K. elegans MK209002_petN	NA	NA	NA	NA	87
K. rotunda ‘Red Leaf’ MT473710_petN	K. galanga MK209001_petN	NA	NA	NA	NA	87
K. rotunda ‘Red Leaf’ MT473710_petN	K. rotunda ‘Silver Diamonds’ MT473711_petN	NA	NA	NA	NA	87
K. rotunda ‘Red Leaf’ MT473710_psaC	G. marantina MT473705_psaC	NA	NA	NA	NA	243
K. rotunda ‘Red Leaf’ MT473710_psaC	G. multiflora MT473706_psaC	NA	NA	NA	NA	243
K. rotunda ‘Red Leaf’ MT473710_psaC	G. schomburgkii var. angustata MT473707_psaC	NA	NA	NA	NA	243
K. rotunda ‘Red Leaf’ MT473710_psaC	G. schomburgkii MK262735_psaC	NA	NA	NA	NA	243
K. rotunda ‘Red Leaf’ MT473710_psaC	K. galanga MK209001_psaC	NA	NA	NA	NA	243
K. rotunda ‘Red Leaf’ MT473710_psaC	K. rotunda ‘Silver Diamonds’ MT473711_psaC	NA	NA	NA	NA	243
K. rotunda ‘Red Leaf’ MT473710_psaC	Z. recurvatum MT473712_psaC	NA	NA	NA	NA	243
K. rotunda ‘Red Leaf’ MT473710_psaI	G. lancangensis MT473704_psaI	NA	NA	NA	NA	108
K. rotunda ‘Red Leaf’ MT473710_psaI	G. marantina MT473705_psaI	NA	NA	NA	NA	108
K. rotunda ‘Red Leaf’ MT473710_psaI	G. multiflora MT473706_psaI	NA	NA	NA	NA	108
K. rotunda ‘Red Leaf’ MT473710_psaI	G. schomburgkii var. angustata MT473707_psaI	NA	NA	NA	NA	108
K. rotunda ‘Red Leaf’ MT473710_psaI	G. schomburgkii MK262735_psaI	NA	NA	NA	NA	108
K. rotunda ‘Red Leaf’ MT473710_psaI	K. elegans MK209002_psaI	NA	NA	NA	NA	108
K. rotunda ‘Red Leaf’ MT473710_psaI	K. galanga MK209001_psaI	NA	NA	NA	NA	108
K. rotunda ‘Red Leaf’ MT473710_psaI	K. rotunda ‘Silver Diamonds’ MT473711_psaI	NA	NA	NA	NA	108
K. rotunda ‘Red Leaf’ MT473710_psaI	Zingiber-officinale-NC-044775_psaI	NA	NA	NA	NA	108
K. rotunda ‘Red Leaf’ MT473710_psaI	Zingiber-spectabile-JX088661_psaI	NA	NA	NA	NA	108
K. rotunda ‘Red Leaf’ MT473710_psaI	Z. montanum MK262727_psaI	NA	NA	NA	NA	108
K. rotunda ‘Red Leaf’ MT473710_psaI	Z. recurvatum MT473712_psaI	NA	NA	NA	NA	108
K. rotunda ‘Red Leaf’ MT473710_psaI	Z. zerumbet MK262726_psaI	NA	NA	NA	NA	108
K. rotunda ‘Red Leaf’ MT473710_psaJ	G. multiflora MT473706_psaJ	NA	NA	NA	NA	126
K. rotunda ‘Red Leaf’ MT473710_psaJ	G. schomburgkii var. angustata MT473707_psaJ	NA	NA	NA	NA	126
K. rotunda ‘Red Leaf’ MT473710_psaJ	G. schomburgkii MK262735_psaJ	NA	NA	NA	NA	126
K. rotunda ‘Red Leaf’ MT473710_psaJ	K. elegans MK209002_psaJ	NA	NA	NA	NA	126
K. rotunda ‘Red Leaf’ MT473710_psaJ	K. galanga MK209001_psaJ	NA	NA	NA	NA	126
K. rotunda ‘Red Leaf’ MT473710_psaJ	K. rotunda ‘Silver Diamonds’ MT473711_psaJ	NA	NA	NA	NA	126
K. rotunda ‘Red Leaf’ MT473710_psaJ	Zingiber-officinale-NC-044775_psaJ	NA	NA	NA	NA	126
K. rotunda ‘Red Leaf’ MT473710_psaJ	Z. montanum MK262727_psaJ	NA	NA	NA	NA	126
K. rotunda ‘Red Leaf’ MT473710_psaJ	Z. recurvatum MT473712_psaJ	NA	NA	NA	NA	126
K. rotunda ‘Red Leaf’ MT473710_psbB	K. rotunda ‘Silver Diamonds’ MT473711_psbB	NA	NA	NA	NA	1515
K. rotunda ‘Red Leaf’ MT473710_psbD	K. rotunda ‘Silver Diamonds’ MT473711_psbD	NA	NA	NA	NA	1059
K. rotunda ‘Red Leaf’ MT473710_psbE	G. marantina MT473705_psbE	NA	NA	NA	NA	249
K. rotunda ‘Red Leaf’ MT473710_psbE	G. multiflora MT473706_psbE	NA	NA	NA	NA	249
K. rotunda ‘Red Leaf’ MT473710_psbE	G. schomburgkii var. angustata MT473707_psbE	NA	NA	NA	NA	249
K. rotunda ‘Red Leaf’ MT473710_psbE	G. schomburgkii MK262735_psbE	NA	NA	NA	NA	249
K. rotunda ‘Red Leaf’ MT473710_psbE	K. elegans MK209002_psbE	NA	NA	NA	NA	249
K. rotunda ‘Red Leaf’ MT473710_psbE	K. galanga MK209001_psbE	NA	NA	NA	NA	249
K. rotunda ‘Red Leaf’ MT473710_psbE	K. rotunda ‘Silver Diamonds’ MT473711_psbE	NA	NA	NA	NA	249
K. rotunda ‘Red Leaf’ MT473710_psbF	G. lancangensis MT473704_psbF	NA	NA	NA	NA	117
K. rotunda ‘Red Leaf’ MT473710_psbF	G. marantina MT473705_psbF	NA	NA	NA	NA	117
K. rotunda ‘Red Leaf’ MT473710_psbF	G. multiflora MT473706_psbF	NA	NA	NA	NA	117
K. rotunda ‘Red Leaf’ MT473710_psbF	G. schomburgkii var. angustata MT473707_psbF	NA	NA	NA	NA	117
K. rotunda ‘Red Leaf’ MT473710_psbF	G. schomburgkii MK262735_psbF	NA	NA	NA	NA	117
K. rotunda ‘Red Leaf’ MT473710_psbF	K. elegans MK209002_psbF	NA	NA	NA	NA	117
K. rotunda ‘Red Leaf’ MT473710_psbF	K. galanga MK209001_psbF	NA	NA	NA	NA	117
K. rotunda ‘Red Leaf’ MT473710_psbF	K. rotunda ‘Silver Diamonds’ MT473711_psbF	NA	NA	NA	NA	117
K. rotunda ‘Red Leaf’ MT473710_psbF	Zingiber-officinale-NC-044775_psbF	NA	NA	NA	NA	117
K. rotunda ‘Red Leaf’ MT473710_psbF	Zingiber-spectabile-JX088661_psbF	NA	NA	NA	NA	117
K. rotunda ‘Red Leaf’ MT473710_psbF	Z. montanum MK262727_psbF	NA	NA	NA	NA	117
K. rotunda ‘Red Leaf’ MT473710_psbF	Z. recurvatum MT473712_psbF	NA	NA	NA	NA	117
K. rotunda ‘Red Leaf’ MT473710_psbF	Z. zerumbet MK262726_psbF	NA	NA	NA	NA	117
K. rotunda ‘Red Leaf’ MT473710_psbH	K. rotunda ‘Silver Diamonds’ MT473711_psbH	NA	NA	NA	NA	219
K. rotunda ‘Red Leaf’ MT473710_psbI	K. rotunda ‘Silver Diamonds’ MT473711_psbI	NA	NA	NA	NA	108
K. rotunda ‘Red Leaf’ MT473710_psbJ	G. lancangensis MT473704_psbJ	NA	NA	NA	NA	120
K. rotunda ‘Red Leaf’ MT473710_psbJ	G. marantina MT473705_psbJ	NA	NA	NA	NA	120
K. rotunda ‘Red Leaf’ MT473710_psbJ	G. schomburgkii var. angustata MT473707_psbJ	NA	NA	NA	NA	120
K. rotunda ‘Red Leaf’ MT473710_psbJ	G. schomburgkii MK262735_psbJ	NA	NA	NA	NA	120
K. rotunda ‘Red Leaf’ MT473710_psbJ	Zingiber-spectabile-JX088661_psbJ	NA	NA	NA	NA	120
K. rotunda ‘Red Leaf’ MT473710_psbK	G. multiflora MT473706_psbK	NA	NA	NA	NA	183
K. rotunda ‘Red Leaf’ MT473710_psbK	K. elegans MK209002_psbK	NA	NA	NA	NA	183
K. rotunda ‘Red Leaf’ MT473710_psbK	K. galanga MK209001_psbK	NA	NA	NA	NA	183
K. rotunda ‘Red Leaf’ MT473710_psbK	K. rotunda ‘Silver Diamonds’ MT473711_psbK	NA	NA	NA	NA	183
K. rotunda ‘Red Leaf’ MT473710_psbK	Z. recurvatum MT473712_psbK	NA	NA	NA	NA	183
K. rotunda ‘Red Leaf’ MT473710_psbL	G. lancangensis MT473704_psbL	NA	NA	NA	NA	114
K. rotunda ‘Red Leaf’ MT473710_psbL	G. multiflora MT473706_psbL	NA	NA	NA	NA	114
K. rotunda ‘Red Leaf’ MT473710_psbL	G. schomburgkii var. angustata MT473707_psbL	NA	NA	NA	NA	114
K. rotunda ‘Red Leaf’ MT473710_psbL	G. schomburgkii MK262735_psbL	NA	NA	NA	NA	114
K. rotunda ‘Red Leaf’ MT473710_psbL	K. elegans MK209002_psbL	NA	NA	NA	NA	114
K. rotunda ‘Red Leaf’ MT473710_psbL	K. galanga MK209001_psbL	NA	NA	NA	NA	114
K. rotunda ‘Red Leaf’ MT473710_psbL	K. rotunda ‘Silver Diamonds’ MT473711_psbL	NA	NA	NA	NA	114
K. rotunda ‘Red Leaf’ MT473710_psbL	Zingiber-officinale-NC-044775_psbL	NA	NA	NA	NA	114
K. rotunda ‘Red Leaf’ MT473710_psbL	Zingiber-spectabile-JX088661_psbL	NA	NA	NA	NA	114
K. rotunda ‘Red Leaf’ MT473710_psbL	Z. montanum MK262727_psbL	NA	NA	NA	NA	114
K. rotunda ‘Red Leaf’ MT473710_psbL	Z. recurvatum MT473712_psbL	NA	NA	NA	NA	114
K. rotunda ‘Red Leaf’ MT473710_psbM	G. marantina MT473705_psbM	NA	NA	NA	NA	102
K. rotunda ‘Red Leaf’ MT473710_psbM	G. multiflora MT473706_psbM	NA	NA	NA	NA	102
K. rotunda ‘Red Leaf’ MT473710_psbM	G. schomburgkii var. angustata MT473707_psbM	NA	NA	NA	NA	102
K. rotunda ‘Red Leaf’ MT473710_psbM	G. schomburgkii MK262735_psbM	NA	NA	NA	NA	102
K. rotunda ‘Red Leaf’ MT473710_psbM	K. elegans MK209002_psbM	NA	NA	NA	NA	102
K. rotunda ‘Red Leaf’ MT473710_psbM	K. galanga MK209001_psbM	NA	NA	NA	NA	102
K. rotunda ‘Red Leaf’ MT473710_psbM	K. rotunda ‘Silver Diamonds’ MT473711_psbM	NA	NA	NA	NA	102
K. rotunda ‘Red Leaf’ MT473710_psbM	Zingiber-officinale-NC-044775_psbM	NA	NA	NA	NA	102
K. rotunda ‘Red Leaf’ MT473710_psbM	Zingiber-spectabile-JX088661_psbM	NA	NA	NA	NA	102
K. rotunda ‘Red Leaf’ MT473710_psbM	Z. montanum MK262727_psbM	NA	NA	NA	NA	102
K. rotunda ‘Red Leaf’ MT473710_psbM	Z. recurvatum MT473712_psbM	NA	NA	NA	NA	102
K. rotunda ‘Red Leaf’ MT473710_psbM	Z. zerumbet MK262726_psbM	NA	NA	NA	NA	102
K. rotunda ‘Red Leaf’ MT473710_psbN	G. lancangensis MT473704_psbN	NA	NA	NA	NA	129
K. rotunda ‘Red Leaf’ MT473710_psbN	G. marantina MT473705_psbN	NA	NA	NA	NA	129
K. rotunda ‘Red Leaf’ MT473710_psbN	G. multiflora MT473706_psbN	NA	NA	NA	NA	129
K. rotunda ‘Red Leaf’ MT473710_psbN	G. schomburgkii var. angustata MT473707_psbN	NA	NA	NA	NA	129
K. rotunda ‘Red Leaf’ MT473710_psbN	G. schomburgkii MK262735_psbN	NA	NA	NA	NA	129
K. rotunda ‘Red Leaf’ MT473710_psbN	K. elegans MK209002_psbN	NA	NA	NA	NA	129
K. rotunda ‘Red Leaf’ MT473710_psbN	K. galanga MK209001_psbN	NA	NA	NA	NA	129
K. rotunda ‘Red Leaf’ MT473710_psbN	K. rotunda ‘Silver Diamonds’ MT473711_psbN	NA	NA	NA	NA	129
K. rotunda ‘Red Leaf’ MT473710_psbN	Zingiber-officinale-NC-044775_psbN	NA	NA	NA	NA	129
K. rotunda ‘Red Leaf’ MT473710_psbN	Zingiber-spectabile-JX088661_psbN	NA	NA	NA	NA	129
K. rotunda ‘Red Leaf’ MT473710_psbN	Z. montanum MK262727_psbN	NA	NA	NA	NA	129
K. rotunda ‘Red Leaf’ MT473710_psbN	Z. zerumbet MK262726_psbN	NA	NA	NA	NA	129
K. rotunda ‘Red Leaf’ MT473710_psbT	K. elegans MK209002_psbT	NA	NA	NA	NA	105
K. rotunda ‘Red Leaf’ MT473710_psbT	K. galanga MK209001_psbT	NA	NA	NA	NA	105
K. rotunda ‘Red Leaf’ MT473710_psbT	K. rotunda ‘Silver Diamonds’ MT473711_psbT	NA	NA	NA	NA	105
K. rotunda ‘Red Leaf’ MT473710_psbT	Zingiber-officinale-NC-044775_psbT	NA	NA	NA	NA	105
K. rotunda ‘Red Leaf’ MT473710_psbT	Zingiber-spectabile-JX088661_psbT	NA	NA	NA	NA	105
K. rotunda ‘Red Leaf’ MT473710_psbT	Z. montanum MK262727_psbT	NA	NA	NA	NA	105
K. rotunda ‘Red Leaf’ MT473710_psbT	Z. recurvatum MT473712_psbT	NA	NA	NA	NA	105
K. rotunda ‘Red Leaf’ MT473710_psbT	Z. zerumbet MK262726_psbT	NA	NA	NA	NA	105
K. rotunda ‘Red Leaf’ MT473710_rbcL	K. rotunda ‘Silver Diamonds’ MT473711_rbcL	NA	NA	NA	NA	1440
K. rotunda ‘Red Leaf’ MT473710_rpl16	K. galanga MK209001_rpl16	NA	NA	NA	NA	408
K. rotunda ‘Red Leaf’ MT473710_rpl16	K. rotunda ‘Silver Diamonds’ MT473711_rpl16	NA	NA	NA	NA	408
K. rotunda ‘Red Leaf’ MT473710_rpl23	G. lancangensis MT473704_rpl23	NA	NA	NA	NA	279
K. rotunda ‘Red Leaf’ MT473710_rpl23	G. marantina MT473705_rpl23	NA	NA	NA	NA	279
K. rotunda ‘Red Leaf’ MT473710_rpl23	G. multiflora MT473706_rpl23	NA	NA	NA	NA	279
K. rotunda ‘Red Leaf’ MT473710_rpl23	G. schomburgkii var. angustata MT473707_rpl23	NA	NA	NA	NA	279
K. rotunda ‘Red Leaf’ MT473710_rpl23	G. schomburgkii MK262735_rpl23	NA	NA	NA	NA	279
K. rotunda ‘Red Leaf’ MT473710_rpl23	K. rotunda ‘Silver Diamonds’ MT473711_rpl23	NA	NA	NA	NA	279
K. rotunda ‘Red Leaf’ MT473710_rpl23	Zingiber-officinale-NC-044775_rpl23	NA	NA	NA	NA	279
K. rotunda ‘Red Leaf’ MT473710_rpl23	Zingiber-spectabile-JX088661_rpl23	NA	NA	NA	NA	279
K. rotunda ‘Red Leaf’ MT473710_rpl23	Z. montanum MK262727_rpl23	NA	NA	NA	NA	279
K. rotunda ‘Red Leaf’ MT473710_rpl23	Z. recurvatum MT473712_rpl23	NA	NA	NA	NA	279
K. rotunda ‘Red Leaf’ MT473710_rpl23	Z. zerumbet MK262726_rpl23	NA	NA	NA	NA	279
K. rotunda ‘Red Leaf’ MT473710_rpl2	G. lancangensis MT473704_rpl2	NA	NA	NA	NA	816
K. rotunda ‘Red Leaf’ MT473710_rpl2	G. marantina MT473705_rpl2	NA	NA	NA	NA	816
K. rotunda ‘Red Leaf’ MT473710_rpl2	G. multiflora MT473706_rpl2	NA	NA	NA	NA	816
K. rotunda ‘Red Leaf’ MT473710_rpl2	G. schomburgkii var. angustata MT473707_rpl2	NA	NA	NA	NA	816
K. rotunda ‘Red Leaf’ MT473710_rpl2	K. elegans MK209002_rpl2	NA	NA	NA	NA	816
K. rotunda ‘Red Leaf’ MT473710_rpl2	K. rotunda ‘Silver Diamonds’ MT473711_rpl2	NA	NA	NA	NA	816
K. rotunda ‘Red Leaf’ MT473710_rpl2	Z. recurvatum MT473712_rpl2	NA	NA	NA	NA	816
K. rotunda ‘Red Leaf’ MT473710_rpl32	K. galanga MK209001_rpl32	NA	NA	NA	NA	171
K. rotunda ‘Red Leaf’ MT473710_rpl32	K. rotunda ‘Silver Diamonds’ MT473711_rpl32	NA	NA	NA	NA	171
K. rotunda ‘Red Leaf’ MT473710_rps11	K. rotunda ‘Silver Diamonds’ MT473711_rps11	NA	NA	NA	NA	414
K. rotunda ‘Red Leaf’ MT473710_rps12	G. lancangensis MT473704_rps12	NA	NA	NA	NA	369
K. rotunda ‘Red Leaf’ MT473710_rps12	G. marantina MT473705_rps12	NA	NA	NA	NA	369
K. rotunda ‘Red Leaf’ MT473710_rps12	G. multiflora MT473706_rps12	NA	NA	NA	NA	369
K. rotunda ‘Red Leaf’ MT473710_rps12	G. schomburgkii var. angustata MT473707_rps12	NA	NA	NA	NA	369
K. rotunda ‘Red Leaf’ MT473710_rps12	G. schomburgkii MK262735_rps12	NA	NA	NA	NA	369
K. rotunda ‘Red Leaf’ MT473710_rps12	K. elegans MK209002_rps12	NA	NA	NA	NA	369
K. rotunda ‘Red Leaf’ MT473710_rps12	K. galanga MK209001_rps12	NA	NA	NA	NA	369
K. rotunda ‘Red Leaf’ MT473710_rps12	K. rotunda ‘Silver Diamonds’ MT473711_rps12	NA	NA	NA	NA	369
K. rotunda ‘Red Leaf’ MT473710_rps12	Z. recurvatum MT473712_rps12	NA	NA	NA	NA	369
K. rotunda ‘Red Leaf’ MT473710_rps12	Z. zerumbet MK262726_rps12	NA	NA	NA	NA	369
K. rotunda ‘Red Leaf’ MT473710_rps14	G. marantina MT473705_rps14	NA	NA	NA	NA	300
K. rotunda ‘Red Leaf’ MT473710_rps14	G. multiflora MT473706_rps14	NA	NA	NA	NA	300
K. rotunda ‘Red Leaf’ MT473710_rps14	G. schomburgkii var. angustata MT473707_rps14	NA	NA	NA	NA	300
K. rotunda ‘Red Leaf’ MT473710_rps14	G. schomburgkii MK262735_rps14	NA	NA	NA	NA	300
K. rotunda ‘Red Leaf’ MT473710_rps14	K. elegans MK209002_rps14	NA	NA	NA	NA	300
K. rotunda ‘Red Leaf’ MT473710_rps14	K. galanga MK209001_rps14	NA	NA	NA	NA	300
K. rotunda ‘Red Leaf’ MT473710_rps14	K. rotunda ‘Silver Diamonds’ MT473711_rps14	NA	NA	NA	NA	300
K. rotunda ‘Red Leaf’ MT473710_rps14	Zingiber-spectabile-JX088661_rps14	NA	NA	NA	NA	300
K. rotunda ‘Red Leaf’ MT473710_rps15	K. elegans MK209002_rps15	NA	NA	NA	NA	270
K. rotunda ‘Red Leaf’ MT473710_rps15	K. galanga MK209001_rps15	NA	NA	NA	NA	270
K. rotunda ‘Red Leaf’ MT473710_rps15	Z. montanum MK262727_rps15	NA	NA	NA	NA	270
K. rotunda ‘Red Leaf’ MT473710_rps15	Z. recurvatum MT473712_rps15	NA	NA	NA	NA	270
K. rotunda ‘Red Leaf’ MT473710_rps15	Z. zerumbet MK262726_rps15	NA	NA	NA	NA	270
K. rotunda ‘Red Leaf’ MT473710_rps16	K. elegans MK209002_rps16	NA	NA	NA	NA	249
K. rotunda ‘Red Leaf’ MT473710_rps16	K. rotunda ‘Silver Diamonds’ MT473711_rps16	NA	NA	NA	NA	249
K. rotunda ‘Red Leaf’ MT473710_rps16	Z. montanum MK262727_rps16	NA	NA	NA	NA	249
K. rotunda ‘Red Leaf’ MT473710_rps16	Z. recurvatum MT473712_rps16	NA	NA	NA	NA	249
K. rotunda ‘Red Leaf’ MT473710_rps16	Z. zerumbet MK262726_rps16	NA	NA	NA	NA	249
K. rotunda ‘Red Leaf’ MT473710_rps19	K. elegans MK209002_rps19	NA	NA	NA	NA	276
K. rotunda ‘Red Leaf’ MT473710_rps19	K. galanga MK209001_rps19	NA	NA	NA	NA	276
K. rotunda ‘Red Leaf’ MT473710_rps19	K. rotunda ‘Silver Diamonds’ MT473711_rps19	NA	NA	NA	NA	276
K. rotunda ‘Red Leaf’ MT473710_rps19	Z. montanum MK262727_rps19	NA	NA	NA	NA	276
K. rotunda ‘Red Leaf’ MT473710_rps19	Z. zerumbet MK262726_rps19	NA	NA	NA	NA	276
K. rotunda ‘Red Leaf’ MT473710_rps2	K. rotunda ‘Silver Diamonds’ MT473711_rps2	NA	NA	NA	NA	708
K. rotunda ‘Red Leaf’ MT473710_rps7	G. lancangensis MT473704_rps7	NA	NA	NA	NA	465
K. rotunda ‘Red Leaf’ MT473710_rps7	G. marantina MT473705_rps7	NA	NA	NA	NA	465
K. rotunda ‘Red Leaf’ MT473710_rps7	G. multiflora MT473706_rps7	NA	NA	NA	NA	465
K. rotunda ‘Red Leaf’ MT473710_rps7	G. schomburgkii var. angustata MT473707_rps7	NA	NA	NA	NA	465
K. rotunda ‘Red Leaf’ MT473710_rps7	G. schomburgkii MK262735_rps7	NA	NA	NA	NA	465
K. rotunda ‘Red Leaf’ MT473710_rps7	K. elegans MK209002_rps7	NA	NA	NA	NA	465
K. rotunda ‘Red Leaf’ MT473710_rps7	K. galanga MK209001_rps7	NA	NA	NA	NA	465
K. rotunda ‘Red Leaf’ MT473710_rps7	K. rotunda ‘Silver Diamonds’ MT473711_rps7	NA	NA	NA	NA	465
K. rotunda ‘Red Leaf’ MT473710_rps7	Zingiber-officinale-NC-044775_rps7	NA	NA	NA	NA	465
K. rotunda ‘Red Leaf’ MT473710_rps7	Zingiber-spectabile-JX088661_rps7	NA	NA	NA	NA	465
K. rotunda ‘Red Leaf’ MT473710_rps7	Z. recurvatum MT473712_rps7	NA	NA	NA	NA	465
K. rotunda ‘Red Leaf’ MT473710_rps8	K. galanga MK209001_rps8	NA	NA	NA	NA	396
K. rotunda ‘Red Leaf’ MT473710_rps8	K. rotunda ‘Silver Diamonds’ MT473711_rps8	NA	NA	NA	NA	396
K. rotunda ‘Red Leaf’ MT473710_ycf4	K. rotunda ‘Silver Diamonds’ MT473711_ycf4	NA	NA	NA	NA	576
K. rotunda ‘Silver Diamonds’ MT473711_atpA	Zingiber-officinale-NC-044775_atpA	NA	NA	NA	NA	1521
K. rotunda ‘Silver Diamonds’ MT473711_atpA	Zingiber-spectabile-JX088661_atpA	NA	NA	NA	NA	1521
K. rotunda ‘Silver Diamonds’ MT473711_clpP	K. elegans MK209002_clpP	NA	NA	NA	NA	612
K. rotunda ‘Silver Diamonds’ MT473711_ndhB	K. elegans MK209002_ndhB	NA	NA	NA	NA	1530
K. rotunda ‘Silver Diamonds’ MT473711_ndhB	K. galanga MK209001_ndhB	NA	NA	NA	NA	1530
K. rotunda ‘Silver Diamonds’ MT473711_ndhB	Zingiber-officinale-NC-044775_ndhB	NA	NA	NA	NA	1530
K. rotunda ‘Silver Diamonds’ MT473711_ndhB	Z. montanum MK262727_ndhB	NA	NA	NA	NA	1530
K. rotunda ‘Silver Diamonds’ MT473711_ndhC	Z. recurvatum MT473712_ndhC	NA	NA	NA	NA	360
K. rotunda ‘Silver Diamonds’ MT473711_ndhJ	K. elegans MK209002_ndhJ	NA	NA	NA	NA	477
K. rotunda ‘Silver Diamonds’ MT473711_ndhJ	K. galanga MK209001_ndhJ	NA	NA	NA	NA	477
K. rotunda ‘Silver Diamonds’ MT473711_petG	G. multiflora MT473706_petG	NA	NA	NA	NA	111
K. rotunda ‘Silver Diamonds’ MT473711_petG	K. elegans MK209002_petG	NA	NA	NA	NA	111
K. rotunda ‘Silver Diamonds’ MT473711_petG	K. galanga MK209001_petG	NA	NA	NA	NA	111
K. rotunda ‘Silver Diamonds’ MT473711_petG	Zingiber-officinale-NC-044775_petG	NA	NA	NA	NA	111
K. rotunda ‘Silver Diamonds’ MT473711_petG	Zingiber-spectabile-JX088661_petG	NA	NA	NA	NA	111
K. rotunda ‘Silver Diamonds’ MT473711_petG	Z. montanum MK262727_petG	NA	NA	NA	NA	111
K. rotunda ‘Silver Diamonds’ MT473711_petG	Z. recurvatum MT473712_petG	NA	NA	NA	NA	111
K. rotunda ‘Silver Diamonds’ MT473711_petG	Z. zerumbet MK262726_petG	NA	NA	NA	NA	111
K. rotunda ‘Silver Diamonds’ MT473711_petL	G. lancangensis MT473704_petL	NA	NA	NA	NA	93
K. rotunda ‘Silver Diamonds’ MT473711_petL	G. marantina MT473705_petL	NA	NA	NA	NA	93
K. rotunda ‘Silver Diamonds’ MT473711_petL	G. multiflora MT473706_petL	NA	NA	NA	NA	93
K. rotunda ‘Silver Diamonds’ MT473711_petL	G. schomburgkii var. angustata MT473707_petL	NA	NA	NA	NA	93
K. rotunda ‘Silver Diamonds’ MT473711_petL	G. schomburgkii MK262735_petL	NA	NA	NA	NA	93
K. rotunda ‘Silver Diamonds’ MT473711_petL	Zingiber-officinale-NC-044775_petL	NA	NA	NA	NA	93
K. rotunda ‘Silver Diamonds’ MT473711_petL	Zingiber-spectabile-JX088661_petL	NA	NA	NA	NA	93
K. rotunda ‘Silver Diamonds’ MT473711_petL	Z. recurvatum MT473712_petL	NA	NA	NA	NA	93
K. rotunda ‘Silver Diamonds’ MT473711_petL	Z. zerumbet MK262726_petL	NA	NA	NA	NA	93
K. rotunda ‘Silver Diamonds’ MT473711_petN	G. lancangensis MT473704_petN	NA	NA	NA	NA	87
K. rotunda ‘Silver Diamonds’ MT473711_petN	G. marantina MT473705_petN	NA	NA	NA	NA	87
K. rotunda ‘Silver Diamonds’ MT473711_petN	G. multiflora MT473706_petN	NA	NA	NA	NA	87
K. rotunda ‘Silver Diamonds’ MT473711_petN	G. schomburgkii var. angustata MT473707_petN	NA	NA	NA	NA	87
K. rotunda ‘Silver Diamonds’ MT473711_petN	G. schomburgkii MK262735_petN	NA	NA	NA	NA	87
K. rotunda ‘Silver Diamonds’ MT473711_petN	K. elegans MK209002_petN	NA	NA	NA	NA	87
K. rotunda ‘Silver Diamonds’ MT473711_petN	K. galanga MK209001_petN	NA	NA	NA	NA	87
K. rotunda ‘Silver Diamonds’ MT473711_psaC	G. marantina MT473705_psaC	NA	NA	NA	NA	243
K. rotunda ‘Silver Diamonds’ MT473711_psaC	G. multiflora MT473706_psaC	NA	NA	NA	NA	243
K. rotunda ‘Silver Diamonds’ MT473711_psaC	G. schomburgkii var. angustata MT473707_psaC	NA	NA	NA	NA	243
K. rotunda ‘Silver Diamonds’ MT473711_psaC	G. schomburgkii MK262735_psaC	NA	NA	NA	NA	243
K. rotunda ‘Silver Diamonds’ MT473711_psaC	K. galanga MK209001_psaC	NA	NA	NA	NA	243
K. rotunda ‘Silver Diamonds’ MT473711_psaC	Z. recurvatum MT473712_psaC	NA	NA	NA	NA	243
K. rotunda ‘Silver Diamonds’ MT473711_psaI	G. lancangensis MT473704_psaI	NA	NA	NA	NA	108
K. rotunda ‘Silver Diamonds’ MT473711_psaI	G. marantina MT473705_psaI	NA	NA	NA	NA	108
K. rotunda ‘Silver Diamonds’ MT473711_psaI	G. multiflora MT473706_psaI	NA	NA	NA	NA	108
K. rotunda ‘Silver Diamonds’ MT473711_psaI	G. schomburgkii var. angustata MT473707_psaI	NA	NA	NA	NA	108
K. rotunda ‘Silver Diamonds’ MT473711_psaI	G. schomburgkii MK262735_psaI	NA	NA	NA	NA	108
K. rotunda ‘Silver Diamonds’ MT473711_psaI	K. elegans MK209002_psaI	NA	NA	NA	NA	108
K. rotunda ‘Silver Diamonds’ MT473711_psaI	K. galanga MK209001_psaI	NA	NA	NA	NA	108
K. rotunda ‘Silver Diamonds’ MT473711_psaI	Zingiber-officinale-NC-044775_psaI	NA	NA	NA	NA	108
K. rotunda ‘Silver Diamonds’ MT473711_psaI	Zingiber-spectabile-JX088661_psaI	NA	NA	NA	NA	108
K. rotunda ‘Silver Diamonds’ MT473711_psaI	Z. montanum MK262727_psaI	NA	NA	NA	NA	108
K. rotunda ‘Silver Diamonds’ MT473711_psaI	Z. recurvatum MT473712_psaI	NA	NA	NA	NA	108
K. rotunda ‘Silver Diamonds’ MT473711_psaI	Z. zerumbet MK262726_psaI	NA	NA	NA	NA	108
K. rotunda ‘Silver Diamonds’ MT473711_psaJ	G. multiflora MT473706_psaJ	NA	NA	NA	NA	126
K. rotunda ‘Silver Diamonds’ MT473711_psaJ	G. schomburgkii var. angustata MT473707_psaJ	NA	NA	NA	NA	126
K. rotunda ‘Silver Diamonds’ MT473711_psaJ	G. schomburgkii MK262735_psaJ	NA	NA	NA	NA	126
K. rotunda ‘Silver Diamonds’ MT473711_psaJ	K. elegans MK209002_psaJ	NA	NA	NA	NA	126
K. rotunda ‘Silver Diamonds’ MT473711_psaJ	K. galanga MK209001_psaJ	NA	NA	NA	NA	126
K. rotunda ‘Silver Diamonds’ MT473711_psaJ	Zingiber-officinale-NC-044775_psaJ	NA	NA	NA	NA	126
K. rotunda ‘Silver Diamonds’ MT473711_psaJ	Z. montanum MK262727_psaJ	NA	NA	NA	NA	126
K. rotunda ‘Silver Diamonds’ MT473711_psaJ	Z. recurvatum MT473712_psaJ	NA	NA	NA	NA	126
K. rotunda ‘Silver Diamonds’ MT473711_psbE	G. marantina MT473705_psbE	NA	NA	NA	NA	249
K. rotunda ‘Silver Diamonds’ MT473711_psbE	G. multiflora MT473706_psbE	NA	NA	NA	NA	249
K. rotunda ‘Silver Diamonds’ MT473711_psbE	G. schomburgkii var. angustata MT473707_psbE	NA	NA	NA	NA	249
K. rotunda ‘Silver Diamonds’ MT473711_psbE	G. schomburgkii MK262735_psbE	NA	NA	NA	NA	249
K. rotunda ‘Silver Diamonds’ MT473711_psbE	K. elegans MK209002_psbE	NA	NA	NA	NA	249
K. rotunda ‘Silver Diamonds’ MT473711_psbE	K. galanga MK209001_psbE	NA	NA	NA	NA	249
K. rotunda ‘Silver Diamonds’ MT473711_psbF	G. lancangensis MT473704_psbF	NA	NA	NA	NA	117
K. rotunda ‘Silver Diamonds’ MT473711_psbF	G. marantina MT473705_psbF	NA	NA	NA	NA	117
K. rotunda ‘Silver Diamonds’ MT473711_psbF	G. multiflora MT473706_psbF	NA	NA	NA	NA	117
K. rotunda ‘Silver Diamonds’ MT473711_psbF	G. schomburgkii var. angustata MT473707_psbF	NA	NA	NA	NA	117
K. rotunda ‘Silver Diamonds’ MT473711_psbF	G. schomburgkii MK262735_psbF	NA	NA	NA	NA	117
K. rotunda ‘Silver Diamonds’ MT473711_psbF	K. elegans MK209002_psbF	NA	NA	NA	NA	117
K. rotunda ‘Silver Diamonds’ MT473711_psbF	K. galanga MK209001_psbF	NA	NA	NA	NA	117
K. rotunda ‘Silver Diamonds’ MT473711_psbF	Zingiber-officinale-NC-044775_psbF	NA	NA	NA	NA	117
K. rotunda ‘Silver Diamonds’ MT473711_psbF	Zingiber-spectabile-JX088661_psbF	NA	NA	NA	NA	117
K. rotunda ‘Silver Diamonds’ MT473711_psbF	Z. montanum MK262727_psbF	NA	NA	NA	NA	117
K. rotunda ‘Silver Diamonds’ MT473711_psbF	Z. recurvatum MT473712_psbF	NA	NA	NA	NA	117
K. rotunda ‘Silver Diamonds’ MT473711_psbF	Z. zerumbet MK262726_psbF	NA	NA	NA	NA	117
K. rotunda ‘Silver Diamonds’ MT473711_psbJ	G. multiflora MT473706_psbJ	NA	NA	NA	NA	120
K. rotunda ‘Silver Diamonds’ MT473711_psbJ	K. elegans MK209002_psbJ	NA	NA	NA	NA	120
K. rotunda ‘Silver Diamonds’ MT473711_psbJ	K. galanga MK209001_psbJ	NA	NA	NA	NA	120
K. rotunda ‘Silver Diamonds’ MT473711_psbJ	Zingiber-officinale-NC-044775_psbJ	NA	NA	NA	NA	120
K. rotunda ‘Silver Diamonds’ MT473711_psbJ	Z. montanum MK262727_psbJ	NA	NA	NA	NA	120
K. rotunda ‘Silver Diamonds’ MT473711_psbJ	Z. recurvatum MT473712_psbJ	NA	NA	NA	NA	120
K. rotunda ‘Silver Diamonds’ MT473711_psbJ	Z. zerumbet MK262726_psbJ	NA	NA	NA	NA	120
K. rotunda ‘Silver Diamonds’ MT473711_psbK	G. multiflora MT473706_psbK	NA	NA	NA	NA	183
K. rotunda ‘Silver Diamonds’ MT473711_psbK	K. elegans MK209002_psbK	NA	NA	NA	NA	183
K. rotunda ‘Silver Diamonds’ MT473711_psbK	K. galanga MK209001_psbK	NA	NA	NA	NA	183
K. rotunda ‘Silver Diamonds’ MT473711_psbK	Z. recurvatum MT473712_psbK	NA	NA	NA	NA	183
K. rotunda ‘Silver Diamonds’ MT473711_psbL	G. lancangensis MT473704_psbL	NA	NA	NA	NA	114
K. rotunda ‘Silver Diamonds’ MT473711_psbL	G. multiflora MT473706_psbL	NA	NA	NA	NA	114
K. rotunda ‘Silver Diamonds’ MT473711_psbL	G. schomburgkii var. angustata MT473707_psbL	NA	NA	NA	NA	114
K. rotunda ‘Silver Diamonds’ MT473711_psbL	G. schomburgkii MK262735_psbL	NA	NA	NA	NA	114
K. rotunda ‘Silver Diamonds’ MT473711_psbL	K. elegans MK209002_psbL	NA	NA	NA	NA	114
K. rotunda ‘Silver Diamonds’ MT473711_psbL	K. galanga MK209001_psbL	NA	NA	NA	NA	114
K. rotunda ‘Silver Diamonds’ MT473711_psbL	Zingiber-officinale-NC-044775_psbL	NA	NA	NA	NA	114
K. rotunda ‘Silver Diamonds’ MT473711_psbL	Zingiber-spectabile-JX088661_psbL	NA	NA	NA	NA	114
K. rotunda ‘Silver Diamonds’ MT473711_psbL	Z. montanum MK262727_psbL	NA	NA	NA	NA	114
K. rotunda ‘Silver Diamonds’ MT473711_psbL	Z. recurvatum MT473712_psbL	NA	NA	NA	NA	114
K. rotunda ‘Silver Diamonds’ MT473711_psbM	G. marantina MT473705_psbM	NA	NA	NA	NA	102
K. rotunda ‘Silver Diamonds’ MT473711_psbM	G. multiflora MT473706_psbM	NA	NA	NA	NA	102
K. rotunda ‘Silver Diamonds’ MT473711_psbM	G. schomburgkii var. angustata MT473707_psbM	NA	NA	NA	NA	102
K. rotunda ‘Silver Diamonds’ MT473711_psbM	G. schomburgkii MK262735_psbM	NA	NA	NA	NA	102
K. rotunda ‘Silver Diamonds’ MT473711_psbM	K. elegans MK209002_psbM	NA	NA	NA	NA	102
K. rotunda ‘Silver Diamonds’ MT473711_psbM	K. galanga MK209001_psbM	NA	NA	NA	NA	102
K. rotunda ‘Silver Diamonds’ MT473711_psbM	Zingiber-officinale-NC-044775_psbM	NA	NA	NA	NA	102
K. rotunda ‘Silver Diamonds’ MT473711_psbM	Zingiber-spectabile-JX088661_psbM	NA	NA	NA	NA	102
K. rotunda ‘Silver Diamonds’ MT473711_psbM	Z. montanum MK262727_psbM	NA	NA	NA	NA	102
K. rotunda ‘Silver Diamonds’ MT473711_psbM	Z. recurvatum MT473712_psbM	NA	NA	NA	NA	102
K. rotunda ‘Silver Diamonds’ MT473711_psbM	Z. zerumbet MK262726_psbM	NA	NA	NA	NA	102
K. rotunda ‘Silver Diamonds’ MT473711_psbN	G. lancangensis MT473704_psbN	NA	NA	NA	NA	129
K. rotunda ‘Silver Diamonds’ MT473711_psbN	G. marantina MT473705_psbN	NA	NA	NA	NA	129
K. rotunda ‘Silver Diamonds’ MT473711_psbN	G. multiflora MT473706_psbN	NA	NA	NA	NA	129
K. rotunda ‘Silver Diamonds’ MT473711_psbN	G. schomburgkii var. angustata MT473707_psbN	NA	NA	NA	NA	129
K. rotunda ‘Silver Diamonds’ MT473711_psbN	G. schomburgkii MK262735_psbN	NA	NA	NA	NA	129
K. rotunda ‘Silver Diamonds’ MT473711_psbN	K. elegans MK209002_psbN	NA	NA	NA	NA	129
K. rotunda ‘Silver Diamonds’ MT473711_psbN	K. galanga MK209001_psbN	NA	NA	NA	NA	129
K. rotunda ‘Silver Diamonds’ MT473711_psbN	Zingiber-officinale-NC-044775_psbN	NA	NA	NA	NA	129
K. rotunda ‘Silver Diamonds’ MT473711_psbN	Zingiber-spectabile-JX088661_psbN	NA	NA	NA	NA	129
K. rotunda ‘Silver Diamonds’ MT473711_psbN	Z. montanum MK262727_psbN	NA	NA	NA	NA	129
K. rotunda ‘Silver Diamonds’ MT473711_psbN	Z. zerumbet MK262726_psbN	NA	NA	NA	NA	129
K. rotunda ‘Silver Diamonds’ MT473711_psbT	K. elegans MK209002_psbT	NA	NA	NA	NA	105
K. rotunda ‘Silver Diamonds’ MT473711_psbT	K. galanga MK209001_psbT	NA	NA	NA	NA	105
K. rotunda ‘Silver Diamonds’ MT473711_psbT	Zingiber-officinale-NC-044775_psbT	NA	NA	NA	NA	105
K. rotunda ‘Silver Diamonds’ MT473711_psbT	Zingiber-spectabile-JX088661_psbT	NA	NA	NA	NA	105
K. rotunda ‘Silver Diamonds’ MT473711_psbT	Z. montanum MK262727_psbT	NA	NA	NA	NA	105
K. rotunda ‘Silver Diamonds’ MT473711_psbT	Z. recurvatum MT473712_psbT	NA	NA	NA	NA	105
K. rotunda ‘Silver Diamonds’ MT473711_psbT	Z. zerumbet MK262726_psbT	NA	NA	NA	NA	105
K. rotunda ‘Silver Diamonds’ MT473711_rpl16	K. galanga MK209001_rpl16	NA	NA	NA	NA	408
K. rotunda ‘Silver Diamonds’ MT473711_rpl23	G. lancangensis MT473704_rpl23	NA	NA	NA	NA	279
K. rotunda ‘Silver Diamonds’ MT473711_rpl23	G. marantina MT473705_rpl23	NA	NA	NA	NA	279
K. rotunda ‘Silver Diamonds’ MT473711_rpl23	G. multiflora MT473706_rpl23	NA	NA	NA	NA	279
K. rotunda ‘Silver Diamonds’ MT473711_rpl23	G. schomburgkii var. angustata MT473707_rpl23	NA	NA	NA	NA	279
K. rotunda ‘Silver Diamonds’ MT473711_rpl23	G. schomburgkii MK262735_rpl23	NA	NA	NA	NA	279
K. rotunda ‘Silver Diamonds’ MT473711_rpl23	Zingiber-officinale-NC-044775_rpl23	NA	NA	NA	NA	279
K. rotunda ‘Silver Diamonds’ MT473711_rpl23	Zingiber-spectabile-JX088661_rpl23	NA	NA	NA	NA	279
K. rotunda ‘Silver Diamonds’ MT473711_rpl23	Z. montanum MK262727_rpl23	NA	NA	NA	NA	279
K. rotunda ‘Silver Diamonds’ MT473711_rpl23	Z. recurvatum MT473712_rpl23	NA	NA	NA	NA	279
K. rotunda ‘Silver Diamonds’ MT473711_rpl23	Z. zerumbet MK262726_rpl23	NA	NA	NA	NA	279
K. rotunda ‘Silver Diamonds’ MT473711_rpl2	G. lancangensis MT473704_rpl2	NA	NA	NA	NA	816
K. rotunda ‘Silver Diamonds’ MT473711_rpl2	G. marantina MT473705_rpl2	NA	NA	NA	NA	816
K. rotunda ‘Silver Diamonds’ MT473711_rpl2	G. multiflora MT473706_rpl2	NA	NA	NA	NA	816
K. rotunda ‘Silver Diamonds’ MT473711_rpl2	G. schomburgkii var. angustata MT473707_rpl2	NA	NA	NA	NA	816
K. rotunda ‘Silver Diamonds’ MT473711_rpl2	K. elegans MK209002_rpl2	NA	NA	NA	NA	816
K. rotunda ‘Silver Diamonds’ MT473711_rpl2	Z. recurvatum MT473712_rpl2	NA	NA	NA	NA	816
K. rotunda ‘Silver Diamonds’ MT473711_rpl32	K. galanga MK209001_rpl32	NA	NA	NA	NA	171
K. rotunda ‘Silver Diamonds’ MT473711_rpl36	K. galanga MK209001_rpl36	NA	NA	NA	NA	111
K. rotunda ‘Silver Diamonds’ MT473711_rpl36	Z. montanum MK262727_rpl36	NA	NA	NA	NA	111
K. rotunda ‘Silver Diamonds’ MT473711_rpl36	Z. recurvatum MT473712_rpl36	NA	NA	NA	NA	111
K. rotunda ‘Silver Diamonds’ MT473711_rps12	G. lancangensis MT473704_rps12	NA	NA	NA	NA	369
K. rotunda ‘Silver Diamonds’ MT473711_rps12	G. marantina MT473705_rps12	NA	NA	NA	NA	369
K. rotunda ‘Silver Diamonds’ MT473711_rps12	G. multiflora MT473706_rps12	NA	NA	NA	NA	369
K. rotunda ‘Silver Diamonds’ MT473711_rps12	G. schomburgkii var. angustata MT473707_rps12	NA	NA	NA	NA	369
K. rotunda ‘Silver Diamonds’ MT473711_rps12	G. schomburgkii MK262735_rps12	NA	NA	NA	NA	369
K. rotunda ‘Silver Diamonds’ MT473711_rps12	K. elegans MK209002_rps12	NA	NA	NA	NA	369
K. rotunda ‘Silver Diamonds’ MT473711_rps12	K. galanga MK209001_rps12	NA	NA	NA	NA	369
K. rotunda ‘Silver Diamonds’ MT473711_rps12	Z. recurvatum MT473712_rps12	NA	NA	NA	NA	369
K. rotunda ‘Silver Diamonds’ MT473711_rps12	Z. zerumbet MK262726_rps12	NA	NA	NA	NA	369
K. rotunda ‘Silver Diamonds’ MT473711_rps14	G. marantina MT473705_rps14	NA	NA	NA	NA	300
K. rotunda ‘Silver Diamonds’ MT473711_rps14	G. multiflora MT473706_rps14	NA	NA	NA	NA	300
K. rotunda ‘Silver Diamonds’ MT473711_rps14	G. schomburgkii var. angustata MT473707_rps14	NA	NA	NA	NA	300
K. rotunda ‘Silver Diamonds’ MT473711_rps14	G. schomburgkii MK262735_rps14	NA	NA	NA	NA	300
K. rotunda ‘Silver Diamonds’ MT473711_rps14	K. elegans MK209002_rps14	NA	NA	NA	NA	300
K. rotunda ‘Silver Diamonds’ MT473711_rps14	K. galanga MK209001_rps14	NA	NA	NA	NA	300
K. rotunda ‘Silver Diamonds’ MT473711_rps14	Zingiber-spectabile-JX088661_rps14	NA	NA	NA	NA	300
K. rotunda ‘Silver Diamonds’ MT473711_rps16	K. elegans MK209002_rps16	NA	NA	NA	NA	249
K. rotunda ‘Silver Diamonds’ MT473711_rps16	Z. montanum MK262727_rps16	NA	NA	NA	NA	249
K. rotunda ‘Silver Diamonds’ MT473711_rps16	Z. recurvatum MT473712_rps16	NA	NA	NA	NA	249
K. rotunda ‘Silver Diamonds’ MT473711_rps16	Z. zerumbet MK262726_rps16	NA	NA	NA	NA	249
K. rotunda ‘Silver Diamonds’ MT473711_rps19	K. elegans MK209002_rps19	NA	NA	NA	NA	276
K. rotunda ‘Silver Diamonds’ MT473711_rps19	K. galanga MK209001_rps19	NA	NA	NA	NA	276
K. rotunda ‘Silver Diamonds’ MT473711_rps19	Z. montanum MK262727_rps19	NA	NA	NA	NA	276
K. rotunda ‘Silver Diamonds’ MT473711_rps19	Z. zerumbet MK262726_rps19	NA	NA	NA	NA	276
K. rotunda ‘Silver Diamonds’ MT473711_rps7	G. lancangensis MT473704_rps7	NA	NA	NA	NA	465
K. rotunda ‘Silver Diamonds’ MT473711_rps7	G. marantina MT473705_rps7	NA	NA	NA	NA	465
K. rotunda ‘Silver Diamonds’ MT473711_rps7	G. multiflora MT473706_rps7	NA	NA	NA	NA	465
K. rotunda ‘Silver Diamonds’ MT473711_rps7	G. schomburgkii var. angustata MT473707_rps7	NA	NA	NA	NA	465
K. rotunda ‘Silver Diamonds’ MT473711_rps7	G. schomburgkii MK262735_rps7	NA	NA	NA	NA	465
K. rotunda ‘Silver Diamonds’ MT473711_rps7	K. elegans MK209002_rps7	NA	NA	NA	NA	465
K. rotunda ‘Silver Diamonds’ MT473711_rps7	K. galanga MK209001_rps7	NA	NA	NA	NA	465
K. rotunda ‘Silver Diamonds’ MT473711_rps7	Zingiber-officinale-NC-044775_rps7	NA	NA	NA	NA	465
K. rotunda ‘Silver Diamonds’ MT473711_rps7	Zingiber-spectabile-JX088661_rps7	NA	NA	NA	NA	465
K. rotunda ‘Silver Diamonds’ MT473711_rps7	Z. recurvatum MT473712_rps7	NA	NA	NA	NA	465
K. rotunda ‘Silver Diamonds’ MT473711_rps8	K. galanga MK209001_rps8	NA	NA	NA	NA	396
K. galanga MK209001_atpE	K. elegans MK209002_atpE	NA	NA	NA	NA	405
K. galanga MK209001_atpE	Zingiber-spectabile-JX088661_atpE	NA	NA	NA	NA	405
K. galanga MK209001_atpE	Z. montanum MK262727_atpE	NA	NA	NA	NA	405
K. galanga MK209001_atpE	Z. zerumbet MK262726_atpE	NA	NA	NA	NA	405
K. galanga MK209001_atpH	G. lancangensis MT473704_atpH	NA	NA	NA	NA	243
K. galanga MK209001_atpH	G. marantina MT473705_atpH	NA	NA	NA	NA	243
K. galanga MK209001_atpH	G. multiflora MT473706_atpH	NA	NA	NA	NA	243
K. galanga MK209001_atpH	G. schomburgkii var. angustata MT473707_atpH	NA	NA	NA	NA	243
K. galanga MK209001_atpH	G. schomburgkii MK262735_atpH	NA	NA	NA	NA	243
K. galanga MK209001_atpH	K. elegans MK209002_atpH	NA	NA	NA	NA	243
K. galanga MK209001_atpH	Zingiber-officinale-NC-044775_atpH	NA	NA	NA	NA	243
K. galanga MK209001_atpH	Zingiber-spectabile-JX088661_atpH	NA	NA	NA	NA	243
K. galanga MK209001_atpH	Z. montanum MK262727_atpH	NA	NA	NA	NA	243
K. galanga MK209001_atpH	Z. recurvatum MT473712_atpH	NA	NA	NA	NA	243
K. galanga MK209001_atpH	Z. zerumbet MK262726_atpH	NA	NA	NA	NA	243
K. galanga MK209001_infA	G. marantina MT473705_infA	NA	NA	NA	NA	231
K. galanga MK209001_infA	K. elegans MK209002_infA	NA	NA	NA	NA	231
K. galanga MK209001_ndhB	K. elegans MK209002_ndhB	NA	NA	NA	NA	1530
K. galanga MK209001_ndhJ	K. elegans MK209002_ndhJ	NA	NA	NA	NA	477
K. galanga MK209001_petG	G. multiflora MT473706_petG	NA	NA	NA	NA	111
K. galanga MK209001_petG	K. elegans MK209002_petG	NA	NA	NA	NA	111
K. galanga MK209001_petG	Zingiber-officinale-NC-044775_petG	NA	NA	NA	NA	111
K. galanga MK209001_petG	Zingiber-spectabile-JX088661_petG	NA	NA	NA	NA	111
K. galanga MK209001_petG	Z. montanum MK262727_petG	NA	NA	NA	NA	111
K. galanga MK209001_petG	Z. recurvatum MT473712_petG	NA	NA	NA	NA	111
K. galanga MK209001_petG	Z. zerumbet MK262726_petG	NA	NA	NA	NA	111
K. galanga MK209001_petL	K. elegans MK209002_petL	NA	NA	NA	NA	93
K. galanga MK209001_petN	G. lancangensis MT473704_petN	NA	NA	NA	NA	87
K. galanga MK209001_petN	G. marantina MT473705_petN	NA	NA	NA	NA	87
K. galanga MK209001_petN	G. multiflora MT473706_petN	NA	NA	NA	NA	87
K. galanga MK209001_petN	G. schomburgkii var. angustata MT473707_petN	NA	NA	NA	NA	87
K. galanga MK209001_petN	G. schomburgkii MK262735_petN	NA	NA	NA	NA	87
K. galanga MK209001_petN	K. elegans MK209002_petN	NA	NA	NA	NA	87
K. galanga MK209001_psaC	G. marantina MT473705_psaC	NA	NA	NA	NA	243
K. galanga MK209001_psaC	G. multiflora MT473706_psaC	NA	NA	NA	NA	243
K. galanga MK209001_psaC	G. schomburgkii var. angustata MT473707_psaC	NA	NA	NA	NA	243
K. galanga MK209001_psaC	G. schomburgkii MK262735_psaC	NA	NA	NA	NA	243
K. galanga MK209001_psaC	Z. recurvatum MT473712_psaC	NA	NA	NA	NA	243
K. galanga MK209001_psaI	G. lancangensis MT473704_psaI	NA	NA	NA	NA	108
K. galanga MK209001_psaI	G. marantina MT473705_psaI	NA	NA	NA	NA	108
K. galanga MK209001_psaI	G. multiflora MT473706_psaI	NA	NA	NA	NA	108
K. galanga MK209001_psaI	G. schomburgkii var. angustata MT473707_psaI	NA	NA	NA	NA	108
K. galanga MK209001_psaI	G. schomburgkii MK262735_psaI	NA	NA	NA	NA	108
K. galanga MK209001_psaI	K. elegans MK209002_psaI	NA	NA	NA	NA	108
K. galanga MK209001_psaI	Zingiber-officinale-NC-044775_psaI	NA	NA	NA	NA	108
K. galanga MK209001_psaI	Zingiber-spectabile-JX088661_psaI	NA	NA	NA	NA	108
K. galanga MK209001_psaI	Z. montanum MK262727_psaI	NA	NA	NA	NA	108
K. galanga MK209001_psaI	Z. recurvatum MT473712_psaI	NA	NA	NA	NA	108
K. galanga MK209001_psaI	Z. zerumbet MK262726_psaI	NA	NA	NA	NA	108
K. galanga MK209001_psaJ	G. multiflora MT473706_psaJ	NA	NA	NA	NA	126
K. galanga MK209001_psaJ	G. schomburgkii var. angustata MT473707_psaJ	NA	NA	NA	NA	126
K. galanga MK209001_psaJ	G. schomburgkii MK262735_psaJ	NA	NA	NA	NA	126
K. galanga MK209001_psaJ	K. elegans MK209002_psaJ	NA	NA	NA	NA	126
K. galanga MK209001_psaJ	Zingiber-officinale-NC-044775_psaJ	NA	NA	NA	NA	126
K. galanga MK209001_psaJ	Z. montanum MK262727_psaJ	NA	NA	NA	NA	126
K. galanga MK209001_psaJ	Z. recurvatum MT473712_psaJ	NA	NA	NA	NA	126
K. galanga MK209001_psbE	G. marantina MT473705_psbE	NA	NA	NA	NA	249
K. galanga MK209001_psbE	G. multiflora MT473706_psbE	NA	NA	NA	NA	249
K. galanga MK209001_psbE	G. schomburgkii var. angustata MT473707_psbE	NA	NA	NA	NA	249
K. galanga MK209001_psbE	G. schomburgkii MK262735_psbE	NA	NA	NA	NA	249
K. galanga MK209001_psbE	K. elegans MK209002_psbE	NA	NA	NA	NA	249
K. galanga MK209001_psbF	G. lancangensis MT473704_psbF	NA	NA	NA	NA	117
K. galanga MK209001_psbF	G. marantina MT473705_psbF	NA	NA	NA	NA	117
K. galanga MK209001_psbF	G. multiflora MT473706_psbF	NA	NA	NA	NA	117
K. galanga MK209001_psbF	G. schomburgkii var. angustata MT473707_psbF	NA	NA	NA	NA	117
K. galanga MK209001_psbF	G. schomburgkii MK262735_psbF	NA	NA	NA	NA	117
K. galanga MK209001_psbF	K. elegans MK209002_psbF	NA	NA	NA	NA	117
K. galanga MK209001_psbF	Zingiber-officinale-NC-044775_psbF	NA	NA	NA	NA	117
K. galanga MK209001_psbF	Zingiber-spectabile-JX088661_psbF	NA	NA	NA	NA	117
K. galanga MK209001_psbF	Z. montanum MK262727_psbF	NA	NA	NA	NA	117
K. galanga MK209001_psbF	Z. recurvatum MT473712_psbF	NA	NA	NA	NA	117
K. galanga MK209001_psbF	Z. zerumbet MK262726_psbF	NA	NA	NA	NA	117
K. galanga MK209001_psbI	G. lancangensis MT473704_psbI	NA	NA	NA	NA	108
K. galanga MK209001_psbI	G. marantina MT473705_psbI	NA	NA	NA	NA	108
K. galanga MK209001_psbI	G. multiflora MT473706_psbI	NA	NA	NA	NA	108
K. galanga MK209001_psbI	G. schomburgkii var. angustata MT473707_psbI	NA	NA	NA	NA	108
K. galanga MK209001_psbI	G. schomburgkii MK262735_psbI	NA	NA	NA	NA	108
K. galanga MK209001_psbI	K. elegans MK209002_psbI	NA	NA	NA	NA	108
K. galanga MK209001_psbI	Zingiber-officinale-NC-044775_psbI	NA	NA	NA	NA	108
K. galanga MK209001_psbI	Zingiber-spectabile-JX088661_psbI	NA	NA	NA	NA	108
K. galanga MK209001_psbI	Z. montanum MK262727_psbI	NA	NA	NA	NA	108
K. galanga MK209001_psbI	Z. recurvatum MT473712_psbI	NA	NA	NA	NA	108
K. galanga MK209001_psbI	Z. zerumbet MK262726_psbI	NA	NA	NA	NA	108
K. galanga MK209001_psbJ	G. multiflora MT473706_psbJ	NA	NA	NA	NA	120
K. galanga MK209001_psbJ	K. elegans MK209002_psbJ	NA	NA	NA	NA	120
K. galanga MK209001_psbJ	Zingiber-officinale-NC-044775_psbJ	NA	NA	NA	NA	120
K. galanga MK209001_psbJ	Z. montanum MK262727_psbJ	NA	NA	NA	NA	120
K. galanga MK209001_psbJ	Z. recurvatum MT473712_psbJ	NA	NA	NA	NA	120
K. galanga MK209001_psbJ	Z. zerumbet MK262726_psbJ	NA	NA	NA	NA	120
K. galanga MK209001_psbK	G. multiflora MT473706_psbK	NA	NA	NA	NA	183
K. galanga MK209001_psbK	K. elegans MK209002_psbK	NA	NA	NA	NA	183
K. galanga MK209001_psbK	Z. recurvatum MT473712_psbK	NA	NA	NA	NA	183
K. galanga MK209001_psbL	G. lancangensis MT473704_psbL	NA	NA	NA	NA	114
K. galanga MK209001_psbL	G. multiflora MT473706_psbL	NA	NA	NA	NA	114
K. galanga MK209001_psbL	G. schomburgkii var. angustata MT473707_psbL	NA	NA	NA	NA	114
K. galanga MK209001_psbL	G. schomburgkii MK262735_psbL	NA	NA	NA	NA	114
K. galanga MK209001_psbL	K. elegans MK209002_psbL	NA	NA	NA	NA	114
K. galanga MK209001_psbL	Zingiber-officinale-NC-044775_psbL	NA	NA	NA	NA	114
K. galanga MK209001_psbL	Zingiber-spectabile-JX088661_psbL	NA	NA	NA	NA	114
K. galanga MK209001_psbL	Z. montanum MK262727_psbL	NA	NA	NA	NA	114
K. galanga MK209001_psbL	Z. recurvatum MT473712_psbL	NA	NA	NA	NA	114
K. galanga MK209001_psbM	G. marantina MT473705_psbM	NA	NA	NA	NA	102
K. galanga MK209001_psbM	G. multiflora MT473706_psbM	NA	NA	NA	NA	102
K. galanga MK209001_psbM	G. schomburgkii var. angustata MT473707_psbM	NA	NA	NA	NA	102
K. galanga MK209001_psbM	G. schomburgkii MK262735_psbM	NA	NA	NA	NA	102
K. galanga MK209001_psbM	K. elegans MK209002_psbM	NA	NA	NA	NA	102
K. galanga MK209001_psbM	Zingiber-officinale-NC-044775_psbM	NA	NA	NA	NA	102
K. galanga MK209001_psbM	Zingiber-spectabile-JX088661_psbM	NA	NA	NA	NA	102
K. galanga MK209001_psbM	Z. montanum MK262727_psbM	NA	NA	NA	NA	102
K. galanga MK209001_psbM	Z. recurvatum MT473712_psbM	NA	NA	NA	NA	102
K. galanga MK209001_psbM	Z. zerumbet MK262726_psbM	NA	NA	NA	NA	102
K. galanga MK209001_psbN	G. lancangensis MT473704_psbN	NA	NA	NA	NA	129
K. galanga MK209001_psbN	G. marantina MT473705_psbN	NA	NA	NA	NA	129
K. galanga MK209001_psbN	G. multiflora MT473706_psbN	NA	NA	NA	NA	129
K. galanga MK209001_psbN	G. schomburgkii var. angustata MT473707_psbN	NA	NA	NA	NA	129
K. galanga MK209001_psbN	G. schomburgkii MK262735_psbN	NA	NA	NA	NA	129
K. galanga MK209001_psbN	K. elegans MK209002_psbN	NA	NA	NA	NA	129
K. galanga MK209001_psbN	Zingiber-officinale-NC-044775_psbN	NA	NA	NA	NA	129
K. galanga MK209001_psbN	Zingiber-spectabile-JX088661_psbN	NA	NA	NA	NA	129
K. galanga MK209001_psbN	Z. montanum MK262727_psbN	NA	NA	NA	NA	129
K. galanga MK209001_psbN	Z. zerumbet MK262726_psbN	NA	NA	NA	NA	129
K. galanga MK209001_psbT	K. elegans MK209002_psbT	NA	NA	NA	NA	105
K. galanga MK209001_psbT	Zingiber-officinale-NC-044775_psbT	NA	NA	NA	NA	105
K. galanga MK209001_psbT	Zingiber-spectabile-JX088661_psbT	NA	NA	NA	NA	105
K. galanga MK209001_psbT	Z. montanum MK262727_psbT	NA	NA	NA	NA	105
K. galanga MK209001_psbT	Z. recurvatum MT473712_psbT	NA	NA	NA	NA	105
K. galanga MK209001_psbT	Z. zerumbet MK262726_psbT	NA	NA	NA	NA	105
K. galanga MK209001_rpl20	K. elegans MK209002_rpl20	NA	NA	NA	NA	426
K. galanga MK209001_rpl22	K. elegans MK209002_rpl22	NA	NA	NA	NA	327
K. galanga MK209001_rpl23	K. elegans MK209002_rpl23	NA	NA	NA	NA	279
K. galanga MK209001_rpl2	G. schomburgkii MK262735_rpl2	NA	NA	NA	NA	825
K. galanga MK209001_rpl2	Z. montanum MK262727_rpl2	NA	NA	NA	NA	825
K. galanga MK209001_rpl2	Z. zerumbet MK262726_rpl2	NA	NA	NA	NA	825
K. galanga MK209001_rpl36	Z. montanum MK262727_rpl36	NA	NA	NA	NA	111
K. galanga MK209001_rpl36	Z. recurvatum MT473712_rpl36	NA	NA	NA	NA	111
K. galanga MK209001_rps12	G. lancangensis MT473704_rps12	NA	NA	NA	NA	369
K. galanga MK209001_rps12	G. marantina MT473705_rps12	NA	NA	NA	NA	369
K. galanga MK209001_rps12	G. multiflora MT473706_rps12	NA	NA	NA	NA	369
K. galanga MK209001_rps12	G. schomburgkii var. angustata MT473707_rps12	NA	NA	NA	NA	369
K. galanga MK209001_rps12	G. schomburgkii MK262735_rps12	NA	NA	NA	NA	369
K. galanga MK209001_rps12	K. elegans MK209002_rps12	NA	NA	NA	NA	369
K. galanga MK209001_rps12	Z. recurvatum MT473712_rps12	NA	NA	NA	NA	369
K. galanga MK209001_rps12	Z. zerumbet MK262726_rps12	NA	NA	NA	NA	369
K. galanga MK209001_rps14	G. marantina MT473705_rps14	NA	NA	NA	NA	300
K. galanga MK209001_rps14	G. multiflora MT473706_rps14	NA	NA	NA	NA	300
K. galanga MK209001_rps14	G. schomburgkii var. angustata MT473707_rps14	NA	NA	NA	NA	300
K. galanga MK209001_rps14	G. schomburgkii MK262735_rps14	NA	NA	NA	NA	300
K. galanga MK209001_rps14	K. elegans MK209002_rps14	NA	NA	NA	NA	300
K. galanga MK209001_rps14	Zingiber-spectabile-JX088661_rps14	NA	NA	NA	NA	300
K. galanga MK209001_rps15	K. elegans MK209002_rps15	NA	NA	NA	NA	270
K. galanga MK209001_rps15	Z. montanum MK262727_rps15	NA	NA	NA	NA	270
K. galanga MK209001_rps15	Z. recurvatum MT473712_rps15	NA	NA	NA	NA	270
K. galanga MK209001_rps15	Z. zerumbet MK262726_rps15	NA	NA	NA	NA	270
K. galanga MK209001_rps18	K. elegans MK209002_rps18	NA	NA	NA	NA	333
K. galanga MK209001_rps19	K. elegans MK209002_rps19	NA	NA	NA	NA	276
K. galanga MK209001_rps19	Z. montanum MK262727_rps19	NA	NA	NA	NA	276
K. galanga MK209001_rps19	Z. zerumbet MK262726_rps19	NA	NA	NA	NA	276
K. galanga MK209001_rps7	G. lancangensis MT473704_rps7	NA	NA	NA	NA	465
K. galanga MK209001_rps7	G. marantina MT473705_rps7	NA	NA	NA	NA	465
K. galanga MK209001_rps7	G. multiflora MT473706_rps7	NA	NA	NA	NA	465
K. galanga MK209001_rps7	G. schomburgkii var. angustata MT473707_rps7	NA	NA	NA	NA	465
K. galanga MK209001_rps7	G. schomburgkii MK262735_rps7	NA	NA	NA	NA	465
K. galanga MK209001_rps7	K. elegans MK209002_rps7	NA	NA	NA	NA	465
K. galanga MK209001_rps7	Zingiber-officinale-NC-044775_rps7	NA	NA	NA	NA	465
K. galanga MK209001_rps7	Zingiber-spectabile-JX088661_rps7	NA	NA	NA	NA	465
K. galanga MK209001_rps7	Z. recurvatum MT473712_rps7	NA	NA	NA	NA	465
K. elegans MK2090022_atpE	Zingiber-spectabile-JX088661_atpE	NA	NA	NA	NA	405
K. elegans MK2090022_atpE	Z. montanum MK262727_atpE	NA	NA	NA	NA	405
K. elegans MK2090022_atpE	Z. zerumbet MK262726_atpE	NA	NA	NA	NA	405
K. elegans MK2090022_atpH	G. lancangensis MT473704_atpH	NA	NA	NA	NA	243
K. elegans MK2090022_atpH	G. marantina MT473705_atpH	NA	NA	NA	NA	243
K. elegans MK2090022_atpH	G. multiflora MT473706_atpH	NA	NA	NA	NA	243
K. elegans MK2090022_atpH	G. schomburgkii var. angustata MT473707_atpH	NA	NA	NA	NA	243
K. elegans MK2090022_atpH	G. schomburgkii MK262735_atpH	NA	NA	NA	NA	243
K. elegans MK2090022_atpH	Zingiber-officinale-NC-044775_atpH	NA	NA	NA	NA	243
K. elegans MK2090022_atpH	Zingiber-spectabile-JX088661_atpH	NA	NA	NA	NA	243
K. elegans MK2090022_atpH	Z. montanum MK262727_atpH	NA	NA	NA	NA	243
K. elegans MK2090022_atpH	Z. recurvatum MT473712_atpH	NA	NA	NA	NA	243
K. elegans MK2090022_atpH	Z. zerumbet MK262726_atpH	NA	NA	NA	NA	243
K. elegans MK2090022_infA	G. marantina MT473705_infA	NA	NA	NA	NA	231
K. elegans MK2090022_ndhB	Zingiber-officinale-NC-044775_ndhB	NA	NA	NA	NA	1530
K. elegans MK2090022_ndhB	Z. montanum MK262727_ndhB	NA	NA	NA	NA	1530
K. elegans MK2090022_petG	G. multiflora MT473706_petG	NA	NA	NA	NA	111
K. elegans MK2090022_petG	Zingiber-officinale-NC-044775_petG	NA	NA	NA	NA	111
K. elegans MK2090022_petG	Zingiber-spectabile-JX088661_petG	NA	NA	NA	NA	111
K. elegans MK2090022_petG	Z. montanum MK262727_petG	NA	NA	NA	NA	111
K. elegans MK2090022_petG	Z. recurvatum MT473712_petG	NA	NA	NA	NA	111
K. elegans MK2090022_petG	Z. zerumbet MK262726_petG	NA	NA	NA	NA	111
K. elegans MK2090022_petN	G. lancangensis MT473704_petN	NA	NA	NA	NA	87
K. elegans MK2090022_petN	G. marantina MT473705_petN	NA	NA	NA	NA	87
K. elegans MK2090022_petN	G. multiflora MT473706_petN	NA	NA	NA	NA	87
K. elegans MK2090022_petN	G. schomburgkii var. angustata MT473707_petN	NA	NA	NA	NA	87
K. elegans MK2090022_petN	G. schomburgkii MK262735_petN	NA	NA	NA	NA	87
K. elegans MK2090022_psaI	G. lancangensis MT473704_psaI	NA	NA	NA	NA	108
K. elegans MK2090022_psaI	G. marantina MT473705_psaI	NA	NA	NA	NA	108
K. elegans MK2090022_psaI	G. multiflora MT473706_psaI	NA	NA	NA	NA	108
K. elegans MK2090022_psaI	G. schomburgkii var. angustata MT473707_psaI	NA	NA	NA	NA	108
K. elegans MK2090022_psaI	G. schomburgkii MK262735_psaI	NA	NA	NA	NA	108
K. elegans MK2090022_psaI	Zingiber-officinale-NC-044775_psaI	NA	NA	NA	NA	108
K. elegans MK2090022_psaI	Zingiber-spectabile-JX088661_psaI	NA	NA	NA	NA	108
K. elegans MK2090022_psaI	Z. montanum MK262727_psaI	NA	NA	NA	NA	108
K. elegans MK2090022_psaI	Z. recurvatum MT473712_psaI	NA	NA	NA	NA	108
K. elegans MK2090022_psaI	Z. zerumbet MK262726_psaI	NA	NA	NA	NA	108
K. elegans MK2090022_psaJ	G. multiflora MT473706_psaJ	NA	NA	NA	NA	126
K. elegans MK2090022_psaJ	G. schomburgkii var. angustata MT473707_psaJ	NA	NA	NA	NA	126
K. elegans MK2090022_psaJ	G. schomburgkii MK262735_psaJ	NA	NA	NA	NA	126
K. elegans MK2090022_psaJ	Zingiber-officinale-NC-044775_psaJ	NA	NA	NA	NA	126
K. elegans MK2090022_psaJ	Z. montanum MK262727_psaJ	NA	NA	NA	NA	126
K. elegans MK2090022_psaJ	Z. recurvatum MT473712_psaJ	NA	NA	NA	NA	126
K. elegans MK2090022_psbE	G. marantina MT473705_psbE	NA	NA	NA	NA	249
K. elegans MK2090022_psbE	G. multiflora MT473706_psbE	NA	NA	NA	NA	249
K. elegans MK2090022_psbE	G. schomburgkii var. angustata MT473707_psbE	NA	NA	NA	NA	249
K. elegans MK2090022_psbE	G. schomburgkii MK262735_psbE	NA	NA	NA	NA	249
K. elegans MK2090022_psbF	G. lancangensis MT473704_psbF	NA	NA	NA	NA	117
K. elegans MK2090022_psbF	G. marantina MT473705_psbF	NA	NA	NA	NA	117
K. elegans MK2090022_psbF	G. multiflora MT473706_psbF	NA	NA	NA	NA	117
K. elegans MK2090022_psbF	G. schomburgkii var. angustata MT473707_psbF	NA	NA	NA	NA	117
K. elegans MK2090022_psbF	G. schomburgkii MK262735_psbF	NA	NA	NA	NA	117
K. elegans MK2090022_psbF	Zingiber-officinale-NC-044775_psbF	NA	NA	NA	NA	117
K. elegans MK2090022_psbF	Zingiber-spectabile-JX088661_psbF	NA	NA	NA	NA	117
K. elegans MK2090022_psbF	Z. montanum MK262727_psbF	NA	NA	NA	NA	117
K. elegans MK2090022_psbF	Z. recurvatum MT473712_psbF	NA	NA	NA	NA	117
K. elegans MK2090022_psbF	Z. zerumbet MK262726_psbF	NA	NA	NA	NA	117
K. elegans MK2090022_psbI	G. lancangensis MT473704_psbI	NA	NA	NA	NA	108
K. elegans MK2090022_psbI	G. marantina MT473705_psbI	NA	NA	NA	NA	108
K. elegans MK2090022_psbI	G. multiflora MT473706_psbI	NA	NA	NA	NA	108
K. elegans MK2090022_psbI	G. schomburgkii var. angustata MT473707_psbI	NA	NA	NA	NA	108
K. elegans MK2090022_psbI	G. schomburgkii MK262735_psbI	NA	NA	NA	NA	108
K. elegans MK2090022_psbI	Zingiber-officinale-NC-044775_psbI	NA	NA	NA	NA	108
K. elegans MK2090022_psbI	Zingiber-spectabile-JX088661_psbI	NA	NA	NA	NA	108
K. elegans MK2090022_psbI	Z. montanum MK262727_psbI	NA	NA	NA	NA	108
K. elegans MK2090022_psbI	Z. recurvatum MT473712_psbI	NA	NA	NA	NA	108
K. elegans MK2090022_psbI	Z. zerumbet MK262726_psbI	NA	NA	NA	NA	108
K. elegans MK2090022_psbJ	G. multiflora MT473706_psbJ	NA	NA	NA	NA	120
K. elegans MK2090022_psbJ	Zingiber-officinale-NC-044775_psbJ	NA	NA	NA	NA	120
K. elegans MK2090022_psbJ	Z. montanum MK262727_psbJ	NA	NA	NA	NA	120
K. elegans MK2090022_psbJ	Z. recurvatum MT473712_psbJ	NA	NA	NA	NA	120
K. elegans MK2090022_psbJ	Z. zerumbet MK262726_psbJ	NA	NA	NA	NA	120
K. elegans MK2090022_psbK	G. multiflora MT473706_psbK	NA	NA	NA	NA	183
K. elegans MK2090022_psbK	Z. recurvatum MT473712_psbK	NA	NA	NA	NA	183
K. elegans MK2090022_psbL	G. lancangensis MT473704_psbL	NA	NA	NA	NA	114
K. elegans MK2090022_psbL	G. multiflora MT473706_psbL	NA	NA	NA	NA	114
K. elegans MK2090022_psbL	G. schomburgkii var. angustata MT473707_psbL	NA	NA	NA	NA	114
K. elegans MK2090022_psbL	G. schomburgkii MK262735_psbL	NA	NA	NA	NA	114
K. elegans MK2090022_psbL	Zingiber-officinale-NC-044775_psbL	NA	NA	NA	NA	114
K. elegans MK2090022_psbL	Zingiber-spectabile-JX088661_psbL	NA	NA	NA	NA	114
K. elegans MK2090022_psbL	Z. montanum MK262727_psbL	NA	NA	NA	NA	114
K. elegans MK2090022_psbL	Z. recurvatum MT473712_psbL	NA	NA	NA	NA	114
K. elegans MK2090022_psbM	G. marantina MT473705_psbM	NA	NA	NA	NA	102
K. elegans MK2090022_psbM	G. multiflora MT473706_psbM	NA	NA	NA	NA	102
K. elegans MK2090022_psbM	G. schomburgkii var. angustata MT473707_psbM	NA	NA	NA	NA	102
K. elegans MK2090022_psbM	G. schomburgkii MK262735_psbM	NA	NA	NA	NA	102
K. elegans MK2090022_psbM	Zingiber-officinale-NC-044775_psbM	NA	NA	NA	NA	102
K. elegans MK2090022_psbM	Zingiber-spectabile-JX088661_psbM	NA	NA	NA	NA	102
K. elegans MK2090022_psbM	Z. montanum MK262727_psbM	NA	NA	NA	NA	102
K. elegans MK2090022_psbM	Z. recurvatum MT473712_psbM	NA	NA	NA	NA	102
K. elegans MK2090022_psbM	Z. zerumbet MK262726_psbM	NA	NA	NA	NA	102
K. elegans MK2090022_psbN	G. lancangensis MT473704_psbN	NA	NA	NA	NA	129
K. elegans MK2090022_psbN	G. marantina MT473705_psbN	NA	NA	NA	NA	129
K. elegans MK2090022_psbN	G. multiflora MT473706_psbN	NA	NA	NA	NA	129
K. elegans MK2090022_psbN	G. schomburgkii var. angustata MT473707_psbN	NA	NA	NA	NA	129
K. elegans MK2090022_psbN	G. schomburgkii MK262735_psbN	NA	NA	NA	NA	129
K. elegans MK2090022_psbN	Zingiber-officinale-NC-044775_psbN	NA	NA	NA	NA	129
K. elegans MK2090022_psbN	Zingiber-spectabile-JX088661_psbN	NA	NA	NA	NA	129
K. elegans MK2090022_psbN	Z. montanum MK262727_psbN	NA	NA	NA	NA	129
K. elegans MK2090022_psbN	Z. zerumbet MK262726_psbN	NA	NA	NA	NA	129
K. elegans MK2090022_psbT	Zingiber-officinale-NC-044775_psbT	NA	NA	NA	NA	105
K. elegans MK2090022_psbT	Zingiber-spectabile-JX088661_psbT	NA	NA	NA	NA	105
K. elegans MK2090022_psbT	Z. montanum MK262727_psbT	NA	NA	NA	NA	105
K. elegans MK2090022_psbT	Z. recurvatum MT473712_psbT	NA	NA	NA	NA	105
K. elegans MK2090022_psbT	Z. zerumbet MK262726_psbT	NA	NA	NA	NA	105
K. elegans MK2090022_rpl2	G. lancangensis MT473704_rpl2	NA	NA	NA	NA	816
K. elegans MK2090022_rpl2	G. marantina MT473705_rpl2	NA	NA	NA	NA	816
K. elegans MK2090022_rpl2	G. multiflora MT473706_rpl2	NA	NA	NA	NA	816
K. elegans MK2090022_rpl2	G. schomburgkii var. angustata MT473707_rpl2	NA	NA	NA	NA	816
K. elegans MK2090022_rpl2	Z. recurvatum MT473712_rpl2	NA	NA	NA	NA	816
K. elegans MK2090022_rps12	G. lancangensis MT473704_rps12	NA	NA	NA	NA	369
K. elegans MK2090022_rps12	G. marantina MT473705_rps12	NA	NA	NA	NA	369
K. elegans MK2090022_rps12	G. multiflora MT473706_rps12	NA	NA	NA	NA	369
K. elegans MK2090022_rps12	G. schomburgkii var. angustata MT473707_rps12	NA	NA	NA	NA	369
K. elegans MK2090022_rps12	G. schomburgkii MK262735_rps12	NA	NA	NA	NA	369
K. elegans MK2090022_rps12	Z. recurvatum MT473712_rps12	NA	NA	NA	NA	369
K. elegans MK2090022_rps12	Z. zerumbet MK262726_rps12	NA	NA	NA	NA	369
K. elegans MK2090022_rps14	G. marantina MT473705_rps14	NA	NA	NA	NA	300
K. elegans MK2090022_rps14	G. multiflora MT473706_rps14	NA	NA	NA	NA	300
K. elegans MK2090022_rps14	G. schomburgkii var. angustata MT473707_rps14	NA	NA	NA	NA	300
K. elegans MK2090022_rps14	G. schomburgkii MK262735_rps14	NA	NA	NA	NA	300
K. elegans MK2090022_rps14	Zingiber-spectabile-JX088661_rps14	NA	NA	NA	NA	300
K. elegans MK2090022_rps15	Z. montanum MK262727_rps15	NA	NA	NA	NA	270
K. elegans MK2090022_rps15	Z. recurvatum MT473712_rps15	NA	NA	NA	NA	270
K. elegans MK2090022_rps15	Z. zerumbet MK262726_rps15	NA	NA	NA	NA	270
K. elegans MK2090022_rps16	Z. montanum MK262727_rps16	NA	NA	NA	NA	249
K. elegans MK2090022_rps16	Z. recurvatum MT473712_rps16	NA	NA	NA	NA	249
K. elegans MK2090022_rps16	Z. zerumbet MK262726_rps16	NA	NA	NA	NA	249
K. elegans MK2090022_rps19	Z. montanum MK262727_rps19	NA	NA	NA	NA	276
K. elegans MK2090022_rps19	Z. zerumbet MK262726_rps19	NA	NA	NA	NA	276
K. elegans MK2090022_rps7	G. lancangensis MT473704_rps7	NA	NA	NA	NA	465
K. elegans MK2090022_rps7	G. marantina MT473705_rps7	NA	NA	NA	NA	465
K. elegans MK2090022_rps7	G. multiflora MT473706_rps7	NA	NA	NA	NA	465
K. elegans MK2090022_rps7	G. schomburgkii var. angustata MT473707_rps7	NA	NA	NA	NA	465
K. elegans MK2090022_rps7	G. schomburgkii MK262735_rps7	NA	NA	NA	NA	465
K. elegans MK2090022_rps7	Zingiber-officinale-NC-044775_rps7	NA	NA	NA	NA	465
K. elegans MK2090022_rps7	Zingiber-spectabile-JX088661_rps7	NA	NA	NA	NA	465
K. elegans MK2090022_rps7	Z. recurvatum MT473712_rps7	NA	NA	NA	NA	465
K. elegans MK2090022_ycf3	G. marantina MT473705_ycf3	NA	NA	NA	NA	510
K. elegans MK2090022_ycf3	G. schomburgkii var. angustata MT473707_ycf3	NA	NA	NA	NA	510
K. elegans MK2090022_ycf3	Z. montanum MK262727_ycf3	NA	NA	NA	NA	510
K. elegans MK2090022_ycf3	Z. zerumbet MK262726_ycf3	NA	NA	NA	NA	510
G. schomburgkii MK262735_accD	G. schomburgkii var. angustata MT473707_accD	NA	NA	NA	NA	1530
G. schomburgkii MK262735_atpA	G. schomburgkii var. angustata MT473707_atpA	NA	NA	NA	NA	1521
G. schomburgkii MK262735_atpB	G. schomburgkii var. angustata MT473707_atpB	NA	NA	NA	NA	1485
G. schomburgkii MK262735_atpE	G. marantina MT473705_atpE	NA	NA	NA	NA	405
G. schomburgkii MK262735_atpE	G. schomburgkii var. angustata MT473707_atpE	NA	NA	NA	NA	405
G. schomburgkii MK262735_atpF	G. schomburgkii var. angustata MT473707_atpF	NA	NA	NA	NA	552
G. schomburgkii MK262735_atpH	G. lancangensis MT473704_atpH	NA	NA	NA	NA	243
G. schomburgkii MK262735_atpH	G. marantina MT473705_atpH	NA	NA	NA	NA	243
G. schomburgkii MK262735_atpH	G. multiflora MT473706_atpH	NA	NA	NA	NA	243
G. schomburgkii MK262735_atpH	G. schomburgkii var. angustata MT473707_atpH	NA	NA	NA	NA	243
G. schomburgkii MK262735_atpH	Zingiber-officinale-NC-044775_atpH	NA	NA	NA	NA	243
G. schomburgkii MK262735_atpH	Zingiber-spectabile-JX088661_atpH	NA	NA	NA	NA	243
G. schomburgkii MK262735_atpH	Z. montanum MK262727_atpH	NA	NA	NA	NA	243
G. schomburgkii MK262735_atpH	Z. recurvatum MT473712_atpH	NA	NA	NA	NA	243
G. schomburgkii MK262735_atpH	Z. zerumbet MK262726_atpH	NA	NA	NA	NA	243
G. schomburgkii MK262735_atpI	G. schomburgkii var. angustata MT473707_atpI	NA	NA	NA	NA	741
G. schomburgkii MK262735_ccsA	G. schomburgkii var. angustata MT473707_ccsA	NA	NA	NA	NA	993
G. schomburgkii MK262735_cemA	G. schomburgkii var. angustata MT473707_cemA	NA	NA	NA	NA	693
G. schomburgkii MK262735_infA	G. schomburgkii var. angustata MT473707_infA	NA	NA	NA	NA	231
G. schomburgkii MK262735_infA	Zingiber-officinale-NC-044775_infA	NA	NA	NA	NA	231
G. schomburgkii MK262735_matK	G. schomburgkii var. angustata MT473707_matK	NA	NA	NA	NA	1545
G. schomburgkii MK262735_ndhB	G. schomburgkii var. angustata MT473707_ndhB	NA	NA	NA	NA	1530
G. schomburgkii MK262735_ndhC	G. schomburgkii var. angustata MT473707_ndhC	NA	NA	NA	NA	360
G. schomburgkii MK262735_ndhD	G. schomburgkii var. angustata MT473707_ndhD	NA	NA	NA	NA	1503
G. schomburgkii MK262735_ndhE	G. marantina MT473705_ndhE	NA	NA	NA	NA	303
G. schomburgkii MK262735_ndhE	G. multiflora MT473706_ndhE	NA	NA	NA	NA	303
G. schomburgkii MK262735_ndhE	G. schomburgkii var. angustata MT473707_ndhE	NA	NA	NA	NA	303
G. schomburgkii MK262735_ndhF	G. schomburgkii var. angustata MT473707_ndhF	NA	NA	NA	NA	2217
G. schomburgkii MK262735_ndhG	G. schomburgkii var. angustata MT473707_ndhG	NA	NA	NA	NA	528
G. schomburgkii MK262735_ndhH	G. schomburgkii var. angustata MT473707_ndhH	NA	NA	NA	NA	1179
G. schomburgkii MK262735_ndhI	G. schomburgkii var. angustata MT473707_ndhI	NA	NA	NA	NA	540
G. schomburgkii MK262735_ndhJ	G. marantina MT473705_ndhJ	NA	NA	NA	NA	477
G. schomburgkii MK262735_ndhJ	G. schomburgkii var. angustata MT473707_ndhJ	NA	NA	NA	NA	477
G. schomburgkii MK262735_ndhK	G. schomburgkii var. angustata MT473707_ndhK	NA	NA	NA	NA	750
G. schomburgkii MK262735_petA	G. schomburgkii var. angustata MT473707_petA	NA	NA	NA	NA	960
G. schomburgkii MK262735_petB	G. schomburgkii var. angustata MT473707_petB	NA	NA	NA	NA	645
G. schomburgkii MK262735_petD	G. marantina MT473705_petD	NA	NA	NA	NA	486
G. schomburgkii MK262735_petD	G. schomburgkii var. angustata MT473707_petD	NA	NA	NA	NA	486
G. schomburgkii MK262735_petG	G. marantina MT473705_petG	NA	NA	NA	NA	111
G. schomburgkii MK262735_petG	G. schomburgkii var. angustata MT473707_petG	NA	NA	NA	NA	111
G. schomburgkii MK262735_petL	G. lancangensis MT473704_petL	NA	NA	NA	NA	93
G. schomburgkii MK262735_petL	G. marantina MT473705_petL	NA	NA	NA	NA	93
G. schomburgkii MK262735_petL	G. multiflora MT473706_petL	NA	NA	NA	NA	93
G. schomburgkii MK262735_petL	G. schomburgkii var. angustata MT473707_petL	NA	NA	NA	NA	93
G. schomburgkii MK262735_petL	Zingiber-officinale-NC-044775_petL	NA	NA	NA	NA	93
G. schomburgkii MK262735_petL	Zingiber-spectabile-JX088661_petL	NA	NA	NA	NA	93
G. schomburgkii MK262735_petL	Z. recurvatum MT473712_petL	NA	NA	NA	NA	93
G. schomburgkii MK262735_petL	Z. zerumbet MK262726_petL	NA	NA	NA	NA	93
G. schomburgkii MK262735_petN	G. lancangensis MT473704_petN	NA	NA	NA	NA	87
G. schomburgkii MK262735_petN	G. marantina MT473705_petN	NA	NA	NA	NA	87
G. schomburgkii MK262735_petN	G. multiflora MT473706_petN	NA	NA	NA	NA	87
G. schomburgkii MK262735_petN	G. schomburgkii var. angustata MT473707_petN	NA	NA	NA	NA	87
G. schomburgkii MK262735_psaA	G. schomburgkii var. angustata MT473707_psaA	NA	NA	NA	NA	2250
G. schomburgkii MK262735_psaB	G. schomburgkii var. angustata MT473707_psaB	NA	NA	NA	NA	2202
G. schomburgkii MK262735_psaC	G. marantina MT473705_psaC	NA	NA	NA	NA	243
G. schomburgkii MK262735_psaC	G. multiflora MT473706_psaC	NA	NA	NA	NA	243
G. schomburgkii MK262735_psaC	G. schomburgkii var. angustata MT473707_psaC	NA	NA	NA	NA	243
G. schomburgkii MK262735_psaC	Z. recurvatum MT473712_psaC	NA	NA	NA	NA	243
G. schomburgkii MK262735_psaI	G. lancangensis MT473704_psaI	NA	NA	NA	NA	108
G. schomburgkii MK262735_psaI	G. marantina MT473705_psaI	NA	NA	NA	NA	108
G. schomburgkii MK262735_psaI	G. multiflora MT473706_psaI	NA	NA	NA	NA	108
G. schomburgkii MK262735_psaI	G. schomburgkii var. angustata MT473707_psaI	NA	NA	NA	NA	108
G. schomburgkii MK262735_psaI	Zingiber-officinale-NC-044775_psaI	NA	NA	NA	NA	108
G. schomburgkii MK262735_psaI	Zingiber-spectabile-JX088661_psaI	NA	NA	NA	NA	108
G. schomburgkii MK262735_psaI	Z. montanum MK262727_psaI	NA	NA	NA	NA	108
G. schomburgkii MK262735_psaI	Z. recurvatum MT473712_psaI	NA	NA	NA	NA	108
G. schomburgkii MK262735_psaI	Z. zerumbet MK262726_psaI	NA	NA	NA	NA	108
G. schomburgkii MK262735_psaJ	G. multiflora MT473706_psaJ	NA	NA	NA	NA	126
G. schomburgkii MK262735_psaJ	G. schomburgkii var. angustata MT473707_psaJ	NA	NA	NA	NA	126
G. schomburgkii MK262735_psaJ	Zingiber-officinale-NC-044775_psaJ	NA	NA	NA	NA	126
G. schomburgkii MK262735_psaJ	Z. montanum MK262727_psaJ	NA	NA	NA	NA	126
G. schomburgkii MK262735_psaJ	Z. recurvatum MT473712_psaJ	NA	NA	NA	NA	126
G. schomburgkii MK262735_psbA	G. schomburgkii var. angustata MT473707_psbA	NA	NA	NA	NA	1059
G. schomburgkii MK262735_psbB	G. schomburgkii var. angustata MT473707_psbB	NA	NA	NA	NA	1524
G. schomburgkii MK262735_psbC	G. schomburgkii var. angustata MT473707_psbC	NA	NA	NA	NA	1419
G. schomburgkii MK262735_psbD	G. schomburgkii var. angustata MT473707_psbD	NA	NA	NA	NA	1059
G. schomburgkii MK262735_psbE	G. marantina MT473705_psbE	NA	NA	NA	NA	249
G. schomburgkii MK262735_psbE	G. multiflora MT473706_psbE	NA	NA	NA	NA	249
G. schomburgkii MK262735_psbE	G. schomburgkii var. angustata MT473707_psbE	NA	NA	NA	NA	249
G. schomburgkii MK262735_psbF	G. lancangensis MT473704_psbF	NA	NA	NA	NA	117
G. schomburgkii MK262735_psbF	G. marantina MT473705_psbF	NA	NA	NA	NA	117
G. schomburgkii MK262735_psbF	G. multiflora MT473706_psbF	NA	NA	NA	NA	117
G. schomburgkii MK262735_psbF	G. schomburgkii var. angustata MT473707_psbF	NA	NA	NA	NA	117
G. schomburgkii MK262735_psbF	Zingiber-officinale-NC-044775_psbF	NA	NA	NA	NA	117
G. schomburgkii MK262735_psbF	Zingiber-spectabile-JX088661_psbF	NA	NA	NA	NA	117
G. schomburgkii MK262735_psbF	Z. montanum MK262727_psbF	NA	NA	NA	NA	117
G. schomburgkii MK262735_psbF	Z. recurvatum MT473712_psbF	NA	NA	NA	NA	117
G. schomburgkii MK262735_psbF	Z. zerumbet MK262726_psbF	NA	NA	NA	NA	117
G. schomburgkii MK262735_psbH	G. marantina MT473705_psbH	NA	NA	NA	NA	219
G. schomburgkii MK262735_psbH	G. schomburgkii var. angustata MT473707_psbH	NA	NA	NA	NA	219
G. schomburgkii MK262735_psbI	G. lancangensis MT473704_psbI	NA	NA	NA	NA	108
G. schomburgkii MK262735_psbI	G. marantina MT473705_psbI	NA	NA	NA	NA	108
G. schomburgkii MK262735_psbI	G. multiflora MT473706_psbI	NA	NA	NA	NA	108
G. schomburgkii MK262735_psbI	G. schomburgkii var. angustata MT473707_psbI	NA	NA	NA	NA	108
G. schomburgkii MK262735_psbI	Zingiber-officinale-NC-044775_psbI	NA	NA	NA	NA	108
G. schomburgkii MK262735_psbI	Zingiber-spectabile-JX088661_psbI	NA	NA	NA	NA	108
G. schomburgkii MK262735_psbI	Z. montanum MK262727_psbI	NA	NA	NA	NA	108
G. schomburgkii MK262735_psbI	Z. recurvatum MT473712_psbI	NA	NA	NA	NA	108
G. schomburgkii MK262735_psbI	Z. zerumbet MK262726_psbI	NA	NA	NA	NA	108
G. schomburgkii MK262735_psbJ	G. lancangensis MT473704_psbJ	NA	NA	NA	NA	120
G. schomburgkii MK262735_psbJ	G. marantina MT473705_psbJ	NA	NA	NA	NA	120
G. schomburgkii MK262735_psbJ	G. schomburgkii var. angustata MT473707_psbJ	NA	NA	NA	NA	120
G. schomburgkii MK262735_psbJ	Zingiber-spectabile-JX088661_psbJ	NA	NA	NA	NA	120
G. schomburgkii MK262735_psbK	G. marantina MT473705_psbK	NA	NA	NA	NA	183
G. schomburgkii MK262735_psbK	G. schomburgkii var. angustata MT473707_psbK	NA	NA	NA	NA	183
G. schomburgkii MK262735_psbL	G. lancangensis MT473704_psbL	NA	NA	NA	NA	114
G. schomburgkii MK262735_psbL	G. multiflora MT473706_psbL	NA	NA	NA	NA	114
G. schomburgkii MK262735_psbL	G. schomburgkii var. angustata MT473707_psbL	NA	NA	NA	NA	114
G. schomburgkii MK262735_psbL	Zingiber-officinale-NC-044775_psbL	NA	NA	NA	NA	114
G. schomburgkii MK262735_psbL	Zingiber-spectabile-JX088661_psbL	NA	NA	NA	NA	114
G. schomburgkii MK262735_psbL	Z. montanum MK262727_psbL	NA	NA	NA	NA	114
G. schomburgkii MK262735_psbL	Z. recurvatum MT473712_psbL	NA	NA	NA	NA	114
G. schomburgkii MK262735_psbM	G. marantina MT473705_psbM	NA	NA	NA	NA	102
G. schomburgkii MK262735_psbM	G. multiflora MT473706_psbM	NA	NA	NA	NA	102
G. schomburgkii MK262735_psbM	G. schomburgkii var. angustata MT473707_psbM	NA	NA	NA	NA	102
G. schomburgkii MK262735_psbM	Zingiber-officinale-NC-044775_psbM	NA	NA	NA	NA	102
G. schomburgkii MK262735_psbM	Zingiber-spectabile-JX088661_psbM	NA	NA	NA	NA	102
G. schomburgkii MK262735_psbM	Z. montanum MK262727_psbM	NA	NA	NA	NA	102
G. schomburgkii MK262735_psbM	Z. recurvatum MT473712_psbM	NA	NA	NA	NA	102
G. schomburgkii MK262735_psbM	Z. zerumbet MK262726_psbM	NA	NA	NA	NA	102
G. schomburgkii MK262735_psbN	G. lancangensis MT473704_psbN	NA	NA	NA	NA	129
G. schomburgkii MK262735_psbN	G. marantina MT473705_psbN	NA	NA	NA	NA	129
G. schomburgkii MK262735_psbN	G. multiflora MT473706_psbN	NA	NA	NA	NA	129
G. schomburgkii MK262735_psbN	G. schomburgkii var. angustata MT473707_psbN	NA	NA	NA	NA	129
G. schomburgkii MK262735_psbN	Zingiber-officinale-NC-044775_psbN	NA	NA	NA	NA	129
G. schomburgkii MK262735_psbN	Zingiber-spectabile-JX088661_psbN	NA	NA	NA	NA	129
G. schomburgkii MK262735_psbN	Z. montanum MK262727_psbN	NA	NA	NA	NA	129
G. schomburgkii MK262735_psbN	Z. zerumbet MK262726_psbN	NA	NA	NA	NA	129
G. schomburgkii MK262735_psbT	G. marantina MT473705_psbT	NA	NA	NA	NA	105
G. schomburgkii MK262735_psbT	G. multiflora MT473706_psbT	NA	NA	NA	NA	105
G. schomburgkii MK262735_psbT	G. schomburgkii var. angustata MT473707_psbT	NA	NA	NA	NA	105
G. schomburgkii MK262735_rbcL	G. schomburgkii var. angustata MT473707_rbcL	NA	NA	NA	NA	1440
G. schomburgkii MK262735_rpl14	G. marantina MT473705_rpl14	NA	NA	NA	NA	366
G. schomburgkii MK262735_rpl14	G. schomburgkii var. angustata MT473707_rpl14	NA	NA	NA	NA	366
G. schomburgkii MK262735_rpl16	G. lancangensis MT473704_rpl16	NA	NA	NA	NA	408
G. schomburgkii MK262735_rpl16	G. marantina MT473705_rpl16	NA	NA	NA	NA	408
G. schomburgkii MK262735_rpl16	G. schomburgkii var. angustata MT473707_rpl16	NA	NA	NA	NA	408
G. schomburgkii MK262735_rpl20	G. schomburgkii var. angustata MT473707_rpl20	NA	NA	NA	NA	426
G. schomburgkii MK262735_rpl22	G. marantina MT473705_rpl22	NA	NA	NA	NA	327
G. schomburgkii MK262735_rpl22	G. schomburgkii var. angustata MT473707_rpl22	NA	NA	NA	NA	327
G. schomburgkii MK262735_rpl23	G. lancangensis MT473704_rpl23	NA	NA	NA	NA	279
G. schomburgkii MK262735_rpl23	G. marantina MT473705_rpl23	NA	NA	NA	NA	279
G. schomburgkii MK262735_rpl23	G. multiflora MT473706_rpl23	NA	NA	NA	NA	279
G. schomburgkii MK262735_rpl23	G. schomburgkii var. angustata MT473707_rpl23	NA	NA	NA	NA	279
G. schomburgkii MK262735_rpl23	Zingiber-officinale-NC-044775_rpl23	NA	NA	NA	NA	279
G. schomburgkii MK262735_rpl23	Zingiber-spectabile-JX088661_rpl23	NA	NA	NA	NA	279
G. schomburgkii MK262735_rpl23	Z. montanum MK262727_rpl23	NA	NA	NA	NA	279
G. schomburgkii MK262735_rpl23	Z. recurvatum MT473712_rpl23	NA	NA	NA	NA	279
G. schomburgkii MK262735_rpl23	Z. zerumbet MK262726_rpl23	NA	NA	NA	NA	279
G. schomburgkii MK262735_rpl2	Z. montanum MK262727_rpl2	NA	NA	NA	NA	825
G. schomburgkii MK262735_rpl2	Z. zerumbet MK262726_rpl2	NA	NA	NA	NA	825
G. schomburgkii MK262735_rpl32	G. marantina MT473705_rpl32	NA	NA	NA	NA	159
G. schomburgkii MK262735_rpl33	G. marantina MT473705_rpl33	NA	NA	NA	NA	198
G. schomburgkii MK262735_rpl33	G. multiflora MT473706_rpl33	NA	NA	NA	NA	198
G. schomburgkii MK262735_rpl33	G. schomburgkii var. angustata MT473707_rpl33	NA	NA	NA	NA	198
G. schomburgkii MK262735_rpl36	G. marantina MT473705_rpl36	NA	NA	NA	NA	111
G. schomburgkii MK262735_rpl36	G. multiflora MT473706_rpl36	NA	NA	NA	NA	111
G. schomburgkii MK262735_rpl36	G. schomburgkii var. angustata MT473707_rpl36	NA	NA	NA	NA	111
G. schomburgkii MK262735_rpoA	G. schomburgkii var. angustata MT473707_rpoA	NA	NA	NA	NA	1029
G. schomburgkii MK262735_rpoB	G. schomburgkii var. angustata MT473707_rpoB	NA	NA	NA	NA	3240
G. schomburgkii MK262735_rpoC1	G. marantina MT473705_rpoC1	NA	NA	NA	NA	2061
G. schomburgkii MK262735_rpoC1	G. schomburgkii var. angustata MT473707_rpoC1	NA	NA	NA	NA	2061
G. schomburgkii MK262735_rpoC2	G. schomburgkii var. angustata MT473707_rpoC2	NA	NA	NA	NA	4089
G. schomburgkii MK262735_rps11	G. marantina MT473705_rps11	NA	NA	NA	NA	414
G. schomburgkii MK262735_rps11	G. schomburgkii var. angustata MT473707_rps11	NA	NA	NA	NA	414
G. schomburgkii MK262735_rps12	G. lancangensis MT473704_rps12	NA	NA	NA	NA	369
G. schomburgkii MK262735_rps12	G. marantina MT473705_rps12	NA	NA	NA	NA	369
G. schomburgkii MK262735_rps12	G. multiflora MT473706_rps12	NA	NA	NA	NA	369
G. schomburgkii MK262735_rps12	G. schomburgkii var. angustata MT473707_rps12	NA	NA	NA	NA	369
G. schomburgkii MK262735_rps12	Z. recurvatum MT473712_rps12	NA	NA	NA	NA	369
G. schomburgkii MK262735_rps12	Z. zerumbet MK262726_rps12	NA	NA	NA	NA	369
G. schomburgkii MK262735_rps14	G. marantina MT473705_rps14	NA	NA	NA	NA	300
G. schomburgkii MK262735_rps14	G. multiflora MT473706_rps14	NA	NA	NA	NA	300
G. schomburgkii MK262735_rps14	G. schomburgkii var. angustata MT473707_rps14	NA	NA	NA	NA	300
G. schomburgkii MK262735_rps14	Zingiber-spectabile-JX088661_rps14	NA	NA	NA	NA	300
G. schomburgkii MK262735_rps15	G. schomburgkii var. angustata MT473707_rps15	NA	NA	NA	NA	270
G. schomburgkii MK262735_rps16	G. lancangensis MT473704_rps16	NA	NA	NA	NA	249
G. schomburgkii MK262735_rps16	G. marantina MT473705_rps16	NA	NA	NA	NA	249
G. schomburgkii MK262735_rps16	G. schomburgkii var. angustata MT473707_rps16	NA	NA	NA	NA	249
G. schomburgkii MK262735_rps18	G. marantina MT473705_rps18	NA	NA	NA	NA	333
G. schomburgkii MK262735_rps18	G. schomburgkii var. angustata MT473707_rps18	NA	NA	NA	NA	333
G. schomburgkii MK262735_rps19	G. lancangensis MT473704_rps19	NA	NA	NA	NA	276
G. schomburgkii MK262735_rps19	G. multiflora MT473706_rps19	NA	NA	NA	NA	276
G. schomburgkii MK262735_rps19	G. schomburgkii var. angustata MT473707_rps19	NA	NA	NA	NA	276
G. schomburgkii MK262735_rps2	G. schomburgkii var. angustata MT473707_rps2	NA	NA	NA	NA	708
G. schomburgkii MK262735_rps3	G. schomburgkii var. angustata MT473707_rps3	NA	NA	NA	NA	654
G. schomburgkii MK262735_rps4	G. schomburgkii var. angustata MT473707_rps4	NA	NA	NA	NA	606
G. schomburgkii MK262735_rps7	G. lancangensis MT473704_rps7	NA	NA	NA	NA	465
G. schomburgkii MK262735_rps7	G. marantina MT473705_rps7	NA	NA	NA	NA	465
G. schomburgkii MK262735_rps7	G. multiflora MT473706_rps7	NA	NA	NA	NA	465
G. schomburgkii MK262735_rps7	G. schomburgkii var. angustata MT473707_rps7	NA	NA	NA	NA	465
G. schomburgkii MK262735_rps7	Zingiber-officinale-NC-044775_rps7	NA	NA	NA	NA	465
G. schomburgkii MK262735_rps7	Zingiber-spectabile-JX088661_rps7	NA	NA	NA	NA	465
G. schomburgkii MK262735_rps7	Z. recurvatum MT473712_rps7	NA	NA	NA	NA	465
G. schomburgkii MK262735_rps8	G. marantina MT473705_rps8	NA	NA	NA	NA	396
G. schomburgkii MK262735_rps8	G. schomburgkii var. angustata MT473707_rps8	NA	NA	NA	NA	396
G. schomburgkii MK262735_ycf2	G. marantina MT473705_ycf2	NA	NA	NA	NA	6816
G. schomburgkii MK262735_ycf2	G. schomburgkii var. angustata MT473707_ycf2	NA	NA	NA	NA	6816
G. schomburgkii MK262735_ycf4	G. schomburgkii var. angustata MT473707_ycf4	NA	NA	NA	NA	552
G. marantina MT473705_atpE	G. schomburgkii var. angustata MT473707_atpE	NA	NA	NA	NA	405
G. marantina MT473705_atpH	G. lancangensis MT473704_atpH	NA	NA	NA	NA	243
G. marantina MT473705_atpH	G. multiflora MT473706_atpH	NA	NA	NA	NA	243
G. marantina MT473705_atpH	G. schomburgkii var. angustata MT473707_atpH	NA	NA	NA	NA	243
G. marantina MT473705_atpH	Zingiber-officinale-NC-044775_atpH	NA	NA	NA	NA	243
G. marantina MT473705_atpH	Zingiber-spectabile-JX088661_atpH	NA	NA	NA	NA	243
G. marantina MT473705_atpH	Z. montanum MK262727_atpH	NA	NA	NA	NA	243
G. marantina MT473705_atpH	Z. recurvatum MT473712_atpH	NA	NA	NA	NA	243
G. marantina MT473705_atpH	Z. zerumbet MK262726_atpH	NA	NA	NA	NA	243
G. marantina MT473705_ndhE	G. multiflora MT473706_ndhE	NA	NA	NA	NA	303
G. marantina MT473705_ndhE	G. schomburgkii var. angustata MT473707_ndhE	NA	NA	NA	NA	303
G. marantina MT473705_ndhJ	G. schomburgkii var. angustata MT473707_ndhJ	NA	NA	NA	NA	477
G. marantina MT473705_petD	G. schomburgkii var. angustata MT473707_petD	NA	NA	NA	NA	486
G. marantina MT473705_petG	G. schomburgkii var. angustata MT473707_petG	NA	NA	NA	NA	111
G. marantina MT473705_petL	G. lancangensis MT473704_petL	NA	NA	NA	NA	93
G. marantina MT473705_petL	G. multiflora MT473706_petL	NA	NA	NA	NA	93
G. marantina MT473705_petL	G. schomburgkii var. angustata MT473707_petL	NA	NA	NA	NA	93
G. marantina MT473705_petL	Zingiber-officinale-NC-044775_petL	NA	NA	NA	NA	93
G. marantina MT473705_petL	Zingiber-spectabile-JX088661_petL	NA	NA	NA	NA	93
G. marantina MT473705_petL	Z. recurvatum MT473712_petL	NA	NA	NA	NA	93
G. marantina MT473705_petL	Z. zerumbet MK262726_petL	NA	NA	NA	NA	93
G. marantina MT473705_petN	G. lancangensis MT473704_petN	NA	NA	NA	NA	87
G. marantina MT473705_petN	G. multiflora MT473706_petN	NA	NA	NA	NA	87
G. marantina MT473705_petN	G. schomburgkii var. angustata MT473707_petN	NA	NA	NA	NA	87
G. marantina MT473705_psaC	G. multiflora MT473706_psaC	NA	NA	NA	NA	243
G. marantina MT473705_psaC	G. schomburgkii var. angustata MT473707_psaC	NA	NA	NA	NA	243
G. marantina MT473705_psaC	Z. recurvatum MT473712_psaC	NA	NA	NA	NA	243
G. marantina MT473705_psaI	G. lancangensis MT473704_psaI	NA	NA	NA	NA	108
G. marantina MT473705_psaI	G. multiflora MT473706_psaI	NA	NA	NA	NA	108
G. marantina MT473705_psaI	G. schomburgkii var. angustata MT473707_psaI	NA	NA	NA	NA	108
G. marantina MT473705_psaI	Zingiber-officinale-NC-044775_psaI	NA	NA	NA	NA	108
G. marantina MT473705_psaI	Zingiber-spectabile-JX088661_psaI	NA	NA	NA	NA	108
G. marantina MT473705_psaI	Z. montanum MK262727_psaI	NA	NA	NA	NA	108
G. marantina MT473705_psaI	Z. recurvatum MT473712_psaI	NA	NA	NA	NA	108
G. marantina MT473705_psaI	Z. zerumbet MK262726_psaI	NA	NA	NA	NA	108
G. marantina MT473705_psbE	G. multiflora MT473706_psbE	NA	NA	NA	NA	249
G. marantina MT473705_psbE	G. schomburgkii var. angustata MT473707_psbE	NA	NA	NA	NA	249
G. marantina MT473705_psbF	G. lancangensis MT473704_psbF	NA	NA	NA	NA	117
G. marantina MT473705_psbF	G. multiflora MT473706_psbF	NA	NA	NA	NA	117
G. marantina MT473705_psbF	G. schomburgkii var. angustata MT473707_psbF	NA	NA	NA	NA	117
G. marantina MT473705_psbF	Zingiber-officinale-NC-044775_psbF	NA	NA	NA	NA	117
G. marantina MT473705_psbF	Zingiber-spectabile-JX088661_psbF	NA	NA	NA	NA	117
G. marantina MT473705_psbF	Z. montanum MK262727_psbF	NA	NA	NA	NA	117
G. marantina MT473705_psbF	Z. recurvatum MT473712_psbF	NA	NA	NA	NA	117
G. marantina MT473705_psbF	Z. zerumbet MK262726_psbF	NA	NA	NA	NA	117
G. marantina MT473705_psbH	G. schomburgkii var. angustata MT473707_psbH	NA	NA	NA	NA	219
G. marantina MT473705_psbI	G. lancangensis MT473704_psbI	NA	NA	NA	NA	108
G. marantina MT473705_psbI	G. multiflora MT473706_psbI	NA	NA	NA	NA	108
G. marantina MT473705_psbI	G. schomburgkii var. angustata MT473707_psbI	NA	NA	NA	NA	108
G. marantina MT473705_psbI	Zingiber-officinale-NC-044775_psbI	NA	NA	NA	NA	108
G. marantina MT473705_psbI	Zingiber-spectabile-JX088661_psbI	NA	NA	NA	NA	108
G. marantina MT473705_psbI	Z. montanum MK262727_psbI	NA	NA	NA	NA	108
G. marantina MT473705_psbI	Z. recurvatum MT473712_psbI	NA	NA	NA	NA	108
G. marantina MT473705_psbI	Z. zerumbet MK262726_psbI	NA	NA	NA	NA	108
G. marantina MT473705_psbJ	G. lancangensis MT473704_psbJ	NA	NA	NA	NA	120
G. marantina MT473705_psbJ	G. schomburgkii var. angustata MT473707_psbJ	NA	NA	NA	NA	120
G. marantina MT473705_psbJ	Zingiber-spectabile-JX088661_psbJ	NA	NA	NA	NA	120
G. marantina MT473705_psbK	G. schomburgkii var. angustata MT473707_psbK	NA	NA	NA	NA	183
G. marantina MT473705_psbM	G. multiflora MT473706_psbM	NA	NA	NA	NA	102
G. marantina MT473705_psbM	G. schomburgkii var. angustata MT473707_psbM	NA	NA	NA	NA	102
G. marantina MT473705_psbM	Zingiber-officinale-NC-044775_psbM	NA	NA	NA	NA	102
G. marantina MT473705_psbM	Zingiber-spectabile-JX088661_psbM	NA	NA	NA	NA	102
G. marantina MT473705_psbM	Z. montanum MK262727_psbM	NA	NA	NA	NA	102
G. marantina MT473705_psbM	Z. recurvatum MT473712_psbM	NA	NA	NA	NA	102
G. marantina MT473705_psbM	Z. zerumbet MK262726_psbM	NA	NA	NA	NA	102
G. marantina MT473705_psbN	G. lancangensis MT473704_psbN	NA	NA	NA	NA	129
G. marantina MT473705_psbN	G. multiflora MT473706_psbN	NA	NA	NA	NA	129
G. marantina MT473705_psbN	G. schomburgkii var. angustata MT473707_psbN	NA	NA	NA	NA	129
G. marantina MT473705_psbN	Zingiber-officinale-NC-044775_psbN	NA	NA	NA	NA	129
G. marantina MT473705_psbN	Zingiber-spectabile-JX088661_psbN	NA	NA	NA	NA	129
G. marantina MT473705_psbN	Z. montanum MK262727_psbN	NA	NA	NA	NA	129
G. marantina MT473705_psbN	Z. zerumbet MK262726_psbN	NA	NA	NA	NA	129
G. marantina MT473705_psbT	G. multiflora MT473706_psbT	NA	NA	NA	NA	105
G. marantina MT473705_psbT	G. schomburgkii var. angustata MT473707_psbT	NA	NA	NA	NA	105
G. marantina MT473705_rpl14	G. schomburgkii var. angustata MT473707_rpl14	NA	NA	NA	NA	366
G. marantina MT473705_rpl16	G. lancangensis MT473704_rpl16	NA	NA	NA	NA	408
G. marantina MT473705_rpl16	G. schomburgkii var. angustata MT473707_rpl16	NA	NA	NA	NA	408
G. marantina MT473705_rpl22	G. schomburgkii var. angustata MT473707_rpl22	NA	NA	NA	NA	327
G. marantina MT473705_rpl23	G. lancangensis MT473704_rpl23	NA	NA	NA	NA	279
G. marantina MT473705_rpl23	G. multiflora MT473706_rpl23	NA	NA	NA	NA	279
G. marantina MT473705_rpl23	G. schomburgkii var. angustata MT473707_rpl23	NA	NA	NA	NA	279
G. marantina MT473705_rpl23	Zingiber-officinale-NC-044775_rpl23	NA	NA	NA	NA	279
G. marantina MT473705_rpl23	Zingiber-spectabile-JX088661_rpl23	NA	NA	NA	NA	279
G. marantina MT473705_rpl23	Z. montanum MK262727_rpl23	NA	NA	NA	NA	279
G. marantina MT473705_rpl23	Z. recurvatum MT473712_rpl23	NA	NA	NA	NA	279
G. marantina MT473705_rpl23	Z. zerumbet MK262726_rpl23	NA	NA	NA	NA	279
G. marantina MT473705_rpl2	G. lancangensis MT473704_rpl2	NA	NA	NA	NA	816
G. marantina MT473705_rpl2	G. multiflora MT473706_rpl2	NA	NA	NA	NA	816
G. marantina MT473705_rpl2	G. schomburgkii var. angustata MT473707_rpl2	NA	NA	NA	NA	816
G. marantina MT473705_rpl2	Z. recurvatum MT473712_rpl2	NA	NA	NA	NA	816
G. marantina MT473705_rpl33	G. multiflora MT473706_rpl33	NA	NA	NA	NA	198
G. marantina MT473705_rpl33	G. schomburgkii var. angustata MT473707_rpl33	NA	NA	NA	NA	198
G. marantina MT473705_rpl36	G. multiflora MT473706_rpl36	NA	NA	NA	NA	111
G. marantina MT473705_rpl36	G. schomburgkii var. angustata MT473707_rpl36	NA	NA	NA	NA	111
G. marantina MT473705_rpoC1	G. schomburgkii var. angustata MT473707_rpoC1	NA	NA	NA	NA	2061
G. marantina MT473705_rps11	G. schomburgkii var. angustata MT473707_rps11	NA	NA	NA	NA	414
G. marantina MT473705_rps12	G. lancangensis MT473704_rps12	NA	NA	NA	NA	369
G. marantina MT473705_rps12	G. multiflora MT473706_rps12	NA	NA	NA	NA	369
G. marantina MT473705_rps12	G. schomburgkii var. angustata MT473707_rps12	NA	NA	NA	NA	369
G. marantina MT473705_rps12	Z. recurvatum MT473712_rps12	NA	NA	NA	NA	369
G. marantina MT473705_rps12	Z. zerumbet MK262726_rps12	NA	NA	NA	NA	369
G. marantina MT473705_rps14	G. multiflora MT473706_rps14	NA	NA	NA	NA	300
G. marantina MT473705_rps14	G. schomburgkii var. angustata MT473707_rps14	NA	NA	NA	NA	300
G. marantina MT473705_rps14	Zingiber-spectabile-JX088661_rps14	NA	NA	NA	NA	300
G. marantina MT473705_rps16	G. lancangensis MT473704_rps16	NA	NA	NA	NA	249
G. marantina MT473705_rps16	G. schomburgkii var. angustata MT473707_rps16	NA	NA	NA	NA	249
G. marantina MT473705_rps18	G. schomburgkii var. angustata MT473707_rps18	NA	NA	NA	NA	333
G. marantina MT473705_rps7	G. lancangensis MT473704_rps7	NA	NA	NA	NA	465
G. marantina MT473705_rps7	G. multiflora MT473706_rps7	NA	NA	NA	NA	465
G. marantina MT473705_rps7	G. schomburgkii var. angustata MT473707_rps7	NA	NA	NA	NA	465
G. marantina MT473705_rps7	Zingiber-officinale-NC-044775_rps7	NA	NA	NA	NA	465
G. marantina MT473705_rps7	Zingiber-spectabile-JX088661_rps7	NA	NA	NA	NA	465
G. marantina MT473705_rps7	Z. recurvatum MT473712_rps7	NA	NA	NA	NA	465
G. marantina MT473705_rps8	G. schomburgkii var. angustata MT473707_rps8	NA	NA	NA	NA	396
G. marantina MT473705_ycf2	G. schomburgkii var. angustata MT473707_ycf2	NA	NA	NA	NA	6816
G. marantina MT473705_ycf3	G. schomburgkii var. angustata MT473707_ycf3	NA	NA	NA	NA	510
G. marantina MT473705_ycf3	Z. montanum MK262727_ycf3	NA	NA	NA	NA	510
G. marantina MT473705_ycf3	Z. zerumbet MK262726_ycf3	NA	NA	NA	NA	510
G. multiflora MT473706_atpH	G. lancangensis MT473704_atpH	NA	NA	NA	NA	243
G. multiflora MT473706_atpH	G. schomburgkii var. angustata MT473707_atpH	NA	NA	NA	NA	243
G. multiflora MT473706_atpH	Zingiber-officinale-NC-044775_atpH	NA	NA	NA	NA	243
G. multiflora MT473706_atpH	Zingiber-spectabile-JX088661_atpH	NA	NA	NA	NA	243
G. multiflora MT473706_atpH	Z. montanum MK262727_atpH	NA	NA	NA	NA	243
G. multiflora MT473706_atpH	Z. recurvatum MT473712_atpH	NA	NA	NA	NA	243
G. multiflora MT473706_atpH	Z. zerumbet MK262726_atpH	NA	NA	NA	NA	243
G. multiflora MT473706_ndhE	G. schomburgkii var. angustata MT473707_ndhE	NA	NA	NA	NA	303
G. multiflora MT473706_petG	Zingiber-officinale-NC-044775_petG	NA	NA	NA	NA	111
G. multiflora MT473706_petG	Zingiber-spectabile-JX088661_petG	NA	NA	NA	NA	111
G. multiflora MT473706_petG	Z. montanum MK262727_petG	NA	NA	NA	NA	111
G. multiflora MT473706_petG	Z. recurvatum MT473712_petG	NA	NA	NA	NA	111
G. multiflora MT473706_petG	Z. zerumbet MK262726_petG	NA	NA	NA	NA	111
G. multiflora MT473706_petL	G. lancangensis MT473704_petL	NA	NA	NA	NA	93
G. multiflora MT473706_petL	G. schomburgkii var. angustata MT473707_petL	NA	NA	NA	NA	93
G. multiflora MT473706_petL	Zingiber-officinale-NC-044775_petL	NA	NA	NA	NA	93
G. multiflora MT473706_petL	Zingiber-spectabile-JX088661_petL	NA	NA	NA	NA	93
G. multiflora MT473706_petL	Z. recurvatum MT473712_petL	NA	NA	NA	NA	93
G. multiflora MT473706_petL	Z. zerumbet MK262726_petL	NA	NA	NA	NA	93
G. multiflora MT473706_petN	G. lancangensis MT473704_petN	NA	NA	NA	NA	87
G. multiflora MT473706_petN	G. schomburgkii var. angustata MT473707_petN	NA	NA	NA	NA	87
G. multiflora MT473706_psaC	G. schomburgkii var. angustata MT473707_psaC	NA	NA	NA	NA	243
G. multiflora MT473706_psaC	Z. recurvatum MT473712_psaC	NA	NA	NA	NA	243
G. multiflora MT473706_psaI	G. lancangensis MT473704_psaI	NA	NA	NA	NA	108
G. multiflora MT473706_psaI	G. schomburgkii var. angustata MT473707_psaI	NA	NA	NA	NA	108
G. multiflora MT473706_psaI	Zingiber-officinale-NC-044775_psaI	NA	NA	NA	NA	108
G. multiflora MT473706_psaI	Zingiber-spectabile-JX088661_psaI	NA	NA	NA	NA	108
G. multiflora MT473706_psaI	Z. montanum MK262727_psaI	NA	NA	NA	NA	108
G. multiflora MT473706_psaI	Z. recurvatum MT473712_psaI	NA	NA	NA	NA	108
G. multiflora MT473706_psaI	Z. zerumbet MK262726_psaI	NA	NA	NA	NA	108
G. multiflora MT473706_psaJ	G. schomburgkii var. angustata MT473707_psaJ	NA	NA	NA	NA	126
G. multiflora MT473706_psaJ	Zingiber-officinale-NC-044775_psaJ	NA	NA	NA	NA	126
G. multiflora MT473706_psaJ	Z. montanum MK262727_psaJ	NA	NA	NA	NA	126
G. multiflora MT473706_psaJ	Z. recurvatum MT473712_psaJ	NA	NA	NA	NA	126
G. multiflora MT473706_psbE	G. schomburgkii var. angustata MT473707_psbE	NA	NA	NA	NA	249
G. multiflora MT473706_psbF	G. lancangensis MT473704_psbF	NA	NA	NA	NA	117
G. multiflora MT473706_psbF	G. schomburgkii var. angustata MT473707_psbF	NA	NA	NA	NA	117
G. multiflora MT473706_psbF	Zingiber-officinale-NC-044775_psbF	NA	NA	NA	NA	117
G. multiflora MT473706_psbF	Zingiber-spectabile-JX088661_psbF	NA	NA	NA	NA	117
G. multiflora MT473706_psbF	Z. montanum MK262727_psbF	NA	NA	NA	NA	117
G. multiflora MT473706_psbF	Z. recurvatum MT473712_psbF	NA	NA	NA	NA	117
G. multiflora MT473706_psbF	Z. zerumbet MK262726_psbF	NA	NA	NA	NA	117
G. multiflora MT473706_psbH	G. lancangensis MT473704_psbH	NA	NA	NA	NA	219
G. multiflora MT473706_psbI	G. lancangensis MT473704_psbI	NA	NA	NA	NA	108
G. multiflora MT473706_psbI	G. schomburgkii var. angustata MT473707_psbI	NA	NA	NA	NA	108
G. multiflora MT473706_psbI	Zingiber-officinale-NC-044775_psbI	NA	NA	NA	NA	108
G. multiflora MT473706_psbI	Zingiber-spectabile-JX088661_psbI	NA	NA	NA	NA	108
G. multiflora MT473706_psbI	Z. montanum MK262727_psbI	NA	NA	NA	NA	108
G. multiflora MT473706_psbI	Z. recurvatum MT473712_psbI	NA	NA	NA	NA	108
G. multiflora MT473706_psbI	Z. zerumbet MK262726_psbI	NA	NA	NA	NA	108
G. multiflora MT473706_psbJ	Zingiber-officinale-NC-044775_psbJ	NA	NA	NA	NA	120
G. multiflora MT473706_psbJ	Z. montanum MK262727_psbJ	NA	NA	NA	NA	120
G. multiflora MT473706_psbJ	Z. recurvatum MT473712_psbJ	NA	NA	NA	NA	120
G. multiflora MT473706_psbJ	Z. zerumbet MK262726_psbJ	NA	NA	NA	NA	120
G. multiflora MT473706_psbK	Z. recurvatum MT473712_psbK	NA	NA	NA	NA	183
G. multiflora MT473706_psbL	G. lancangensis MT473704_psbL	NA	NA	NA	NA	114
G. multiflora MT473706_psbL	G. schomburgkii var. angustata MT473707_psbL	NA	NA	NA	NA	114
G. multiflora MT473706_psbL	Zingiber-officinale-NC-044775_psbL	NA	NA	NA	NA	114
G. multiflora MT473706_psbL	Zingiber-spectabile-JX088661_psbL	NA	NA	NA	NA	114
G. multiflora MT473706_psbL	Z. montanum MK262727_psbL	NA	NA	NA	NA	114
G. multiflora MT473706_psbL	Z. recurvatum MT473712_psbL	NA	NA	NA	NA	114
G. multiflora MT473706_psbM	G. schomburgkii var. angustata MT473707_psbM	NA	NA	NA	NA	102
G. multiflora MT473706_psbM	Zingiber-officinale-NC-044775_psbM	NA	NA	NA	NA	102
G. multiflora MT473706_psbM	Zingiber-spectabile-JX088661_psbM	NA	NA	NA	NA	102
G. multiflora MT473706_psbM	Z. montanum MK262727_psbM	NA	NA	NA	NA	102
G. multiflora MT473706_psbM	Z. recurvatum MT473712_psbM	NA	NA	NA	NA	102
G. multiflora MT473706_psbM	Z. zerumbet MK262726_psbM	NA	NA	NA	NA	102
G. multiflora MT473706_psbN	G. lancangensis MT473704_psbN	NA	NA	NA	NA	129
G. multiflora MT473706_psbN	G. schomburgkii var. angustata MT473707_psbN	NA	NA	NA	NA	129
G. multiflora MT473706_psbN	Zingiber-officinale-NC-044775_psbN	NA	NA	NA	NA	129
G. multiflora MT473706_psbN	Zingiber-spectabile-JX088661_psbN	NA	NA	NA	NA	129
G. multiflora MT473706_psbN	Z. montanum MK262727_psbN	NA	NA	NA	NA	129
G. multiflora MT473706_psbN	Z. zerumbet MK262726_psbN	NA	NA	NA	NA	129
G. multiflora MT473706_psbT	G. schomburgkii var. angustata MT473707_psbT	NA	NA	NA	NA	105
G. multiflora MT473706_rpl23	G. lancangensis MT473704_rpl23	NA	NA	NA	NA	279
G. multiflora MT473706_rpl23	G. schomburgkii var. angustata MT473707_rpl23	NA	NA	NA	NA	279
G. multiflora MT473706_rpl23	Zingiber-officinale-NC-044775_rpl23	NA	NA	NA	NA	279
G. multiflora MT473706_rpl23	Zingiber-spectabile-JX088661_rpl23	NA	NA	NA	NA	279
G. multiflora MT473706_rpl23	Z. montanum MK262727_rpl23	NA	NA	NA	NA	279
G. multiflora MT473706_rpl23	Z. recurvatum MT473712_rpl23	NA	NA	NA	NA	279
G. multiflora MT473706_rpl23	Z. zerumbet MK262726_rpl23	NA	NA	NA	NA	279
G. multiflora MT473706_rpl2	G. lancangensis MT473704_rpl2	NA	NA	NA	NA	816
G. multiflora MT473706_rpl2	G. schomburgkii var. angustata MT473707_rpl2	NA	NA	NA	NA	816
G. multiflora MT473706_rpl2	Z. recurvatum MT473712_rpl2	NA	NA	NA	NA	816
G. multiflora MT473706_rpl33	G. schomburgkii var. angustata MT473707_rpl33	NA	NA	NA	NA	198
G. multiflora MT473706_rpl36	G. schomburgkii var. angustata MT473707_rpl36	NA	NA	NA	NA	111
G. multiflora MT473706_rps12	G. lancangensis MT473704_rps12	NA	NA	NA	NA	369
G. multiflora MT473706_rps12	G. schomburgkii var. angustata MT473707_rps12	NA	NA	NA	NA	369
G. multiflora MT473706_rps12	Z. recurvatum MT473712_rps12	NA	NA	NA	NA	369
G. multiflora MT473706_rps12	Z. zerumbet MK262726_rps12	NA	NA	NA	NA	369
G. multiflora MT473706_rps14	G. schomburgkii var. angustata MT473707_rps14	NA	NA	NA	NA	300
G. multiflora MT473706_rps14	Zingiber-spectabile-JX088661_rps14	NA	NA	NA	NA	300
G. multiflora MT473706_rps19	G. lancangensis MT473704_rps19	NA	NA	NA	NA	276
G. multiflora MT473706_rps19	G. schomburgkii var. angustata MT473707_rps19	NA	NA	NA	NA	276
G. multiflora MT473706_rps7	G. lancangensis MT473704_rps7	NA	NA	NA	NA	465
G. multiflora MT473706_rps7	G. schomburgkii var. angustata MT473707_rps7	NA	NA	NA	NA	465
G. multiflora MT473706_rps7	Zingiber-officinale-NC-044775_rps7	NA	NA	NA	NA	465
G. multiflora MT473706_rps7	Zingiber-spectabile-JX088661_rps7	NA	NA	NA	NA	465
G. multiflora MT473706_rps7	Z. recurvatum MT473712_rps7	NA	NA	NA	NA	465
G. schomburgkii var. angustata MT473707_atpH	G. lancangensis MT473704_atpH	NA	NA	NA	NA	243
G. schomburgkii var. angustata MT473707_atpH	Zingiber-officinale-NC-044775_atpH	NA	NA	NA	NA	243
G. schomburgkii var. angustata MT473707_atpH	Zingiber-spectabile-JX088661_atpH	NA	NA	NA	NA	243
G. schomburgkii var. angustata MT473707_atpH	Z. montanum MK262727_atpH	NA	NA	NA	NA	243
G. schomburgkii var. angustata MT473707_atpH	Z. recurvatum MT473712_atpH	NA	NA	NA	NA	243
G. schomburgkii var. angustata MT473707_atpH	Z. zerumbet MK262726_atpH	NA	NA	NA	NA	243
G. schomburgkii var. angustata MT473707_infA	Zingiber-officinale-NC-044775_infA	NA	NA	NA	NA	231
G. schomburgkii var. angustata MT473707_petL	G. lancangensis MT473704_petL	NA	NA	NA	NA	93
G. schomburgkii var. angustata MT473707_petL	Zingiber-officinale-NC-044775_petL	NA	NA	NA	NA	93
G. schomburgkii var. angustata MT473707_petL	Zingiber-spectabile-JX088661_petL	NA	NA	NA	NA	93
G. schomburgkii var. angustata MT473707_petL	Z. recurvatum MT473712_petL	NA	NA	NA	NA	93
G. schomburgkii var. angustata MT473707_petL	Z. zerumbet MK262726_petL	NA	NA	NA	NA	93
G. schomburgkii var. angustata MT473707_petN	G. lancangensis MT473704_petN	NA	NA	NA	NA	87
G. schomburgkii var. angustata MT473707_psaC	Z. recurvatum MT473712_psaC	NA	NA	NA	NA	243
G. schomburgkii var. angustata MT473707_psaI	G. lancangensis MT473704_psaI	NA	NA	NA	NA	108
G. schomburgkii var. angustata MT473707_psaI	Zingiber-officinale-NC-044775_psaI	NA	NA	NA	NA	108
G. schomburgkii var. angustata MT473707_psaI	Zingiber-spectabile-JX088661_psaI	NA	NA	NA	NA	108
G. schomburgkii var. angustata MT473707_psaI	Z. montanum MK262727_psaI	NA	NA	NA	NA	108
G. schomburgkii var. angustata MT473707_psaI	Z. recurvatum MT473712_psaI	NA	NA	NA	NA	108
G. schomburgkii var. angustata MT473707_psaI	Z. zerumbet MK262726_psaI	NA	NA	NA	NA	108
G. schomburgkii var. angustata MT473707_psaJ	Zingiber-officinale-NC-044775_psaJ	NA	NA	NA	NA	126
G. schomburgkii var. angustata MT473707_psaJ	Z. montanum MK262727_psaJ	NA	NA	NA	NA	126
G. schomburgkii var. angustata MT473707_psaJ	Z. recurvatum MT473712_psaJ	NA	NA	NA	NA	126
G. schomburgkii var. angustata MT473707_psbF	G. lancangensis MT473704_psbF	NA	NA	NA	NA	117
G. schomburgkii var. angustata MT473707_psbF	Zingiber-officinale-NC-044775_psbF	NA	NA	NA	NA	117
G. schomburgkii var. angustata MT473707_psbF	Zingiber-spectabile-JX088661_psbF	NA	NA	NA	NA	117
G. schomburgkii var. angustata MT473707_psbF	Z. montanum MK262727_psbF	NA	NA	NA	NA	117
G. schomburgkii var. angustata MT473707_psbF	Z. recurvatum MT473712_psbF	NA	NA	NA	NA	117
G. schomburgkii var. angustata MT473707_psbF	Z. zerumbet MK262726_psbF	NA	NA	NA	NA	117
G. schomburgkii var. angustata MT473707_psbI	G. lancangensis MT473704_psbI	NA	NA	NA	NA	108
G. schomburgkii var. angustata MT473707_psbI	Zingiber-officinale-NC-044775_psbI	NA	NA	NA	NA	108
G. schomburgkii var. angustata MT473707_psbI	Zingiber-spectabile-JX088661_psbI	NA	NA	NA	NA	108
G. schomburgkii var. angustata MT473707_psbI	Z. montanum MK262727_psbI	NA	NA	NA	NA	108
G. schomburgkii var. angustata MT473707_psbI	Z. recurvatum MT473712_psbI	NA	NA	NA	NA	108
G. schomburgkii var. angustata MT473707_psbI	Z. zerumbet MK262726_psbI	NA	NA	NA	NA	108
G. schomburgkii var. angustata MT473707_psbJ	G. lancangensis MT473704_psbJ	NA	NA	NA	NA	120
G. schomburgkii var. angustata MT473707_psbJ	Zingiber-spectabile-JX088661_psbJ	NA	NA	NA	NA	120
G. schomburgkii var. angustata MT473707_psbL	G. lancangensis MT473704_psbL	NA	NA	NA	NA	114
G. schomburgkii var. angustata MT473707_psbL	Zingiber-officinale-NC-044775_psbL	NA	NA	NA	NA	114
G. schomburgkii var. angustata MT473707_psbL	Zingiber-spectabile-JX088661_psbL	NA	NA	NA	NA	114
[truncated: 9,836 more rows]

## Sheet:  b. Ka.Ks>1& P value<0.05
Reference	Query	Ka	Ks	Ka/Ks	P-Value(Fisher)	Length	gene
G. lancangensis MT473704_petG	Zingiber-officinale-NC-044775_petG	0.011947	0.000238941	50	0	111	petG
G. lancangensis MT473704_petG	Zingiber-spectabile-JX088661_petG	0.011947	0.000238941	50	0	111	petG
G. lancangensis MT473704_petG	Z. montanum MK262727_petG	0.011947	0.000238941	50	0	111	petG
G. lancangensis MT473704_petG	Z. recurvatum MT473712_petG	0.011947	0.000238941	50	0	111	petG
G. lancangensis MT473704_petG	Z. zerumbet MK262726_petG	0.011947	0.000238941	50	0	111	petG
G. lancangensis MT473704_psbJ	Zingiber-officinale-NC-044775_psbJ	0.0104555	0.00020911	50	0	120	psbJ
G. lancangensis MT473704_psbJ	Z. montanum MK262727_psbJ	0.0104555	0.00020911	50	0	120	psbJ
G. lancangensis MT473704_psbJ	Z. recurvatum MT473712_psbJ	0.0104555	0.00020911	50	0	120	psbJ
G. lancangensis MT473704_psbJ	Z. zerumbet MK262726_psbJ	0.0104555	0.00020911	50	0	120	psbJ
G. lancangensis MT473704_psbK	Z. recurvatum MT473712_psbK	0.00824016	0.000164803	50	0	183	psbJ
G. lancangensis MT473704_rps14	Zingiber-spectabile-JX088661_rps14	0.00417259	8.34519e-05	50	0	300	psbK
G. lancangensis MT473704_rps7	Z. montanum MK262727_rps7	0.00274014	5.48029e-05	50	0	465	rps14
G. lancangensis MT473704_rps7	Z. zerumbet MK262726_rps7	0.00274014	5.48029e-05	50	0	465	rps7
G. lancangensis MT473704_ycf3	Z. montanum MK262727_ycf3	0.00273576	5.47152e-05	50	0	510	ycf1
G. lancangensis MT473704_ycf3	Z. zerumbet MK262726_ycf3	0.00273576	5.47152e-05	50	0	510	ycf3
G. marantina MT473705_atpA	G. schomburgkii var. angustata MT473707_atpA	0.000890258	1.78052e-05	50	0	1521	ycf3
G. marantina MT473705_clpP	G. lancangensis MT473704_clpP	0.00231869	4.63738e-05	50	0	612	atpA
G. marantina MT473705_infA	G. multiflora MT473706_infA	0.00538963	0.000107793	50	0	231	clpP
G. marantina MT473705_ndhB	G. multiflora MT473706_ndhB	0.000935375	1.87075e-05	50	0	1530	infA
G. marantina MT473705_ndhB	G. schomburgkii var. angustata MT473707_ndhB	0.000936311	1.87262e-05	50	0	1530	ndhB
G. marantina MT473705_psbH	G. lancangensis MT473704_psbH	0.00596823	0.000119365	50	0	219	petD
G. marantina MT473705_psbH	G. multiflora MT473706_psbH	0.00596823	0.000119365	50	0	219	psbH
G. marantina MT473705_psbJ	G. multiflora MT473706_psbJ	0.0104555	0.00020911	50	0	120	psbJ
G. marantina MT473705_psbJ	Zingiber-officinale-NC-044775_psbJ	0.0104555	0.00020911	50	0	120	psbJ
G. marantina MT473705_psbJ	Z. montanum MK262727_psbJ	0.0104555	0.00020911	50	0	120	psbJ
G. marantina MT473705_psbJ	Z. recurvatum MT473712_psbJ	0.0104555	0.00020911	50	0	120	psbJ
G. marantina MT473705_psbJ	Z. zerumbet MK262726_psbJ	0.0104555	0.00020911	50	0	120	psbJ
G. marantina MT473705_rpl14	G. lancangensis MT473704_rpl14	0.003446	6.89201e-05	50	0	366	rpl14
G. marantina MT473705_rpl33	G. lancangensis MT473704_rpl33	0.00592518	0.000118504	50	0	198	rpl33
G. marantina MT473705_rps11	G. multiflora MT473706_rps11	0.00304949	6.09898e-05	50	0	414	rps11
G. marantina MT473705_rps14	G. lancangensis MT473704_rps14	0.00417259	8.34519e-05	50	0	300	rps14
G. marantina MT473705_rps14	Z. zerumbet MK262726_rps14	0.00472885	9.45771e-05	50	0	300	rps14
G. marantina MT473705_rps18	G. multiflora MT473706_rps18	0.00428693	8.57386e-05	50	0	333	rps18
G. marantina MT473705_rps19	G. lancangensis MT473704_rps19	0.00448927	8.97854e-05	50	0	276	rps19
G. marantina MT473705_rps19	G. multiflora MT473706_rps19	0.00448927	8.97854e-05	50	0	276	rps19
G. marantina MT473705_rps19	G. schomburgkii var. angustata MT473707_rps19	0.00448927	8.97854e-05	50	0	276	rps19
G. marantina MT473705_rps7	Z. montanum MK262727_rps7	0.00274014	5.48029e-05	50	0	465	rps7
G. marantina MT473705_rps7	Z. zerumbet MK262726_rps7	0.00274014	5.48029e-05	50	0	465	rps7
G. marantina MT473705_ycf3	G. lancangensis MT473704_ycf3	0.00273576	5.47152e-05	50	0	510	ycf3
G. marantina MT473705_ycf3	G. multiflora MT473706_ycf3	0.00273792	5.47584e-05	50	0	510	ycf3
G. multiflora MT473706_petG	G. lancangensis MT473704_petG	0.011947	0.000238941	50	0	111	petG
G. multiflora MT473706_psbH	G. schomburgkii var. angustata MT473707_psbH	0.00596823	0.000119365	50	0	219	psbH
G. multiflora MT473706_psbJ	G. lancangensis MT473704_psbJ	0.0104555	0.00020911	50	0	120	psbJ
G. multiflora MT473706_psbJ	G. schomburgkii var. angustata MT473707_psbJ	0.0104555	0.00020911	50	0	120	psbJ
G. multiflora MT473706_psbJ	Zingiber-spectabile-JX088661_psbJ	0.0104555	0.00020911	50	0	120	psbJ
G. multiflora MT473706_psbK	G. lancangensis MT473704_psbK	0.00824016	0.000164803	50	0	183	psbK
G. multiflora MT473706_rpl33	G. lancangensis MT473704_rpl33	0.00592518	0.000118504	50	0	198	rpl33
G. multiflora MT473706_rps11	G. schomburgkii var. angustata MT473707_rps11	0.00304949	6.09898e-05	50	0	414	rps11
G. multiflora MT473706_rps14	G. lancangensis MT473704_rps14	0.00417259	8.34519e-05	50	0	300	rps14
G. multiflora MT473706_rps14	Z. zerumbet MK262726_rps14	0.00472885	9.45771e-05	50	0	300	rps14
G. multiflora MT473706_rps18	G. schomburgkii var. angustata MT473707_rps18	0.00428693	8.57386e-05	50	0	333	rps18
G. multiflora MT473706_rps7	Z. montanum MK262727_rps7	0.00274014	5.48029e-05	50	0	465	rps7
G. multiflora MT473706_rps7	Z. zerumbet MK262726_rps7	0.00274014	5.48029e-05	50	0	465	rps7
G. multiflora MT473706_ycf3	G. lancangensis MT473704_ycf3	0.00623118	0.000124624	50	0	510	ycf3
G. multiflora MT473706_ycf3	G. schomburgkii var. angustata MT473707_ycf3	0.00273792	5.47584e-05	50	0	510	ycf3
G. multiflora MT473706_ycf3	Z. montanum MK262727_ycf3	0.00273792	5.47584e-05	50	0	510	ycf3
G. multiflora MT473706_ycf3	Z. zerumbet MK262726_ycf3	0.00273792	5.47584e-05	50	0	510	ycf3
G. schomburgkii MK262735_atpA	G. marantina MT473705_atpA	0.000890258	1.78052e-05	50	0	1521	atpA
G. schomburgkii MK262735_ndhB	G. marantina MT473705_ndhB	0.000936311	1.87262e-05	50	0	1530	ndhB
G. schomburgkii MK262735_ndhI	G. lancangensis MT473704_ndhI	0.002196	4.39201e-05	50	0	540	ndhI
G. schomburgkii MK262735_psbH	G. lancangensis MT473704_psbH	0.00596823	0.000119365	50	0	219	psbH
G. schomburgkii MK262735_psbH	G. multiflora MT473706_psbH	0.00596823	0.000119365	50	0	219	psbH
G. schomburgkii MK262735_psbJ	G. multiflora MT473706_psbJ	0.0104555	0.00020911	50	0	120	psbJ
G. schomburgkii MK262735_psbJ	Zingiber-officinale-NC-044775_psbJ	0.0104555	0.00020911	50	0	120	psbJ
G. schomburgkii MK262735_psbJ	Z. montanum MK262727_psbJ	0.0104555	0.00020911	50	0	120	psbJ
G. schomburgkii MK262735_psbJ	Z. recurvatum MT473712_psbJ	0.0104555	0.00020911	50	0	120	psbJ
G. schomburgkii MK262735_psbJ	Z. zerumbet MK262726_psbJ	0.0104555	0.00020911	50	0	120	psbJ
G. schomburgkii MK262735_rpl14	G. lancangensis MT473704_rpl14	0.003446	6.89201e-05	50	0	366	rpl14
G. schomburgkii MK262735_rpl33	G. lancangensis MT473704_rpl33	0.00592518	0.000118504	50	0	198	rpl33
G. schomburgkii MK262735_rps11	G. multiflora MT473706_rps11	0.00304949	6.09898e-05	50	0	414	rps11
G. schomburgkii MK262735_rps14	G. lancangensis MT473704_rps14	0.00417259	8.34519e-05	50	0	300	rps14
G. schomburgkii MK262735_rps14	Z. zerumbet MK262726_rps14	0.00472885	9.45771e-05	50	0	300	rps14
G. schomburgkii MK262735_rps18	G. multiflora MT473706_rps18	0.00428693	8.57386e-05	50	0	333	rps18
G. schomburgkii MK262735_rps19	G. marantina MT473705_rps19	0.00448927	8.97854e-05	50	0	276	rps19
G. schomburgkii MK262735_rps7	Z. montanum MK262727_rps7	0.00274014	5.48029e-05	50	0	465	rps7
G. schomburgkii MK262735_rps7	Z. zerumbet MK262726_rps7	0.00274014	5.48029e-05	50	0	465	rps7
G. schomburgkii var. angustata MT473707_ndhI	G. lancangensis MT473704_ndhI	0.002196	4.39201e-05	50	0	540	ndhI
G. schomburgkii var. angustata MT473707_psbH	G. lancangensis MT473704_psbH	0.00596823	0.000119365	50	0	219	psbH
G. schomburgkii var. angustata MT473707_psbJ	Zingiber-officinale-NC-044775_psbJ	0.0104555	0.00020911	50	0	120	psbJ
G. schomburgkii var. angustata MT473707_psbJ	Z. montanum MK262727_psbJ	0.0104555	0.00020911	50	0	120	psbJ
G. schomburgkii var. angustata MT473707_psbJ	Z. recurvatum MT473712_psbJ	0.0104555	0.00020911	50	0	120	psbJ
G. schomburgkii var. angustata MT473707_psbJ	Z. zerumbet MK262726_psbJ	0.0104555	0.00020911	50	0	120	psbJ
G. schomburgkii var. angustata MT473707_rpl14	G. lancangensis MT473704_rpl14	0.003446	6.89201e-05	50	0	366	rpl14
G. schomburgkii var. angustata MT473707_rpl33	G. lancangensis MT473704_rpl33	0.00592518	0.000118504	50	0	198	rpl33
G. schomburgkii var. angustata MT473707_rps14	G. lancangensis MT473704_rps14	0.00417259	8.34519e-05	50	0	300	rps14
G. schomburgkii var. angustata MT473707_rps14	Z. zerumbet MK262726_rps14	0.00472885	9.45771e-05	50	0	300	rps14
G. schomburgkii var. angustata MT473707_rps7	Z. montanum MK262727_rps7	0.00274014	5.48029e-05	50	0	465	rps14
G. schomburgkii var. angustata MT473707_rps7	Z. zerumbet MK262726_rps7	0.00274014	5.48029e-05	50	0	465	rps7
G. schomburgkii var. angustata MT473707_ycf3	G. lancangensis MT473704_ycf3	0.00273576	5.47152e-05	50	0	510	ycf3
H. coccineum MT473708	_atpE-K. elegans MK209002_atpE	0.00315244	6.30487e-05	50	0	405	atpE
H. coccineum MT473708	_atpE-K. galanga MK209001_atpE	0.00315244	6.30487e-05	50	0	405	atpE
H. coccineum MT473708	_atpE-Zingiber-spectabile-JX088661_atpE	0.00315244	6.30487e-05	50	0	405	atpE
H. coccineum MT473708	_atpE-Z. montanum MK262727_atpE	0.00315244	6.30487e-05	50	0	405	atpE
H. coccineum MT473708	_atpE-Z. zerumbet MK262726_atpE	0.00315244	6.30487e-05	50	0	405	atpE
H. coccineum MT473708	_infA-G. multiflora MT473706_infA	0.00538963	0.000107793	50	0	231	infA
H. coccineum MT473708	_petG-G. lancangensis MT473704_petG	0.011947	0.000238941	50	0	111	petG
H. coccineum MT473708	_psbJ-G. multiflora MT473706_psbJ	0.0104555	0.00020911	50	0	120	psbJ
H. coccineum MT473708	_psbJ-K. elegans MK209002_psbJ	0.0104555	0.00020911	50	0	120	psbJ
H. coccineum MT473708	_psbJ-K. galanga MK209001_psbJ	0.0104555	0.00020911	50	0	120	psbJ
H. coccineum MT473708	_psbJ-K. rotunda ‘Silver Diamonds’ MT473711_psbJ	0.0104555	0.00020911	50	0	120	psbJ
H. coccineum MT473708	_psbJ-Zingiber-officinale-NC-044775_psbJ	0.0104555	0.00020911	50	0	120	psbJ
H. coccineum MT473708	_psbJ-Z. montanum MK262727_psbJ	0.0104555	0.00020911	50	0	120	psbJ
H. coccineum MT473708	_psbJ-Z. recurvatum MT473712_psbJ	0.0104555	0.00020911	50	0	120	psbJ
H. coccineum MT473708	_psbJ-Z. zerumbet MK262726_psbJ	0.0104555	0.00020911	50	0	120	psbJ
H. coccineum MT473708	_rpl22-Z. recurvatum MT473712_rpl22	0.00354344	7.08689e-05	50	0	327	rpl22
H. coccineum MT473708	_rpl23-K. elegans MK209002_rpl23	0.00476711	9.53423e-05	50	0	279	rpl23
H. coccineum MT473708	_rpl23-K. galanga MK209001_rpl23	0.00476711	9.53423e-05	50	0	279	rpl23
H. coccineum MT473708	_rpl32-K. galanga MK209001_rpl32	0.00703672	0.000140734	50	0	171	rpl32
H. coccineum MT473708	_rpl32-K. rotunda ‘Red Leaf’ MT473710_rpl32	0.00703672	0.000140734	50	0	171	rpl32
H. coccineum MT473708	_rpl32-K. rotunda ‘Silver Diamonds’ MT473711_rpl32	0.00703672	0.000140734	50	0	171	rpl32
H. coccineum MT473708	_rpl36-K. galanga MK209001_rpl36	0.0121074	0.000242148	50	0	111	rpl36
H. coccineum MT473708	_rpl36-K. rotunda ‘Red Leaf’ MT473710_rpl36	0.0269249	0.000538498	50	0	111	rpl36
H. coccineum MT473708	_rpl36-K. rotunda ‘Silver Diamonds’ MT473711_rpl36	0.0121074	0.000242148	50	0	111	rpl36
H. coccineum MT473708	_rpl36-Zingiber-spectabile-JX088661_rpl36	0.027165	0.0005433	50	0	111	rpl36
H. coccineum MT473708	_rpl36-Z. montanum MK262727_rpl36	0.0121074	0.000242148	50	0	111	rpl36
H. coccineum MT473708	_rpl36-Z. recurvatum MT473712_rpl36	0.0121074	0.000242148	50	0	111	rpl36
H. coccineum MT473708	_rps11-G. marantina MT473705_rps11	0.00304599	6.09198e-05	50	0	414	rps11
H. coccineum MT473708	_rps11-G. schomburgkii var. angustata MT473707_rps11	0.00304599	6.09198e-05	50	0	414	rps11
H. coccineum MT473708	_rps11-G. schomburgkii MK262735_rps11	0.00304599	6.09198e-05	50	0	414	rps11
H. coccineum MT473708	_rps14-G. lancangensis MT473704_rps14	0.00417259	8.34519e-05	50	0	300	rps14
H. coccineum MT473708	_rps14-Z. zerumbet MK262726_rps14	0.00472885	9.45771e-05	50	0	300	rps14
H. coccineum MT473708	_rps16-K. elegans MK209002_rps16	0.00505711	0.000101142	50	0	249	rps14
H. coccineum MT473708	_rps16-K. rotunda ‘Red Leaf’ MT473710_rps16	0.00505711	0.000101142	50	0	249	rps16
H. coccineum MT473708	_rps16-K. rotunda ‘Silver Diamonds’ MT473711_rps16	0.00505711	0.000101142	50	0	249	rps16
H. coccineum MT473708	_rps16-Z. montanum MK262727_rps16	0.00505711	0.000101142	50	0	249	rps16
H. coccineum MT473708	_rps16-Z. recurvatum MT473712_rps16	0.00505711	0.000101142	50	0	249	rps16
H. coccineum MT473708	_rps16-Z. zerumbet MK262726_rps16	0.00505711	0.000101142	50	0	249	rps16
H. coccineum MT473708	_rps18-K. elegans MK209002_rps18	0.0036832	7.36641e-05	50	0	333	rps18
H. coccineum MT473708	_rps18-K. galanga MK209001_rps18	0.0036832	7.36641e-05	50	0	333	rps18
H. coccineum MT473708	_rps7-Z. montanum MK262727_rps7	0.00274014	5.48029e-05	50	0	465	rps7
H. coccineum MT473708	_rps7-Z. zerumbet MK262726_rps7	0.00274014	5.48029e-05	50	0	465	rps7
H. coronarium MK262736_accD	H. coccineum MT473708_accD	0.00081652	1.63304e-05	50	0	1530	accD
H. coronarium MK262736_accD	H. neocarneum MT473709_accD	0.00081652	1.63304e-05	50	0	1530	accD
H. coronarium MK262736_atpE	K. elegans MK209002_atpE	0.00315244	6.30487e-05	50	0	405	atpE
H. coronarium MK262736_atpE	K. galanga MK209001_atpE	0.00315244	6.30487e-05	50	0	405	atpE
H. coronarium MK262736_atpE	Zingiber-spectabile-JX088661_atpE	0.00315244	6.30487e-05	50	0	405	atpE
H. coronarium MK262736_atpE	Z. montanum MK262727_atpE	0.00315244	6.30487e-05	50	0	405	atpE
H. coronarium MK262736_atpE	Z. zerumbet MK262726_atpE	0.00315244	6.30487e-05	50	0	405	atpE
H. coronarium MK262736_ccsA	H. coccineum MT473708_ccsA	0.00140885	2.8177e-05	50	0	987	ccsA
H. coronarium MK262736_ccsA	H. neocarneum MT473709_ccsA	0.00140885	2.8177e-05	50	0	987	ccsA
H. coronarium MK262736_cemA	H. coccineum MT473708_cemA	0.0020711	4.14219e-05	50	0	687	cemA
H. coronarium MK262736_cemA	H. neocarneum MT473709_cemA	0.0020711	4.14219e-05	50	0	687	cemA
H. coronarium MK262736_infA	G. multiflora MT473706_infA	0.00538963	0.000107793	50	0	231	infA
H. coronarium MK262736_ndhF	H. coccineum MT473708_ndhF	0.000588205	1.17641e-05	50	0	2214	ndhF
H. coronarium MK262736_ndhF	H. neocarneum MT473709_ndhF	0.000588205	1.17641e-05	50	0	2214	ndhF
H. coronarium MK262736_ndhH	H. neocarneum MT473709_ndhH	0.00138178	2.76356e-05	50	0	1179	ndhH
H. coronarium MK262736_petG	G. lancangensis MT473704_petG	0.011947	0.000238941	50	0	111	petG
H. coronarium MK262736_psbJ	G. multiflora MT473706_psbJ	0.0104555	0.00020911	50	0	120	psbJ
H. coronarium MK262736_psbJ	K. elegans MK209002_psbJ	0.0104555	0.00020911	50	0	120	psbJ
H. coronarium MK262736_psbJ	K. galanga MK209001_psbJ	0.0104555	0.00020911	50	0	120	psbJ
H. coronarium MK262736_psbJ	K. rotunda ‘Silver Diamonds’ MT473711_psbJ	0.0104555	0.00020911	50	0	120	psbJ
H. coronarium MK262736_psbJ	Zingiber-officinale-NC-044775_psbJ	0.0104555	0.00020911	50	0	120	psbJ
H. coronarium MK262736_psbJ	Z. montanum MK262727_psbJ	0.0104555	0.00020911	50	0	120	psbJ
H. coronarium MK262736_psbJ	Z. recurvatum MT473712_psbJ	0.0104555	0.00020911	50	0	120	psbJ
H. coronarium MK262736_psbJ	Z. zerumbet MK262726_psbJ	0.0104555	0.00020911	50	0	120	psbJ
H. coronarium MK262736_psbK	H. coccineum MT473708_psbK	0.00825566	0.000165113	50	0	183	psbK
H. coronarium MK262736_psbK	H. neocarneum MT473709_psbK	0.00825566	0.000165113	50	0	183	psbK
H. coronarium MK262736_rbcL	H. neocarneum MT473709_rbcL	0.000871023	1.74205e-05	50	0	1440	rbcL
H. coronarium MK262736_rpl22	Z. recurvatum MT473712_rpl22	0.00354344	7.08689e-05	50	0	327	rpl22
H. coronarium MK262736_rpl23	K. elegans MK209002_rpl23	0.00476711	9.53423e-05	50	0	279	rpl23
H. coronarium MK262736_rpl23	K. galanga MK209001_rpl23	0.00476711	9.53423e-05	50	0	279	rpl23
H. coronarium MK262736_rpl32	K. galanga MK209001_rpl32	0.00703672	0.000140734	50	0	171	rpl32
H. coronarium MK262736_rpl32	K. rotunda ‘Red Leaf’ MT473710_rpl32	0.00703672	0.000140734	50	0	171	rpl32
H. coronarium MK262736_rpl32	K. rotunda ‘Silver Diamonds’ MT473711_rpl32	0.00703672	0.000140734	50	0	171	rpl32
H. coronarium MK262736_rpl36	K. galanga MK209001_rpl36	0.0121074	0.000242148	50	0	111	rpl36
H. coronarium MK262736_rpl36	K. rotunda ‘Red Leaf’ MT473710_rpl36	0.0269249	0.000538498	50	0	111	rpl36
H. coronarium MK262736_rpl36	K. rotunda ‘Silver Diamonds’ MT473711_rpl36	0.0121074	0.000242148	50	0	111	rpl36
H. coronarium MK262736_rpl36	Zingiber-spectabile-JX088661_rpl36	0.027165	0.0005433	50	0	111	rpl36
H. coronarium MK262736_rpl36	Z. montanum MK262727_rpl36	0.0121074	0.000242148	50	0	111	rpl36
H. coronarium MK262736_rpl36	Z. recurvatum MT473712_rpl36	0.0121074	0.000242148	50	0	111	rpl36
H. coronarium MK262736_rps11	G. multiflora MT473706_rps11	0.0030508	6.1016e-05	50	0	414	rps11
H. coronarium MK262736_rps11	H. coccineum MT473708_rps11	0.00304736	6.09471e-05	50	0	414	rps11
H. coronarium MK262736_rps11	H. neocarneum MT473709_rps11	0.00304736	6.09471e-05	50	0	414	rps11
H. coronarium MK262736_rps11	K. galanga MK209001_rps11	0.00304521	6.09042e-05	50	0	414	rps11
H. coronarium MK262736_rps11	Z. montanum MK262727_rps11	0.00304736	6.09471e-05	50	0	414	rps11
H. coronarium MK262736_rps11	Z. recurvatum MT473712_rps11	0.00304736	6.09471e-05	50	0	414	rps11
H. coronarium MK262736_rps14	G. lancangensis MT473704_rps14	0.00417259	8.34519e-05	50	0	300	rps14
H. coronarium MK262736_rps14	Z. zerumbet MK262726_rps14	0.00472885	9.45771e-05	50	0	300	rps14
H. coronarium MK262736_rps16	K. elegans MK209002_rps16	0.00505711	0.000101142	50	0	249	rps16
H. coronarium MK262736_rps16	K. rotunda ‘Red Leaf’ MT473710_rps16	0.00505711	0.000101142	50	0	249	rps16
H. coronarium MK262736_rps16	K. rotunda ‘Silver Diamonds’ MT473711_rps16	0.00505711	0.000101142	50	0	249	rps16
H. coronarium MK262736_rps16	Z. montanum MK262727_rps16	0.00505711	0.000101142	50	0	249	rps16
H. coronarium MK262736_rps16	Z. recurvatum MT473712_rps16	0.00505711	0.000101142	50	0	249	rps16
H. coronarium MK262736_rps16	Z. zerumbet MK262726_rps16	0.00505711	0.000101142	50	0	249	rps16
H. coronarium MK262736_rps18	K. elegans MK209002_rps18	0.0036832	7.36641e-05	50	0	333	rps18
H. coronarium MK262736_rps18	K. galanga MK209001_rps18	0.0036832	7.36641e-05	50	0	333	rps18
H. coronarium MK262736_rps7	Z. montanum MK262727_rps7	0.00274014	5.48029e-05	50	0	465	rps7
H. coronarium MK262736_rps7	Z. zerumbet MK262726_rps7	0.00274014	5.48029e-05	50	0	465	rps7
H. neocarneum MT473709_atpE	K. elegans MK209002_atpE	0.00315244	6.30487e-05	50	0	405	atpE
H. neocarneum MT473709_atpE	K. galanga MK209001_atpE	0.00315244	6.30487e-05	50	0	405	atpE
H. neocarneum MT473709_atpE	Zingiber-spectabile-JX088661_atpE	0.00315244	6.30487e-05	50	0	405	atpE
H. neocarneum MT473709_atpE	Z. montanum MK262727_atpE	0.00315244	6.30487e-05	50	0	405	atpE
H. neocarneum MT473709_atpE	Z. zerumbet MK262726_atpE	0.00315244	6.30487e-05	50	0	405	atpE
H. neocarneum MT473709_infA	G. multiflora MT473706_infA	0.00538963	0.000107793	50	0	231	infA
H. neocarneum MT473709_ndhH	H. coccineum MT473708_ndhH	0.00138178	2.76356e-05	50	0	1179	ndhH
H. neocarneum MT473709_petG	G. lancangensis MT473704_petG	0.011947	0.000238941	50	0	111	petG
H. neocarneum MT473709_psbJ	G. multiflora MT473706_psbJ	0.0104555	0.00020911	50	0	120	psbJ
H. neocarneum MT473709_psbJ	K. elegans MK209002_psbJ	0.0104555	0.00020911	50	0	120	psbJ
H. neocarneum MT473709_psbJ	K. galanga MK209001_psbJ	0.0104555	0.00020911	50	0	120	psbJ
H. neocarneum MT473709_psbJ	K. rotunda ‘Silver Diamonds’ MT473711_psbJ	0.0104555	0.00020911	50	0	120	psbJ
H. neocarneum MT473709_psbJ	Zingiber-officinale-NC-044775_psbJ	0.0104555	0.00020911	50	0	120	psbJ
H. neocarneum MT473709_psbJ	Z. montanum MK262727_psbJ	0.0104555	0.00020911	50	0	120	psbJ
H. neocarneum MT473709_psbJ	Z. recurvatum MT473712_psbJ	0.0104555	0.00020911	50	0	120	psbJ
H. neocarneum MT473709_psbJ	Z. zerumbet MK262726_psbJ	0.0104555	0.00020911	50	0	120	psbJ
H. neocarneum MT473709_rbcL	H. coccineum MT473708_rbcL	0.000871146	1.74229e-05	50	0	1440	rbcL
H. neocarneum MT473709_rpl22	Z. recurvatum MT473712_rpl22	0.00354344	7.08689e-05	50	0	327	rpl22
H. neocarneum MT473709_rpl23	K. elegans MK209002_rpl23	0.00476711	9.53423e-05	50	0	279	rpl23
H. neocarneum MT473709_rpl23	K. galanga MK209001_rpl23	0.00476711	9.53423e-05	50	0	279	rpl23
H. neocarneum MT473709_rpl32	K. galanga MK209001_rpl32	0.00703672	0.000140734	50	0	171	rpl32
H. neocarneum MT473709_rpl32	K. rotunda ‘Red Leaf’ MT473710_rpl32	0.00703672	0.000140734	50	0	171	rpl32
H. neocarneum MT473709_rpl32	K. rotunda ‘Silver Diamonds’ MT473711_rpl32	0.00703672	0.000140734	50	0	171	rpl32
H. neocarneum MT473709_rpl36	K. galanga MK209001_rpl36	0.0121074	0.000242148	50	0	111	rpl36
H. neocarneum MT473709_rpl36	K. rotunda ‘Red Leaf’ MT473710_rpl36	0.0269249	0.000538498	50	0	111	rpl36
H. neocarneum MT473709_rpl36	K. rotunda ‘Silver Diamonds’ MT473711_rpl36	0.0121074	0.000242148	50	0	111	rpl36
H. neocarneum MT473709_rpl36	Zingiber-spectabile-JX088661_rpl36	0.027165	0.0005433	50	0	111	rpl36
H. neocarneum MT473709_rpl36	Z. montanum MK262727_rpl36	0.0121074	0.000242148	50	0	111	rpl36
H. neocarneum MT473709_rpl36	Z. recurvatum MT473712_rpl36	0.0121074	0.000242148	50	0	111	rpl36
H. neocarneum MT473709_rps11	G. marantina MT473705_rps11	0.00304599	6.09198e-05	50	0	414	rps11
H. neocarneum MT473709_rps11	G. schomburgkii var. angustata MT473707_rps11	0.00304599	6.09198e-05	50	0	414	rps11
H. neocarneum MT473709_rps11	G. schomburgkii MK262735_rps11	0.00304599	6.09198e-05	50	0	414	rps11
H. neocarneum MT473709_rps14	G. lancangensis MT473704_rps14	0.00417259	8.34519e-05	50	0	300	rps14
H. neocarneum MT473709_rps14	Z. zerumbet MK262726_rps14	0.00472885	9.45771e-05	50	0	300	rps14
H. neocarneum MT473709_rps16	K. elegans MK209002_rps16	0.00505711	0.000101142	50	0	249	rps16
H. neocarneum MT473709_rps16	K. rotunda ‘Red Leaf’ MT473710_rps16	0.00505711	0.000101142	50	0	249	rps16
H. neocarneum MT473709_rps16	K. rotunda ‘Silver Diamonds’ MT473711_rps16	0.00505711	0.000101142	50	0	249	rps16
H. neocarneum MT473709_rps16	Z. montanum MK262727_rps16	0.00505711	0.000101142	50	0	249	rps16
H. neocarneum MT473709_rps16	Z. recurvatum MT473712_rps16	0.00505711	0.000101142	50	0	249	rps16
H. neocarneum MT473709_rps16	Z. zerumbet MK262726_rps16	0.00505711	0.000101142	50	0	249	rps16
H. neocarneum MT473709_rps18	K. elegans MK209002_rps18	0.0036832	7.36641e-05	50	0	333	rps18
H. neocarneum MT473709_rps18	K. galanga MK209001_rps18	0.0036832	7.36641e-05	50	0	333	rps18
H. neocarneum MT473709_rps7	Z. montanum MK262727_rps7	0.00274014	5.48029e-05	50	0	465	rps7
H. neocarneum MT473709_rps7	Z. zerumbet MK262726_rps7	0.00274014	5.48029e-05	50	0	465	rps7
H.spicatum	NC_047248_accD-H.coronarium-MK262736_accD	0.00081652	1.63304e-05	50	0	1530	atpE
H.spicatum	NC_047248_atpE-K.elegans-MK209002_atpE	0.00315244	6.30487e-05	50	0	405	atpE
H.spicatum	NC_047248_atpE-K.galanga-MK209001_atpE	0.00315244	6.30487e-05	50	0	405	atpE
H.spicatum	NC_047248_atpE-Z.montanum-MK262727_atpE	0.00315244	6.30487e-05	50	0	405	atpE
H.spicatum	NC_047248_atpE-Z.zerumbet-MK262726_atpE	0.00315244	6.30487e-05	50	0	405	atpE
H.spicatum	NC_047248_cemA-H.coronarium-MK262736_cemA	0.0020711	4.14219e-05	50	0	687	cemA
H.spicatum	NC_047248_infA-G.multiflora-MT473706_infA	0.00538963	0.000107793	50	0	231	infA
H.spicatum	NC_047248_ndhF-H.coronarium-MK262736_ndhF	0.000588205	1.17641e-05	50	0	2214	ndhF
H.spicatum	NC_047248_ndhH-H.neocarneum-MT473709_ndhH	0.00138178	2.76356e-05	50	0	1179	ndhH
H.spicatum	NC_047248_petD-H.coccineum-MT473708_petD	0.00288432	5.76863e-05	50	0	480	petD
H.spicatum	NC_047248_petD-H.neocarneum-MT473709_petD	0.00288432	5.76863e-05	50	0	480	petD
H.spicatum	NC_047248_petG-G.lancangensis-MT473704_petG	0.011947	0.000238941	50	0	111	petG
H.spicatum	NC_047248_psbJ-G.multiflora-MT473706_psbJ	0.0104555	0.00020911	50	0	120	psbJ
H.spicatum	NC_047248_psbJ-K.elegans-MK209002_psbJ	0.0104555	0.00020911	50	0	120	psbJ
H.spicatum	NC_047248_psbJ-K.galanga-MK209001_psbJ	0.0104555	0.00020911	50	0	120	psbJ
H.spicatum	NC_047248_psbJ-K.rotunda-Silver-Diamonds-MT473711_psbJ	0.0104555	0.00020911	50	0	120	psbJ
H.spicatum	NC_047248_psbJ-Z.montanum-MK262727_psbJ	0.0104555	0.00020911	50	0	120	psbJ
H.spicatum	NC_047248_psbJ-Z.recurvatum-MT473712_psbJ	0.0104555	0.00020911	50	0	120	psbJ
H.spicatum	NC_047248_psbJ-Z.zerumbet-MK262726_psbJ	0.0104555	0.00020911	50	0	120	psbJ
H.spicatum	NC_047248_psbK-H.coronarium-MK262736_psbK	0.00825566	0.000165113	50	0	183	psbK
H.spicatum	NC_047248_rbcL-H.coccineum-MT473708_rbcL	0.000871146	1.74229e-05	50	0	1440	rbcL
H.spicatum	NC_047248_rbcL-H.coronarium-MK262736_rbcL	0.000871023	1.74205e-05	50	0	1440	rpl22
H.spicatum	NC_047248_rpl22-Z.recurvatum-MT473712_rpl22	0.00354344	7.08689e-05	50	0	327	rpl23
H.spicatum	NC_047248_rpl23-K.elegans-MK209002_rpl23	0.00476711	9.53423e-05	50	0	279	rpl23
H.spicatum	NC_047248_rpl23-K.galanga-MK209001_rpl23	0.00476711	9.53423e-05	50	0	279	rpl23
H.spicatum	NC_047248_rpl32-K.galanga-MK209001_rpl32	0.00703672	0.000140734	50	0	171	rpl32
H.spicatum	NC_047248_rpl32-K.rotunda-Red-Leaf-MT473710_rpl32	0.00703672	0.000140734	50	0	171	rpl32
H.spicatum	NC_047248_rpl32-K.rotunda-Silver-Diamonds-MT473711_rpl32	0.00703672	0.000140734	50	0	171	rpl32
H.spicatum	NC_047248_rpl36-K.galanga-MK209001_rpl36	0.0121074	0.000242148	50	0	111	rpl36
H.spicatum	NC_047248_rpl36-K.rotunda-Red-Leaf-MT473710_rpl36	0.0269249	0.000538498	50	0	111	rpl36
H.spicatum	NC_047248_rpl36-K.rotunda-Silver-Diamonds-MT473711_rpl36	0.0121074	0.000242148	50	0	111	rpl36
H.spicatum	NC_047248_rpl36-Z.montanum-MK262727_rpl36	0.0121074	0.000242148	50	0	111	rpl36
H.spicatum	NC_047248_rpl36-Z.recurvatum-MT473712_rpl36	0.0121074	0.000242148	50	0	111	rpl36
H.spicatum	NC_047248_rps11-G.marantina-MT473705_rps11	0.00304599	6.09198e-05	50	0	414	rps11
H.spicatum	NC_047248_rps11-G.schomburgkii-MK262735_rps11	0.00304599	6.09198e-05	50	0	414	rps11
H.spicatum	NC_047248_rps11-G.schomburgkii-var.Angustata-MT473707_rps11	0.00304599	6.09198e-05	50	0	414	rps11
H.spicatum	NC_047248_rps11-H.coronarium-MK262736_rps11	0.00304736	6.09471e-05	50	0	414	rps11
H.spicatum	NC_047248_rps14-G.lancangensis-MT473704_rps14	0.00417259	8.34519e-05	50	0	300	rps14
H.spicatum	NC_047248_rps14-Z.zerumbet-MK262726_rps14	0.00472885	9.45771e-05	50	0	300	rps14
H.spicatum	NC_047248_rps16-K.elegans-MK209002_rps16	0.00505711	0.000101142	50	0	249	rps16
H.spicatum	NC_047248_rps16-K.rotunda-Red-Leaf-MT473710_rps16	0.00505711	0.000101142	50	0	249	rps16
H.spicatum	NC_047248_rps16-K.rotunda-Silver-Diamonds-MT473711_rps16	0.00505711	0.000101142	50	0	249	rps16
H.spicatum	NC_047248_rps16-Z.montanum-MK262727_rps16	0.00505711	0.000101142	50	0	249	rps16
H.spicatum	NC_047248_rps16-Z.recurvatum-MT473712_rps16	0.00505711	0.000101142	50	0	249	rps16
H.spicatum	NC_047248_rps16-Z.zerumbet-MK262726_rps16	0.00505711	0.000101142	50	0	249	rps16
H.spicatum	NC_047248_rps18-K.elegans-MK209002_rps18	0.0036832	7.36641e-05	50	0	333	rps18
H.spicatum	NC_047248_rps18-K.galanga-MK209001_rps18	0.0036832	7.36641e-05	50	0	333	rps18
H.spicatum	NC_047248_rps7-Z.montanum-MK262727_rps7	0.00274014	5.48029e-05	50	0	465	rps7
H.spicatum	NC_047248_rps7-Z.zerumbet-MK262726_rps7	0.00274014	5.48029e-05	50	0	465	rps7
H.spicatum	NC_047248_ycf3-H.coccineum-MT473708_ycf3	0.00244934	4.89869e-05	50	0	507	ycf3
H.spicatum	NC_047248_ycf3-H.coronarium-MK262736_ycf3	0.00244934	4.89869e-05	50	0	507	ycf3
H.spicatum	NC_047248_ycf3-H.neocarneum-MT473709_ycf3	0.00244934	4.89869e-05	50	0	507	ycf3
K. elegans MK2090022_infA	G. multiflora MT473706_infA	0.00538963	0.000107793	50	0	231	infA
K. elegans MK2090022_ndhB	Z. zerumbet MK262726_ndhB	0.00093453	1.86906e-05	50	0	1530	ndhB
K. elegans MK2090022_ndhC	Z. recurvatum MT473712_ndhC	0.00413374	8.26748e-05	50	0	360	ndhC
K. elegans MK2090022_petG	G. lancangensis MT473704_petG	0.011947	0.000238941	50	0	111	petG
K. elegans MK2090022_psbH	Zingiber-officinale-NC-044775_psbH	0.00597186	0.000119437	50	0	219	psbH
K. elegans MK2090022_psbH	Zingiber-spectabile-JX088661_psbH	0.00597186	0.000119437	50	0	219	psbH
K. elegans MK2090022_psbH	Z. montanum MK262727_psbH	0.00597186	0.000119437	50	0	219	psbH
K. elegans MK2090022_psbH	Z. zerumbet MK262726_psbH	0.00597186	0.000119437	50	0	219	psbH
K. elegans MK2090022_psbJ	G. lancangensis MT473704_psbJ	0.0104555	0.00020911	50	0	120	psbJ
K. elegans MK2090022_psbJ	G. marantina MT473705_psbJ	0.0104555	0.00020911	50	0	120	psbJ
K. elegans MK2090022_psbJ	G. schomburgkii var. angustata MT473707_psbJ	0.0104555	0.00020911	50	0	120	psbJ
K. elegans MK2090022_psbJ	G. schomburgkii MK262735_psbJ	0.0104555	0.00020911	50	0	120	psbJ
K. elegans MK2090022_psbJ	Zingiber-spectabile-JX088661_psbJ	0.0104555	0.00020911	50	0	120	psbJ
K. elegans MK2090022_psbK	G. lancangensis MT473704_psbK	0.00824016	0.000164803	50	0	183	psbK
K. elegans MK2090022_rpl23	G. lancangensis MT473704_rpl23	0.00476711	9.53423e-05	50	0	279	rpl23
K. elegans MK2090022_rpl23	G. marantina MT473705_rpl23	0.00476711	9.53423e-05	50	0	279	rpl23
K. elegans MK2090022_rpl23	G. multiflora MT473706_rpl23	0.00476711	9.53423e-05	50	0	279	rpl23
K. elegans MK2090022_rpl23	G. schomburgkii var. angustata MT473707_rpl23	0.00476711	9.53423e-05	50	0	279	rpl23
K. elegans MK2090022_rpl23	G. schomburgkii MK262735_rpl23	0.00476711	9.53423e-05	50	0	279	rpl23
K. elegans MK2090022_rpl23	Zingiber-officinale-NC-044775_rpl23	0.00476711	9.53423e-05	50	0	279	rpl23
K. elegans MK2090022_rpl23	Zingiber-spectabile-JX088661_rpl23	0.00476711	9.53423e-05	50	0	279	rpl23
K. elegans MK2090022_rpl23	Z. montanum MK262727_rpl23	0.00476711	9.53423e-05	50	0	279	rpl23
K. elegans MK2090022_rpl23	Z. recurvatum MT473712_rpl23	0.00476711	9.53423e-05	50	0	279	rpl23
K. elegans MK2090022_rpl23	Z. zerumbet MK262726_rpl23	0.00476711	9.53423e-05	50	0	279	rpl23
K. elegans MK2090022_rps14	G. lancangensis MT473704_rps14	0.00417259	8.34519e-05	50	0	300	rps14
K. elegans MK2090022_rps14	Z. zerumbet MK262726_rps14	0.00472885	9.45771e-05	50	0	300	rps14
K. elegans MK2090022_rps15	Zingiber-officinale-NC-044775_rps15	0.00479041	9.58083e-05	50	0	270	rps15
K. elegans MK2090022_rps16	Zingiber-officinale-NC-044775_rps16	0.00505638	0.000101128	50	0	249	rps16
K. elegans MK2090022_rps16	Zingiber-spectabile-JX088661_rps16	0.00478227	9.56454e-05	50	0	249	rps16
K. elegans MK2090022_rps18	Z. recurvatum MT473712_rps18	0.00368891	7.37782e-05	50	0	333	rps18
K. elegans MK2090022_rps19	Zingiber-spectabile-JX088661_rps19	0.00482967	9.65934e-05	50	0	276	rps19
K. elegans MK2090022_rps7	Z. montanum MK262727_rps7	0.00274014	5.48029e-05	50	0	465	rps7
K. elegans MK2090022_rps7	Z. zerumbet MK262726_rps7	0.00274014	5.48029e-05	50	0	465	rps7
K. elegans MK2090022_ycf3	G. lancangensis MT473704_ycf3	0.00273576	5.47152e-05	50	0	510	ycf3
K. elegans MK2090022_ycf3	G. multiflora MT473706_ycf3	0.00273792	5.47584e-05	50	0	510	ycf3
K. galanga MK209001_atpI	K. elegans MK209002_atpI	0.0017313	3.46261e-05	50	0	741	atpI
K. galanga MK209001_infA	G. multiflora MT473706_infA	0.00538963	0.000107793	50	0	231	infA
K. galanga MK209001_petG	G. lancangensis MT473704_petG	0.011947	0.000238941	50	0	111	petG
K. galanga MK209001_psbH	G. lancangensis MT473704_psbH	0.00599198	0.00011984	50	0	219	psbH
K. galanga MK209001_psbH	G. multiflora MT473706_psbH	0.00599198	0.00011984	50	0	219	psbH
K. galanga MK209001_psbH	K. elegans MK209002_psbH	0.00599351	0.00011987	50	0	219	psbH
K. galanga MK209001_psbJ	G. lancangensis MT473704_psbJ	0.0104555	0.00020911	50	0	120	psbJ
K. galanga MK209001_psbJ	G. marantina MT473705_psbJ	0.0104555	0.00020911	50	0	120	psbJ
K. galanga MK209001_psbJ	G. schomburgkii var. angustata MT473707_psbJ	0.0104555	0.00020911	50	0	120	psbJ
K. galanga MK209001_psbJ	G. schomburgkii MK262735_psbJ	0.0104555	0.00020911	50	0	120	psbJ
K. galanga MK209001_psbJ	Zingiber-spectabile-JX088661_psbJ	0.0104555	0.00020911	50	0	120	psbJ
K. galanga MK209001_psbK	G. lancangensis MT473704_psbK	0.00824016	0.000164803	50	0	183	psbK
K. galanga MK209001_rpl14	K. elegans MK209002_rpl14	0.00344894	6.89787e-05	50	0	366	rpl14
K. galanga MK209001_rpl23	G. lancangensis MT473704_rpl23	0.00476711	9.53423e-05	50	0	279	rpl23
K. galanga MK209001_rpl23	G. marantina MT473705_rpl23	0.00476711	9.53423e-05	50	0	279	rpl23
K. galanga MK209001_rpl23	G. multiflora MT473706_rpl23	0.00476711	9.53423e-05	50	0	279	rpl23
K. galanga MK209001_rpl23	G. schomburgkii var. angustata MT473707_rpl23	0.00476711	9.53423e-05	50	0	279	rpl23
K. galanga MK209001_rpl23	G. schomburgkii MK262735_rpl23	0.00476711	9.53423e-05	50	0	279	rpl23
K. galanga MK209001_rpl23	Zingiber-officinale-NC-044775_rpl23	0.00476711	9.53423e-05	50	0	279	rpl23
K. galanga MK209001_rpl23	Zingiber-spectabile-JX088661_rpl23	0.00476711	9.53423e-05	50	0	279	rpl23
K. galanga MK209001_rpl23	Z. montanum MK262727_rpl23	0.00476711	9.53423e-05	50	0	279	rpl23
K. galanga MK209001_rpl23	Z. recurvatum MT473712_rpl23	0.00476711	9.53423e-05	50	0	279	rpl23
K. galanga MK209001_rpl23	Z. zerumbet MK262726_rpl23	0.00476711	9.53423e-05	50	0	279	rpl23
K. galanga MK209001_rpl32	G. lancangensis MT473704_rpl32	0.00703672	0.000140734	50	0	171	rpl32
K. galanga MK209001_rpl36	Zingiber-spectabile-JX088661_rpl36	0.0120641	0.000241283	50	0	111	rpl36
K. galanga MK209001_rps14	G. lancangensis MT473704_rps14	0.00417259	8.34519e-05	50	0	300	rps14
K. galanga MK209001_rps14	Z. zerumbet MK262726_rps14	0.00472885	9.45771e-05	50	0	300	rps14
K. galanga MK209001_rps15	Zingiber-officinale-NC-044775_rps15	0.00479041	9.58083e-05	50	0	270	rps15
K. galanga MK209001_rps16	K. elegans MK209002_rps16	0.00507528	0.000101506	50	0	249	rps16
K. galanga MK209001_rps16	Z. montanum MK262727_rps16	0.00507528	0.000101506	50	0	249	rps16
K. galanga MK209001_rps16	Z. recurvatum MT473712_rps16	0.00507528	0.000101506	50	0	249	rps16
K. galanga MK209001_rps16	Z. zerumbet MK262726_rps16	0.00507528	0.000101506	50	0	249	rps16
K. galanga MK209001_rps18	Z. recurvatum MT473712_rps18	0.00368891	7.37782e-05	50	0	333	rps18
K. galanga MK209001_rps19	Zingiber-spectabile-JX088661_rps19	0.00482967	9.65934e-05	50	0	276	rps19
K. galanga MK209001_rps2	Zingiber-spectabile-JX088661_rps2	0.00193027	3.86054e-05	50	0	708	rps2
K. galanga MK209001_rps4	K. elegans MK209002_rps4	0.00222229	4.44457e-05	50	0	603	rps4
K. galanga MK209001_rps7	Z. montanum MK262727_rps7	0.00274014	5.48029e-05	50	0	465	rps7
K. galanga MK209001_rps7	Z. zerumbet MK262726_rps7	0.00274014	5.48029e-05	50	0	465	rps7
K. galanga MK209001_rps8	K. elegans MK209002_rps8	0.00336562	6.73123e-05	50	0	396	rps8
K. rotunda ‘Red Leaf’ MT473710_ndhB	Z. zerumbet MK262726_ndhB	0.00093453	1.86906e-05	50	0	1530	ndhB
K. rotunda ‘Red Leaf’ MT473710_ndhC	K. elegans MK209002_ndhC	0.00413374	8.26748e-05	50	0	360	ndhC
K. rotunda ‘Red Leaf’ MT473710_ndhC	Zingiber-spectabile-JX088661_ndhC	0.00413374	8.26748e-05	50	0	360	ndhC
K. rotunda ‘Red Leaf’ MT473710_ndhE	K. rotunda ‘Silver Diamonds’ MT473711_ndhE	0.00415428	8.30856e-05	50	0	303	ndhE
K. rotunda ‘Red Leaf’ MT473710_petG	G. lancangensis MT473704_petG	0.011947	0.000238941	50	0	111	petG
K. rotunda ‘Red Leaf’ MT473710_psbH	K. galanga MK209001_psbH	0.00599351	0.00011987	50	0	219	psbH
K. rotunda ‘Red Leaf’ MT473710_psbH	Zingiber-officinale-NC-044775_psbH	0.00597186	0.000119437	50	0	219	psbH
K. rotunda ‘Red Leaf’ MT473710_psbH	Zingiber-spectabile-JX088661_psbH	0.00597186	0.000119437	50	0	219	psbH
K. rotunda ‘Red Leaf’ MT473710_psbH	Z. montanum MK262727_psbH	0.00597186	0.000119437	50	0	219	psbH
K. rotunda ‘Red Leaf’ MT473710_psbH	Z. zerumbet MK262726_psbH	0.00597186	0.000119437	50	0	219	psbH
K. rotunda ‘Red Leaf’ MT473710_psbJ	G. multiflora MT473706_psbJ	0.0104555	0.00020911	50	0	120	psbJ
K. rotunda ‘Red Leaf’ MT473710_psbJ	K. elegans MK209002_psbJ	0.0104555	0.00020911	50	0	120	psbJ
K. rotunda ‘Red Leaf’ MT473710_psbJ	K. galanga MK209001_psbJ	0.0104555	0.00020911	50	0	120	psbJ
K. rotunda ‘Red Leaf’ MT473710_psbJ	K. rotunda ‘Silver Diamonds’ MT473711_psbJ	0.0104555	0.00020911	50	0	120	psbJ
K. rotunda ‘Red Leaf’ MT473710_psbJ	Zingiber-officinale-NC-044775_psbJ	0.0104555	0.00020911	50	0	120	psbJ
K. rotunda ‘Red Leaf’ MT473710_psbJ	Z. montanum MK262727_psbJ	0.0104555	0.00020911	50	0	120	psbJ
K. rotunda ‘Red Leaf’ MT473710_psbJ	Z. recurvatum MT473712_psbJ	0.0104555	0.00020911	50	0	120	psbJ
K. rotunda ‘Red Leaf’ MT473710_psbJ	Z. zerumbet MK262726_psbJ	0.0104555	0.00020911	50	0	120	psbJ
K. rotunda ‘Red Leaf’ MT473710_psbK	G. lancangensis MT473704_psbK	0.00824016	0.000164803	50	0	183	psbK
K. rotunda ‘Red Leaf’ MT473710_rpl20	K. rotunda ‘Silver Diamonds’ MT473711_rpl20	0.00283997	5.67994e-05	50	0	426	rpl20
K. rotunda ‘Red Leaf’ MT473710_rpl22	K. elegans MK209002_rpl22	0.00365593	7.31185e-05	50	0	327	rpl22
K. rotunda ‘Red Leaf’ MT473710_rpl22	K. galanga MK209001_rpl22	0.00365593	7.31185e-05	50	0	327	rpl22
K. rotunda ‘Red Leaf’ MT473710_rpl22	K. rotunda ‘Silver Diamonds’ MT473711_rpl22	0.00357024	7.14047e-05	50	0	327	rpl22
K. rotunda ‘Red Leaf’ MT473710_rpl23	K. elegans MK209002_rpl23	0.00476711	9.53423e-05	50	0	279	rpl23
K. rotunda ‘Red Leaf’ MT473710_rpl23	K. galanga MK209001_rpl23	0.00476711	9.53423e-05	50	0	279	rpl23
K. rotunda ‘Red Leaf’ MT473710_rpl32	G. lancangensis MT473704_rpl32	0.00703672	0.000140734	50	0	171	rpl32
K. rotunda ‘Red Leaf’ MT473710_rpl33	K. rotunda ‘Silver Diamonds’ MT473711_rpl33	0.00683696	0.000136739	50	0	198	rpl33
K. rotunda ‘Red Leaf’ MT473710_rpl33	Z. recurvatum MT473712_rpl33	0.00684744	0.000136949	50	0	198	rpl33
K. rotunda ‘Red Leaf’ MT473710_rpl36	K. galanga MK209001_rpl36	0.0119831	0.000239661	50	0	111	rpl36
K. rotunda ‘Red Leaf’ MT473710_rpl36	K. rotunda ‘Silver Diamonds’ MT473711_rpl36	0.0119831	0.000239661	50	0	111	rpl36
K. rotunda ‘Red Leaf’ MT473710_rpl36	Zingiber-spectabile-JX088661_rpl36	0.026798	0.00053596	50	0	111	rpl36
K. rotunda ‘Red Leaf’ MT473710_rpl36	Z. montanum MK262727_rpl36	0.0119831	0.000239661	50	0	111	rpl36
K. rotunda ‘Red Leaf’ MT473710_rpl36	Z. recurvatum MT473712_rpl36	0.0119831	0.000239661	50	0	111	rpl36
K. rotunda ‘Red Leaf’ MT473710_rps14	G. lancangensis MT473704_rps14	0.00417259	8.34519e-05	50	0	300	rps14
K. rotunda ‘Red Leaf’ MT473710_rps14	Z. zerumbet MK262726_rps14	0.00472885	9.45771e-05	50	0	300	rps14
K. rotunda ‘Red Leaf’ MT473710_rps15	K. rotunda ‘Silver Diamonds’ MT473711_rps15	0.00573017	0.000114603	50	0	270	rps15
K. rotunda ‘Red Leaf’ MT473710_rps15	Zingiber-officinale-NC-044775_rps15	0.00479041	9.58083e-05	50	0	270	rps15
K. rotunda ‘Red Leaf’ MT473710_rps16	K. galanga MK209001_rps16	0.00507528	0.000101506	50	0	249	rps16
K. rotunda ‘Red Leaf’ MT473710_rps16	Zingiber-officinale-NC-044775_rps16	0.00505638	0.000101128	50	0	249	rps16
K. rotunda ‘Red Leaf’ MT473710_rps16	Zingiber-spectabile-JX088661_rps16	0.00478227	9.56454e-05	50	0	249	rps16
K. rotunda ‘Red Leaf’ MT473710_rps19	Zingiber-spectabile-JX088661_rps19	0.00482967	9.65934e-05	50	0	276	rps19
K. rotunda ‘Red Leaf’ MT473710_rps7	Z. montanum MK262727_rps7	0.00274014	5.48029e-05	50	0	465	rps7
K. rotunda ‘Red Leaf’ MT473710_rps7	Z. zerumbet MK262726_rps7	0.00274014	5.48029e-05	50	0	465	rps7
K. rotunda ‘Red Leaf’ MT473710_rps8	K. elegans MK209002_rps8	0.00336562	6.73123e-05	50	0	396	rps8
K. rotunda ‘Red Leaf’ MT473710_ycf3	K. rotunda ‘Silver Diamonds’ MT473711_ycf3	0.00274436	5.48872e-05	50	0	510	ycf3
K. rotunda ‘Red Leaf’ MT473710_ycf4	Z. zerumbet MK262726_ycf4	0.0232473	0.000464947	50	0.0457761	552	ycf4
K. rotunda ‘Silver Diamonds’ MT473711_ndhB	Z. zerumbet MK262726_ndhB	0.00093453	1.86906e-05	50	0	1530	ndhB
K. rotunda ‘Silver Diamonds’ MT473711_ndhC	K. elegans MK209002_ndhC	0.00413374	8.26748e-05	50	0	360	ndhC
K. rotunda ‘Silver Diamonds’ MT473711_ndhC	Zingiber-spectabile-JX088661_ndhC	0.00413374	8.26748e-05	50	0	360	ndhC
K. rotunda ‘Silver Diamonds’ MT473711_petG	G. lancangensis MT473704_petG	0.011947	0.000238941	50	0	111	petG
K. rotunda ‘Silver Diamonds’ MT473711_psbH	K. galanga MK209001_psbH	0.00599351	0.00011987	50	0	219	psbH
K. rotunda ‘Silver Diamonds’ MT473711_psbH	Zingiber-officinale-NC-044775_psbH	0.00597186	0.000119437	50	0	219	psbH
K. rotunda ‘Silver Diamonds’ MT473711_psbH	Zingiber-spectabile-JX088661_psbH	0.00597186	0.000119437	50	0	219	psbH
K. rotunda ‘Silver Diamonds’ MT473711_psbH	Z. montanum MK262727_psbH	0.00597186	0.000119437	50	0	219	psbH
K. rotunda ‘Silver Diamonds’ MT473711_psbH	Z. zerumbet MK262726_psbH	0.00597186	0.000119437	50	0	219	psbH
K. rotunda ‘Silver Diamonds’ MT473711_psbJ	G. lancangensis MT473704_psbJ	0.0104555	0.00020911	50	0	120	psbJ
K. rotunda ‘Silver Diamonds’ MT473711_psbJ	G. marantina MT473705_psbJ	0.0104555	0.00020911	50	0	120	psbJ
K. rotunda ‘Silver Diamonds’ MT473711_psbJ	G. schomburgkii var. angustata MT473707_psbJ	0.0104555	0.00020911	50	0	120	psbJ
K. rotunda ‘Silver Diamonds’ MT473711_psbJ	G. schomburgkii MK262735_psbJ	0.0104555	0.00020911	50	0	120	psbJ
K. rotunda ‘Silver Diamonds’ MT473711_psbJ	Zingiber-spectabile-JX088661_psbJ	0.0104555	0.00020911	50	0	120	psbJ
K. rotunda ‘Silver Diamonds’ MT473711_psbK	G. lancangensis MT473704_psbK	0.00824016	0.000164803	50	0	183	psbK
K. rotunda ‘Silver Diamonds’ MT473711_rpl23	K. elegans MK209002_rpl23	0.00476711	9.53423e-05	50	0	279	rpl23
K. rotunda ‘Silver Diamonds’ MT473711_rpl23	K. galanga MK209001_rpl23	0.00476711	9.53423e-05	50	0	279	rpl23
K. rotunda ‘Silver Diamonds’ MT473711_rpl32	G. lancangensis MT473704_rpl32	0.00703672	0.000140734	50	0	171	rpl32
K. rotunda ‘Silver Diamonds’ MT473711_rpl36	Zingiber-spectabile-JX088661_rpl36	0.0120641	0.000241283	50	0	111	rpl36
K. rotunda ‘Silver Diamonds’ MT473711_rps14	G. lancangensis MT473704_rps14	0.00417259	8.34519e-05	50	0	300	rps14
K. rotunda ‘Silver Diamonds’ MT473711_rps14	Z. zerumbet MK262726_rps14	0.00472885	9.45771e-05	50	0	300	rps14
K. rotunda ‘Silver Diamonds’ MT473711_rps15	K. elegans MK209002_rps15	0.00573017	0.000114603	50	0	270	rps15
K. rotunda ‘Silver Diamonds’ MT473711_rps15	K. galanga MK209001_rps15	0.00573017	0.000114603	50	0	270	rps15
K. rotunda ‘Silver Diamonds’ MT473711_rps15	Z. montanum MK262727_rps15	0.00573017	0.000114603	50	0	270	rps15
K. rotunda ‘Silver Diamonds’ MT473711_rps15	Z. recurvatum MT473712_rps15	0.00573017	0.000114603	50	0	270	rps15
K. rotunda ‘Silver Diamonds’ MT473711_rps15	Z. zerumbet MK262726_rps15	0.00573017	0.000114603	50	0	270	rps15
K. rotunda ‘Silver Diamonds’ MT473711_rps16	K. galanga MK209001_rps16	0.00507528	0.000101506	50	0	249	rps16
K. rotunda ‘Silver Diamonds’ MT473711_rps16	Zingiber-officinale-NC-044775_rps16	0.00505638	0.000101128	50	0	249	rps16
K. rotunda ‘Silver Diamonds’ MT473711_rps16	Zingiber-spectabile-JX088661_rps16	0.00478227	9.56454e-05	50	0	249	rps16
K. rotunda ‘Silver Diamonds’ MT473711_rps18	K. elegans MK209002_rps18	0.00368201	7.36401e-05	50	0	333	rps18
K. rotunda ‘Silver Diamonds’ MT473711_rps18	K. galanga MK209001_rps18	0.00368201	7.36401e-05	50	0	333	rps18
K. rotunda ‘Silver Diamonds’ MT473711_rps19	Zingiber-spectabile-JX088661_rps19	0.00482967	9.65934e-05	50	0	276	rps19
K. rotunda ‘Silver Diamonds’ MT473711_rps7	Z. montanum MK262727_rps7	0.00274014	5.48029e-05	50	0	465	rps7
K. rotunda ‘Silver Diamonds’ MT473711_rps7	Z. zerumbet MK262726_rps7	0.00274014	5.48029e-05	50	0	465	rps7
K. rotunda ‘Silver Diamonds’ MT473711_rps8	K. elegans MK209002_rps8	0.00336562	6.73123e-05	50	0	396	rps8
K. rotunda ‘Silver Diamonds’ MT473711_ycf3	G. marantina MT473705_ycf3	0.00273881	5.47763e-05	50	0	510	ycf3
K. rotunda ‘Silver Diamonds’ MT473711_ycf3	G. schomburgkii var. angustata MT473707_ycf3	0.00273881	5.47763e-05	50	0	510	ycf3
K. rotunda ‘Silver Diamonds’ MT473711_ycf3	K. elegans MK209002_ycf3	0.00273881	5.47763e-05	50	0	510	ycf3
K. rotunda ‘Silver Diamonds’ MT473711_ycf3	Z. montanum MK262727_ycf3	0.00273881	5.47763e-05	50	0	510	ycf3
K. rotunda ‘Silver Diamonds’ MT473711_ycf3	Z. zerumbet MK262726_ycf3	0.00273881	5.47763e-05	50	0	510	ycf3
K. rotunda ‘Silver Diamonds’ MT473711_ycf4	Z. zerumbet MK262726_ycf4	0.0232473	0.000464947	50	0.0457761	552	ycf4
Z. montanum MK262727_atpB	Z. recurvatum MT473712_atpB	0.000879091	1.75818e-05	50	0	1485	atpB
Z. montanum MK262727_lhbA	Z. zerumbet MK262726_lhbA	0.00670934	0.000134187	50	0	186	lhbA
Z. montanum MK262727_ndhB	Z. zerumbet MK262726_ndhB	0.000915679	1.83136e-05	50	0	1563	ndhB
Z. montanum MK262727_ndhH	Z. zerumbet MK262726_ndhH	0.00114981	2.29962e-05	50	0	1179	ndhH
Z. montanum MK262727_petD	Z. zerumbet MK262726_petD	0.00272744	5.45489e-05	50	0	486	petD
Z. montanum MK262727_psbK	Z. zerumbet MK262726_psbK	0.00812634	0.000162527	50	0	183	psbK
Z. montanum MK262727_rpl14	Z. zerumbet MK262726_rpl14	0.00345052	6.90103e-05	50	0	366	rpl14
Z. montanum MK262727_rpl22	Z. recurvatum MT473712_rpl22	0.00354344	7.08689e-05	50	0	327	rpl22
Z. montanum MK262727_rpl33	Z. recurvatum MT473712_rpl33	0.00684744	0.000136949	50	0	198	rpl33
Z. montanum MK262727_rps7	Z. recurvatum MT473712_rps7	0.00274014	5.48029e-05	50	0	465	rps7
Z. montanum MK262727_rps8	Z. recurvatum MT473712_rps8	0.00336372	6.72744e-05	50	0	396	rps8
Z. montanum MK262727_rps8	Z. zerumbet MK262726_rps8	0.00336372	6.72744e-05	50	0	396	rps8
Z. zerumbet MK262726_lhbA	Z. recurvatum MT473712_lhbA	0.00670934	0.000134187	50	0	186	lhbA
Z. zerumbet MK262726_ndhB	Z. recurvatum MT473712_ndhB	0.000934911	1.86982e-05	50	0	1530	ndhB
Z. zerumbet MK262726_petD	Z. recurvatum MT473712_petD	0.00272744	5.45489e-05	50	0	486	petD
Z. zerumbet MK262726_rpl33	Z. recurvatum MT473712_rpl33	0.00710837	0.000142167	50	0	189	rpl33
Z. zerumbet MK262726_rps7	Z. recurvatum MT473712_rps7	0.00274014	5.48029e-05	50	0	465	rps7
Zingiber	spectabile-JX088661_atpI-Zingiber-officinale-NC-044775_atpI	0.00187886	3.75772e-05	50	0	741	atpI
Zingiber	spectabile-JX088661_psbJ-Zingiber-officinale-NC-044775_psbJ	0.0104555	0.00020911	50	0	120	psbJ
Zingiber	spectabile-JX088661_rps2-Zingiber-officinale-NC-044775_rps2	0.00193177	3.86353e-05	50	0	708	rps2
Zingiber	spectabile-JX088661_ycf4-Zingiber-officinale-NC-044775_ycf4	0.00230223	4.60446e-05	50	0	552	ycf4
H. neocarneum MT473709_ndhD	H. coccineum MT473708_ndhD	0.000933173	2.36276e-05	39.4951	0	1503	ndhD
H.spicatum	NC_047248_ndhD-H.coccineum-MT473708_ndhD	0.000933173	2.36276e-05	39.4951	0	1503	ndhD
Zingiber	spectabile-JX088661_rps19-Z. montanum MK262727_rps19	0.0882849	0.0161508	5.46629	0.023844	276	rps19
H.spicatum	NC_047248_psbF-Z.officinale-NC_044775_psbF	0.655621	0.212572	3.08423	0.00193529	114	psbF
H.spicatum	NC_047248_psbF-Z.spectabile-JX088661_psbF	0.655621	0.212572	3.08423	0.00193529	114	psbF
K. rotunda ‘Silver Diamonds’ MT473711_ycf1	Z. montanum MK262727_ycf1	0.047747	0.0168665	2.83088	2.08951e-05	3831	ycf1
K. rotunda ‘Red Leaf’ MT473710_ycf1	Z. montanum MK262727_ycf1	0.0471357	0.0168343	2.79997	3.07503e-05	3825	ycf1
K. elegans MK2090022_ycf1	Z. montanum MK262727_ycf1	0.0473058	0.0182795	2.58792	8.12443e-05	3831	ycf3
H.spicatum	NC_047248_psbM-Z.officinale-NC_044775_psbM	0.594677	0.2383	2.4955	0.0300875	99	psbM
H.spicatum	NC_047248_psbM-Z.spectabile-JX088661_psbM	0.594677	0.2383	2.4955	0.0300875	99	psbM
Z. montanum MK262727_ycf1	Z. recurvatum MT473712_ycf1	0.0452556	0.018286	2.47487	0.000428706	3831	ycf1
K. galanga MK209001_ycf1	Z. montanum MK262727_ycf1	0.0454382	0.0192427	2.36132	0.000240725	3831	ycf1
H. neocarneum MT473709_ycf1	Z. montanum MK262727_ycf1	0.0472804	0.0209852	2.25304	0.000462323	3831	accD
Z. montanum MK262727_ycf1	Z. zerumbet MK262726_ycf1	0.0484725	0.0215317	2.25121	0.0004748	3837	ycf1
G. multiflora MT473706_ycf1	Z. montanum MK262727_ycf1	0.0490908	0.0219068	2.24089	0.000273619	3837	ycf1
Z. montanum MK262727_ycf2	Z. zerumbet MK262726_ycf2	0.011509	0.00521286	2.20781	0.0211948	6738	ycf2
G. lancangensis MT473704_ycf1	Z. montanum MK262727_ycf1	0.0482712	0.0220673	2.18745	0.000541996	3837	rps7
H.spicatum	NC_047248_ycf1-Z.montanum-MK262727_ycf1	0.044655	0.0210125	2.12516	0.00114868	3831	ycf1
H. coccineum MT473708	_ycf1-Z. montanum MK262727_ycf1	0.0465514	0.022319	2.08573	0.00132464	3831	ycf1
H. coronarium MK262736_ycf1	Z. montanum MK262727_ycf1	0.047684	0.0229014	2.08215	0.00140677	3831	ycf1
G. schomburgkii var. angustata MT473707_ycf1	Z. montanum MK262727_ycf1	0.0465481	0.023249	2.00216	0.0027182	3837	ycf1
Zingiber	spectabile-JX088661_psbF-Z. montanum MK262727_psbF	1.15727	0.594331	1.94719	5.06694e-06	114	psbF
Zingiber	spectabile-JX088661_psbF-Z. recurvatum MT473712_psbF	1.15727	0.594331	1.94719	5.06694e-06	114	psbF
Zingiber	spectabile-JX088661_psbF-Z. zerumbet MK262726_psbF	1.15727	0.594331	1.94719	5.06694e-06	114	psbF
Zingiber	officinale-NC-044775_psbF-Z. montanum MK262727_psbF	1.15727	0.594331	1.94719	5.06694e-06	114	psbF
Zingiber	officinale-NC-044775_psbF-Z. recurvatum MT473712_psbF	1.15727	0.594331	1.94719	5.06694e-06	114	psbF
Zingiber	officinale-NC-044775_psbF-Z. zerumbet MK262726_psbF	1.15727	0.594331	1.94719	5.06694e-06	114	psbF
G. marantina MT473705_ycf2	Z. zerumbet MK262726_ycf2	0.0110627	0.00569701	1.94185	0.0442347	6750	ycf2
G. schomburgkii MK262735_ycf2	Z. zerumbet MK262726_ycf2	0.0110627	0.00569701	1.94185	0.0442347	6750	ycf2
G. schomburgkii var. angustata MT473707_ycf2	Z. zerumbet MK262726_ycf2	0.0110627	0.00569701	1.94185	0.0442347	6750	ycf2
G. schomburgkii MK262735_ycf1	Z. montanum MK262727_ycf1	0.0465295	0.0246063	1.89096	0.00397903	3837	ycf1
G. marantina MT473705_ycf1	Z. montanum MK262727_ycf1	0.0464547	0.0247354	1.87807	0.00526247	3837	ycf1
Zingiber	spectabile-JX088661_psbI-Z. montanum MK262727_psbI	1.08086	0.747902	1.44519	0.028227	105	psbI
Zingiber	spectabile-JX088661_psbI-Z. recurvatum MT473712_psbI	1.08086	0.747902	1.44519	0.028227	105	psbI
Zingiber	spectabile-JX088661_psbI-Z. zerumbet MK262726_psbI	1.08086	0.747902	1.44519	0.028227	105	psbI
Zingiber	officinale-NC-044775_psbI-Z. montanum MK262727_psbI	1.08086	0.747902	1.44519	0.028227	105	psbI
Zingiber	officinale-NC-044775_psbI-Z. recurvatum MT473712_psbI	1.08086	0.747902	1.44519	0.028227	105	psbI
Zingiber	officinale-NC-044775_psbI-Z. zerumbet MK262726_psbI	1.08086	0.747902	1.44519	0.028227	105	psbI
H.spicatum	NC_047248_ycf4-Z.spectabile-JX088661_ycf4	0.591898	0.417741	1.4169	0.0203639	549	ycf4
H.spicatum	NC_047248_atpF-Z.officinale-NC_044775_atpF	0.634268	0.458173	1.38434	0.0319651	549	atpF
H.spicatum	NC_047248_atpF-Z.spectabile-JX088661_atpF	0.634268	0.458173	1.38434	0.0319651	549	atpF
Zingiber	spectabile-JX088661_ycf3-Z. recurvatum MT473712_ycf3	1.05244	0.783861	1.34264	0.00927103	507	ycf3
G. lancangensis MT473704_ycf3	Zingiber-spectabile-JX088661_ycf3	1.04391	0.818127	1.27598	0.0237625	507	ycf3
G. multiflora MT473706_ycf3	Zingiber-spectabile-JX088661_ycf3	1.04382	0.818795	1.27482	0.024211	507	ycf3
G. marantina MT473705_ycf3	Zingiber-spectabile-JX088661_ycf3	1.04351	0.820285	1.27213	0.0241225	507	petD
G. schomburgkii var. angustata MT473707_ycf3	Zingiber-spectabile-JX088661_ycf3	1.04351	0.820285	1.27213	0.0241225	507	ycf3
K. elegans MK2090022_ycf3	Zingiber-spectabile-JX088661_ycf3	1.04351	0.820285	1.27213	0.0241225	507	ycf3
Zingiber	spectabile-JX088661_ycf3-Z. montanum MK262727_ycf3	1.04351	0.820285	1.27213	0.0241225	507	ycf3
Zingiber	spectabile-JX088661_ycf3-Z. zerumbet MK262726_ycf3	1.04351	0.820285	1.27213	0.0241225	507	ycf3
K. galanga MK209001_ycf3	Zingiber-spectabile-JX088661_ycf3	1.04155	0.828191	1.25762	0.0318331	507	ycf3
K. rotunda ‘Silver Diamonds’ MT473711_ycf3	Zingiber-spectabile-JX088661_ycf3	1.04136	0.828689	1.25663	0.0316888	507	ycf3
G. schomburgkii MK262735_clpP	Zingiber-spectabile-JX088661_clpP	1.05184	0.843067	1.24764	0.00202335	615	clpP
H. coronarium MK262736_clpP	Zingiber-officinale-NC-044775_clpP	1.05017	0.847223	1.23954	0.00308139	615	clpP
K. rotunda ‘Red Leaf’ MT473710_ycf3	Zingiber-spectabile-JX088661_ycf3	1.03888	0.838538	1.23891	0.0416392	507	ycf3
K. galanga MK209001_clpP	Zingiber-spectabile-JX088661_clpP	1.0468	0.856478	1.22221	0.00378744	615	clpP
Zingiber	officinale-NC-044775_clpP-Z. recurvatum MT473712_clpP	1.04631	0.857962	1.21953	0.00158181	609	clpP
Zingiber	officinale-NC-044775_ndhD-Z. montanum MK262727_ndhD	1.04021	0.864214	1.20364	1.07631e-05	1500	ndhD
Zingiber	spectabile-JX088661_ndhD-Z. montanum MK262727_ndhD	1.03983	0.866242	1.2004	1.54263e-05	1500	ndhD
Zingiber	officinale-NC-044775_ndhD-Z. zerumbet MK262726_ndhD	1.03795	0.871791	1.1906	3.65147e-05	1500	ndhD
Zingiber	spectabile-JX088661_ndhD-Z. zerumbet MK262726_ndhD	1.03758	0.873776	1.18746	5.09178e-05	1500	ndhD
Zingiber	spectabile-JX088661_clpP-Z. zerumbet MK262726_clpP	1.03754	0.883139	1.17483	0.00756019	609	clpP
G. marantina MT473705_petD	Zingiber-officinale-NC-044775_petD	1.03732	0.88434	1.17299	0.0244217	480	ndhB
G. marantina MT473705_petD	Zingiber-spectabile-JX088661_petD	1.03732	0.88434	1.17299	0.0244217	480	petD
G. schomburgkii MK262735_petD	Zingiber-officinale-NC-044775_petD	1.03732	0.88434	1.17299	0.0244217	480	petD
G. schomburgkii MK262735_petD	Zingiber-spectabile-JX088661_petD	1.03732	0.88434	1.17299	0.0244217	480	petD
G. schomburgkii var. angustata MT473707_petD	Zingiber-officinale-NC-044775_petD	1.03732	0.88434	1.17299	0.0244217	480	petD
G. schomburgkii var. angustata MT473707_petD	Zingiber-spectabile-JX088661_petD	1.03732	0.88434	1.17299	0.0244217	480	petD
G. lancangensis MT473704_petD	Zingiber-officinale-NC-044775_petD	1.03584	0.888931	1.16526	0.0326545	480	petD
G. lancangensis MT473704_petD	Zingiber-spectabile-JX088661_petD	1.03584	0.888931	1.16526	0.0326545	480	petD
Zingiber	officinale-NC-044775_clpP-Z. montanum MK262727_clpP	1.03295	0.896447	1.15227	0.0195296	609	clpP
G. multiflora MT473706_petD	Zingiber-officinale-NC-044775_petD	1.03292	0.898544	1.14955	0.0433778	480	petD
G. multiflora MT473706_petD	Zingiber-spectabile-JX088661_petD	1.03292	0.898544	1.14955	0.0433778	480	petD
K. elegans MK2090022_petD	Zingiber-officinale-NC-044775_petD	1.03256	0.8995	1.14793	0.0433895	480	petD
K. elegans MK2090022_petD	Zingiber-spectabile-JX088661_petD	1.03256	0.8995	1.14793	0.0433895	480	petD
Zingiber	spectabile-JX088661_clpP-Zingiber-officinale-NC-044775_clpP	1.03204	0.900474	1.14611	0.0197694	615	clpP
Zingiber	officinale-NC-044775_psaA-Z. recurvatum MT473712_psaA	1.01798	0.940596	1.08227	0.0115457	2247	psaA
Zingiber	spectabile-JX088661_psaA-Z. recurvatum MT473712_psaA	1.0177	0.941061	1.08144	0.0134942	2247	psaA
Zingiber	officinale-NC-044775_psaA-Z. montanum MK262727_psaA	1.01674	0.944414	1.07658	0.0182535	2247	psaA
Zingiber	spectabile-JX088661_psaA-Z. montanum MK262727_psaA	1.01643	0.945016	1.07556	0.0211533	2247	psaA
Zingiber	officinale-NC-044775_psaA-Z. zerumbet MK262726_psaA	1.01591	0.947222	1.07252	0.0283288	2247	psaA
Zingiber	spectabile-JX088661_psaA-Z. zerumbet MK262726_psaA	1.0147	0.950862	1.06714	0.0374034	2247	psaA
