# Supplementary material for: Molecular evolution of chloroplast genomes in subfamily Zingiberoideae (Zingiberaceae)
Source: BMC Plant Biol. 2021 Nov 23;21:558. doi: 10.1186/s12870-021-03315-9 (PMC8611967; doi:10.1186/s12870-021-03315-9)
Supplement: Supplementary file 14 — Additional file 14: Table S14. The 59 chloroplast genomes’ SNP matrix data. [file 12870_2021_3315_MOESM14_ESM.txt]

>Globba-lancangensis-MT473704
TGCGATTCCAGCTGCTCTTGCCACAACTAATAGTGAATACACATGTATCACTGGATTACTACCGCCAACTGTATTAAGATGATTGCGTGGCACCGTAAAAGACTAGCGTGAACCAGTCATTCAATTGACAGACCTTCTGAATTAGACACCGTATACTGCCAGGTACCGCCACCTCTGTGCTTTGCGGTATGATAAGCCCTCGCTATTCTGACGAAGTGCGTAGACTGTTGGAGTTGGTCCTCCGGGCGCGTTTAGAGATGTAGCGCTGCGGCTGTGAGCACCTGGTATGGTCTAGCTCCTTGCGAACAGCCACTAAACGAGCGTATCGAACGTTGAAGCAGAGAGCGGTGCGGTTATTGACCTACCCGGTCTTCCGCTCTCTTTCGAACAGCGCGTGACGTAGCAGTACCTTTCGGCTTGTTTTCAAATATTACGATCGCGGACGTCTAATACGGTGACCTCAAAGAACCTTTTGCTCCGCAGGGGAGTCTAGGGATACCCTTTAACTTGTGGACGCACGTAAACGTATCTGCGGCGGTGGAGGATATAGCGACGTCCGACAGACGGTAGATACGTGATACCCGCCGACGCACGCGAAGGGCGACTTCCTGACAAGTCTTTCGGATGTTGGTGAGGAACGCAAAAGCGTTGGTACAACGCGCTAACTCCCCCGTTAGATTCTTCAATTGCTACGTCATAACCGGGAGGGGGAACACGCCTCTGCAAATCAAGCCCTTTGCCACCGATTCCTGTGCATGTCTAAGGTATATTTCTCTTTTTTACCATTGTGACCTCTGCGGAGCGGAGAGAGCATTAACAATTTTACAGTGACGAAGCTGGCAGATCGAATGGCTCTTGCATTCAAGTTATATTTCTTACTAGAAGGTTCTTTGCGCATACCGGATGAATATAAATAGGCCTTACTCACTCACTGTCTTAGGAGAAGTGAGTGTCTGTGCCTGCATTAGTAGGGCGGAAGCACTGACGTTGTAAAAAGTCACATAACGCGTTAGCAAACTAGGGTGCGGTAAGGAAGAGTCTTCTTAAATGGCTTGTTGATCAAAGAAACCCCGGGGCATTGTGAAACAGAGATGAAGTATAAGAGAATTGTGGGGTCGAAATGACCATACAAGACAGCCAATGAATGAGGTCTTTCCTTCGTTCTATTCCTCAGGCCTTATTAGTTCGTTCTGTCATGTATTCCCGGAGAGCCTCAAAACGAGACACACATAATCCGTGTCGACTGTCCCGCCCCGTAGCATCGGGCATGTCAAAATTACGAAGACAGAGTATAACTTCTAAAAGGATTTGTGCAACAGGTGTAGCAGGATGCCCTCACCTCTCAAATTATTTTCGAAGATGCTAACAGGTGAGCGTGGGGCAATAGGAACCTTAAGTAACTGACGTATAAGAGGCCCGTCGGAGCTTTAAGCAAGCGGGGATAACAACTGATCCAGGAGTTGGGACAGAATAATCCTAAACCGTTCTAGCCCCGCTGCAGGGGCAACTTTATGTATACGGTGTGTTAGTTGGACGGGAAGCAGAACCCCTGAATCTATAAGGTAGCGATGGCCGAAATATTAATGGCGATAAGTAGGGCAGCTAAGTTACGTTACCCACTCGATGCCGCAATCCGGTAGAGTTTGTAAGTTCCTTTAGCGCTTTATCGGACTACCATCAGTGGTTCTAGACGCAACCTTGAAGCGTTGCCGTCTCGAAGGTTTTAACCAACTTATACTTACATTTATATATTTTAATGTTGCTTAAGTTAGGCATACAAACAGTCACTGAGCTTTAACCTACCAGGCGAAACGCCAGATTACACTGTTCTGTGAGTTTGTTGACTATGATAAACCTTGAGCAAATGCTGCGATCCACAATGAGCGTGTCAGAGGGCCTCCCCAGGAATGGAGAGTTTTGTTAATGTCAGACAATGCGAGTTCGAAGATCGTGACTAGATTCTTAGCGGATTGTCCATCTTCCACCAGTGTTAAATCCTTCCCGCGCCTATCAAAAGTCTCTTCGATCCAACCGTCCGGCAGCATTTATAGGAGTCGTTAGCCTTAAGTTCTTTTCGAGCTCTCGCACATCGCCTTAGTCGCTTTATCACATCAGGTGGAGAGTATTGGTCGAACTCAAAGAAACAGCCTTAGCTCAGCTACTATTGGTACCGGGTCCAAATAGAAGGCAGACCTGAGACGCTGCGCTGGATTAGTCCACTCGGTCTCGCCCGCTTGAGGGTCTTCCCTTTCCTGCTTTTCACTTGCTCTCTGTCTCCATCAACCGTTAAATCATTAAGGTTGGTGAAATCTAGCTAGCCCACTGGTCTAACCACAGGTCATGAATGTACAAATAGAATTTGCCGCTTTCCCTAAGATTTGCCATAAATTTTCTTGGCTTCCCCCCGACCCGATTTATGCCCCTTTCGATCCCCGGTCAACACAGTCCAGGTCGACGCTTCTGTTAGGGACTTTCTAAAGGCTCCATGCAGGTATTCCCTCGGTTCATCGCGGCACGGCCCCCGCTCCTTAGATCTATATAGGGCTCTATGCTTGTCTCCCGAAAGCGGACTTATGTTGTCTTAGGCGCCTTCCTAGGCTAGACACCACAACTGCGTTTTGATTAAAGTGTTATCATTATAGTTGACGCTGATTTTACCTACTCCCTGAGGCGTTTGTTTCACTCCTCCAGCGTTATAGAGTTAGTGATCAACATTTGTTGTAAGAATTCTAAACGGGGGAGTTATGCGCGTTGATACACATACGACTCTTTTGGCGCTTCCTCACCCCAAACATTCCAGAACGGTATCTTTGTCAGGGAAGTGCCCGTCGCGTCCGCGCAGTCGTGGCGGGTAATCACGTATCTACCGTGCTGTCGGACGTCTCGCATCATCCCTCGATTGGCTCAATCCTGAGAGCTCCACGTGCTTCTCTTTCAGATTACGTTTACTGCGTACAAATCATAAGAGGTGCTTGCCCTTAGATCTCCCTAGCAGGAGTCCAAAACGGTAAATCATTTGAAGATAGCGATAACAGTTGCGTATAGGTGCGCTGCCGAACATTTTGAAAAAACAGTCCCGAAACGAACTGCATACGGTGCAGTACGACGCGTACGAAAGTGGAGGCCGACAACCTAGTACTGTTGGAGAGCAGACCAAGAATCCCGCCCTTCGCGTTCCTGACTAGTTGGAATACGCTCCTGATGGCGTCTTGCAAGGAGCTCGAGCCGGAACCGTCACTCCAAGAGGGCCGGCCAACGCGTACTACGCCCCGGGAGATGCTGAAAGGACGTTAGAATACGTGCACTCGTGGATGCGTGCAGAGGCTTATTACTTACTCGCAAACTTAATGAAGGGGAGGGTGCCGTACCAGTCAGTGGCAGTATACGAGTGTTAATTGCCGAAGGTTCATTGAATGCTGGTGTTACCGCTAGCTTGTTTAGAGTTGCCCAATATAGACAGTTGGCGTATCCTGTAAGGTTCACACTAGTTGTGAACACATCGCATCCGAGCGACCGATCACATCAAGGGATCAGCCCCATTGCGCCCACCGAGGCTACCACTCCAGGTTCTTGACGGAAAATGTATCGGCCTCCAGGGTCACCTTTATACAGGCGAAGCTCAATCCCGAATGGCACTTTACGTCCGGGACTGGCGCACAACCCAAGAGTCGAGATACCTTAAACGAGTTTGGCGAAGGCGGGGTTCCCTCAACACGAGCCACCGGTCGCAAATCGCGGGAGGGTATAATTCTCGCTACGCGGTTCGCCGTCGATCTGCTACCTGGTAAGCACCGGACAGTCGGTCAACGCGACTCCAACGCGCTTCTGTGGCCTATTAATTGTAAACCGGATCTAACCATGCACGTGCTAACCCCCGGCAGCTCAATGGCTATCTGGCTTCGAACAAGGGACTCAGCCTAGATTTCGCATGTAATTTTTCGATCTCTCGTGTCGTTTGCGTGTCTAGTGAATTTCTAGAGGGGCTACGATTAAGGCAGATTTAATGACTCAAGTTCGTTGGTATCGTAGTAGTATGAGCAGTGATCTACCGAACGAGATCTCTATGTATGATTCAGCGCTGAGACGCGATCTGCAGTCCTCTGTCATCGGCACCCTTACTACGCGGGTAGCCCGTCAGCTGACCATATATTGGGGATGGCGGTAAGCGCTTCTCGAATTGACCCAGTGTATTCGCAGTATGGTGCTATATTTGTGTTCTCATCTTAGGGCATCTCGGGCGGACAACCTACATCGTCCCCGGGATCCTAGTTCCAAATGATTCGCTTAATTGGAATAGAGCTCATGGCGTTGTTTTGCATGAGCTTCCGGACGGATCTAGGGATCTCGGCGCCGGTTGATGTACAGCCAACGCGCTAATCACGGCTCATTTAAAAAGTAGTGATACTTCGCCAACGCTCATCGTGTTACTCTTCAGGACTAGCGATCATCCCTGTTGTGGTGGAAAGTTGGTCATTCTGTATCGGGCAGAGTGTTACAGAACGAAACGTTAGATCAGATGCGCCAAGTAGTACGTCATTTGCAGCCGAACGATTTGAGCGGCAAGGAATGTAAGAGCGGGGGCCGGGTAATCATAGGAAGTAGCGTAAGGCTTTCTCAGCGCCGCGCGGGCTCAACATGATTAGTTTGCAATCGGTGGCGTCTCCAAATCATCTGGGATTTTCAATGCATTTGATAGATAACACACGGGGAGAGGGGCTTCGAGTGGGGCAGTCCGGTAGCCATCAAGCACGAAGTCCAGAGCGTAGGGGTAAGGTACCACAGAAAAGAGGGAATGAAGTAGATCCCCAATGTGTACCTCCGACCTTTTCTCGGCCGCTGACCTATGTCATTGCCCCTGTTGTAGAAGTGCCCCCCAATGAGTCGTTTGAACTTTTGCATGAAAACAGAGAGTACTATTTGCATACAAGCATCCCTAAAGGTTTGTTCCCTCAATCATCCATGCCCCATTTCTGTTTCGATGGAAGTGGGTTGAGGAATTAAATTAGACCATCTGTCTCATCTGTTGGTCGTTTCCTGATTTTAATGCTTGACTACGTTTCTCAAAGATGGCGACCTATGAACACGGTTGAATCCATTCCATACGAGTTGTATCTTTGAAAGGGAGAGGGTATTGCCGCCTCCACTCCTAGTCTTATCAACACCGTTAATCACAATAATCGAACGATTAGCCATTACACACCCGGGGCCAATGGGAAATCGACGCCTCTCCGGCGATCATGAGCGTCAGTGATGGCGACGTCCTTCACTATCAGCGACATACGAGTGCTTGGGAATCGACTTCATGAAATAGCGTATCCGCCTATCGCCTTATCCATGTTGAAAAAGGCAAGATTCCACACGGTGCGATGAAAGATAGATCCACGCCCGTTTTAGCTACGTATGATCCTTCGCTGTCGCGTGCGTGTGCCTTCTCTGGGTGGGGAGCAGAGGGCTTGTTGCCCAGTACCCTCGATAGCGTAGCTGATAATGCTTAAGTACCGCACAAATCGCTGTAACGGACATGGACCTCCTCTAAACCTGAATGCGAAGGGCTGTGCCTAGATTATCGTTTTTATTAACCTCTAGCAGTGACGGCCAAACCGGCGGAGACATTTTAAAGTCACTATTGGACGCAGAGCTAACGTAATATAAAATTGGAAACCGCTACGTTGTAACCTTTCCCATGGGCACAGTTTTGAGGTTAACACATAATTCAATATCACGCGATCCTAGACACCGATGGTTTGTCCCTGGCAGCAGTAAGGGATGTTCTAATTCCTGCTAATGAACCCACTCCTACAGACAAGCCCAGGGAGAGCTTCTAGATGGCTCGGGCATAGGTACGCAGTGACGATAAATCAGGTGTAATGATGGGTAAGACTACTGACACCACATACCTGTCGTAGACCAAACGCAAAATTGGGCGTAAAGTCCGCTAGTAGCCACGTGATCGGGGTAAGTCCTGGAGTCGCTGGTGACTCAGCATTTAGACACATGTGTCGCTGACTTACTACTTAGACTGCACCCATTTCTTATGTCACCACATAGACTGATTTTTGAAGAGGAATTTCCGCCGCAACCAACCATGGACTCCGGGACTGTATTACACCCCCCGTCGTCGCCACCCGTCGTTGTCGCGGCGATAACTCGACTCAGCGTCATTAGTCTCAATTATCCTAATTTTCACACCCGGCGGATACAATTATTACAAGTCAAGCATGGTAAATCGTCCGCTACAAGAACATCGAGTACACAATAGGACGTAGTTCCGCGGCGAGAGCGACTGGTTTCTCCTTTGTTGAGTTGACACTAAAGCGGGGTCCATGAAGGGTTTGCGCGCTCGAATACCGGTGGAGTGATCCGGTATTCAAGAATGACTTGACGTGTGACTGCCATGGAGGGTAGAAGTAGGCTGAGGGTTCGTACGTCAAAATTAGGGGGGGGAGGAACCGTGGCAAGACACGTATCTAAGGATCAAAACTTGCCCGGGGATCCAAAGGCGTAAGCCCCCTGGGGCAGGTAAGATAAAGCGGAAAGTGGAGAAGATGAAGTGCGGTTTCTGAAAGGTTTCAAGGCTCGAGACAGACTCCCTTGTGTGAAGCGGGTGGGGCCAGCGCGTATCTTCCCCTGGCTAGTTGGACCGAACGATTTTCCTGCCTTGAATCTGCCTCTGCACGTCATTTCACTCCCAGATGAAAGAGCAAGGGAGTAGGGGCTAACCTCCATAACTGCAGCCGCCCACTGTTTAAGCGTTATACACGGATGGACCATGTAAGAAGAGCTAGTGTCGAGCCACTTTGCGACTCAAGCTTCCTAGCTCTGACCTATCAAGCCCCGGGATAGTTCTCCTGTCAGTAACAATGTCGTACAGTAACTCTGCACGGCGAAACCTAGCGCGACATCCCCACCGTTTCCTAAAGGTCTATCCTCTTGTAGGGATGAAGGAGGACACGACTGATCATGTGAGTCGGTTGTCGTTAAGTATAACTAGAGTTGCTTAGCTCCGAGCCGCGTCCAGAAAAACCTCCAAGCCGTCTTGTAACGGGAACCCTGGATCCGGCGTTCGGGGCCAGTTTGCCACCCTGAGTGGAGTCCGTACCCCACGACTTACAATTGCGTTCGTCGGACCGGCGTTGTCATACAGAATTTGGCGGTCCTGGGCCTAGGCGATTATGAGTAGCGGGAGCCTGCATGGGTGAGACCCCGTCTAATCCATTGTAATGGATCAGGGTTGAATACAGCCTTGTATACTCTAGCAATGGTAAGTTAAAGATCAAGTGCCTGTGCTGTGCAGCGTTTCGCATTGTTAATCATGGAGTAGAGTTACAAAGTGTCGTCCTATCGAGGTACCGCACCAGTTTTCTACCCATGCTTTGGGTTCGATAGGTCTTCGAGAGAGCCACCTCTCCTAGGGAACGTGGATGTGCCTAATTCTTAGCCCCGCATGCGAACCTTATAAGTGAGTCTTTTCGACGACCGTAATGAGAGGACTTTTCTGAGCCTAGAAAGAAGGCGAAGTTTCACCGTCGCTATTATGTTCCCTTAATTAGGGCCAATCCTTCATGAGTGTGGGTCTACGAAACAAGCAGTACAACGCAGCTATGTTACAATGTGTTGCGGGGAGCAGCCATGAGGTCTATTTTTTGGAAGTACAGAATATCTACGAGCTTTTCCCCACTGCCATTTCCGGCTGAGCATCCGGGCTTAACCCGAATCTTAGTCTTGATCCCCCGACGCGGAAGGCTGTCGCTTTAGCAAGGCGTCTTCTTCTTGGGCACAGTTTGGAGACTATTGGAACGAGAATTTGTCAACTTAGGCCTTTCTGCTAGTGTTACGTTGTCGCACGAATGTCCTATTATCCATTTGATACCGCAGCGGTGGATGCCGTGTGTATAGCAAATGTCAGGCGCGATACCGTCGCTAACAAGTCGAGTATCTAATCTGATCCTTGGCGTTCTGTTAGAACTAAGATCTGGGGGAGTCCATGTGTGTTGGCGATTTGCACCCGTCAATGCACTATAAGGGGTGATTCGACATTCGGGTCACGCGGCGAGGACCATAGATGTTCGAGCTCGCCGAGTTGGAAATTGCTGTGACCTTTGTCCCCGAAAGCCGCTAATTTACCGATCCTCCCAGCTACAGCGTGAAAGGGTGAGAGTTCTGCTTCTATCGACACACAATTTTATCGTGCCCGATTTTTGTTGCGCCCGCACCAGTATTGTGCCGGGAGGGCCAGCAAGATAAATTGAGCGAATGCATATTAGGTAGGCAAACGCAGGCAAGATACTCAAAGGGACGAAATTGCCGGGGTTGATGCGACACACTGCGATATCGGCGTAACCGGATCTTGGGACCATAACGCCCGAAGACAGGATCTTTACCTGGGGTCCCATGCCTTGCTTGCGGTCGTTTTGACGTTACTTTGCGTGGAATGGCCTCCGAGCAGGCGGTTTCTAGCGGGGCTGAATCGGCCAGTCGATGGGCCGTGATCGAGGGGGTTCTCGTCAAGAGGAGGCAAGAGGGCAGCCCCCTTAGCTATCGCAAAAACAGGCTCTTCTGGTCCTTGCTGGAAGACGAAATTCAACTGCACAACAAGCGTGACAGCGTATTGTAATTTCGTTTGTGCCCCAGCCTGACATAATTATTCTCTCTACGCTCCGGGTTCGCCAAATATTACCAGCCGTGTACGTATTGACACTGCGGGGACAATAGTATCATCTTGCGGTACGTAGTTGTTTACCAGGCCGCGGACTCTGGGGTTGAGCCGGGTACGGATCGTCAGTTTCATGAACCACCTACTTCTTGCCACCCCTGACACTTCGATGACATTTCCGAACGGGAGGAAGTAGCCCCTAGCACTCCTTCCATTGGGCAGGCATCTTTACGGGATAAATAATGTTTTGCTATTCTTGCTTTCATGTTCCCGCCCTCAGTACGCCAATAATCTGCCGGACGAGTAGAAAGATACTGCTCAAGAGTGGGCACTACCCATTCTCCATCAATTAGAAATGTAGGGAGAACTAAATGGTGATTACGCGCTAAAGGTCCTATAGCAATCATTCTCGGTACGGTATGGAATGAAGTAGAGGCGGTGCTCTGCGCCAAGAGGAGTTAGCCGCTGAATGGCGTCCTCAAAAGCACTCCTTCGGTCGTGTTAATTATAAAAGAGCAATTCGTGTATAAACCATTATCGGGCATATCCTCTCAGAATCGATCCCTTGGGAGCGCCACTAGCTAGCTTTCCCCTTTAGAGGCGTCGCTCGCTGGTTGGAGCCCACAAATCCCCAGCGGTAGCGTGGCGGGGCTTGAGAATGCGGTCTCCTGACTTCACGTCCATTGCGTCGTGTAAGTGGGCATCCTGATTGTCCAGGAACTAATAACCCCAATGCCAAGGCGAACTCACCACCAGAAACTGCCTGGAAAGGAATCAGGTAGTGTTATGCGCTCAACTACCGGTTCATTTTCCAATCGTTAGGGGACATGGGTTTCTTCCACTCCCACATCAGATTGTAAACTCGTTCAACTAGTCGTCTGCTATAGCTATTCAATATAGCAAGGCCCAATTGACCTCTATGACCTCGATCATGGGAAGATTCTTTTACAGAAAACCTAATGCGGTCGAGGTGCTTCCCGTCAATCTGCACTCAAAGGTTTAGCATCTAGCCCATACGTGACGAGCTCCGACCTTTGGTGGCCTATCCTTCGCTCTGTTAGATACTCGCGTATGCGGATGTTCGCGTCGGGGTCCAGAACCTGCTTGTTATTCAGCTGTCTCCCACGAAGACCCCTTACTGCTTCATATCGGTAAAGAATTTTTCAGTACCACCGTTGTAACAGTAATTACAGTCCTTCACGGGCGGTGTTCTCGCGCCCAATAAATCTGATATTCTTTTATTAATAGTTCAGAAATAGGCGCGTTAAACGGAACCTCCGTTTTTGCGTGATCGCCGGCGACATTGGGAGGTCAAGAATCAAAAACTCGATACCCTGTCTCTGTGGGGTCTAAATTTGTGGTGCAATACAACTTGTTTTCGGCTCCCGACTTGGGGCCCTATCAACTGCTCGTGGAATTTCAACGTAGGAGGTTGCCATGTTGGTCGCCCATGAGCAAGGACTATCCAAGACCTCAGGGGACGACGAGGGAGGGATGGCTAACCTCCGGCTCCTGTGTTGACCCTATAAAGCCCACATGCTTCCGTGCGCACAAGTGCTGGGTGTCAATCCCTGCACAAAAAGCCCATTCTATGTATACACTCCAGACACTAGGTGTACAGGCTCTCACCTCCCTCCTACTCCGCCAAGGCCTATTTTATTCTCCGCTCGGGCACGTAGGACGGCCGCTTGAAACTTCGGTTTCTCTGGCCAGTTTCACTTAGCACAACGAGATCTCGACGAGTGAGCTGCCTGGTATGGGCCTTTACTACGCGCCTTCGGAGTGAATCCTAATTGCGCGGCTTCTTGACTTTGTTGGCAGGTCAATCTCTACCCACTGGCGGTTTCTATTCCTATCCGAGTCACCTGAAATCACGCAGCATCCCCCTCACCGAGTCACCGTCTGTTCAGGCCACTTCTATGTTGGCTCCACGTGTCATTGAACAGTTTCCGTCCCGACCACATATGTAAGCTAAGGATAAGCTGCCCAGGTAGGTTAGGATCCGATATCTTCGTCCACAGCTGACAGCGTTCCCTGTCTTGCGAAAAGTCGGCTTCAACCGCCTCACCTTATTATTCTGGTATTCAGTGAATATATTAAGACTTTCCTTAAAACTCTTTAACGTGCTATCCTTTACTTATGATTTCTCATGAGAAGTTAGTACTACGATACCACTTGGAACTTGGAGAATCAATTTCAATCGGCTTCAATCGGCCTCTATTCTAGCCGGCACGGACGAATACAAGGTGAGTCCGCTTGTTCGAAGCAGAAGCCCTTGCGCCGGGTTAGAGACGGTAGATCCGATTAATGCAATGACAGCGGGGAAGTCGCAGTTAGCCCGAGTCTCGGCCAGGTGCTTTTACCAGGTTAGCAGATGAGGCGGAACCGCGTAGCGAGAATTACCCTCCACATGTGAACTTTGGAGACCGGTTGGCGTGTGGAGGGTCCCGCCATTACGGTCCAAACTCGTTTCGTAAGATAAGCGCCAGTCCCGTACGTCAGAAGGGCCTATTCGGAAATAAATAGCAGCGTTCCGCTCGTGTAAAAGGTGACCCTGGGGTACCGAGGCCGATCACATGTTTCGGTCAGAACCGGAGTCGGTAAGGGCCTCCGGTGGCCAGTGTGGCGGCGCCAATGGGGGCTGGAGATCGACCTGTAGTGATCGGCCCCATGGTGCCTAGCGGGAA
>Alpinia-katsumadai-MK262728
TGCGACTACAGTTGCTCTTGCTACAACTAACAGTGAACACGCATGTATCGCTGGAGTACTACCGCCATCTGTACTGCGGGAACTGCGTGGCACCGTAAAAGACTAGCGCGAACCAGTCATTCAAGTGCCAGACCTCCTGAAGTAGATGCCGTATACTGTCAGGTACTGTCACCTCTGTGCCTTGCGGTATGATCAGTCCTCGCTACTCCGATGAAAGGCGTAGGCTGCCGAAGCGGGTCCTCCGGGCGCGCCTCGAAATGTCGCGCTACGGCTGTGAGCGCCTGGTACGGCCCGGCTCCTCGCGAACGGCCACCAAATGAGCGTATCGAACGTTGAAGCAGAGAGCGGGGCGGTTAATGACCCACCCGGCCTTCAGCTCTCTTCCGAACATCGCGTGACATAGCGGTACCTTTCGGCTCGTTTTCAAAGGTTTTGGTCGCGGGCGTCTAGTACGGCGGCCTCAAAGAACCTCTTGCTCCGCAGGGGGGTCTATGGCGACCCTTTAACGTGTGAACGCACGTAAACGTATCTGCGGCGGTGGAGGATATAGCGACGTCCGACAGACGGTAGATACGTGATAACCGCCGACGCACGCGAAGGGCGACTTCCTGACCAGTACTTCGGATGTTGGTGAGGATCGCAAAAGCGTTGGTACAACGCGCTAAATCCCCCGTGAGACTCCTCAATCGCATCGGCCTAACCGGGAGGGGGAACACGCCTCCGCCAATCAAGCCCTTTGTCACCTATTCCTGTACATATTTAAGATCCATTTCGCCTTTTCACCATCGTGACCTCGGTGAGACTGAGGGAGCATCAACAAGGTTACAGCGACGAAGCTGGCAAATCAAATGGCTCTTGCATTCAGTTTATATCTCTTTTTAGAAGGTTCTTTGCACATAACGAATGAATATAAATAGCCCTTAATCCCTCACCGTCTTAAAGAGAGTGAGCGCCTGTGCCTGCATTAGTAGGATGGAAGCACCGATATTGCAATAAGTCACGTAACGCGTTAGCAAACTAGGGTGCGGTAGGGAAGAGTCTTCTTAAATGGCGCGCTGATCAAAGAAACCCCGGGGCGTTGTAAGACAGAGATGAAGTGTAAGAGAATGGTGGGGTCGAAAGGACCATGCAAGACAGCCAATGAATGAGGTCTTCCCGTTGTTCTATTCCTCAGGCTTTATGTGTTCGCGTAACCATTTATTCCCGGAGAGCCGCAAAACGAGACACACATAATCCGTGTCGACTGTTCCGCCCCGTGGCATCGCGCATGTCCAACTTACGGAGACAGAGTTTATCTTCTAAAAGGATCTGCGCAAAAGGCGTAGCAGGATACTCTCACCTCTCAAGACAATTTCGAAGATGCTAACAGGTGAGCGTGGGGCAATGTGAACCTTGAGTGATGGACGTACAAGAGGCTCGCCGGGGCTTTAAGCAAGCGAGGATAACGGCAGATCCGGGAGTTGGGACAGGGTAATCCTAAACCGCTCTAGCCCCACTGTAGGGGCGACGTTATTTATACGGTGTGCTCGTTGGACGGGAAGCAGGAACCTTAAATCCGGGAGGCAGCGATGGCCGAAATATTGACGGCAGTACGTGGAGCAGCTGAGCTGCGTTTCCCACGCTACGCCACAATCCGGTAAAGTTTGGAAGTTCCTCCAGCGCTTGATCGGGCTACCATCTGGGGTTCTAGACGCAGCCTTGAGGAGTAACCGTCGCGCGGATATTAACCAACTTCTACTTACATTTATATATTTTAACGTTGCTTAAGTTAGGCATACGAGCAGTTACTGAACCTTAACCTACCAGGTGAAACATCAGATTACACTGCTCCGTGAGTTCGTTGACTATGGCAAACCTTGAGCAAACGCTGCAATCCCCAGTGAGCGTGTCAAAGGGCCTCCCCAAGGATGTAGGGTTTTACTAATGTCAGCCAATGCAAGTGCGGAGACCGTGCCTATATTCTCAGCTGGTTGTCCATCTTCTCCCAGTGTTAAATCCTTCCCGTACATACTTAAAGTCTTTATTATTCACCCGTCCGGCGACATTTATAAGAGTCGTTAGCCTTAAATTCTTTTCGGGCGCTCGCGCTTCGCCTTAGTCACTTTATCACCTCAGGTGGAGAGTACTGGCCGAACTCGAAGAAGCAACCCTAGCCCACCTACGATTGGTACCGGGCCCGAATAGGAGGCAAATCTAAGACGTCGTGTTGGATTGGTCCGCTCGGTCTCACTTGCTAGAGAGCCACCCCTTTCCTGCTTTTCACTCGCTCCCTGTTTTTATCAACCGTTAAGCCATTAAGGCTGGTGAAACCTAGTTAGCCTGCTGGCCTAACCACAGGTTACGAATGCACAAATAGGATTTGCCGCCTTCCCAAAGATATGCCATTAATTTTCTTAACTTCTCTCCGCCTCGACTTATGTCTCTGCCGATCCCCGGTCAACACAGTCCAGGTCGACGTTTCTGTTAGGGGCTTTCTAAAGGCTCCGTGCAGGTATGCCCTCGGTTTGTCGCGGCACTTCTTCCGCTCCTTAGATCTATATAGGGCTTTATGCTTGACGCCCGAAAGCGAACTTATGTTGTCTTAGGCGCCTTCCTATGCTAGACACCACAACTGCGTTTTGATCAAAGTGTTCTCCTTATAGTTGACGTTGATTTGACCTACTTCCTGAGGCGTTTGTTTCACTCCTCCAGCGTTAGAGCGTATGTGATCGATAATTGTTGTAGGAGTTCTACACGGGGGAGTTATGCGCGTTGATACACATACGACTCTTTTGGCGCATCCTCACCCCAAACATTCCAGAACGTTATCTTGGTCAGGGAAGTGCCCGTCGCGTCCGCGCAGTCGTGGCGGTTAATCACGTATCTACCGTGCTGTCGGACGTCTCGCATCATCCCTCGAGTGGCTCAATCCGGAGAGCTCCACGTGCTTCTCTTTCAGATTACGTTTACTGCGTACACATCATAAGAGGTGCTGGCCATTAGATCCCCCTAGCAGGAGTCCAAGACGGTAAATCATTTGAAGATAGCGATGACAGTTGCGTATAGGTGCGCCGCCGAAAATTTTGACAAAACAGTCCCGAAACGAACCGCATATGGTGCAGTACGACGAGTACGGAAGCGGAGGCCTACAACCTAGTGCTGTTGGAGGGCAGACCAAGTATCCCGCCCTCCGCGTTCCTGACTAGTTGGAATACGCCCTTGGTGACGTCTTGCGAGGAGCCCGGGCCGAAACCGCCGCTCCAAGGGGGCCGGCCAACTTGTACGACGCCCCGGGAGATGTTGAAAGGGCGTTAGACTACGCGCGTTCATGGGTGCGAGCAGAGACTGATTACTTACTCGCAAACTTAATGAAGGGGAGGATGCCGTACCTGTCAATGACAGTATACGAGCATTACTTGCCGGAGGTGCATTGAATGCTGGTGTTGCCGCTAGCTTGTTTAGAGTTGCCCAGTCCGGACAGATGGCGTATCCCGTAAGGTTCACGCTAGTTGTAAACACGTCGCACCCGAGCGACCGATCGCATCAAGGGACCAGCCCCATTGCGCCCCCCGAGTCCACCACTCCAGGTTCTTGACGGAAAATGTATCGGCCTCCCGGGTCACCTTTATACAGGCGAAGCTCAATCCCGAATGGCACTTTACGTCCGGGACTGTCGCACAACCCAAGAGTCGAGATACCTTAAACGAGTTTGGCGAGGGCGGGGTTCCCTCAACACGAGCCCCCGGTCGCAAATCGCAGGAGGGTATAATTCTCGCTACGCGGCTCGCCGTCGAGCTGCTACCTGGTAAGCACCGGACAGTCGGTCAACGCGACTCCAACGCGCTTCTGTGGCCTATTAATGGTAAACCGGCTCTCACCATACACGCGCTAGCCCCCTGCAGATCAATAGCTATCTGGTTTCGCACAAGGGACTCAGCCTAGATTTCGCATGTAATTTTTCGATCTCTCGTGTTGGCTGAGTATCTAGTGAATTTCTCAAGGGGCTACGATTAATGCAGATTTAATGACGCGAGATCGTTGGTATCGTATTGGTATGCGCAATGACCTACCGAGCGAGCGCCGTATGTATGATTCAGCGCTGAGACGCGATTCGCAATCCTCTGTCATCGTCACCCTCACTGCGCGGGCAGCCCCTTAGCTGACCATACCTCAGAGATGGCGGTAAGCGCTTCTCGAATTGCCCCAGTGTATCCGCTGTATGGTGCTATATTTGTGTTCTCACTTTAGGGCGTCTCGGGCGGATAACCTACACCGTCCTCGGGAGCCCAGTTCCAAATGATTCGCTTAAGTGGAGTAGATCTAATGGCGTCGTCTTGCATGGGCTTCCGGACATGTCTGGGGGCCTTATCGCCGGTTGATGTACAGCCAACGCGCCAATCACGGCTCATTTAAAAAGTAGTGATACTACGCCAACGCTCACCATGTTGCTCTTCAGGGCTAGCGATCAGCCCTGTGGTGGTGGACCGTTGGTCATTCTATATCGGGCAGAGTGTTACAGAATTAAACGTTAGATTATATGCGCCAAGTAGTACGTCATTTGCGGCCGGACGAATTGAGCGGCGGGGCATGTAAGAGTGGGGGCTGGGTAATCATAAAAAGTAGCGTAAGGCTCCCTCAGCGTCGCGCGGGCTCCACACGATTAGTTTACAGTCGGTGGCGTCTCCAAATCACCTAGGTTTTTCAAGGCATTTGATGGGTAATACACGGAGAGAGGGGCTTCGGGTGGTGCAGTCTGGTGGCCAGCAAGCACAAAATCCAGAGCTTGGGGTTAAGGCACTACAGAAAAGAGGGAATGACGTGGAGTCCTAATGTGTACCTCCGACCGTCTCTCGGCCGCTGACCTATGTCATTGCCCATGTTGTAGAAATGCCCCCCAATGGGTCGAATGTACTTTTCCATGAGAACAGAAGGTAATATTTGCATATAAGTATCCCTAAAGGTTTGTTCCCTTCGTCGTCCATGTCCCATTGCTGCTTCGAGGGGAGTCGGTTGAAGAATTAAAACAGACCATCGGTCTCATCTATTAATCGTTTCCTGATCTTAGTGCTTGACTACGTTTCTCAAAGGCGGCGGCCGATAAGCGCGGTTGAATCCATCCCATACGAGTTGTATCTTTGAAGGGGAGAGGGCATTGCCGCCTCTATTCCTAGTCTTATCAACGCCGCTAATCACAATAACCCAACGATTAGCCATCACATACCTGGGGCCGATGGGAAATCGACGCCTCTCTGGCGATCATTAACGTCAGTAATAGCGAGGTTCTTCACTATCAACGACAGACCAATGCTCGGGAATTGACTCCATAAAATAGCGTATACACCTATCGCCTTATCCATATGGGATATGGCTTGATTCCACACGGTGCGATGAGAGATAAATCCACGCCCGTTTTAGCTACGTCTGATCCTTCGCTGTCGCGCGCGTGTGCCTTCTCCGGGTGGGGAGTAAGGAGCTTGTTGCCAAGTGCCCTCGATAGCGTAGCTGATAACACTCCAGTAACTCGCTAATCGCCGTAGCGGACATAGACCTCCTCTAAACCCGAGTGCGAAGGGCTGGGTCTAGCTTATCTTTTTTATTAACCTCTAGCAGTGACGGCCAAACCGGCGGAGATCTTCCAAAGTCACTATTGGACGCAGAGCTAGCGTACTCTAAAAACGGACACCGCTACGTTGTATTCTCACCTATGGGCACAGGAGTGAGGTTAGCACATAATTCCATACCACGCGATCCTAGACACCGAGGGTTTGGCCCTGGCAGTAATAGGGGATGCTATAATTCCTGCTAATGAACCCACTCTTACAGACAAGCCAAGGGAGAGCTTCTAGTTGGCTCGGGCATAGGTACGCAGGGACGGTGAATCAGGTGTCATGGTGGAAAAGACTATTGAAGCTACAGAATTGTTGTAGATCGGCCGCAAAACTGGCTGCAAAGTCCGCTGGTAGCCACGTGATCGGGGTAAGTCCTGGAGGCGCTAGTGATTCAGCATTTAGACGCGTTTGTCGCTCACTTACCCCTCGGACTGCACCCATTTTTTGTGTCCCCACATAGACTGATCCTTGAAGGGGAGCTTCCGCCGCAACCAGTCGTGGGCTCCGGGGCCGCATTATACCCCCCGTCGTCGCCACCCGTCGTCGTCGCGGCGATGACTTTACTCAGAATCGTCGGTCTCAGGCATCCTAATTTTCGCACCCGGAGGATCCAAATAATTAGAGTCAAGCATGGTAGATCGTCCGTTACAAGAAAATCGAGTACATAATAGACCGTAGTTCCGCGGCGAGAGCGACCGCTTTATTCTTTGTCGAGGTGACGCTAAAACGGGGTCCATGAAAGGTTGGCGCATTCGAATTCCGGCGAAATGGTCCGGCATTCAAGCATGACTTGACGTATGATTGTCGCGGAAGGTTGAAGTGGGTTAAGGATTCGTATGTCAGAATCAGGGGGGGGGAGAGCCGCGGCAAGATACGTATCCCAAGGTCAAAGCTCGCCCGGGAATCCAAGGGCGTGAGCCCTCTAGGTCAGGTAAAGTAAAGCGGAGAGTGGAGAAGATGAAGTGTGGTTTCTGGAAGGTTTCGAGACCTGAGACAAATTCCTTTGTGTAAGGCGGGTGAGGTCAACGCATATCCTCCCCTGGCTAGTTGAACCAAACGATTTTCCTACCTTGGATCTGCCTCTGCAAGTCATTTCACCCCCAGATGAAAGAGCGAGAGAATAGGGACTAATCTCTATAGCTGCAGCAGCCCGCTGTTTAAGCGTGAGACACGGGTGGACCATGTAAGAAGAGCTGGTGTCGAGCCACTTGGCGACTCGAGCTTCCTAGCTCCGACTTATCAAGCCCCGGGATAGTTCCCCTGTCAGCAACAAGATCGTACAGTGACCCTGCATGGCGAAACCTGGCGCGACATCCCAACTGTTTCCTAAAGGTTTGTCCTTTGGTAAGGATGAGGAATGACACGACTGAACATTCGAGTCGGTTGTCGTTAAGGATAACTAGAGTTGCTTCGCTCCGAGCCGCGTCCAGAAAAACATCCAGGCCGTCCTGTAACAGGCCCCCTGGATCCGGTGTTCGGCGCCAGATTGTTACTCGGGGTGGAGTCCGTACCCCACGACTTATAAGTGCGCTTGGCGGACCAGCGCTGTCATAAAGAATTTGGCGGGCTTGGGCCCAGGCGATTATGAGGAGCGGGAGCCCGTATAGGTGAGACCGTGCCTAGTCCATAGTGATGGATCGGGGTTGAATACAGCCATGTAGACTCTAACAATGGTAAGTTAAAGACCAAGTGCCTGTGCTGCGCAGCGTTTCGCATTGTTAATCATGGAGGAGAGTTACCGAGCGTCGTCCTATCGAGGTACCGCACCAGTTTGCTATCCATACTTCGAGCTCGATAGGTTTTCGAGAAAGCCACTTCTTCTAGGAAATATGGATGCGCCTGATTCTTAGCGCCGTACGCGAGCTTTACCTGTGAGTCTTTTCGGCGAACGTAATGAGAGGACTTTCCTGGGCCTCGGAAGAAAACACAGCTTCACCGACGATATGATGTTCCCTTGACTAGGGCCAATCCGTCATGAGTGCAGGACTGCGAAACAAGCAGTACAACACGGCTATGTTACAATGTGTCGCGGGGATCGACCGCGAGGTCTACTTTTTGCAAGTACGGGATGCCTACGGGCCTGTCCCTACTGCCACTTCCGGCTAAGCATCCGGGCTTAACCCGAATCTTAGTTTTGCTCTCCCGACGCAGAAGACTGTCATTTTAGCAAGGCGTCTTCCTCTTGGGCACAGTTTGGAGACTATTGGAACGAGAATTTGTCAACTTAGGCCTTTCTGCCAGTGTTTCGTTGTCGTACGAATGGGCTATTATCCACTTGGTACCGGAGCGGTTGATGCCGTGTGTATAGCAAACGGTAGGCGCGATACCGTCGCTAACAAGTTGAGTACTTAATTTGCTCCTTGGCGTTCTGTTATATCTGTGCTCTCAGGGAGTCCATGTGCGTTGGCGATTTGCACCCGCCAATGCTCTCTAAGGGGGGATGCGACATTCGGATCACGCGGTGAGGACCATAGATGTTCGAGTTCGCTGAGTTGGAAATTGTTATGACCTTTGCTCCCGAAAGCCACTAATTTACCGATCCTCCCGGCTACAGCGTGAAAGGGTGAGAGTCCAGCTTCCCTCGACACGCAATTTTATCGTGCCCGATTTTTGCTGCACCCGCGTCAGTGCTGTGCCGGGAGGGCCAGCGAGATAAAGTGGGCAAATGCCTATTAGATGGGCAAACGCAAGCAAGTTACTCAAAGGGACGAAATTGGCGGGGTTGATGCGACACATTGCGATATCGGTGTGACCGGATTTTGGGACCATAACGCCCGAAGACAGGATCTCTACCTGGGGTCCCATGCTTTGCCTTCAGTCGTTTTGACGTTACTTTGCGTGGAATAGCCTCTGAGCAATAGGTTCCTAGCGGGGCTGAATCGGCCGGTCGCGGGGCCGTGATCGAGGGGGTTCTCGTCAAGAGGAGGCAAGAGGGCAGCCCCCTTAGCTATCGCAAAAATAGGCTCTCCTGGTCCTTGCTGAACGACGAAATTCAACTGCACAAAAAGCGTGACAGCGTATTGTAGTTTCGTTTGAGCCCCAGCCTGACATAATTATTCTCTTTACGCTCCGAGTTCACCGAATTTTACCGGCCATGTACGCGTTGCCACTGCGGGGGCAATAGTATTATCATGCGGTGCGTAGTTGTTCACCAGGTCGCGGACTCTGGGGTTGGGCCGGGTACGGATCGTCAGCCTCCTGAATCACTTACTTCGTGGTACCCCTGACGCTTCGATGGCATTTTCGGACGGGAAGAAGCGGCCCCTCGCACTCCTTTCATTGGGCAAGCATCTTAACGGGATAAATAATGGTTTGCTATTCTTGTTTATTTGTTCCCGCCCGCAGTACTCCCATTAGTTGCCGGACGAGCAGAAAGATACTGTTCAGGTGTTGGCAGTGCCCATTCTTCAGCAATTAGAAATGTAAGGAGAACTCAATGGTGATCACGCGCTAGAGGTCCTATAGCAGCCATTCTCAATACGGTATGGGATAAAGTAGAGGCGGTGCGCTGCGCAAGGAGAAAGTAACCGCTAAATGGCGTCCTCAAAAGCACTACCTCAGTCGTGTTAATGATAAAAGAGCAATTCGCGTATGCACCATTATCGGGCATAGCCTCTTAGAACCGATCCCTTGGAAGCGCCCCTAGCTAGCTTTTCTCCCTAGGGGCGGCGTGCGCAGGTTGGAGCCCACAAACCCCCAGTGGTAGCGTGGCGGAGCTTGAGAATGCTGTCTCCTGACTTCACGTCCATTGTGTCGTGTAAGGGGACATTCTGATTGTCTTAAAACTACTAGCCCCAATGCCAAGGAGAACTCCCCGCCAGAAACTGCTCGGAAAGGAATCAAGTAGTATTATGTGTTCAATTACCGGTTCATTTTCCAATTGTTAGGGGACATGGGTTTCTTCCACTCCCACATCATATTGCAAATTCGTTCAATTAGTCGTCTGCTACTGCTATTCAATATAGCGAGGCCCAATGAGCCTCTATGACCTCGATCAGGGGAGGATCCTTTTACAGAAAACCTAGTGCGGTCGAGGTGCTGCCCGTCAGGCTACATTCAAAGGCTTAGTATCTAGCCTCTACGCGACGAGCTCCGACTCTTGGTGGCCAATCCTTCGCTCTGTTGGATACTCGCGTACGTGGATGCTCGCGTCGGGGTCCAGAACCTGCTTATTACTCAACTGTCTATCACGAAGACCCCTTACTGTTTGGTATCGGTAAAGAATTTTTCAGTACCACCGTTGTAGCAGTACTGACAACCTGTCACGGGCGGTATTCTCGTGCCCAATAAATCTGATATTCTTTTATTAATAGTTCAGAAACAGGCGCGTTAAACGGAGACTCAGCTTTTGCGTGATCGCCGGCGACAGCGGGAGGTCAAGAATCAAAAACTAGGTACACTGTCTCTGTGGGGCCTAAGCTTGTGGTACAATACAACTTGTTTTCAGCTCCCGACTAGGGGACCTACTAGCTGCTCGTGGAATTTCAACGTGGGAGGTTGCCACGTTAGTCGCCTATGGGCAGGGACTATCCAAGACCTCGGGGGACGACGATGGGGGGATGGCTAAACTTCGGCTCCGGCGCTGACCCCATAAAGCTCACATGCTTCCATGCGCACAAGTGCCGGGTGTCAATCCCTGCACCATGAGTTTATTCTACGTATACACTCCAAACACTAGGCGTACAAGCTCTCACCTCCCTCCTACTCCGCCAAATTCTCCCTAATTCCCCGCTCGAGCACGTAGGCTTGCCGCTCGAAACTTTCGTTTCTCTGGCCAGTCTCGCCCAGCACCACGGGATCTCGATGAGTGAGCCGCCTGGTATGGGCCTTTCCTACGCGCCTTTGAAGCGAATCCTCATTGCGCGGCTTTTCGACATTGTTGGCAGCTCAATCTCGACCCACTGACGGTTTCGGTCCCTACCCAAATTAACTGAAAGCACGCAGCATGCCCCGCGCCGAGTCACCGCTTGTTCAGGCCACTTCTATGTTGGCGCCACGGGTCATTGAACAGTTTCCGGCCCAACCACATCTGTAAGCTATGGATAAGCTGCCCAGGTAAACTTGGATCTGACGTCTTCATTCGCAATTGACAGCATTCCCTGTCTCGCGAAAAGCCGGCTTTGACCGCCCCACCTTATTAGTCTGGTATTCAGTGACTATATTGAGACGGTCTTTCAAACTCTTTAGCGTTCCATTTTTCCCTCATTATTTTTCATGATATGTTTGCAATACGATACCACTTGGATCTCGGCGAATCAATTTCAATCGGCTTCAATCGGCCTTGATTCTAGTCTACACGGACGAATACAAGGTGAGTCCACTTGTGCGAAACAGAAGCTCTTTCGCAGGGCTAGGGATGGGAGAGCCGATTACTGCAATGACAGCGGGGACGTCGCAGTTAGCCCGAGTCTCGGCCAGGTGCTTTTACCAGGTCAGCAGCTGAGGCGGAGCCGCGTAGCGAGAATTACCCTCCATATGTGAACTTTGAAGACCGGAGGGCGTGTGAAGGGTCCCGCCACTGCGGCCCAAACTCGTTTCGTAAGATAAGCGACAGTCCCGTACGTCAGAAGGGCCTATTCGGCAATAAATAGTAGCGTTCCGCTCGTGTAAAAGGTGACCCGGGGGTTCAGAGGCCGATCACATGTTTCGGTCAGAACCGGAGTCGGTGAGGGACTCCGGGGGCCTGTGTGGCGGCGCCAATGGGGGCTAGAGGTCGGCCTGTAGCGATCGGCCCCATGGTGCCTGGCGGGAG
>Alpinia-oxyphylla.Guangdong-MK262729
TGCGACTACAGTTGCTCTTGCTACAACTAACAGTGAATACGCATGTATCGCTGGAGTACTACCGCCATCTGTACTGAGGGAACTGCGTGGCACCGTAAAAGACTAGCGCGAACCAGTCATTCAAGTGCCAGACCTCCTGAAGTAGATGCCGTCTACTGTCAGGTACTGTCACCTCTGTGTCTTGCGGTATGATCAGTCCTCGCTACTTCGATGAAAGGCGTAGGCTGCCGAAGCGGGTCCTCCGGACGCGCCTCGAAATGTCGCGCTACGGCTGTGAGCGCCTGGTACGGCCCGGCTCCTCACGAACGGCCACCAAATGAGCGTATCGAACGTTGAAGCAGAGAGCGGGGCGGTTAATGACCCACCCGGCCTTCAGCTCTCTTCCGAACAGCGCGTGACATAGCGGTACCTTTCGGCTCGTTTTCAAAGGTTTTGGTCGCGGGCGTCTAGTACGGCGGCCTCAAAGAACCTCTTGCTCCGCAGGGGGGTCTATGGCGACCCTTTAACGTGTGAACGCACGTAAACGTATCTCCGGCGGTGGAGGATATAGCGACGTCCGACAGACGGTAGATACGTGATAACCGCCGACGCACGCGAAGGGCGACTTCCTGACCAGTACTGCGGATGTTGGTGAGGATCGCAAAAGCGTTGGTACAACGCGCTAAATCCCCCGTGAGACTCCTCAATCGCATCGGCATAACCGGGAGGGGGAACACGCCTCCGCCAATCAAGCCCTTTGTCACCTATTCCTGTACATATCTAAGATCCATTTCGCTTTTTCATCATCGTGACCTCGGTGAGACTGAGGGAGCATCAACAAGGTTACAGCGACGAAGCTGGCAAATCAAATGGCTCTTGCATTCAGTTTAGATCTCTTTCTAGAAGGTTCTTTGCACATAACGAATGAATATAGATAGCCCTTAATCCCTCACCGTCTTAAAGGGAGTGAGCGCCTGTGCCTACATTAGTAGGATGGAAGCACCGACATTGCAATAAGCCACGTAACGCGTTAGTAAACTAGGGTGCGGTAGGGAAGAGTCTTCTTAAATGGCGCGCTGATCAAAGAAACCCCGGGGCGTTGTAAGACAGAGATGAAGTGTAAGAGAATGGTGGGGTCGAAAGGACCATGCAAGACGGCCAATGAATGAGGTCTTCCCGTTGTTCTATTCCTCAGGCTTTATGTGTTCGCGTAACCATTTATTCCCGGAGAGCCGCAAAACGAGACACACATAATCCGTGTCGACTGTTCCGCCCCGTGGCATCGCGCATGTCCAACTTACGGAGACAGAGTTTATCTTCTAAAAGGATCTGCGCAAAAGGCGTAGCAGGATGCTCTCACCTCTCAAGACAATTTTGAAGATGCTAACAGGTGAGCGTGGGGCAATGTGAACCTTGAGTGATGGACGTACAAGAGGCTCGCCGGGGCTTTGAGCAAGCGAGGATAACGGCAGATCCGGGAGTTGGGACAGGGTAATCCTAAACCGCTCTAGCCCCACTGTAGGGGCGACGTTATTTATACGGTGTGCTCGTTGGACGGGAAGCAGGAACCTTAAATCCGGGAGGCAGCGATGGCCGAAATATTGACGGCAGTACGTGGAGCAGCTGAGCTGCGTTTCCCACGCTACGCCACAATCCGGTAAAGTTTGGAAGTTCCTCCAGCGCTTGATCGGGCTACCATCTGGGGTTCTAGACACAGCCTTGAGGAGTAACCGTCGCGCGTATATTAACCAACTTATACTTACATTTATATATTTTAACGTTGCTTAAGTTAGGCATACGAGCAGTTACTGAACCTTAACCTACCAGGTGAAACATCAGATTACACTGCTCCGTGAGTTCGTTGACTATGGCAAACCTTGAGCAAATGCTGCAATCCCCAGTGAGCGTGTCAAAGGGCCTCCCCAAGGATGTAGGGTTTTACTAATGTCAACCAATGTAAGTGCGGAGACCGTGCCTATATTCTCAGCGGATTGTCCATCTTCTCCCAGTGTTAAATCCTTCCCGTGCATATTTAAAGTCTTTTCGATTTACCCGTCCGGCGACATTTATAGTAGTCGTTAGCCTTAAATTTTTTTCGGGCGCTCGCGCTTCGCCTTAGTCACTTTATCACCTCAGGTGGAGAGTACTGGCCGAACTCGAAGAAGCAACCCTAGCCCACCTATGATTGGTACCGGGCCCGAATAGGAGGCAAATCTGAGACGTCGCGTTGGATTGGTCCGCTCGGTCTCACTTGCTAGAGAGCCATCCCTTTCCTGCTTTTCACTCGCTCCCTGTTTCTATCAACCGTTAAGTCATTAAGGCTGGTGAAACCTAGTTAGCCTGCTGGCCTAACCACAGGTTACGAATGCACAAATAGGATTTGCCGCCTTCCCAAAGATATGCCATTAATTTTCTTAACTTCCCTTCGCCTCGACTTATGTCTCTGCCGATCTCCGGTCAACACAGTCCATGTCGACGTTTCTGTTAGGGGCTTTCTAAAGGCTCAGTACAGGTATGCCCTCGGTTTGTCGCGGCACTTCCTCCGCTCCTTAGATCTATATAGGGCTTTATGCTTGACGCCCGAAAGCGAACTTATGTTGTCTTAGGCGCCTTCCTAGGCTAGACACCACAACTGTGTTTTGATCAAAGTGTTCTCCTTATAGTTGACGCTGATTTGACCTACTTCCTGAGGCGTTTGTTTCACTCCTCCAGCGTTATAGCGTATGTGATCGACAATTGTTGTAGGAGTTCTACACGGGGGAGTTATGCGCGTTGATACACATACGACTCTTTTGGCGCATCCTCACCCCAAACATTCCAGCACGTTATCTTGGTCAGGGAAGTGCCCGTCGCGTCCGCGCAGTCGTGGCGGTTAATCACGTATCTACCGTGCTGTCGGACGTCTCGCATCATCCCTCGAGTGGCTCAATCCGGAGAGCTCCACGTGCTTCTGTTTCAGATTACGTTTACTGCGTACACATCATAAGAGGTGCTGGCCATTAGATCCCCCTAGCAGGAGTCCAAGACGGTAAATCATTTGAAGATAGCGATGACAGTTGCGTATAGGTGCGCCGCCGAAAATTTTGACAAAACAGTCCCGAAACGAACCGCATATGGTGCAGTACGACGCGTACGGAAGCGGAGGCTTACAACCTAGTGCTGTTGGAGGGCAGACCAAGTATCCCGCCCTCCGCGTTCCTGACTAGTTGGAATACGCCCTTGGTGACGTCTTGTGAGGAGCCCGGGCCGAAACCGCCGCTCCAAGGGGGCCGGCCGACTTGTACGACGCTCCGGGAGATGTTGAAAGGGCGTTAGACTACGCGCGTTCATGAGTGCGAGCAGAGACTGATTACTTACTCGCAAACTTAATGAAGGGGAGGATGCCGTACCTGTCAATGACAGTAGACGAGCATTACTTGCCGGAGGTGCATTGAATGCTGGTGTTGCCGCTAGCTTGTTTAGAGTTGCCCAGTCCGGACAGATGGCGTATCCCGTAAGGTTCACGCTAGTTGTAAACACGTCGCACCCGAGCGACCGATCGCATCAAGGGACCAGCCCCATTGCGCCCCCCGAGTCCACCACTCCAGGTTCTTGACGGAAAATGTATCGGCCTCCCGGGTCACCTTTATACAGGCGAAGCTCAATCCCGAATGGCACTTTACGTCCGGGACTGTCGCACAACCCAAGAGTCGAGATACCTTAAACGAGTTTGGCGAGGGCGGGGTTCCCTCAACACGAGCCCCCGGTCGCAAATCGCAGGAGGGTATAATTCTCGCTACGCGGCTCGCCGTCGAGCTGCTACCTGGTAAGCACCGGACAGTCGGTCAACGCGACTCCAACGCGCTTCTGTGGCCTATTAATGGTAAACCGGCTCTCACCATACACGCGCTAGCCCCCTGCAGATCAATAGCTATCTGGTTTCGCACAAGGGACTCAGCCTAGATTTCGCATGTAATTTTTCGATCTCTCGTGTCGGCTGAGTATCTAGTGAATTTCTCAAGGGGCTACGATTAATGCAGATTTAATGACGCGAGATCGTTGGTATCGTATTGGTATGCGCAGTGACCTACCGAGCGAGCGCCGTATGTATGATTCAGCGCTGAGACGCGATTCGCAATCCTCTGTCATCGTCACCCTCACTGCGCGGACAGCCCCTTAGCTGACCATACCTCAGAGATGGCGGTAAGCGCTTCTCGAATTGCCCCAGTGTATCCGCTGTATGGTGCTATATTTGTGTTCTCACTTTAGGGTATCTCGGGCGGATAACCTACACCGTCCTCGGGAGCCCAGTTCCAAATGATTCGCTTAAGTGGAGTAGATCTAATGGCGTCGTCTTACATGGGCTTCCGGACATGTCTGGGGACCTCATCGCCGGTTGATGTACAGCCAACGCGCCAATCACGGCCCATTTAAAAAGTAGTGATACTACGCCAACGCTCACCATGTTGCTCTTCAGGGCTAGCGATCAGCCCTGTGGTGGTGGACCGTTGGTCATTCTATATCGGGCAGAGTGTTACAGAATGAAACGTTAGATTATATGCGCCAAGTAGTACGTCATTTGCGGCCGGACGAATTGAGCGGCGGGGCATGTAAGAGCGGGGGCTGGGTAATCATAAAAAGTAGCGTAAGGCTCCCTCAGCGTCGCGCGGGCTCCACACGATTAGTTTACAGTCGGTGGCGTCTCCAAATCACCTAGGTTTTTCAAGGCATTTGATGGGTAACACACGGAGATAGGGGCTTCGGGTGGTGCAGTTTGGTGGCCAGCAAGCACAAAATCCAGAGCTTGGGGTTAAGGCACTACATAAAAGAGGGAATGACGTGGAGTCCTAATGTGTACCTCCGACCGTCTATCGGCCGCTGACCTATGTCATTGCCCCTGTTGTAGAAATGCCCCCCAATGGGTTGAATGTATTTTTCCATTAGAACAAAAGGTAATATTTGCATATAAGTATCCCTAAAGATTTGTTCCCTTCGTCGTCCATGTCCCATTGCTGCTTCGAGGGGAGTCGGTTGAAGAATTAAAACAGACCATCGGTCTCATCTATTGATCGTTTCCTGATTTTAGTGCTTGACTACGTTTCTCAAAGGCGGCGGCCGATAAGCGCGGTTGAATCCATCCCATATGAGTTGTATCTTTGAAGGGGAGAGGGCATTGCCACCTCTATTCCTAGTCTTATCAACGCCGCTAATCACAATAACCCAACGATTAGCCATCACATACCTGGGGCCGATGGGAAATCGACGCCTCTCTGGCGATCATTAACGTCAGTAATAGCGAGGTTCTTCACTATCAACGACAGACCAATGCTCGGGAATTGACTCCATAAAATAGCGTATACACCTATCGCCTTATCCATATGAGATATGGCTTGATTCCACACGGTGCGATGAGAGATAAATCCACGCCCGTTTTAGCTACGTCTGATCCTTCGCTGTCGCGCGCGTGTGCCTTCTCCGGATGGGGAGTAGGGGGCTTGTTGCCCAGTGCCCTCGATAGCGTAGCTGATAACACTCCAATAACTCGCTAATCGCCGTAGCGGACATAGACCTCCTCTAAACCCGAGTGCGAAGGGCTGGGTCTAGCTTTTTGTTTATATTAACCTCTAGCAGTGACGGCCAAACCGGCGGAGACCTTCCAAAGTCACTATTGGACGTAGAGCTAGCGTACTCTAAAAACGGACACCGCTACGTTGTATTCTCACCTATGGGCACAGGAGTGAGGTTAGCACATAATTCCATACCACGCGATCCTAGACACCGAGGGTTTGGCCCTGGCAGTAGTAGTGGATGCTATAATTCCTGATAATGAACCCACTCTTACAGACGAGCCAAGGGAGAGCTTCTAGTTGGCTCGGGCATAGGTACGCAGGGACGGTAAATCAGGTGTCATGGTGGAAAAGACCATTGAAGCTACAGAATTGTTGTAGACCGGCCGCAAAACTGGCTGCAAAGTCCGCTGGTAGCTACGTGATTGGGGTAAGTCCTGGAGGCGCTAGTGATTCAGCATTTAGACGCGTTTGTCGCTCACTTACCCCTCGGACTGCACCCATTTTTTGTGTCCCCACATAGACTGATCCTTGAAGGGGAGCTTCCGCCGCAACCAGTCGTGGGCTCCGGGGCTGCATTATACCCCCCGTCGTCGCCACCCGTCGTCGTCGCGGCGATGACTTTACTCAGAGTCGTCGGTCTCAGGCATCCTAAGTTTCACACCCGGAGGATAAAATTTTTTAGAGTCAAGCATGGTAGATCGTCCGTTACAAGAAAATCGAGTACATAATAGACCGTAGTTCCGCGGCGAGAGTGACCGCTTTATTCTTTGTCGAGGTGACGCTAAAACGGAGTCCATGAAGGGTTGGCGCATTCGAATTCCGGCGAAATGGTCCGGCATTCAAGCATGACTTGACGTATGATTGTCGCGGAAGGTTGAAGTGGGTTAAGGATTCGTATGTCAGAATCAGGGGGGGGGATAGCCGCGGCAAGATACGTATCCCAAGGTCAAAGCTCGCCCGGGAATCCAAGGGCGTGAGCCCTCTAGGTCAGGTAAAGTAAAGCGGAGAGTGGAGAAGATGAAGTGCGGTTTCTGAAAGGTTTCGAGACCTGAGACAAATTCCCTTGTGTAAGGCGGGTGGGGTCAACGCATATCCTCCCCTGGCTAGTTGAACCAAACGATTTTCCTACCTTGGATCTGCCTCTGCAAGTCATTTCACCCCATTATGAAAGAGCGAGAGAATAGGGACTAATCTCTATAGCTGCAGCAGCCCGCTGTTTAAGCGTGAGACACGGGTGGACCATGTAAGAAGAGCTGGTGTCGAGCCACTTGGCGACTCGAGCTTCCTAGCTCCGACTTATCAAGCCTCGGGATAGTTCCCCTGTCAGCAACAAGATCGTACAGTGACCCTGCATGGCGAAACCTGGTGCGACATCCCAACTGTTTCCTAAAGGTTTGTCCTTTGGTAAGGATGAGGAATGACACGACTGAACATTCGAGTCGGTTGTCGTTAAGGATAACTAGAGTTGCTTCGCTCCGAGCCGCGTCCAGAAAAACATCCAGGCCGTCCTGTAACAGGCACTCTGGATTCGGCATTCGGCGCCAGATTGTTACTCGGGGTGGAGTCCGTACCCCACGACTTATAAGTGCGCTTGGCGGACCAGCGCTGTCATACAGAATTTGGCGGGCCTGGGCCCAGGCGATTATGAGGAGCGGAAGCCCGTATAGGTGAGACCGCGCCTAGTACATAGTGATGGATCGGGGTTGAATACAGCCATGTAGACTCTAACAATGGTAAGTTAAAGACCAAGTGTCTGTGCTGCGCAGCGTTTCGCATTGTTAATCATGGAGGAGAGTTACCGAGCGTCGTCCTATCGAGGTACCACACCAGTTTGCTATCCATGCTTCGAGCTCGATAGGTTTTCGAGAAAGCCACTTCTTCTAGGGAATATGGATGCGCCTGATTCTTAGCGCCGTACGCGAGCCTTACCTGTGAGTCTTTTCGGCGAACGTAATGAGAGGACTTTCCTGGGCCTCGGAAGAAAACACAGCTTCACCGACGATATGATGTTCCCTTAACTAGGGCCAATCCGTCATGAGTGCAGGACTGCGAAACAAGCAGTACAACACGGCTATGTTACAATATGTCGCGGGGATCGACCGCGAGGTCTACTTTTGGCAAGTACGGGATGCCTACGGGCCTTTCCTTACTGCCACTTCCGGCTAAGTATCCGGGCTTAACCCGAATCTTAGTTTTGCTCTCCCGACGCAGAAGACTGTCATTTTAGCAAGGCGTCTTCCTCTTGGGCACAGTTTGGAGACTATTGGACCAAGAATTTGTCAACTTAGGCCTTTCTGCCAGTGTTTCGTCGTCGTACGAATGGGCTATTATCCACTTGGTACCGGAGCGGTTGATGCCGTGTGTATAGCAAACGGTAGGCGCGATACCGTCGCTAACAAGTTGAGTACTTAATTTGCTCCTTGGCGTTCTGTTATATCTGTGCTCTCAGGGAGTCCATGTGTGTTGGCGACTTGCACCCGCCAATACTCTCTAAGGGGGGATGCGACATTCGGATCACGCGGTGAGGACCATTTTTGTTCGAGTTCGCTGAGTTGGAAATTGTTATGACCTTTGCTCCCGAAAGCCACTAATTTACCGATCCTCCCGGCTACAGTGTGACAGGGTGAGAGTCCAGCTTCCCTCGACACGCAATTTTATCGTGCCCAATTTTTGCTGCGCTCGCGTCAGTGCTGTGCCGGGAGGGCCAGCGAGATAAAGTGGGCAAATGCCTATTAGATGGGCAAACGCAAGCAAGTTACTCAAAGGGACGAAATTGGCGGGGTTGATGCGACACATTGCGATATCGGTGTGACCGGATTTTGGGATCATAACGCCCGAAGACAGGATCTCTACCTGGGGTCCCATGCTTTGCCTTCAGTCGTTTTGACGTTACTTTGCGTGGAATAGCCTCTGAGCAATAGGTTCCTAGCGGGGCTGAATCGGCCGGTCGCGGGGCCGTGATCGAGGGGGTTCTCGTCAAGAGGAGGCAAGAGGGCAGCCCCCTTAGCTATCGTAAAAATAGGCTCTCCTGGTCCTTGCTGAACGACGAAATTCAACTGCACAAAAAGCGTGACAGCGTATTGTAGTTTCGTTTGAGCCCCAGCCTGACATAATTATTCTCTTTACGCTCCGAGTTCACCGAATTTTACCGGCCATGTACGCGTTGCCACTACGGGGGCAATAGTATTATCATGCGGTGCGTAGTTGTTCACCAGGTCGCGGACTCTGGGGTTGGGCCGGGTACGGATCGTCAGCCTGCTGAATCACTTACTTCGTGGTACCCCTGACGCTTCGATGGCATTTTCGGACGGGAAGAAGCGGCCCCTCGCACTCCTTTCATTGGGCAAGCATCTTAACGGGATAAATAATGGTTTGCTATTCTTGTTTATTTGTTCCCGCCCGCAGTACTCCCATTAGTTGCCGGACGAGCAGAAAGATACCGTTAAGGTGTTGGCAGTGCCCATTCTTCAGCAATTAGAAATGTAAGGAGAACTCAATGGTGATCACGCGCTAGAGGTCCTATAGCAGCCATTCTCAATACGGTATGGGATAAAGTAGAGGCGGTACGCTGCGCAAGGAGAAAGTAACCGCTAAATGGCGTCCTCAAAGGCACTACCTCAGTCGTGTTAATGATAAAAGAGCAATTCGCGTATACGCCATTATCGGGCATAGCCTCTTAGAACCGATCCCTTGGAAGCGCCCCTAGCTAGCTTTTCCCCCTAGGGGCGGCGTGCGCAGGTTGGAGCCCACAAACCCCCAGTGGTAGCGTGGCGGAGCTTGAGAATGCTGTCTCCTGACTTCACGTCCATTGTGTCGTGTAAGGGGACATCCTGATTGTCTTAAAACTACTAGCCCCAATGCCAAGGAGAACTCCCCGCCAGAAACTGCTCGGAAAGGAATCAAGTAGTATTATGTGCTCAATTACCGGTTCATTTTCCAATTGTTAGGGGACATGGGTTTCTTCCACTCCCACATCATATTGCAAATTCGTTCAATTAGTCGTCTGCTACTGCTATTCAATATAGCGAGGCCTAATGAGCCTCTATGACCTCGATCAGAGGAGGATTTTTTTACAGAAAACCTAGTGCGGTCGAGGTGCTGCCCGTCAGGCTACATTCAAAGGCTTAGTATCTAGCCTCTACGCGACGAGCTCCGACTCTTGGTGGCCAATCCTTCGCTCTGTTGGATACTCGCGTACGTGGATGCTCGCGTCGGGGTCCAGAACCTGCTTATTATTCAACTGTCTATCACGAAGACCCCTTACTGTTTGGTATCGGTAAAGAATTTTTCAGTACCACCGTTGTAGCAGTACTGACAACCTGTCACGGGCGGTATTCTCGTGCCCAATAAATCTGAGATTCTTTTATTAATAGTTCAGAAACAGGCGCGTTAAACGGAGACTCCGCTTTTGCGTGATCGCCGGCGACAGCGGGAGGTCAAGAATAAAAAACTAGGTACACTGTCTCTGTGGGGCCTAAGCTTGTGGTACAATACAACTTGTTTTCAGCTCCCGACTTGGGGACCTACTAGCTGCTCGTGGAATTTCAACGTGGGAGGTTGCCACGTTAGTCGCCTATGGGCAGGGACTATCCAAGACCCCGGGGGACGACGATGGGGGGATGGCTAAACTCCGGCTCCGGCGCTGACCCCATAAAGCTCACACGCTTCCATGCGCACAAGTGCCGGGTGTCAATCCCTGCATCATGAGCTTATTCTACGTATACACTCCAAACACTAGGCGTACAAGCTCTCACCTCCCTCCTACTTCGCCAAATTCTCTCTAATTCCCCGCTCGAGCATGTAGGCTTGCCGCTCGAAACTTCCGTTTCTCTGGCCAGTCTCGCCCTGCACCACGGGATCTCTTCGAGTGAGCCGCCTGGTATGGGCCTTTCCTACGCGCCTTTGAAGCGAATCCTCATTGCGCGGCTTTTTGACATTGTTGGCAGCTCATTCTCGACCCACTGACGGTTTCGGTCCCTACCCAAATTAACTGAAAGCACGCAGCATGCCCCGCGCCGAGTCACCGCTTGTTCAGGCCACTTCTATGTTGGCGCCACGGGTCATTGAACAGTTTCCGGCCCAACCACATCTGTAAGCTATGGATAAGCTGCCCAGGTAAACTTGGATCTGACGTCTTCATTCGCAATTGACAGCATTCCCTGTCTCGCGAAAAGCCGGCTTTGACCGCCCCACCTTATTAGTCTGGTATTCAGTGACTATATTGAGACGGTCTTTCAAACTCTTTAGCGTTCCATTTTTTCCTCATGATTTTTCATTTTAAGTTTGCAATACGATACCACTTGGATCTCGGCGAATCAATTTGAATCGGCTTCAATCGGCCTTGATTCTAGTCTACACGGACGAATACAAGGTGAGTCCACTTGTGCGAAACAGAAGCTTTTTCGCAGGGCTAGGGATGGGAGAGCCGATTACTGCAATGACAGCGGGGACGTCGCAGTTAGCCCGAGTCTCGGCCAGGTGCTTTTACCAGGTCAGCAGCTGAGGCGGAGCCGCGTAGCGAGAATTACCCTCCATATGTGAAATTTGAAGACCGGAGGGCGTGTGAAGGGTCCCGCCACTGCGGCCCAAACTCGTTTCGTAAGATAAGCGACAGTCCCGTACGTCAGAAGGGCCTATTCGGCAATAAATAGCAGCGTTCCTCTCGTGTAAAAGGTGACCCGGGGGTTCAGAGGCCGATCACATGTTTCGGTCAGAACCGGAGTCGGTGAGGAACTCCGGGGGCCAGTGTGGCGGCGCCAATGGGGGCTGGAGGTCGGCCTGTAGCGATCGGCCCCATGGTGCCTGACGGGAG
>Alpinia-oxyphylla.Hainan-NC-035895
TGCGACTACAGTTGCTCTTGCTACAACTAACAGTGAATACGCATGTATCGCTGGAGTACTACCGCCATCTGTACTGAGGGAACTGCGTGGCACCGTAAAAGACTAGCGCGAACCAGTCATTCAAGTGCCAGACCTCCTGAAGTAGATGCCGTCTACTGTCAGGTACTGTCACCTCTGTGTCTTGCGGTATGATCAGTCCTCGCTACTTCGATGAAAGGCGTAGGCTGCCGAAGCGGGTCCTCCGGACGCGCCTCGAAATGTCGCGCTACGGCTGTGAGCGCCTGGTACGGCCCGGCTCCTCACGAACGGCCACCAAATGAGCGTATCGAACGTTGAAGCAGAGAGCGGGGCGGTTAATGACCCACCCGGCCTTCAGCTCTCTTCCGAACAGCGCGTGACATAGCGGTACCTTTCGGCTCGTTTTCAAAGGTTTTGGTCGCGGGCGTCTAGTACGGCGGCCTCAAAGAACCTCTTGCTCCGCAGGGGGGTCTATGGCGACCCTTTAACGTGTGAACGCACGTAAACGTATCTGCGGCGGTGGAGGATATAGCGACGTCCGACAGACGGTAGATACGTGATAACCGCCGACGCACGCGAAGGGCGACTTCCTGACCAGTACTGCGGATGTTGGTGAGGATCGCAAAAGCGTTGGTACAACGCGCTAAATCCCCCGTGAGACTCCTCAATCGCATCGGCATAACCGGGAGGGGGAACACGCCTCCGCCAATCAAGCCCTTTGTCACCTATTCCTGTACATATCTAAGATCCATTTCGCTTTTTCATCATCGTGACCTCGGTGAGACTGAGGGAGCATCAACAAGGTTACAGCGACGAAGCTGGCAAATCAAATGGCTCTTGCATTCAGTTTAGATCTCTTTCTAGAAGGTTCTTTGCACATAACGAATGAATATAGATAGCCCTTAATCCCTCACCGTCTTAAAGGGAGTGAGCGCCTGTGCCTACATTAGTAGGATGGAAGCACCGACATTGCAATAAGCCACGTAACGCGTTAGTAAACTAGGGTGCGGTAGGGAAGAGTCTTCTTAAATGGCGCGCTGATCAAAGAAACCCCGGGGCGTTGTAAGACAGAGATGAAGTGTAAGAGAATGGTGGGGTCGAAAGGACCATGCAAGACGGCCAATGAATGAGGTCTTCCCGTTGTTCTATTCCTCAGGCTTTATGTGTTCGCGTAACCATTTATTCCCGGAGAGCCGCAAAACGAGACACACATAATCCGTGTCGACTGTTCCGCCCCGTGGCATCGCGCATGTCCAACTTACGGAGACAGAGTTTATCTTCTAAAAGGATCTGCGCAAAAGGCGTAGCAGGATGCTCTCACCTCTCAAGACAATTTTGAAGATGCTAACAGGTGAGCGTGGGGCAATGTGAACCTTGAGTGATGGACGTACAAGAGGCTCGCCGGGGCTTTGAGCAAGCGAGGATAACGGCAGATCCGGGAGTTGGGACAGGGTAATCCTAAACCGCTCTAGCCCCACTGTAGGGGCGACGTTATTTATACGGTGTGCTCGTTGGACGGGAAGCAGGAACCTTAAATCCGGGAGGCAGCGATGGCCGAAATATTGACGGCAGTACGTGGAGCAGCTGAGCTGCGTTTCCCACGCTACGCCACAATCCGGTAAAGTTTGGAAGTTCCTCCAGCGCTTGATCGGGCTACCATCTGGGGTTCTAGACACAGCCTTGAGGAGTAACCGTCGCGCGTATATTAACCAACTTATACTTACATTTATATATTTTAACGTTGCTTAAGTTAGGCATACGAGCAGTTACTGAACCTTAACCTACCAGGTGAAACATCAGATTACACTGCTCCGTGAGTTCGTTGACTATGGCAAACCTTGAGCAAATGCTGCAATCCCCAGTGAGCGTGTCAAAGGGCCTCCCCAAGGATGTAGGGTTTTACTAATGTCAACCAATGTAAGTGCGGAGACCGTGCCTATATTCTCAGCGGATTGTCCATCTTCTCCCAGTGTTAAATCCTTCCCGTGCATATTTAAAGTCTTTTCGATTTACCCGTCCGGCGACATTTATAGTAGTCGTTAGCCTTAAATTTTTTTCGGGCGCTCGCGCTTCGCCTTAGTCACTTTATCACCTCAGGTGGAGAGTACTGGCCGAACTCGAAGAAGCAACCCTAGCCCACCTATGATTGGTACCGGGCCCGAATAGGAGGCAAATCTGAGACGTCGCGTTGGATTGGTCCGCTCGGTCTCACTTGCTAGAGAGCCATCCCTTTCCTGCTTTTCACTCGCTCCCTGTTTCTATCAACCGTTAAGTCATTAAGGCTGGTGAAACCTAGTTAGCCTGCTGGCCTAACCACAGGTTACGAATGCACAAATAGGATTTGCCGCCTTCCCAAAGATATGCCATTAATTTTCTTAACTTCCCTTCGCCTCGACTTATGTCTCTGCCGATCTCCGGTCAACACAGTCCATGTCGACGTTTCTGTTAGGGGCTTTCTAAAGGCTCAGTACAGGTATGCCCTCGGTTTGTCGCGGCACTTCCTCCGCTCCTTAGATCTATATAGGGCTTTATGCTTGACGCCCGAAAGCGAACTTATGTTGTCTTAGGCGCCTTCCTAGGCTAGACACCACAACTGTGTTTTGATCAAAGTGTTCTCCTTATAGTTGACGCTGATTTGACCTACTTCCTGAGGCGTTTGTTTCACTCCTCCAGCGTTATAGCGTATGTGATCGACAATTGTTGTAGGAGTTCTACACGGGGGAGTTATGCGCGTTGATACACATACGACTCTTTTGGCGCATCCTCACCCCAAACATTCCAGCACGTTATCTTGGTCAGGGAAGTGCCCGTCGCGTCCGCGCAGTCGTGGCGGTTAATCACGTATCTACCGTGCTGTCGGACGTCTCGCATCATCCCTCGAGTGGCTCAATCCGGAGAGCTCCACGTGCTTCTCTTTCAGATTACGTTTACTGCGTACACATCATAAGAGGTGCTGGCCATTAGATCCCCCTAGCAGGAGTCCAAGACGGTAAATCATTTGAAGATAGCGATGACAGTTGCGTATAGGTGCGCCGCCGAAAATTTTGACAAAACAGTCCCGAAACGAACCGCATATGGTGCAGTACGACGCGTACGGAAGCGGAGGCTTACAACCTAGTGCTGTTGGAGGGCAGACCAAGTATCCCGCCCTCCGCGTTCCTGACTAGTTGGAATACGCCCTTGGTGACGTCTTGTGAGGAGCCCGGGCCGAAACCGCCGCTCCAAGGGGGCCGGCCGACTTGTACGACGCTCCGGGAGATGTTGAAAGGGCGTTAGACTACGCGCGTTCATGAGTGCGAGCAGAGACTGATTACTTACTCGCAAACTTAATGAAGGGGAGGATGCCGTACCTGTCAATGACAGTAGACGAGCATTACTTGCCGGAGGTGCATTGAATGCTGGTGTTGCCGCTAGCTTGTTTAGAGTTGCCCAGTCCGGACAGATGGCGTATCCCGTAAGGTTCACGCTAGTTGTAAACACGTCGCACCCGAGCGACCGATCGCATCAAGGGACCAGCCCCATTGCGCCCCCCGAGTCCACCACTCCAGGTTCTTGACGGAAAATGTATCGGCCTCCCGGGTCACCTTTATACAGGCGAAGCTCAATCCCGAATGGCACTTTACGTCCGGGACTGTCGCACAACCCAAGAGTCGAGATACCTTAAACGAGTTTGGCGAGGGCGGGGTTCCCTCAACACGAGCCCCCGGTCGCAAATCGCAGGAGGGTATAATTCTCGCTACGCGGCTCGCCGTCGAGCTGCTACCTGGTAAGCACCGGACAGTCGGTCAACGCGACTCCAACGCGCTTCTGTGGCCTATTAATGGTAAACCGGCTCTCACCATACACGCGCTAGCCCCCTGCAGATCAATAGCTATCTGGTTTCGCACAAGGGACTCAGCCTAGATTTCGCATGTAATTTTTCGATCTCTCGTGTCGGCTGAGTATCTAGTGAATTTCTCAAGGGGCTACGATTAATGCAGATTTAATGACGCGAGATCGTTGGTATCGTATTGGTATGCGCAGTGACCTACCGAGCGAGCGCCGTATGTATGATTCAGCGCTGAGACGCGATTCGCAATCCTCTGTCATCGTCACCCTCACTGCGCGGACAGCCCCTTAGCTGACCATACCTCAGAGATGGCGGTAAGCGCTTCTCGAATTGCCCCAGTGTATCCGCTGTATGGTGCTATATTTGTGTTCTCACTTTAGGGTATCTCGGGCGGATAACCTACACCGTCCTCGGGAGCCCAGTTCCAAATGATTCGCTTAAGTGGAGTAGATCTAATGGCGTCGTCTTGCATGGGCTTCCGGACATGTCTGGGGACCTCATCGCCGGTTGATGTACAGCCAACGCGCCAATCACGGCCCATTTAAAAAGTAGTGATACTACGCCAACGCTCACCATGTTGCTCTTCAGGGCTAGCGATCAGCCCTGTGGTGGTGGACCGTTGGTCATTCTATATCGGGCAGAGTGTTACAGAATGAAACGTTAGATTATATGCGCCAAGTAGTACGTCATTTGCGGCCGGACGAATTGAGCGGCGGGGCATGTAAGAGCGGGGGCTGGGTAATCATAAAAAGTAGCGTAAGGCTCCCTCAGCGTCGCGCGGGCTCCACACGATTAGTTTACAGTCGGTGGCGTCTCCAAATCACCTAGGTTTTTCAAGGCATTTGATGGGTAACACACGGAGATAGGGGCTTCGGGTGGTGCAGTTTGGTGGCCAGCAAGCACAAAATCCAGAGCTTGGGGTTAAGGCACTACATAAAAGAGGGAATGACGTGGAGTCCTAATGTGTACCTCCGACCGTCTATCGGCCGCTGACCTATGTCATTGCCCCTGTTGTAGAAATGCCCCCCAATGGGTTGAATGTATTTTTCCATTAGAACAAAAGGTAATATTTGCATATAAGTATCCCTAAAGATTTGTTCCCTTCGTCGTCCATGTCCCATTGCTGCTTCGAGGGGAGTCGGTTGAAGAATTAAAACAGACCATCGGTCTCATCTATTGATCGTTTCCTGATTTTAGTGCTTGACTACGTTTCTCAAAGGCGGCGGCCGATAAGCGCGGTTGAATCCATCCCATATGAGTTGTATCTTTGAAGGGGAGAGGGCATTGCCACCTCTATTCCTAGTCTTATCAACGCCGCTAATCACAATAACCCAACGATTAGCCATCACATACCTGGGGCCGATGGGAAATCGACGCCTCTCTGGCGATCATTAACGTCAGTAATAGCGAGGTTCTTCACTATCAACGACAGACCAATGCTCGGGAATTGACTCCATAAAATAGCGTATACACCTATCGCCTTATCCATATGAGATATGGCTTGATTCCACACGGTGCGATGAGAGATAAATCCACGCCCGTTTTAGCTACGTCTGATCCTTCGCTGTCGCGCGCGTGTGCCTTCTCCGGATGGGGAGTAGGGGGCTTGTTGCCCAGTGCCCTCGATAGCGTAGCTGATAACACTCCAATAACTCGCTAATCGCCGTAGCGGACATAGACCTCCTCTAAACCCGAGTGCGAAGGGCTGGGTCTAGCTTTTTGTTTATATTAACCTCTAGCAGTGACGGCCAAACCGGCGGAGACCTTCCAAAGTCACTATTGGACGTAGAGCTAGCGTACTCTAAAAACGGACACCGCTACGTTGTATTCTCACCTATGGGCACAGGAGTGAGGTTAGCACATAATTCCATACCACGCGATCCTAGACACCGAGGGTTTGGCCCTGGCAGTAGTAGTGGATGCTATAATTCCTGATAATGAACCCACTCTTACAGACGAGCCAAGGGAGAGCTTCTAGTTGGCTCGGGCATAGGTACGCAGGGACGGTAAATCAGGTGTCATGGTGGAAAAGACCATTGAAGCTACAGAATTGTTGTAGACCGGCCGCAAAACTGGCTGCAAAGTCCGCTGGTAGCTACGTGATTGGGGTAAGTCCTGGAGGCGCTAGTGATTCAGCATTTAGACGCGTTTGTCGCTCACTTACCCCTCGGACTGCACCCATTTTTTGTGTCCCCACATAGACTGATCCTTGAAGGGGAGCTTCCGCCGCAACCAGTCGTGGGCTCCGGGGCTGCATTATACCCCCCGTCGTCGCCACCCGTCGTCGTCGCGGCGATGACTTTACTCAGAGTCGTCGGTCTCAGGCATCCTAAGTTTCACACCCGGAGGATAAAATTTTTTAGAGTCAAGCATGGTAGATCGTCCGTTACAAGAAAATCGAGTACATAATAGACCGTAGTTCCGCGGCGAGAGTGACCGCTTTATTCTTTGTCGAGGTGACGCTAAAACGGAGTCCATGAAGGGTTGGCGCATTCGAATTCCGGCGAAATGGTCCGGCATTCAAGCATGACTTGACGTATGATTGTCGCGGAAGGTTGAAGTGGGTTAAGGATTCGTATGTCAGAATCAGGGGGGGGGATAGCCGCGGCAAGATACGTATCCCAAGGTCAAAGCTCGCCCGGGAATCCAAGGGCGTGAGCCCTCTAGGTCAGGTAAAGTAAAGCGGAGAGTGGAGAAGATGAAGTGCGGTTTCTGAAAGGTTTCGAGACCTGAGACAAATTCCCTTGTGTAAGGCGGGTGGGGTCAACGCATATCCTCCCCTGGCTAGTTGAACCAAACGATTTTCCTACCTTGGATCTGCCTCTGCAAGTCATTTCACCCCATTATGAAAGAGCGAGAGAATAGGGACTAATCTCTATAGCTGCAGCAGCCCGCTGTTTAAGCGTGAGACACGGGTGGACCATGTAAGAAGAGCTGGTGTCGAGCCACTTGGCGACTCGAGCTTCCTAGCTCCGACTTATCAAGCCTCGGGATAGTTCCCCTGTCAGCAACAAGATCGTACAGTGACCCTGCATGGCGAAACCTGGTGCGACATCCCAACTGTTTCCTAAAGGTTTGTCCTTTGGTAAGGCTGAGGAATGACACGACTGAACATTCGAGTCGGTTGTCGTTAAGGATAACTAGAGTTGCTTCGCTCCGAGCCGCGTCCAGAAAAACATCCAGGCCGTCCTGTAACAGGCACTCTGGATTCGGCATTCGGCGCCAGATTGTTACTCGGGGTGGAGTCCGTACCCCACGACTTATAAGTGCGCTTGGCGGACCAGCGCTGTCATACAGAATTTGGCGGGCCTGGGCCCAGGCGATTATGAGGAGCGGAAGCCCGTATAGGTGAGACCGCGCCTAGTACATAGTGATGGATCGGGGTTGAATACAGCCATGTAGACTCTAACAATGGTAAGTTAAAGACCAAGTGTCTGTGCTGCGCAGCGTTTCGCATTGTTAATCATGGAGGAGAGTTACCGAGCGTCGTCCTATCGAGGTACCACACCAGTTTGCTATCCATGCTTCGAGCTCGATAGGTTTTCGAGAAAGCCACTTCTTCTAGGGAATATGGATGCGCCTGATTCTTAGCGCCGTACGCGAGCCTTACCTGTGAGTCTTTTCGGCGAACGTAATGAGAGGACTTTCCTGGGCCTCGGAAGAAAACACAGCTTCACCGACGATATGATGTTCCCTTAACTAGGGCCAATCCGTCATGAGTGCAGGACTGCGAAACAAGCAGTACAACACGGCTATGTTACAATATGTCGCGGGGATCGACCGCGAGGTCTACTTTTGGCAAGTACGGGATGCCTACGGGCCTTTCCTTACTGCCACTTCCGGCTAAGTATCCGGGCTTAACCCGAATCTTAGTTTTGCTCTCCCGACGCAGAAGACTGTCATTTTAGCAAGGCGTCTTCCTCTTGGGCACAGTTTGGAGACTATTGGACCAAGAATTTGTCAACTTAGGCCTTTCTGCCAGTGTTTCGTCGTCGTACGAATGGGCTATTATCCACTTGGTACCGGAGCGGTTGATGCCGTGTGTATAGCAAACGGTAGGCGCGATACCGTCGCTAACAAGTTGAGTACTTAATTTTCTCCTTGGCGTTCTGTTATATCTGTGCTCTCAGGGAGTCCATGTGTGTTGGCGACTTGCACCCGCCAATACTCTCTAAGGGGGGATGCGACATTCGGATCACGCGGTGAGGACCATTTATGTTCGAGTTCGCTGAGTTGGAAATTGTTATGACCTTTGCTCCCGAAAGCCACTAATTTACCGATCCTCCCGGCTACAGTGTGACAGGGTGAGAGTCCAGCTTCCCTCGACACGCAATTTTATCGTGCCCAATTTTTGCTGCGCTCGCGTCAGTGCTGTGCCGGGAGGGCCAGCGAGATAAAGTGGGCAAATGCCTATTAGATGGGCAAACGCAAGCAAGTTACTCAAAGGGACGAAATTGGCGGGGTTGATGCGACACATTGCGATATCGGTGTGACCGGATTTTGGGATCATAACGCCCGAAGACAGGATCTCTACCTGGGGTCCCATGCTTTGCCTTCAGTCGTTTTGACGTTACTTTGCGTGGAATAGCCTCTGAGCAATAGGTTCCTAGCGGGGCTGAATCGGCCGGTCGCGGGGCCGTGATCGAGGGGGTTCTCGTCAAGAGGAGGCAAGAGGGCAGCCCCCTTAGCTATCGTAAAAATAGGCTCTCCTGGTCCTTGCTGAACGACGAAATTCAACTGCACAAAAAGCGTGACAGCGTATTGTAGTTTCGTTTGAGCCCCAGCCTGACATAATTATTCTCTTTACGCTCCGAGTTCACCGAATTTTACCGGCCATGTACGCGTTGCCACTACGGGGGCAATAGTATTATCATGCGGTGCGTAGTTGTTCACCAGGTCGCGGACTCTGGGGTTGGGCCGGGTACGGATCGTCAGCCTGCTGAATCACTTACTTCGTGGTACCCCTGACGCTTCGATGGCATTTTCGGACGGGAAGAAGCGGCCCCTCGCACTCCTTTCATTGGGCAAGCATCTTAACGGGATAAATAATGGTTTGCTATTCTTGTTTATTTGTTCCCGCCCGCAGTACTCCCATTAGTTGCCGGACGAGCAGAAAGATACCGTTAAGGTGTTGGCAGTGCCCATTCTTCAGCAATTAGAAATGTAAGGAGAACTCAATGGTGATCACGCGCTAGAGGTCCTATAGCAGCCATTCTCAATACGGTATGGGATAAAGTAGAGGCGGTACGCTGCGCAAGGAGAAAGTAACCGCTAAATGGCGTCCTCAAAGGCACTACCTCAGTCGTGTTAATGATAAAAGAGCAATTCGCGTATACGCCATTATCGGGCATAGCCTCTTAGAACCGATCCCTTGGAAGCGCCCCTAGCTAGCTTTTCCCCCTAGGGGCGGCGTGCGCAGGTTGGAGCCCACAAACCCCCAGTGGTAGCGTGGCGGAGCTTGAGAATGCTGTCTCCTGACTTCACGTCCATTGTGTCGTGTAAGGGGACATCCTGATTGTCTTAAAACTACTAGCCCCAATGCCAAGGAGAACTCCCCGCCAGAAACTGCTCGGAAAGGAATCAAGTAGTATTATGTGCTCAATTACCGGTTCATTTTCCAATTGTTAGGGGACATGGGTTTCTTCCACTCCCACATCATATTGCAAATTCGTTCAATTAGTCGTCTGCTACTGCTATTCAATATAGCGAGGCCTAATGAGCCTCTATGACCTCGATCAGAGGAGGATTTTTTTACAGAAAACCTAGTGCGGTCGAGGTGCTGCCCGTCAGGCTACATTCAAAGGCTTAGTATCTAGCCTCTACGCGACGAGCTCCGACTCTTGGTGGCCAATCCTTCGCTCTGTTGGATACTCGCGTACGTGGATGCTCGCGTCGGGGTCCAGAACCTGCTTATTATTCAACTGTCTATCACGAAGACCCCTTACTGTTTGGTATCGGTAAAGAATTTTTCAGTACCACCGTTGTAGCAGTACTGACAACCTGTCACGGGCGGTATTCTCGTGCCCAATAAATCTGAGATTCTTTTATTAATAGTTCAGAAACAGGCGCGTTAAACGGAGACTCCGCTTTTGCGTGATCGCCGGCGACAGCGGGAGGTCAAGAATCAAAAACTAGGTACACTGTCTCTGTGGGGCCTAAGCTTGTGGTACAATACAACTTGTTTTCAGCTCCCGACTTGGGGACCTACTAGCTGCTCGTGGAATTTCAACGTGGGAGGTTGCCACGTTAGTCGCCTATGGGCAGGGACTATCCAAGACCCCGGGGGACGACGATGGGGGGATGGCTAAACTCCGGCTCCGGCGCTGACCCCATAAAGCTCACACGCTTCCATGCGCACAAGTGCCGGGTGTCAATCCCTGCATCATGAGCTTATTCTACGTATACACTCCAAACACTAGGCGTACAAGCTCTCACCTCCCTCCTACTTCGCCAAATTCTCTCTAATTCCCCGCTCGAGCATGTAGGCTTGCCGCTCGAAACTTCCGTTTCTCTGGCCAGTCTCGCCCTGCACCACGGGATCTCTTCGAGTGAGCCGCCTGGTATGGGCCTTTCCTACGCGCCTTTGAAGCGAATCCTCATTGCGCGGCTTTTTGACATTGTTGGCAGCTCATTCTCGACCCACTGACGGTTTCGGTCCCTACCCAAATTAACTGAAAGCACGCAGCATGCCCCGCGCCGAGTCACCGCTTGTTCAGGCCACTTCTATGTTGGCGCCACGGGTCATTGAACAGTTTCCGGCCCAACCACATCTGTAAGCTATGGATAAGCTGCCCAGGTAAACTTGGATCTGACGTCTTCATTCGCAATTGACAGCATTCCCTGTCTCGCGAAAAGCCGGCTTTGACCGCCCCACCTTATTAGTCTGGTATTCAGTGACTATATTGAGACGGTCTTTCAAACTCTTTAGCGTTCCATTTTTTCCTCATGATTTTTCATTTTAAGTTTGCAATACGATACCACTTGGATCTCGGCGAATCAATTTGAATCGGCTTCAATCGGCCTTGATTCTAGTCTACACGGACGAATACAAGGTGAGTCCACTTGTGCGAAACAGAAGCTTTTTCGCAGGGCTAGGGATGGGAGAGCCGATTACTGCAATGACAGCGGGGACGTCGCAGTTAGCCCGAGTCTCGGCCAGGTGCTTTTACCAGGTCAGCAGCTGAGGCGGAGCCGCGTAGCGAGAATTACCCTCCATATGTGAAATTTGAAGACCGGAGGGCGTGTGAAGGGTCCCGCCACTGCGGCCCAAACTCGTTTCGTAAGATAAGCGACAGTCCCGTACGTCAGAAGGGCCTATTCGGCAATAAATAGCAGCGTTCCTCTCGTGTAAAAGGTGACCCGGGGGTTCAGAGGCCGATCACATGTTTCGGTCAGAACCGGAGTCGGTGAGGAACTCCGGGGGCCAGTGTGGCGGCGCCAATGGGGGCTGGAGGTCGGCCTGTAGCGATCGGCCCCATGGTGCCTGACGGGAG
>Alpinia-pumila-MK262731
TGCGACTACAGTTGCTCTTGCTACAACTAACAGTGAATACGCATGTATCGCTGGAGTACTACCGCCATCTGTACTGAGGGAACTGTGTGGCACCGTAAAAGACTAGCGCGAACCAGTCATTCAAGTGCTAGACCTCCTTAAGTAGATGCCGTATACTGTCAGGTACTGTCACTTCTGTGCCTTGCTGTATGATCAGTCCTCGCTACTCCGATGAAAGGCGTAGGCTGCCGAAGCTGGTCCTCCGGGCCCGCCTCGAAATGTCGCGCTACGGCTGTGAGCGCCTGGTACGGCCCGGCTCCTCGCGAACGGCCACCAAATGAGCGTATCGAACGTTGAAGCAGAGAGCGGGGCGGTTAATGACCCACCCGGCCTTCAGCTCTCTTCCGAACAGCGCGTGACATAGCGGTACCTTTCGACTCGTTTTCAAAGGTTTTGGTCGCGGGCGTCTAGTACGGCAGCCTCAAAGAACCTCTTGCTCCGCAGGGGGGTCTATGGCGACCCTTTAACGTGTGAACGCACGTAAACGTATCTGCGGCGGTGGAGGATATAGCGACGTCCGACAGACGGTAGATACGTGATAACCGCCGACGCACGCGAAAGGCGACTTCCTGACCAGTACTTCGGATGTTGGTGAGGATCGCAAAAGCGTTGGTACAACGCGCTAAATCCCTCGTGAGACTCCTCAATCGCATCGGCATAACCGGGAGGGGGAACACGCCTCCGCCAATCAAGCCCTTTGTCACCTATTCCTGTACATATCTAAGATCCATTTCGCCTTTTCACCATCGTGACCTCGGTGAGACTGAGGGAGCATCAACAAGGTTACAGCGACGAAGCTGGCAAATCAAATGGCTCTTGCATTCAGTTTATATCTCTTTCTAGAAAGTTCTTTGCACATAACGAATGAATATAAACAGCCCTTAATTCCTCACCGTCTTAAAGGGAGTGAGCGCCTGTGCCTGCATTAGTAGGATGGAAGCACCGACATTGCAATAAGTCACGTAACGCGTTAGCAAACTAGGGTGCGGTAGGGAAGAGTCTTCTTAAATGGCGCGCTGATCAAAGAAACCCCGGGGCGTTGTAAGACAGAGATGAAGTGTAAGAGAATGGTGGGGTCGAAAGGACCATGCAAGACGGCCAATGAATGAGGTCTTCTCGTTGTTCTATTCCTCAGGCTTTATGTGTTCGCGTAACCATTTATTCCCGGAGAGCCGCAAAACGAGACACACATAATCCGTGTCGACTGTTCCGCCCCGTGGCATCGCGCATGTCCAACTTACAGAGACAGAGTTTATCTTCTAAAAGGATCTGCGCAAAAGGCGTAGCAGGATGCTCTCACCTCTCAAGACAATTTCGAAGATGCTAACAGGTGAGCGTGGGGCAATGTGAACCTTGAGTGATGGACGTACAAGAGGCTCGCCGGGGCTTTAAGCAAGCGAGGATAACGGCAGATCCGGGAGTTGGGACAGGGTAATCCTAAACCGCTCTAGCCCCACTGTAGGGGCGACGTTATTTATACGGTGTGCTCGTTGGACGGGAAGCAGGAACCTTAAATCCGGGAGGCAGCGATGGCCGAAATATTGACGGCAGTACGTGGAGCAGCTGAGCTGCGTTTCCCACGCTACGCCGTGCAATTCAAAAGTTTGGAAGTTCCTCCAGCGCTTGATCGGGCTACCATCTGGGGTTCTAGACGCAGCCTTGAGGAGTAACCGTCGCGCGGATATTAACCAACTTCTACTTACATTTATATATTTTAACGTTGCTTAAGTTAGGCATACGAGCAGTTACTGAACCTTAACCTACCAGGTGAAACATCAGATTACACTGCTCCGTAAGTTCGTTGACTATGGCAAACCTTGAGCAAACGCTGCAATCCCCAGTGAGCGTGTCAAAGGGCCTCCCCAAGGATGTAGGGTTTTACTAATGTCAGCCAATGCAAGTGCGGAGACCGTGCCTATATTCTCAGCGGATTGTTCATCTTCTCCCAGTGTTAAATCCTTCCCGTGCATACTTAAAGTCTTTTCGATTCACCCGTCCGGCGACATTTATAGTAGTCGTTAGCCTTAAATTCTTTTCGGGCGCTCGCGCTTCGCCTTAGTCACTTTATCACCTCAGGTGGAGAGTACTGGCCGAACTCGAAGAAGCAACCCTAGCCCACCTACGATTGGTACCGGGCCCGAATAGGAGGCAAATCTGAGACGTCGCGTTGGATTGGTCCGCTCGGTCTCACTTGCTTGAGAGCCATCCCTTTCCTGCTTTTCACTCGCTCCCTGTTTCTATCAACCGTTAAGTCATTAAGGCTGGTGAAACCTAGTTAGCCTGCTGGCCTAACCACGGGTTACGAATGCACAAATAGGATTTGCCGCCTTCCCAAAGATTTGCCATTAATTTTCTTAACTTCCCTCCGCTTCGACTTATGTCTCTGCCGATCCCCGGTCAACACAGTCCAGGTCGACGTTTCTGTTAGAAGCTTTCTAAAGGCTCCGTGCAGGTATGCCCTCGGTTTGTCGCGGCACTTCCTCCGCTCCTTAGATCTATATAGGGCTTTATGCTTGACGCCCGAAAGCGAACTTATGTTGTCTTAGGCGCCTTCCTATGCTAGACACCGCAACTGCGTTTTGATCAAAGTGTTCTCCTTATAGTTGACGTTGATTTGACCTACTTCCTGAGGCGTTTGTTTCACTCCTCCAGCGTTATAGCGTATGTGATCGACAATTGTTGTAGGAGTTCTACACGAGGGAGTTATGCGCGTTGATACACATACGACTCTTTTGGCGCATCCTCACCCCAAACATTCCAGAACGTTATCTTGGTCAGGGAAGTGCCTGTCGCGTCCGCGCAGTCGTGGCGGTTAATCACGTATCTACCGTGCTGTCGGACGTCTCGCATCATCCCTCGAGTGGCTCAATCCGGAGAGCTCCACGTGCTTCTCTTTCAGATTACGTTTACTGCGTACACATCATAAGAGGTGCTGGCCATTAGATCCCCCTAGCAGGAGTCCAAGACGGTAAATCATTTGAAGATAGCGATGACAGTTGCGTATAGGTGCGCCGCCGAAAATTTTGACAAAACAGTTCCGAAACGAACCGCATATGGTGCAGTACGACGCGTACGGAAGCGGAGGCCTACAACCTAGTGCTGTTGGAGGGCAGACCAAGTAACCCGCCCTCCGCGTTCCTGACTAGTTGGAATACGCCCTTGGTGACGTCTTGCGAGGAGCCCGGGCCAAAACCGCCGCTCCAAGGGGGCCGGCCAACTTGTACGACGGCCCGGGAGATGTTGAAAGGGCGTTAGACTACGCGCGTTCATGGGTGCGAGCAGAGACTGATTACTTACTCGCAAACTTAATGAAGAGGAGGATGCCGTACCTGTCAATGACAGTATACGAGCATTACTTGCAGGAGGTGCATTGAATGCTGGTGTTGCCGCTAGCTTGTTTAGAGTTGCCCAGTCCGGACAGATGGCGTATCCCGTAAGGTTCACGCTAGTTGTAAACACGTCGCACCCGAGCGACCGATCGCATCAAGGGACCAGCCCCATTGCGCCCCCCGAGTCCACCACTCCAGGTTCTTGACGGAAAATGTATCGGCCTCCCGGGTCACCTTTATACAGGCGAAGCTCAATCCCGAATGGCACTTTACGTCCGGGACTGTCGCACAACCCAAGAGTCGAGATAACTTAAACGAGTTTGGCGAGGGCGGGGTTCCCTCAACACGAGCCCCCGGTCGCAAATCGCAGGAGGGTATAATTCTCGCTACGCGGCTCGCCGTCGAGCTGCTACCTGGTAAGCACCGGACAGTCGGTCAACGCGACTCCAACGCGCTTCTGTGGCCTATTAATGGTAAACCGGCTTTCACCATACACGCGCTAGCCCCCTGCAGATCAATAGCTATCTGGTTTCGCACAAGGGACTCAGCCTAGATTTCGCATGTAATTTTTCGATCTCTCGTGTCGGCTGAGTATCTAGTGAATTTCTCAAGGGGCTACGATTAATGCAGATTTAATGACGCGAGATCGTTGGTATCGTATTGGTATGCGCAGTGACCTACCGAGCGAGCTCCGTATGTATAATTCAGCACTGAGACGCGATTCGCAATCCTCTGTCATCGTCACCCTCACTGCGCGGGCAGCCCCTTAGCTGACCATACCTCAGAGATGGCGGTAAGCGCTTCTCGAATTGCCCCAGTGTATCCGCTGTATGGTGCTATATTTGTGTTCTCACTTTAGGGCATTTAGGGCGGATAACCTACACCGTCCTCGGGAGCCCAGTTCCAAATGATTCGCTTAAGTGGAGTAGATCTAATGGCGTCGTCTTGCATGGGCTTCCGGACATGTCTGGGGGCCTCATCGCCGGTTGATATACAGCCAACGCGCCAATCACGGCTCATTTAAAAAGTAGTGATACTACGCCAACGTTCACCATGTTGCTCTTCAGGGCTAGCTATCAGCCCTGTGGTGGTGGACCGTTGGTCATTCTATAAAGGGCAGAGTGTTACAGAATTAAACGTTAGATTATACGCGCCAAGTAGTACGTCATTTGCGGCCGGACGAATTGAGCGGCGGGGCATGTAAGAGCGGGGGCTGGGTAATCATAAAAAATAGCGTAAGGCTCCCTCAGCGTCGCGCGGGCTCCACACGATTAGTTTACAGTCGGTGGCGTCTCCAAATCACCTAGGTTTTTCAAGGCATTTGATGGGTAACACACGGAGAGACGGGCTTCGGGTGGTGCAGTCTGGTGGCCAGCAAGCACAAAATCCAGAGCTTGGGGTTAAGGCACTACAGAAAAGAGGGAATAACGTGGAGTCCTAATGTGTACCTCCGACCGTCTCTCGGCCGCTGACCTATGTCATTGCCCCTGTTGTAGAAATGCCCCCCAATGGGTCGAATGTACTTTTCCATGAGAACAGAAGGTAATATTTGCATATAAGTATCCCTAAAGGTTTGTTCCCTTCGTCGTCCATGTCCCATTGCTGCTTCGAGGGGAGTCGGTTGAAGAATTAAAACAGACCATCGGTCTCATCTATTGATCGTTTCCTGATTTTAGTGCTTGACTACGTTTCTCAAAGGCGGCGGCCGATAAGCGCGGTTGAATCCATCCCATACGAGTTGTATCTTTGAAGGGGAGAGGGCATTGCCGCCTCTATTCCTAGTCTTATCAACGCCACTAATCACAATAACCGAACGATTAGCCATCACATACCTGCGGCCGATGGGAAATTGACGCCTCTCTGGCGATCATTAACGTCAGTAATAGCGAGGTTCTTCACTATCAACGACAGACCAATGCTCGGGAATTGACTCCATAAAATAGCGTATACACCTATCGCCTTATCCATATGGGATATGGCTTGATTCCACACGGTGCGATGAGAGATAAATCCACGCCCGTTTTAGCTACGTCTGATCCTTCGCTGTCGCGCGCGTGTGCCTCCTCCGGGTGGGGAGTAGGGGGCTTGTTGCCAAGTGCCCTCAATAACGTAGCTGATAACACTCCAGTAACTCGCTAATCGCCGTAGCGGACATAGACCTCCTCTAAACCCGAGTGCGAAGGACTGGGTCTAGCTTTTTGTTTTTATTAACCTCTAGCAGTGACGGCCAAACCGGCGGAGACCTTCCAAAGTCACTATTGGACGCAGAGCTAGCGTACTCTAAAAACGGACACCGCTACGTTGTATTCTCACCTATGGGCACAGGAGTGAGGTTAGCACATAATTCCATACCACGCGATCCTAGACACCGAGGGTTTGGCCCTGGCAGTAGTAGGGCATGCTATAATTCCTGCTAATGAACCCACTCTTACAGACAAGCCAAGGGAGAGCTTCTAGTTGGCTCGGGCATAGGTACGCAGGGACGGTAAATCAGGTGTCATGGTGGAAAAGACTATTGAAGCTACAGAATTGTTGTAGACCGGCCGCAAAACTGGCTGCAAAGTCCGCTGGTAGCCACGTGATCGGGGTAAGTCCTGGAGGCGCTAGTGATTCAGCATTTAGACGCGTTTGTCGCTCACTTACCCCTCGGACTGCACCCATTTTTTGTGTCCCCACATAGACTGATCCTTGAAGGGGAGCTTCCGCCGCAACCAGTCGTGGGCTCCGGGGCTGCATTATACCCCCCGTCGTCGCCACCCGTCGTCGTCGCGGCGATGACTTTACTCAGAGTCGTCGGTTTCAGGCATCCTAAGTTTCACACCCGGAGGATAAAATTATTTAGAGTCAAGCATGGTAGATCGTCCGTTACAAGAAAATCGAGTACATAATAGACCGTAGTTCCGCGGCGAGAGCGACCGCTTTATTCTTTGTCGAGGTGACGCTAAAACGGGGTCCATGAAGGGTTGGCGCATTCGAATTCCGGCGAAATGGTCCGGCATTCAAGCATGACTTGACGTATGATTGTCGCGGAAGGTTGAAGTGGGTTAAGGATTCGTATGTCAGAATCAGGGGGGGGGAGAGCCGCGGCAAGATACGTATCCCAAGGTCAAAGCTCGCCCGGGAATCCAAGGGCGTGAGCCCTCTAGGTCAGGTAAAGTAAAGCGGAGAGTGAAGAAGATGAAGTGCGGTTTATGGGAGGTTTCGAGACCTGAGACAAATTCCCTTGTGTAAGGCGGGTGGGGTCAACGCATATCCTCCCCTGGCTAGTTGAACCAAACGATTTTCCTACCTTGGATCTGCCTCTGCAAGTCATTTCACCCCCAGATGAAAGAGCGAGAGAATAGAGACTAATCTCTATAGCTGCAGCAGCCCGCTGTTTAAGCGTGAGACACGGGTGGACCATGTAAGAAGAGCTGGTGTCGAGCCACTTGGCGACTCGAGCTTCTTAGCTCCGACTTATCAAGCCCCGGGATAGTTCCCCTGTCAGCAACAAGATCGTACAGTGACCCTGCATGGCGAAACCTGGCGCGACATCCCAACTGTTTCCTAAAGGTTTGTCCTTTGGTAAGGAAGAGGAATGACACGACTGAACATTCGAGTCGGTTGTCGTTAAGGATAACTAGAGTTGCTTCGCTCCGGGCCGCGTCCAGAAAGACATCCAGGCCGTCCTGTAACAGGCACCCTGGATCCGGCGTTCGGCGCCAGATTGTTACTCGGGGTGGAGTCCGTACCCCACGACTTATAGGTGCGCTTGGCGGACCAGCGCTGTCATACAGAATTTGGCGGGCCTGGGCCCAGGCGATTATGAGGAGCGGGAGCCCGTATAGGTGAGACCGCGCCTAATCCATAGTGATGGATCGGGGTTGAATACAGCCATGTAGACTCCAACAATGGTAAGTTAAAGACCAAGTGCCTGTGCTGCGCAGCGTTTCGCATTGTTAATCATGGAGGAGAGTTACCGAGCGTCGTCCTATCGAGGTACCGCACCAGTTTGCTATCCATGCTTCGAGCTCGATAGGTTTTCGAGAAAGCCACTTCTTCTAGGGAATATGGATGCGCCTGATTCTTAGCGCGGTACGCGAGCCTTACCTGTGAGTCTTTTCGGCGAACGTAATGAGAGGACTTTCCTGGGCCTCGGAAGAAAACACAGCTTCACCGACGATATGATGTTCCCTTAACTAGGGCCAATCCGTCATGAGTGCAGGACTGCGAAACAAGCAGTACAACACGGCTATGTTACAATGTGTCGCGGGGATCGACCGCGAGGTCTACTTTTGGCAAGTACAGGATGCCTACGGGCCTTTCCCTACTGCCACTTCCGGCTAAGCATCCGGGCTTAACCCGAATCTTAGTTTCGCTCTCCCGACGCAGAAGACTGTCATTTTAGCAAGGCGTCTTCCTCTTGGGCACAGTTTGGAGACTATTGGAACGAGAATTTGTCAACTTAGGCCTTTCTGCCAATGTTTCGTTGTCGTACGAATGGGCTATTATCCACTTGGTACCGGAGCGGTTGATGCCGTGTGTATAGCAAACGGTAGGCGCGATACTGTCGCTAACAAGTTGAGTACTTAATTTGCTCCTTGGCGTTCTGTTATATCTGTGCTCTCAGGGAGTCCATGTGTGTTGGCGATTTGCACTCGCCAATGCTCTCTAAGGGGGGATGCGACATTCGGATCACGCGGTGAGGACCATAGATGTTCGAGTTCGCTGAGTTGTAAATTGTTATGACCTTTGCTCCCGAAAGCCACTAATTTACCGATCCTCCCGGCTGCAGCGTGGCAGGGTGAGAGTCCAGCTTCCCTCGACACGCAATTTTATCGTGCCCGAATTTTGCTGCGCCCGCGTCAGTGCTGTGCCGGGAGGGCCAGCGAGATAAAGTGGGCAAATGCCTATTAGATGGGCAAACGCAAGCAAGTTACTCAAAGGGACGAAATTGGCGGGGTTGATGCGACACATTGCGATATCGGTGTGACCGGATTTTGGGACCATAACGCCCGAAGACAGGATCTCTACCTGGGGTCCCATGCTTTGCCTTCAGTCGTTTTGACGTTACTTTGCGTGGAATAGCCTCTGAGCAATAGGTTCCTAGCGGGGCTGAATCGGCCGGTCGCGGGGCCGTGATCGAGGGGGTTCTCGTCAAGAGGAGGCAAGAGGGCAGCCCCCTTAGCTATCGCAAAAATAGGCTCTCCTGGTCCTTGCTGAACGGCGAAATTCAACTGCACAAAAAGCGTGACAGCGTATTGTAGTTTCGTTTGAGCCCCAGCCTGACATAATTATTCTCTTTACGCTCCGAGTTAACCGAATTTTACCGGCCATGTACGCGTTGCCACTGAGGGGGCAATAGTATTATCATGCGGTGCGTAGTTGTTCACCAGGTCGCGGACTCTGGGGTTGGGCCGGGTACGGATCGTCAGCCTCCTGAATCACTTACTTCGTGGTACTCCTGACGCTTCGATGGCATTTTCGGACGGGAAGAAGCGGCCCCTCGCACTCCTTTCATTGGGCAAGCATCTTAACGGGATAAATAATGGTTTGCTATTCTTGTTTATTTGTTCCCGCCCGCAGTACTCCCATAAGTTGCCGGACGAGCAGAAAGATACCGTTCAGGTCTTGGCAGTGCCCATTCTTCAGCAATTAGAAATGTAAGGAGAACTCAATGGTGATCACGCGCTAGAGGTCCTATAGCAGCCATTCTAAATACGGTATGGGATAAAGTAGAGGCGGTGCGCTGCGCAAGGAGAAAGTAACCGCTAAATGGCGTCCTCAAAAGCACTACCTTAGTCGAAGCCATGATAAAAGAGCAATTCGCGTATGCACCATTATCGGGCATAGCCTCTTAGAACCGATCCCTTGGAAGCGCCCCTAGCTAGCTTTTCCCCCTAGGGGCGGCGTGCGCAGGTTGGAGCCCACAAACCCCCAGTGGTAGCGTGGCGGAGCTTGAGAATGCTGTCTCCTGACTTCACGTCCATTGTGTCGTGTAAGGGGACATCCTGATTGTCTTAAAACTACTAGCCCCAATGCCAAGGAGAACTCCCCGCCAGAAACTGCTCGGAAAGGAATCAAGTAGTATTATGTGCTCAATTACCGGTTCATTTTCCAATTGTTAGGGGACATGGGTTTCTTCCACTCCCACATCATATTGCAAATTCGTTCAATTAGTCGTCTGCTACTGCTATTCAATATAGCGAGGCCCAATGAGCCTCTATGACCTCGATCAGGGGAGGATCCTTTTACAGAAAACCTAGTGCGGTCGAGGTGCTGCCCGTCAGGCTACCTTCAAAGGCTTAGTATCTAGCCTCTACGCGACGAGCTCCGACTCTTGGTGGCCAATCCTTCGCTCTGTTGGATACTCGCGTACGTGGATGCTCGCGTCGGGGTCCAGAACCTGCTTATTATTCAACTGTCTATCACGAAGACCCCTTACTGTTTGGTATCGGTAAAGAATTTTTCAGTACCACCGTTGTAGCAGTACTGACAACCTGTCACGGGCGGTATTCCCGTGCCCAATAAATCTGATATTCTTTTATTAATAGTTCAGAAACAGGCGCGTTAAACGGAGACTCAGCTTTTGCGTGATCGCCGGCGACAGCGGGAGGTCAAGAATCAAAAACTAGGTACACTGTCTCTGTGGGGCCTAAGCTTGTGGTACAATACAACTTGTTTTCAGCTCCCGACTTGGGGACCTACTAGCTGCTCGTGGAATTTCAACGTGGGAGGTTGCCACGTTAGTCGCCTATGGGCAGGGACTATCCAAGACCTCGGGGGACGACGATGGGGGGATGGCTAAACTCCGGCTCCGGCGCTGACCCCATAAAGCTCACATGCTTCCATGCGCACAAGTGCCGGGTGTCAATCCCTGCACCATGAGCTTATTCTACGTATACACTCCAAACACTAGGCGTACAAGCTCTCACCTCCCTCCTACTCCGCCAAATTCTCCCTAATTCCCCGATCGAGCACGTAGGCTTGCCGCTCGAAACTTCCGTTTCTCTGGCCAGTCTCGCCCAGCACCACGGGATCTCGACGAGTGATCCGCCTGGTATGGGCCTTTCCTACGCGCCTTTGAGGCGAATCCTCATTGCGCGGTTTTTTGACATTGTTGGCAGCTCAATCTCGACCCACTGACGGTTTCGGTCCCTACCCAGATTAACTGAAAGCACGCAGCATGCCCCGCGCCGAGTCACCGCTTGTTCAGGCCACTTCTATGTTGGCGCCACGGGTCATTGAACAGTTTCCGGCCCAACCACATCTGTAAGCTATGGATAAGCTGCCCATGTAAGCTTGGATCTGACGTCTTCATTCGCAATTGACAGCATTCCCTGTCTTGCGAAAAGCCGACTTTGACCGCCCCACCTTATTAGTCTGGTATTCAGTGACTATATTGAGACGGTCTTTCAAACTCTTTAGCGTTCCATTTTTCCCTCATGATTTTTCATTTTAAGTTTGCAATACGATACCACTTGGATCTCGGCGAATCAATTTCAATCGGCTTCAATCGGCCTTGATTCTAGTCTACACGGACGAATACAAGGTGAGTCCACTTGTGCGAAACAGAAGCTCTTTCGCAGGGCTAGGGATGGGAAAGCCGATTACTGCAATGACAGCGGGGACGTCGCAGTTAGCCCGAGTCTCGGCCAGGTGCTTTTACCAGGTCAGCAGCTGAGGCGGAGCCGCGTAGCGAGAATTACCCTCCATAGGTGAACTTTGAAGACCGGAGGGCGTGTGAAGGGTCCCGCCACTGCAGCCCAAACTCGTTTCCGCTTTTAAGCGACAGTCCCGTACGTCAGAAGGGCCTATTCGGCAATAAATAGCAGCGTTCCGCTCGTGTAAAAGGTGACCCGGGGGTTCAGAGGCCGATCACATGTTTCGGTCAGAACCGGAGTCGGTGAGGGACTCCGGGGGCCAGTGTGGCGGCGCCAATGGGGGCTGGAGGTCGGCCTGTAGCGATCGGCCTCATGGTGCCTGGCGGGAG
>Alpinia-zerumbet-JX088668
TGCGACTACAGTTGCTCTTGCTACAACTAACAGTGAACACGCATGTATCGCTGGAGTACTACCGCCATCTGTACTGCGGGAACTGCGTGGCACCGTAAAAGACTAGCGCGAACCAGTCATTCAAGTGCCAGACCTCCTGAAGTAGATGCCGTATACTGTCAGGTACTGTCACCTCTGTGCCTTGCGGTATGATCAGTCCTCGCTACTCCGATGAAAGGCGTAGGCTGCCGAAGCGGGTCCTCCGGGCGCGCCTCGAAATGTCGCGCTACGGCTGTGAGCGCCTGGTACGGCCCGGCTCCTCGCGAACGGCCACCAAATGAGCGTATCGAACGTTGAAGCAGAGAGCGGGGCGGTTAATGACCCACCCGGCCTTCAGCTCTCTTCCGAACATCGCGTGACATAGCGGTACCTTTCGGCTCGTTTTCAAAGGTTTTGGTCGCGGGCGTCTAGTACGGCGGCCTCAAAGAACCTCTTGCTCCGCAGGGGGGTCTATGGCGACCCTTTAACGTGTGAACGCACGTAAACGTATCTGCGGCGGTGGAGGATATAGCGACGTCCGACAGACGGTAGATACGTGATAACCGCCGACGCACGCGAAGGGCGACTTCCTGACCAGTACTTCGGATGTTGGTGAGGATCGCAAAAGCGTTGGTACAACGCGCTAAATCCCCCGTGAGACTCCTCAATCGCATCGGCCTAACCGGGAGGGGGAACACGCCTCCGCCAATCAAGCCCTTTGTCACCTATTCCTGTACATATCTAAGATCCATGTCGCCTTTTCACCATCGTGACCTCGGTGAGACTGAGGGAGCATCAACAAGGTTACAGCGACGAAGCTGGCAAATCAAATGGCTCTTGCATTCAGTTTAGATCTCTTTCTAGAAGGTTCTTTGCACATAACGAATGAATATAAATAGCCCTTAATCCCTCACCGTCTTAAAGGGAGTGAGCGCCTGTGCCTGCATTAGTAGGATGGAAGCACCGATATTGCAATAAGTCACGTAACGCGTTGGCAAACTAGGGTGCGGTAGGGAAGAGTCTTCTTAAATGGTGCGCTGATCAAAGAAACCCCAGGGCGTTGTAAGACAGAGATGAAGTGTAAGAGAATGGTGGGGTCGAAAGGACCATGCAAGACGGCCAATGAATGAGGTCTTCCTGTTGTTCTATTCCTCAGGCTTTATGTGTTCGCGTAACCATTTATTCCCGGAGAGCCGCAAAACGAGACACACATAATCCGTGTCGACTGTTCCGCCCCGTGGCATCGCGCATGTCCAACTTACGGAGACAGAGTTTATCTTCTAAAAGGATCTGCGCAAAAGGCGTAGCAGGACGCTCTCACCTCTCAAGACAATTTCGAAGGTGCTAACAGGTGAGCGTGGGGCAATGTGAACCTTGAGTGATGGACGTGCAAGAGGCTCGCCGGGGCTTTAAGCAAGCGAGGATAACGGCAGATCCGGGAGTTGGGACAGGGTAATCCTAAACCGCTCTAGCCCCACTGTAGGGGCGACGTTATTTATACGGTGTGCTCGTTGGACGGGAAGCAGGAACCTTAAATCCGGGAGGCAGCGATGGCCGAAATATTGACGGCAGTACGTGGAGCAGCTGAGCTGCGTTTCCCACGCTACGCCACAATCCGGTAAAGTTTGGAAGTTCCTCCAGCGCTTGATCGGGCTACCATCTGGGGTTCTAGACGCAGCCTTGAGGAGTAACCGTCGCGCGGATATTAACCAACTTCTACTTACATTTATATATTTTAACGTTGCTTAAGTTAGGCATACGAGCAGTTACTGAACCTTAACCTACCAGGTGAAACATCAGATTACACTGCTCCGTGAGTTCGTTGACTATGGCAAACCTTGAGCAAACGCTGCAATCCCCAGTGAGCGTGTCAAAGGGCCTCCCCAAGGATGTAGGGTTTTACTAATGTCAGCCAATGCAAGTGCGGAGACCGTGCCTATATTCTCAGCTGGTTGTCCATCTTCTCCCAGTGTTAAATCCTTCCCGTACATACTTAAAGTCTTTTCGATTCACCCGTCCGGCGACATTTATAGTAGTCGTTAGCCTTAAATTCTTTTCGGGCGCTCGCGCTTCGCCTTAGTCACTTTATCACCTCAGGTGGAGAGTACTGGCCGAACTCGAAGAAGCAACCCTAGCCCACCTACGATTGGTACCGGGCCCGAATAGGAAGCAAATCTGAGACGTCGTGTTGGATTGGTCCGCTCGGTCTCACTTGCTAGAGAGCCATTCCTTTCCTACTTTTCACTCGCTCCCTGTTTCTATCAACCGTTAAGTCATTAAGGCTGGTGAAACCTAGTTAGCCTGCTGGCCTAACCACAGGTTACGAATGCACAAATAGGATTTGCCGCCTTCCCAAAGAGATGCCATTAATTTTCTTAACTTCCCTCCGCCTCGACTTATGTCTCTGCCGATCCCCGGTCTTTACAGTCCAGGTCGACGTTTCTGTTAGGGGCTTTCTAAAGGCTCCGTGCAGGTATGCCCTCGGTTTGTCGCGGCACTTCTTCCGCTCCTTAGATCTATATAGGGCTTTATGCTTGACGCCCGAAAGCGAACTTATGTTGTCTTAGGCGCCTTCCTAGGCTAGACACCACAACTGCGTTTTGATCAAAGTGTTCTCCTTATAGTTGACGTTGATTTGACCTACTTCCTGAGGCGTTTGTTTCACTCCTCCAGCGTTAGAGCGTATGTGATCGACAATTGTTGTAGGAGTTCTACACGGGGGAGTTATGCGCGTTGATACACATACGACTCTTTTGGCGCATACTCACCCCAAACATTCCAGAACGTTATCTTGGTCAGGGAAGTGCCCGTCGCGTCCGCGCAGTCGTGGCGGTTAATCACGTATCTACCGTGCTGTCGGACGTCTCGCATCATCCCTCGAGTGGCTCAATCCGGAGAGCTCCACGTGCTTCTCTTTCAGATTACGTTTACTGCGTACACATCATAAGAGGTGCTGGCCATTAGATCCCCCTAGCAGGAGTCCAAGACGGTAAATCATTTGAAGATAGCGATGACAGTTGCGTATAGGTGCGCCGCCGAAAATTTTGACAAAACAGTCCCGAAACGAACCGCATATGGTGCAGTACGACGAGTACGGAAGCGGAGGCCTATAACCTAGTGCTGTTGGAGGGCAGACCAAGTATCCCGCCCTCCGCGTTCCTGACTAGTTGGAATACGCCCTTGGTGACGTCTTGCGAGGAGCCCGGGCCGAAACCGCCGCTCCAAGGGGGCCGGCCAACTTGTACGACGCCCCGGGAGATGTTGAAAGGGCGTTAGACTACGCGCGTTCATGGGTGCGAGCAGAGACTGATTACTTACTCGCAAACTTAATGAAGGGGAGGATGCCGTACCTGTCAATGACAGTATACGAGCATTACTTGCCGGAGGTGCATTGAATGCTGGTGTTGCCGCTAGCTTGTTTAGAGTTGCCCAGTCCGGACAGATGGCGTATCCCGTAAGGTTCACGCTAGTTGTAAACACGTCGCACCCGAGCGACCGATCGCATCAAGGGACCAGCCCCATTGCGCCCCCCGAGTCCACCACTCCAGGTTCTTGACGGAAAATGTATCGGCCTCCCGGGTCACCTTTATACAGGCGAAGCTCAATCCCGAATGGCACTTTACGTCCGGGACTGTCGCACAACCCAAGAGTCGAGATACCTTAAACGAGTTTGGCGAGGGCGGGGTTCCCTCAACACGAGCCCCCGGTCGCAAATCGCAGGAGGGTATAATTCTCGCTACGCGGCTCGCCGTCGAGCTGCTACCTGGTAAGCACCGGACAGTCGGTCAACGCGACTCCAACGCGCTTCTGTGGCCTATTAATGGTAAACCGGCTCTCACCATACACGCGCTAGCCCCCTGCAGATCAATAGCTATCTGGTTTCGCACAAGGGACTCAACCTAGATTTCGCATGTAATTTTTCGATCTCTCGTGTTGGCTGAGTATCTAGTGAATTTCTCAAGGGGCTACGATTAATGCAGATTTAATGACGCGAGATCGTTGGTATCGTATTGGTATGCGCAATGACCTACCGAGCGAGCGCCGTATGTATGATTCAGCGCTGAGACGCGATTCGCAATCCTCTGTCATCGTCACCCTCACTGCGCGGGCAGCCCCTTAGCTGACCATACCTCAGAGATGGCGGTAAGCGCTTCTCGAATTGCCCCAGTGTATCCGCTGTATGGTGCTATATTTGTGTTCTCACTTTAGGGCATCTCGGGCGGATAACCTACACCGTCCTCGGGAGCCCAGTTCCAAATGATTCGCTTAAGTGGAGTAGATCTAATGGCGTCGTCTTGCATGGGCTTCCGGACATGTCTGGGGGCCTCATCGCCGGTTGATGTACAGCCAACGCGCCAATCACGGCTCATTTAAAAAGTAGTGATACTACGCCAACGCTCACCATGTTGCTCTTCAGGGCTAGCGATCAGCCCTGTGGTGGTGGACCGTTGGTCATTCTATATCGGGCAGAGTGTTACAGAATTAAACGTTAGATTATATGCGCCAAGTAGTACGTCATTTGCGGCCGGACGAATTGAGCGGCGGGGCATGTAAGAGCGGGGGCTGGGTAATCATAAAAAGTAGCGTGAGGCTCCCTCAGCGTCGCGCGGGCTCCACACGATTAGTTTACAGTCGGTGGCGTCTCCAAATCACCTAGGTTTTTCAAGGCATTTGATGGGTAATACACGGAGAGAGGGGCTTCGGGTGGTGCAGTCTGGTGGCCAGCAAGCACAAAATCCAGAGCTTGGGGTTAAGGCACTACAGAAAAGAGGGAATGACGTGGAGTCCTAATGTGTATCTCCGACCGTCTCTCGGCCGCTGACCTATGTCATTGCCCCTGTTGTAGAAATGCCCCCCAATGGGTCGAATGTACTTTTCCATGAGAACAGAAGGTAATATTTGCATATAAGTATCCCTAAAGGTTTGTTCCCTTCGTCGTCCATGTCCCATTGCTGCTTCGAGGGGAGTCGGTTGAAGAATTAAAACAGACCATCGGTCTCATCTATTGATCGTTTCCTGATTTTAGTGCTTGACTACGTTTCTCAAAGGCGGCGGCCGATAAGCGCGGTTGAATCCATCCCATACGAGTTGTATCTTTGAAGGGGAGAGGGCATTGCCGCCTCTATTCCTAGTCTTATCAACGCCGCTAATCACAATAACCCAACGATTAGCCATCACATACCTGGGGCCGATGGGAAATCGACGCCTCTCTGGCGATCATTAACGTCAGTAATAGCGAGGTTCTTCACTATCAACGACAGACCAATGCTCGGGAATTGACTCCATAAAATAGCGTATACACCTATCGCCTTATCCATATGGGATATGGCTTGATTCCACACGGTGCGATGAGAGATAAATCCACGCCCGTTTTAGCTACGTCTGATCCTTCGCTGTCGCGCGCGTGTACCTTCTCCGGGTGGGGAGTAAGGGGCTTGTTGCCAAGTGCCCTCGATAGCGTAGCTGATAACACTCCAGTAACTCGCTAATCGCCGTAGCGGACATAGACCTCCTCTAAACCCGAGTGCGAAGGGCTGGGTCTAGCTTATTTATATAATTAACCTCTAGCAGTAACGGCCAAACCGGCGGAGACCTTCCAAAGTCACTATTGGACGCAGAGCTAGCGTACTCTAAAAACGGACACCGCTACGTTGTATTCTCTCCTATGGGCACAGGAGTGAGGTTAGCACATAATTCCATACCACGCGATCCTAGACACCGAGGGTTTGGCCCTGGCAGTAATAGGGGATGCTATAATTCCTGCTAATGAACCCACTCTTACAGACAAGCCAAGGGAGAGCTTCTAGTTGGCTCGGGCATAGGTACGCAGGGACGGTAAATCAGGTGTCATGGTGGAAAAGACTATTGAAGCTACAGAATTGTTGTAGATCGGCCGCAAAACTGGCTGCAAAGTCCGCTGGTAGCCACGTGATCGGGGTAAGTCCTGGAGGCGCTAGTGATTCAGCATTTAGACGCGTTTCTTGCTGACTTACCCCTCGGACTGCACCCATTTTTTGTGTCCCCACATAGACTGATCCTTGAAGGGGAGCTTCCGCCGCAACCAGTCGTGGGCTCCGGGGCCGCATTATACCCCCCGTCGTCGCCACCCGTCGTCGTCGCGGCGATGACTTTACTCATAGTCGTCGGTCTCAGGCATCCTAAGTTTCACACCCGGAGGATAAAATTATTTAGAGTCAAGCATGGTAGATCGTCCGTTACAAGAAAATCGAGTACATAATAGACCGTAGTTCCGCGGCGAGAGCGACCGCTTTACTCTTTGTCGAGGTGACGCTAAAACGGGGTCCATGAAGGGTTGGCGCATTCGAATTCCGGCGAAATGGTCCGGCATTCAAGCATGACTTGACGTATGATTGTCGCGGAAGGTTGAAGTGGGTTAAGGATTCGTATGTCAGAATCAGGGGGGGGGAGAGCCGCGGCAAGATACGTATCCCAAGGTCAAAGCTCGCCCGGGAATCCAAGGGCGTGAGCCCTCTAGGTCAGGTAAAGTAAAGCGGAGAGTGGAGAAGATGAAGTGTGGTTTCTGGAAGGTTTCGAGACCTGAGACAAATTCCCTTGTGTAAGGCGGGTGGGGTCAACGCATATCCTCCCCTGGCTAGTTGAACCAAACGATTTTCCTACCTTGGATCTGCCTCTGCAAGTCATTTCACCCCCAGATGAAAGAGCGAGAGAATAGGGACTAATCTCTATAGCTGCAGCAGCCCGCTGTTTAAGCGTGAGACACGGGTGGACCATGTAAGAAGAGCTGGTGTCGAGCCACTTGGCGACTCGAGCTTCCTAGCTCCGACTTATCAAGCCCCGGGATAGTTCCCCTGTCAACAACAAGATCGTACAGTGACCCTGCATGGCGAAACCTGGCGCGACATCCCAACTGTTTCCTAAAGGTTTGTCCTTTGGTAAGGAAGAGGAAGGACACGACTGAACATTCGAGTCGGTTGGCGTTAAGGATAACTAGAGTTGCTTCGCTCCGAGCCGCGTCCAGAAAAACATCCAGGCCGTCCTGTAACAGGCCCCCTGGATCCAGCGTTCGGCGCCAGATTGTTACTCGGGGTGGAGTCCGTACCCCACGACTTATAAGTGCGCTTGGCGGACCAGCGCTGTCATAAAGAATTTGGCGGGCTTGGGCCCAGGCGATTATGAGGAGCGGGAGCCCGTATAGGTGAGACCGTGCCTAGTCCATAGTGATGGATCGGGGTTGAATACAGCCATGTAGACTCTAACAATGGTAAGTTAAAGACCAAGTGCCTGTGCTGCGCAGCGTTTCGCATTGTTAATCATGGAGGAGAGTTACCGAGCGTCGTCCTATCGAGGTACCGCACCAGTTTGCTATCCATACTTCGAGCTCGATAGGTTTTTGAGAAAGCCACTTCTTCTAGGAAATATGGACGCGCCTGATTCTTAGCGCCGTACGCGAGCTTTACCTGTGAGTCTTTTCGGCGAACGTAATGAGAGGACTTTCCTGGGCCTCGGAAGAAAACACAGCTTCACCGACGATATGATGTTCCCTTAACTAGGGCCAATCCGTCATGAGTGCAGGACTGCGAAACAAGCAGTACAACACGGCTATGTTACAATGGGTCGCGGGGATCGACCGCGAGGTCTTCTTTTTGCAAGTACGGGATGCCTACGGGCCTTTCCCTACTGCCACTTCCGGCTAAGCATCCGGGCTTAACCCGAATCTTAGTTTTGCTCTCCCGACGCAGAAGACTGTCATTTTAGCAAGGCGTCTTCCTCTTGGGCACAGTTTGGAGACTATTGGAACGAGAATTTGTCAACTTAGGCCTTTCTGCCAGTGTTTCGTTGTCGTACGAATGGGCTATTATCCACTTGGTACCGGAGCGGTTGATGCCGTGTGTATAGCAAACGGTAGGCGCGATACCGTCGCTAACAAGTTGAGTACTTAATTTGCTCCTTGGCGTTCTGTTATATCTGTGCTCTCAGGGAGTCCATGTGCGTTGGCGATTTGCACCCGCCAATGCTCTCTAAGGGGGGATGCGACATTCGGATCACGCGGTGAGGACCATAGATGTTCGAGTTCGCTGAGTTGGAAATTGTTATGACCTTTGCTCCCGAAAGCCACTAATTTACCGATCCTCCCGGCTACAGCGTGAAAGGGTGAGAGTCCAGCTTCCCTCGACACGCAATTTTATCGTGCCCGATTTTTGCTGCGCCCGCGTCAGTGCGGTGCCGGGAGGGCCAGCGAGATAAAGTGGGCAAATGCCTATTAGATGGGCAAACGCAAGCAAGTTACTCAAAGGGACGAAATTGGCGGGGTTGATGCGACACATTGCGATATCGGTGTGACCGGATTTTGGGACCATAACGCCCGAAGACAGGATCTCTACCTGGGGTCCCATGCTTTGCCTTCAGTCGATTTGACGTTACTTTGCGTGGAATAGCCTCTGAGCAATAGGTTCCTAGCGGGGCTGAATCGGCCGGTCGCGGGGCCGTGATCGAGGGGGTTCTCGTCAAGAGGAGGCAAGAGGGCAGCCCCCTTAGCTATCGCAAAAATAGGCTCTCCTGGTCCTTGCTGAACGACGAAATTCAACTGCACAAAAAGCGTGACAGCGTATTGTAGTTTCGTTTGAGTCCCAGCCTGACATAATTATTCTCTTTACGCTCCGAGTTCACCGAATTTTACCGGCCATGTACGCGTTGCCACTGCGGGGGCAATAGTATTATCATGCGGTGCGTAGTTGTTCACCAGGTCGCGGACTCTGGGGTTGGGCCGGGTACGGATCGTCAGCCTCCTGAATCACTTACTTCGTGGTACCCCTGACGCTTCGATGGCATTTTCGGACGGGAAGAAGCGGCCCCTCGCACTCCTTTCATTGGGCAAGCATCTTAACGGGATAAATAATGGTTTGCTATTCTTGTTTATTTGTTCCCGCCCGCAGTACTCCCATTAGTTGCCGGACGAGCAGAAAGATACTGTTCAGGTGTTGGCAGTGCCCATTCTTCAGCAATTAGAAATGTAAGGAGAACTCAATGGTGATCACGCGCTAGAGGTCCTATAGCAGCCATTCTCAATACGGTATGGGATAAAGTAGAGGCGGTGCGCTGCGCAAGGAGAAAGTAACCGCTAAATGGCGTCCTCAAAAGCACTACCTCAGTCGTGTTAATGATAAAAGAGCAATTCGCGTATGCACCATTATCGGGCATAGCCTCTTAGAACCGATCCCTTGGAAGCGCCCCTAGCTAGCTTTTCCCCCTAGGGGCGGCGTGCGCAGGTTGGAGCCCACAAACCCCCAGTGGTAGCGTGGCGGAGCTTGAGAATGCTGTCTCCTGACTTCACGTCCATTGTGTCGTGTAAGGGGACATTCTGATTGTCTTAAAACTACTAGCCCCAATGCCAAGGAGAACTCCCCGCCAGAAACTGCTCGGAAAGGAATCAAGTAGTATTATGTGTTCAATTACCGGTTCATTTTCCAATTGTTAGGGGACATGGGTTTCTTCCACTCCCACATCATATTGCAAATTCGTTCAATTAGTCGTCTGCTACTGCTATTCAATATAGCGCAGCCCAATGAGCCTCTATGACCTCGATCAGGGGAGGATCCTTTTACAGAAAACCTAGTGCGGTCGGGGTGCTGCCCGTCAGGCTACATTCAAAGGCTTAGTATCTAACCTCTACACGACGAGCTCCGACTCTTGGTGGCCAATCCTTCGCTCTGTTGGATACTCGCGTACGTGGATGCTCGCGTCGGGGTCCAGAACCTGCTTATTACTCAACTGTCTATCACGAAGACCCCTTACTGTTTGGTATCGGTAAAGAATTTTTCAGTACCACCGTTGTAGCAGTACTGACAACCTGTCACGGGCGGTATTCTCGTGCCCAATAAATCTGATATTCTTTTATTAATAGTTCAGAAACAGGCGCGTTAAACGGAGACTCAGCTTTTGCGTGATCGCCGGCGACAGCGGGAGGTCAAGAATCAAAAACTAGGTACACTGTCTCTGTGGGGCCTAAGCTTGTGGTACAATACAACTTGTTTTCAGCTCCCGACTAGGGGACCTACTAGCTGCTCGTGGAATTTCAACGTGGGAGGTTGCCACGTTATTCGCCTATGGGCAGGGACTATCCAAGCTCTCGGGGGACGACGATGGGGGGATGGCTAAACTTCGGCTCCGGCGCTGACCCCATAAAGCTCACATGCTTCCATGCGCACAAGTGCCGGGTGTCAATCCCTGCACCATGAGCTTATTCTACGTATACACTCCAAACACTAGGCGTACAAGCTCTCACCTCCCTCCTACTCCGCCAAATTCTCCCTAATTCCCCGCTCGAGCACGTAGGCTTGCCGCTCGAAACTTTCGTTTCTCTGGCCAGTCTCGCCCAGCACCACGGGATCTCGATGAGTGAGCCGCCTGGTATGGGCCTTTCCTACGCGCCTTTGAAGCGAATCCTCATTGCGCGGCTTTTTGACATTGTTGGCAGCTCAATCTCGACCCACTGACGGTTTCGGTCCCTACCTAAATTAACTGAAAGCACGCAGCATGCCCCGCGCCGAATCACCGCTTGTTCAGGCCACTTCTATGTTGGCGCCACGGGTCATTGAACAGTTTCCGGCCCAACCACATCTGTAAGCTATGGATAAGCTGCCCAGGTAAACTTGGATCTGACGTCTTCATTCGCAATTGACAGCATTCCCTGTCTCGCGAAAAGCCGGCTTTGACCGCCCCACCTTATTAGTCTGATATTCAGTGACTATATTGAGACGGTCTTTCAAACTCTTTAGCGTTCCATTTTTCCCTCATTATTTTTCATGATAAGTTTGCAATACGATACCACTTGGATCTCGGCGAATCAATTTGAATCGGCTTCAATCGGCCTTGATTCTAGTCTACACGGACGAATACAAGGTGAGTCCACTTGTGCGAAACAGAAGCTCTTTCGCAGGGCTAGGGATGGGAGAGCCGATTACTGCAATGACAGCGGGGACGTCGCAGTTAGCCCGAGTCTCGGCCAGGTGCTTTTACCAGGTCAGCAGCTGAGGCGGAGCCGCGTAGCGAGAATTACCCTCCATATGTGAACTTTGAAGACCGGAGGGCGTGTGAAGGGTCCCGCCACTGCGGCCCAAACTCGTTTCGTAAGATAAGCGACAGTCCCGTACGTCAGAAGGGCCTATTCGGCAATAAATAGCAGCGTTCCGCTCGTGTAAAAGGTGACCCGGGGGTTCAGAGGCCGATCACATGTTTCGGTCAGAACCGGAGTCGGTGAGGGACTCCGGGGGTCTGTGTGGCGGCGCCAATGGGGGCTAGAGGTCGGCCTGTAGCGATCGGCCCCATGGTGCCTGGCGGGAG
>Amomum-compactum-NC-036992
TGCGACTACAGTTGCTCTTGCTACAACTAACATTGAATACGCATGTATCGCTGGAGTACTACCGCCATCTGTACCGAGGGGACTGCGTGGCACCGTAAAAGACTAGCGCGAACCAGTCATTCAATTGCCAGGCCTCCTGAAGTAGACGCCGTATACTGTCAAGTACTGTCACCTCTGCGCTTTGCGGTATGATCAGCCCTCGCTACTCCGACGAAAGGCGTAGGCTGCCGGAGCGGGTCCTCCGGGCCCGCCTCGAGATGTCGCGCTGCGGCTTTGAGCGCCTGGTACTGCCCGGCTCCTCGCGAACGGCCACCAAATGAGCGTATCGAACGTTGAAGCAGAGAGCGGGGTGGGTAATGACCCACCCGGCCTTCAGCTCTCTTCCGAACAGCGCGTGACATAGCGATACCTTTCGGCTCGTTTTCAAAGGTTATGGTCGCGGGCGTTTAGTACGGCGGCCTCAAAGAACCTCTTGCTCCGCAGGGGGGTCTAGGGAGACCCTTTAACTTGTGAACGCACGTAAACGTATCTGCGGCGGTGGAGGATATAGCGACGTCCGACAGACGGTAGATACGTGATAACCGCCGACGCACGCGAAGGGCGACTTCCTGACCAGTCCTTCGGATGTTGTTGAGGATCGCACAAGCGTTGGTACAACGCGCTAACTCCCCCGTTAGATTTCTCAATCGCATCGTCATAACCGGGAGGGGGAACACGCCTCCGCCAATCAAGCCCTTTGCCACCTATTCCTGTACATATCTAAGATCCATTTCGCCTTTTCACCATTGTGACCACGGCGAGGCTGAGGGAGCATCAACAAGGTTACAGCGACGAAGCTGGCAAATCGAATGGCTCTTGCATTCGGTTTAGATCTCTTTCTAGAAGGTTCTTTGCGTATAACGGATGAATATAAACAGCCCTTAATCCCTCAACGGCTTAGAGGGAGTGAGCGTCTGTGCCTGCATTAGTAGGATGGAAGCACCGACATTGCAATAGGTCACGTAACGCGTGAGCAAACTAGGATGCGGTAGGGAAGGGTCTTATTAAATGGCTCGCTGATTTAAGAAACACCGGGGCGTTGTAAGACAGAGATGAAGTGTAGGAGAATGGTGGGGTCGAAATGACCATACAAGACGGCCACTGAATGAGGTCTTCCCGTTGTTCTATTCCTAAGGGTTTATGTGTTCGCGTTGTCATTTATTCCCGGAGAGCCTCAAAACGAGACATACATAATCCGTGTCGACTGTTCCGCCCCGCGGCATAGCGCATGTCAAACTTACGGAGACAGAGTATAACTTCTAAAAGGATCTGCGCAAAAGGCGTAGCAGGATGCTCTCGCCTCTCAAGTCAATTTCGAAGATGCTAACAAGTGAGCGTGGGGAAATGTGAACTTTGAGTGATTGACGTACAGGAGGTTCGCCGAAGCTTTAAGCAAGCGGGGATAACGGCAGATCCGGGAGTTGGGACAGGGTAATCCTGAACCGCTCTAGCCCCACTATAGGGGCGACGTTATTTATACGGTGTGCTCGTTGGATGGGAAGCAGGAACCTTAAATCCGGGAGGCAGTGATGGCCGAAATATTGACGGCAGTACGTGGAGCAGCTGAGCTGTGTTTCCCACGCTACGCCACAATCCGGTAAAGTTTGGAAGTTACTCCAGCGCTTGATCGGGCTGCCATCTGGGGTTCTAGACGCAGCTTTGAGGAGTAACCGTCGCGCGGATTTTAACCAACTTATACTGACATTGATATATTTTAACGTTGCTTAAGTTAGGCATACGAGCAGTTACTGAACCTTAACCTACCAGGCGAAACATCAGATTACGCTGCTATGTGAGTTCGTTGACTTGGGCAAATCTTGAGCAAATGCTGCGATCCCCAGTGAGCGTGTCAAAGGGCCTCCCCAAGGATGTAGGGTTTTATTAATGTCAGCCAATACAAGTGCGGAGACCGTGCCTATATTCTTAGCGGATTGTCCATCTTCCACCAGTGTTAAATCCTACCCGTGCATACTTAAGGTCTTTTCGATTCACCCGCCCGGCGACATTTATAAGAGTCGTTAGCCTCAAGTCCTTTTCGGGCGCTAGCGCTTCGTCTTTGTCACTTTATCACCCCAGGTGGAGAGTATTGGCCGAACTCGAAGAAGCAACCCTGGCCTACCTCCGATTGGTACCGGGCCCGAATAGGAGGCAAATCCGAGACGCCGCGTTGGATTGGTCCGCTCGGTCTCACTTGCTAGAGAGCCATCCCTTTCCTGCTTTTTACTCGCTCCCTGTTTCTATCAACCGTTAAATCATTAAGGCTGGTGAAACCTAGTTAGCCTGCTGGCCTAACCATAGGTCACAAATGCACAAATAGAATTTGCCGCCTTCCCAAAGATTTGCCATAAATTTTCTTAACTTCCCTCCGCCTCAACTTATGCCTCTGCCGGTCCCCGGTCAACACAGTTCAGGTCGACGTTTCTGTCAGGGGCTTTCCAAAGGCTCCGTGCAGGTATGCCCTCGTCTTGTCGCGGCACTGCCCCCGTTCCTTAGAACTATATAGGGCTTTATGCTTGTCGCCCGAAAGCGAACTTATGTTGTCTTAGGCGCCTTCCTAGGCTAGACACCACAACTGCGTTCTGATCAAAGTGCTATCCTTAGAGTTGACACTGATTTGACCTATTTCCTGAGGCGTTTGTTTCACTCCTCCAGCGTTATAGAGTATGTGATCGACAATTGTTGTAGAAATTCTAAACGGGGGAGTTATGCGCGTTGATACACATACGACTCTTGTGGCGCATCCTCACACCAAACATTCCAGAACGGTATCTTGGTCAGGGAAGTGCCCGTCGCGTCCGCGCAGTCGTGGCGGTTAATCACGTATCTACCGTGCTGTCGGACGTCTCGCATCATCCCTCGAGTGGCTCAATCAGGAGAGCTCTACGTGCTTCTCTTTCAGATTACGTTTACTGCGTACAAATCATAAGAGGTGCTTGCCCTTAGATCCCCCTAGCAGGAGTCCAAGACGGTAAATCATTTGAAGATAGCGATGACAGTTGCGTATAGATGCGCCGCCGAACATTTTGACAAAACAGTCCCGAAACGAATCGCATATGGTGCAGTACGACGCGTACGGAAGCGGAGGCCTACAACCTAGTGCTGTTGGAGGGCAGACCAAGTATCCCACCCTCCGCGTTCCTGACTAGTTGTAATACGCCCTTGGTGGCGTCTTGCGAGGAGCCCGGGCAGAAACCGCCGCTCAAAGGGGGCCGGCCAACGCGTACGACGGCCCGGGAGATGCTGAAAGGGCGTTAAACTACGCGCGTTCGTGGGTGCGAGCAGAGGCTGATTACTTACTCGCAAACTTGATGAAGGGGAGGATGCCGTACTAGTCAGTGACAGTATACGAGCGTTACTTGCCGGAGGTGCATTGAATGCTGGTGTTGCCGCTAGCTTGTTTAGAGTTGCCCAGTCCGAACAGATGGCGTATCCCGTAAGGTTCAAGCTAGTTGTAAACACGTCGCACCCGAGCGACCGATCGCATCAAGGGACCAGCCCCGTTGCGCCCCCCGAGTCCACCACTCCAGGTTCTTGACGGAAAATGTATCGGCCTCCCGGGTCACCTTTATACAGGCAAAGTTCAATCCCGAATGGCACTTTACGTCCGGGACTGTCGCACAACCCAAGAGTCGAGATACCTTAAACGAGTTTGGCGAGGGTGGGGTTCCTTCAACACGAGCCCCCGGTCGCAAATCGCAGGAGGGTATGATTCTCGCTACGCGGCTCGCCGTCGATCTGCTACCTGGTAAGCACCGGACAGTCGGTCAACGCGACTCCAACGCGCTTCTGTGGCCTATTAATGGTAAACCGGCTCTCACCATACACGCGCTAGCCCCCTGCAGATCAATAGCTATCTGGTTTCGCACAAGGGACTCAGCCTAGATTTCGCATGTAATTTTTCGATCTCTCGTGTCGGCTGAGTATCTAGTAAATTTCTCAAGGGGCTACAATTAATGCAGAGGTAATGACGCGAGATCGTTAGTATCGTATTGGTATTCGCAGTGACCTGCCGAGCGAGCGCCGTATGTATGATTCCGCACAGAGATGCGATTCGCAGTCCTCTGTCATCGTCACCCTTACTGTGCGGGCAGCCCCTTAACTGACCATACCTCAAAGATGGCGGTAAGCGCTTCTCGAATTGACCCATTGTATCCGCTGTATGGTGCTATAATTATGTTCTCACCCTAGGGCATCTCGGGCGGATAACCTACACCGTCCTCGAGAGCTCAATTCCAAATGATTCGCTTAAGTGGAGTAAATCTAATGGCGTCGTCTTGCATGGGCTTCCGGACAGGTCTGGGGGCCTCGTCGCCGTTTGATATACAGCCAACGCGCCAATCACGGCTCATTTAAAAAGTAGTGATACTACGCCAACGCTCACCGTGTTGCTCTTCAGGGCTAGCGATCAGCCCTGTGGTGGTGGACAGTTAGTCTTTCTATTTCGGGCAGAGTGTTACAGAATGAAACGTTAGATTATATGCGTCAAGTAGTATGTCATTTGCGGCCGGACGAATTAAGCGGCGGGGCATGTAAGAGCGGGGGCTGGGTAATCATAAAAAGTAGCGTAAGGCTCCCTCAGCGCCGCGCGGGCTCCACACGATTAGTTTGCAGTCGGTGGCGTCTCCAAATCACCTAGGATTTTCAAGGCATTTGATGGATAACACACGGAGAGAGGGGCTTCGGGTGGTGCACTCCGGTGGCCAGCAAGCACAAAATTCAGAGCGTAGGGTTAAGGCACTACATTTAAGAGGGAATGAAGTGGAGTCCCAATGTGTACCTCCGACCGTCTCTTGGCCGCTGACCTATGTCATTGCCCCTGTTGTAGAAGTGCCCCCCAATGGGTCGAATGTACTTTTCCATGAGAACAGAGAGTAATATTTGCATATAAGCATCCCTAAAGGTTTGTTCCCCTCATCATCCATGTTCCATTGCTGCTTCGAGGGGAGTCGGTTGAGGAATTAAAACAGACCATCGGTCTCATCTATGGATCGTTTTCTGATTTTAGTGCTTGACTACGTTTCTCAAAGGCGGCGGCCGAGAAGCGCGGTTGAATTCATCCCATACGAGTTGTATCTTTGAAGGGGAGAGGGCATTGCCGCCTCCACTCTTAGCCTTATCAACGCCATTAAGCACAATAACCGAACGATTAGCCATCACATATCTGGAGCCGATGGGAAGTCGACGCCTCCCCGGCGATCATTTACGTCAGTAATAGCGAGATTCCTCACTATCAACGACAGACCAATGCTCGGGAATCGACTCCATAAAATAGCGTATACACCTATCGCCTTATCCATGTGGGATATGGCTTGATTCCACACGGTGCGATGAGAGACAAATCCACGTCCGTTTTAGCGACATCTGATCCTTCGCTGTCGCGTGCGTGTGCCTTCTCCGAGTGGGGAGTAGAGGGCTTGTTGCCCAGTGCCCTCGATAGCGTAGCTGATAACGCTCCAGTAACTCGCTAATCGCCATAGCGGACATGGACCTCCTCTAAACCCGAGTGCGAAGGGCTGGGTCTAGATTTTCGTTTTTATTAACCTCTAGCAGTGACGGCCAAACCGGCGGAGACATTCCAAAGTCACTATTTGACGCAGAGCTAGCGTACTCTAAAAACGGAAACCGCTACATTATATTCTCACCTATGGGCACAGGAGTGAGGTTAGCACATAATTCCATACCACGCGACCCTGGAAACCGAGGGTTTGGCCCTGGCAGTAGTAGGGGATGCTATAATTCCTGCTAACGAACCCACTCTTAAAGACAAGCCAAGGGAGAGCGTCTGGTTGGCTTGGGCATAGGTACGCAGGGACGGTAAATCAGGTGGAATGGTGGGTAAGACTATGGGAGCCACATACTTGTTGTAGACCAAACGCAAAACTGGCTGCACAGTCCGCTAGCAGCCACGTGATCGGGGTAAGTCCTGGAGGCAATGGTGATTCAGCATTTAGACGCGTGTGTCGCTCACTTACCCCTCGGACTGCACCCATTTTTTGTGTCCCCACATAGATTGATCCTTGAAGGGGAGCTTCCGCCGCACCCAGTCATGGGCTCCGGGGCTGCATTATACCCCTTGTCGTCGCCACTCGTCGTCGTTGCAGCGATGACTTTACTCAGAGTCGTCGGTCTCAGGCATCCTAATTTTCACACCCGGCGGATCCAATTATTAAGAGTCAAGCACGGTAGATCGTCCGTTACAAGAAAATCGAGTACACAATAGGCCGTGGTTCCGCGGCGAGAGCGACCGGTTTATTCTTTGTCGGGGTGACGCTAGAACGGGGTCCATGAAGGGTTGGCGCGTTCAAATTCTGGCGGAATGAGCTGGCATTCAAGCATGACTTGACGTGTGATTGTCGCGGAGGGTTGAAGTAGGTTAAGGGTTCGTATGTCAGAATCAGGGGGGGGGAGAGTCGTGGCAAGATACGTATCCCAAGGTCAAAACTCGCCCGGGAATCCAAGGGCGTGAGCCCTCCAGGTCAGGTAAAGTAGAGCGGAGAGTGGAGAAGATGAAGTGCGGTTTATAGGAGATTTCAAGGCCTGAGACAAATGCCCTCGTGTGAGGCGGGTGGGGCCAGCGCATATCCTCCCCTGGCTAGTTGAACCGAACGATTTTCCTGACTTGGATCTGCCACTGCAAGTCATTTCACCCCCAGATGAAAGGGCGAGAGAGTAGGGACTAACCTCTACAGCTGCAGCAGCCCGCTGTTTAAGCGTTAGACACGGGTGGACCATGTAAGAAGAGCTGGTGTCGAGCCACTTTGCGACTCAAGCTTCCTAGCTCCGACTTATCAAGCCCCGGGATAGTTCCTCTGTCAGCAACAAGATCGTACAGTGACCTTGCACGGCGCAACCTGACGCGACATCCCCACTGTTTCCTAAAGGTTTGTCCTTTGGTAAGGCAGAGGGATGACACGACTGAACATTCGCGTCGGTTGTCGTTAAGTATAACTAGAGTTGCTTCACTTCGAGCCGCGTCCAGAAAAACATCCAGGCCGTCCTGTAACAGGCACCCTGGATCCGGCGTTCGGCGCCAAATTGTTACTCGGGGTGGATGCCGTATTCCACAACTTACAATTGCGCTTGGCGGACCAGCGCTGTCATACAGAATTTGGCGGGCCTGGGCCCAGGCGATTATGAGTAGCGGGAGCCCGTATAGGTGAGACCGCGCCTGGTCCATTGTGATGGATCGGGGTTGAATACAGCCATGTAGACTCTAGCAATGGTAAGTTAAAGACCAAGTGCCTGTGCTGCGCAGCATTTCGCATTGTTAATCATGGAGGAGAGTTACCGAGCGTCGTCCTATCGAGGTATCGCACCAGTTTGCTACTCATGCTTCGGGCTCGATAGGTTTTCGAGAAAGCCACTTCTTCTAGAGAATGTGGATGCACCTGATTCTTAGCGCCGTATGCGAGCCTGACCTGTGAGTCTTTTCGACGAACGTAATGAGAGGACTTTCCTGGGCCTCGGAAGAAAACACAGTTTCACCGACGATATGATGTTCCCTTAACTAGGGCCAATCCGTCATGAGTGCAGGACTGCGAAACAATCAGTACAACGCGGCTATGTTACAATGTGTCGCGGGGATCGACCGCGAGGTCTACTTTTGGCAAGTACGGGATGCCTACGGGCCTTTCCCTACTGCCACTTCCGGCTGAGCATCCGGGCTTAACCCGAATCTTAGTTTTGATCCCCCGACGCGGAAGACTGTCATTTTAGCAAGGCGTCTTCCGCTTGGGCACAGTTTGGAGACTATTGGACCGAGAATTTGTCAACTTATGCCTTTCTGCCAGTGTTTCGTTGTCGCACAAATGGCCTATTATCCACTTGGTACCGGAGCGGTGGATGCCGTATATATATCAAACGGCAGGCACGATACCGTCGCTAACGAGTTGAGTACCTAATTTGCTCCTTGGCGTTCTGTTATATCTGTGCTCTCAGGAAGTCCATGTGTGTTGGCGATTTGCACCCGCCAATGCTCTCTAAGGGGGGATGCGACATTCGGATCACGCGGTGAGGCCCATAGATGTTCAAGTTCGCCGAGTTGGAAAGTGTTATGACCTTTGCTCCCGATTTCCACTAATTTACCGATCCTCCCGACTACAGCGTGACAGGGTGAGAGTCCAGCTTCCCTCGACACACAATTTTATCGTGCTTGATTTTTGCTGCGCCCGCGTCAGTGCTGTGCCGGGAGGACCAGCGAGATAAAGTGGGCGAATGCCTATTAGATGGGCAAACGCAAGCAAGTTACTCGAAGGGACGAAATTGGCGGGGTCGATGCGACACACTGCGATATCGGTATGACCGTATTTTGGGACCATAACGCCCGAAGACAGGATCTCTACCTGGGGTCCCATGCTTTGCTTGCAGGCGTTTTGACGTTACTTTGCGTGGAATAGCCTCTGAGCAAGAGGTTCCTAGCGGGGCTGAATCGGCCGGTCGCGGGGCCGTGATCGAGGGGGTTCTCGTCAAGAGGAGGCAAGAGGGCAGCCCCCTTAGCTATCGCAAAGATAGGCTCTCCTGGTCCTTGCTGAACGACGAAATTCAACTGCACAAAAAGCGTGACAGCGTATTGTAGTTTCGTTTGAGCCCCAGCCTGACATAATTATTCTCTTTACGCTCCGGGTTCACCGAATATTACCGGCCATATACGCGTTGCCACTGCGGGGGCAATAGTATCATCTTGAGGTGCGTAGTTGTTCACCAGGCCGCGGACTCTGGGGTTGGGCTGGGTACGGATCGTCAGCCTCCTGGATCACTTACTTTGTGGTACCCCTGACACTTCGATGGCATTTTCGGACGGGAAGAAGCGGCCCCTCGCACTCCTTTCATTGGGCCATCATCTTAACGGGATAAATAATAGTTTGCTATTCTTGTTTACTTGTTTCCGCCCGCAGTACTCCCATTAGTTGCCGGACGAGCAGAAAGATACCGTTCAGGTGTTGGCAGTGCCCATTCTTCAGCAATTAGAAATGTAGGGAGAACTCAATGGTGATCACACGCTAGAGGTCCTATAGCAGTCATTCTCAATACGGTATGGGATAAAATGGAGACGGTGCGCTGCGCAAGGAGGAAGTAACCGCTAAATGGCGCCCTCAAAAGCACTACCTCGGTCGTGTTAAGTTTAAAAGAGCAATTCGCGGATACACCATTATCGGGCATAGCCTCCTAGAACCGTTCCCTTGGAAGCGCCCCTAGCTAGCTTCTCCCCCTAAGGGCGGCGTTCGCAGGTTGGAGCCCACAAACCCCCAGCGGTAGCGTGGCGGAGCTTGAGAATGCTGTCTCCTGACTTCACGTCCATTGTGTCGTGTAAGGGGACATCCTGATTGTCTTAGAACTACTAGCCCCAATGCCAAGGAGAACTCACCGCCAGAAACTGCTCGGAGAGGAATCAAGTAGTGTTATGTGCTCAATTACCGGTTCATTTTCCAATTGTTAGGGGACATGGGTTTCTTCCGCTCCCACATCATATTGCAAACTCGTTCAACTAGTCGTCTGCTACTGCTATTCAATATAACGAGGCTCAATTAGCCTCTATGACTTCGATCAGGGGGGGATCCTTTTACAGAAAACCTAGTGCGGTCAAGGCGCTGCCCGTCAAGCCACATTCAAAGGTTTAGTATCTAGCCTCTACGTGACGAGCTCCGACCCTTGGTGACCAATCATTCGCTCTGTTGGATACTCGCGTACGTGGATGCTCGCGTCGGGGTCTAGAACCTGCTTGTCATTCAACTGTCTACCACGAAGACCCCTTACTGCTTGGTATCGGTAAAGAATTTTTCAGTACCACCGTTGTAGCAGTAATGACAACCTGTCACGGGCGGTATTCTCGTGCCCAAAAAATCTGAGATTCTTTCATGAATAGTTCAGAAACAGGCGCGTTAAACGGAGACTCAGCTTTTCCGTGATCGCCGGCGACAGCGGGAGGTCAAGAATCAAAAACTAGGTACACTGTCTCTGTAGGGCCTAAGCTTGTGGTGCAATGCAACTTGTTTTCAGCTCCCGACTTGGGGACCTACTAACTGCTCGTGGAATTTCAACGTAGGAGGTTGCCACGTTAGTCGCCTATGAGCAGAGAGTATCCAAGACCTCGGGGGACGACGATGGGTGGATGGCTAAACTCCGGCTCCGGCGCTGACCCCATACAGCTCACATGCTTCCATGCGCACAAGTGCTGGGTGTCAATCCCTGCACCATGAGCTTATTCTACGTATACACTCCAAACACTAGGCGTACAAGCTCTCACCTCCCTTCTATTCCGCCAAATCCTCCCAAATTCTCCGCTCGAGCACGTAGGCTTGCCGCTCGAAACTTCCGTTTCTCTGGCCAGTCTCGCCCAGCACAACGGGATCTCGACGAGTGAGCCGCCTGGTATGGGCCTTTCCTACGCGTCTTCGGAGCGAATCCCCATTGCGCGGCTTTTTGACATTGTTGACAGCTCAATCTCGACCCACTGGCGGTTTCGGTCCCTACCCAAATTAACTGAAATCACGCAGCATGCCTCGCGCCGAGTCACCGCTTGCTCAGGCCACTTCTATGTTGGCGCCACGGATCATCGAACAGTTTCCGTCCTGACCACATATTTAATCTATGAATAAGCTGCCCAGGTAAGCTTGGATCTGACGTCTTCATCCGCAGTTGACAGCGTTCCCTGCCTCGCTAAAAGCCGGCTTCGACCGCCCCACCTTATTAGTCTGGTATTCATTGACTATATTGAGACGGTCTTTAAAACTCTTTAGCGTTCCATTTTTCCCTCATGATTTTTCATGATAAGTTTGCAATACGATACTACTTGGATCTCGGCGAATCAATTTCCCTCAGGTTCAATTGGCCTTGATTTTAGTCTGCACGGACGAATACAAGGTGAGTCCGCTTGTGCGAAACAGAAGCTCTTTCGCAGGGCTAGGGATGGGAGAGCCGATTACTGCAATGACAGCGGGGACGTCGCAGTTAGCCCGAGTCTTGGCCAGGTGCTTTTACCAGGTTAGCAGATGAGGCGGAGCCGCGTAGCGAGAATCACCCTCCATATGTGAACTTTGAAGACCGGAGGGCGTGTGGAAGGTCCCACCACTGCGGCCCAAACTCGTTTCGTAAGATAAGCGACAGTCCCGAACGTCAGAAGGGCCTATTCGGAAATAAATAGCAACGTTTCGCTCGTGTAAAAGGTGACCCGGGGGCTCAGAGGCCGATCACATGTTTCGGTCAGAACCGGAGTCGGTGAGGGACTCCGGGGGCCAGTGTGGCGGCGCCAACGGGGGCTGGAGGTCGACCTGTAGCGATCGGCCCCATGGTGCCTGGCGAGAG
>Amomum-kravanh-MF991963
TGCGACTACAGTTGCTCTTGCTACAACTAACATTGAATACGCATGTATCGCTGGAGTACTACCGCCATCTGTACCGAGGGGACTGCGTGGCACCGTAAAAGACTAGCGCGAACCAGTCATTCAATTGCCAGGCCTCCTGAAGTAGACGCCGTATACTGTCAAGTACTGTCACCTCTGTGCTTTGCGGTATGATCAGCCCTCGCTACTCCGACGAAAGGCGTAGGCTGCCGGAGCGGGTCCTCCGGGCCCGCCTCGAGATGTCGCGCTGCGGCTGTGAGCGCCTGGTACTGCCCGGCTCCTCGCGAACGACCACCAAATGAGCGTATCGAACGTTGAAGCAGAGAGCGGGGTGGGTAATGACCCACCCGGCCTTCAGCTCTCTTCCGAACAGCGCGTGACATAGCGATACCTTTCGGCTCGTTTTCAAAGGTTATGGTCGCGGGCGTTTAGTACGGCGGCCTCAAAGAACCTCTTGCTCCGCAGGGGGGTCTAGGGAGACCCTTTAACTTGTGAACGCACGTAAACGTATCTGCGGCGGTGGAGGATATAGCGACGTCCGACAGACGGTAGATACGTGATAACCGCCGACGCACGCGAAGGGCGACTTCCTGACCAGTCCTTCGGATGTTGGTGAGGATCGCACAAGCGTTGGTACAACGCGCTAACTCCCCCGTTAGATTTCTCAATCGCATCGTCATAACCGGGAGGGGGAACACGCCTCCGCCAATCAAGCCCTTTGCCACCTATTCCTGTACATATCTAAGATCCATTTCGCCTTTTCACCATTGTGACCACGGCGAGGCTGAGGGAGCATCAACAAGGTTACAGCGACGAAGCTGGCAAATCGAATGGCTCTTGCATTCGGTTTAGATCTCTTTCTAGAAGGTTCTTTGCGCATAACGGATGAATATAAACAGCCCTTAATCCCTCAACGTCTTAGAGGGAGTGAGCGTCTGTGCCTGCATTAGTAGGATGGAAGCACCGACATTGCAATAAGTCACGTAACGCGTGAGCAAACTAGGATGCAGTAGGGAAGGGTCTTATTAAATGGCGCGCTGATTTAAGAAACACCGGGGCGTTGTAAGACAGAGATGAAGTGTAGGAGAATGGTGGGGCCGAAATGACCATACAAGACGGCCACTGAATGAGGTCTTCCCGTTGTTCTATTCCTAAGGGTTTATGTGTTCGCGTTGTCATTTATTCCCGGAGAGCCTCAAAACGAGACATACATAATCCGTGTCGACTGTTCCGCCCCGCGGCATAGCGCATGTCAAACTTACGGAGACAGAGTATAACTTCTAAAAGGATCTGCGCAAAAGGCGTAGCAGGATGCTCTCGCCTCTCAAGTCAATTTCGAAGATGCTAACAAGTGAGCGTGGGGAAATGTGAACTTTGAGTGATTGACGTACAGGAGGTTCGCCGAAGCTTTAAGCAAGCGGGGATAACGGCAGATCCGGGAGTTGGGACAGGGTAATCCTGAACCGCTCTAGCCCCACTATAGGGGCGACGTTATTTATACGGTGTGCTCGTTGGATGGGAAGCAGGAACCTTAAATCCGGGAGGCAGTGATGGCCGAAATATTGACGGCAGTACGTGGAGCAGCTGAGCTGTGTTTCCCACGCTACGCCACAATCCGGTAAAGTTTGGAAGTTACTCCAGCGCTTGATCGGGCTGCCATCTGGGGTTCTAGACGCAGCTTTGAGGAGTAACCGTCGCGCGGATTTTAACCAACTTATACTGACATTGATATATTTTAACGTTGCTTAAGTTAGGCATACGAGCAGTTACTGAACCTTAACCTACCAGGCGAAACATCAGATTGCGCTGCTATGTGAGTTCGTTGACTTGGGCAAACCTTGAGCAAATGCTGCGATCCCCAGTGAGCGTGTCAAAGGGCCTCCCCAAGGATGTAGGGGTAGATTAATGTCAGCCAATACAAGTGCGGAGACCGTGCCTATATTCTTAGCGGATTGTCCATCTTCCACCAGTGTTAAATCCTACCCGTGCATACTTAAGGTCTTTTCGATTCACCCGCCCGGCGACATTTATAAGAGTCGTTAGCCTCAAGTCCTTTTCGGGCGCTAGCGCTTCGTCTTTGTCACTTTATCACCCAAGGTGGAGAGTATTGGCCGAACTCGAAGAAGCAACCCTGGCCTACCTCCGATTGGTACCGGGCCCGAATAGGAGGCAAATCCGAGACGCCGCGTTGGATTGGTCCGCTCGGTCTCACTTGCTAGAGAGCCATCCCTTTCCTGCTTTTTACTCGCTCCCTGTTTCTATCAACCGTTAAATCATTAAGGCTGGTGAAACCTAGTTAGCCTGCTGGCCTAACCACAGGTCACAAATGCACAAATAGAATTTGCCGCCTTCCCAAAGATATGCCATAAATTTTCTTAACTTCCCTCCGCCTCAACTTATGCCTCTGCCGGTCCCCGGTCAACACAGTTCAGGTCGACGTTTCTGTCAGGGGCTTTCCAAAGGCTCCGTGCAGGTATGCCCTCGTCTTGTCGCGGCACTGCCCCCGTTCCTTAGAACTATATAGGGCTTTATGCTTGTCGCCCGAAAGCGAACTTATGTTGTCTTAGGCGCCTTCCTAGGCTAGACACCACAACTGCGTTCTGATCAAAGTGCTATCCTTAGAGTTGACACTGATTTGACCTATTTCCTGAGGCGTTTGTTTCACTCCTCCAGCGTTATAGAGTATGTGATCGACAATTGTTGTAGAAATTCTAAACGGGGGAGTTATGCGCGTTGATACACATACGACTCTTGTGGCGCATCCTCACCCCAAACATTCCAGAACGGTATCTTGGTCAGGGAAGTGCCCGTCGCGTCCGCGCAGTCGTGGCGGTTAATCACGTATCTACCGTGCTGTCGGACGTCTCGCATCATCCCTCGAGTGGCTCAATCCGGAGAGCTCTACGTGCTTCTCTTTCAGATTACGTTTACTGCGTACAAATCATAAGAGGTGCTTGCCCTTAGATCCCCCTAGCAGGAGTCCAAGACGGTAAATCATTTGAAGATAGCGATGACAGTTGCGTATAGATGCGCCGCCGAACATTTTGACAAAACAGTCCCGAAACGAATCGCATATGGTGCAGTACGACGCGTACGGAAGCGGAGGCCTACAACCTAGTGCTGTTGGAGGGCAGACCAAGTATCCCACCCTCCGCGTTCCTGACTAGTTGTAATACGCCCTTGGTGGTGTCTTGCGAGGAGCCCGGGCAGAAACCGCCGCTCCAAGGGGGCCGGCCAACGCGTACGACGGCCCGGGAGATGCTGAAAGGGCGTTAAACTACGCGCGTTCGTGGGTGCGAGCAGAGGCTGATTACTTACTCGCAAACTTAATGAAGGGGAGGATGCCGTACTAGTCAGTGACAGTATACGAGCGTTACTTGCCGGAGGTGCATTGAATGCTGGTGTTGCCGCTAGCTTGTTTAGAGTTGCCCAGACCGGACAGATGGCGTATCCCGTAAGGTTCAAGCTAGTTGTAAACACGTCGCACCCGAGCGACCGATCGCATCAAGGGACCAGCCCCGTTGCGCCCCCCGAGTCCACCACTCCAGGTTCTTGACGGAAAATGTATCGGCCTCCCGGGTCACCTTTATACAGGCAAAGTTCAATCCCGAATGGCACTTTACGTCCGGGACTGTCGCACAACCCAAGAGTCGAGATACCTTAAACGAGTTTGGCGAGGGTGGGGTTCCTTCAACACGAGCCCCCGGTCGCAAATCGCAGGAGGGTATGATTCTCGCTACGCGGCTCGCCGTCGATCTGCTACCTGGTAAGCACCGGACAGTCGGTCAACGCGACTCCAACGCGCTTCTGTGGCCTATTAATGGTAAACCGGCTCTCACCATACACGCGCTAGCCCCCTGCAGATCAATAGCTATCTGGTTTCGCACAAGGGACTCAGCCTAGATTTCGCATGTAATTTTTCGATCTCTCGTGTCGGCTGAGTATCTAGTAAATTTCTCAAGGGGCTACAATTAATGCAGAGGTAATGACGCGAGATCGTTAGTATCGTATTGGTATTCGCAGTGACCTGCCGAGCGAGCGCCGTATGTATGATTCCGCACAGAGACGCGATTCGCAGTCCTCTGTCATCGTCACCCTTACTGTGCGGGCAGCCCCTTAACTGACCATACCCTAAAGATGGCGGTAAGCGCTTCTCGAATTGACCCATTGTATCCGCTGTATGGTGCTATAATTATGTTCTCACCCTAGGGCATCTCGGGCGGATAACCTACACCGTCCTCGAGAGCTCAATTCCAAATGATTCGCTTAAGTGGAGTAAATCTAATGGCGTCGTCTTGCATGGGCTTCCGGACAGGTCTGGGGGCCTCGTCGCCGTTTGATGTACAGCCAACGCGCCAATCACGGCTCATTTAAAAAGTAGTGATACTACGCCAACGCTCACCGTGTTGCTCTTCAGGGCTAGCGATCAGCCCTGTGGTGGTGGACAGTTAGTCTTTCTATTTCGGGCAGAGTGTTACAGAATGAAACGTTAGATTATATGCGTCAAGTAGTATGTCATTTGCGGCCGGACGAATTAAGCGGCGGGGCATGTAAGAGCGGGGGCTGGGTAATCATAAAAAGTAGCGTAAGGCTCCCTCAGCGCCGCGCGGGCTCCACACGATTAGTTTGCAGTCGGTGGCGTCTCCAAATCACCTAGGATTTTCAAGGCATTTGATGGATAACACACGGAGAGAGGGGCTTCGGGTGGTGCACTCCGGTGGCCAGCAAGCACAAAATTCAGAGCGTAGGGTTAAGGCACTACATTTAAGAGGGAATGAAGTGGAGTCCCAATGTGTACCTCCGACCGTCTCTTGGCCGCTGACCTATGTCATTGCCCCTGTTGTAGAAGTGCCCCCCAATGGGTCGAATGTACTTTTCCATGAGAACAGAGAGTAATATTTGCATATAAGCATCCCTAAAGGTTTGTTCCCCTCATCATCCATGTTCCATTGCTGCTTCGAGGGGAGTCGGTTGAGGAATTAAAACAGACCATCGGTCTCATCTATGGATCGTTTTCTGATTTTAGTGCTTGACTACGTTTCTCAAAGGCGGCGGCCGAGAAGCGCGGTTGAATTCATCCCATACGAGTTGTATCTTTGAAGGGGAGAGGGCATTGCCGCCTCCACTCTTAGCCTTATCAACGCCATTAAGCACAATAACCGAACGATTAGCCATCACATATCTGGAGCCGATGGGAAGTCGACGCCTCCCCGGCGATCATTTACGTCAGTAATAGCGAGATTCCTCACTATCAACGACAGACCAATGCTCGGGAATCGACTCCATAAAATAGCGTATACACCTATCGCCTTATCCATGTGGGATATGGCTTGATTCCACACGGTGCGATGAGAGACAAATCCACGTCCGTTTTAGCGACATCTGATCCTTCGCTGTCGCGTGCGTGTGCCTTCTCCGAGTGGGGAGTAGAGGGCTTGTTGCCCAGTGCCCTCGATAGCGTAGCTGATAACGCTCCAGTAACTCGCTAATCGCCATAGCGGACATGGACCTCCTCTAAACCCGAGTGCGAAGGGCTGGGTCTAGATTTTCGTTTTTATTAACCTCTAGCAGTGACGGCCAAACCGGCGGAGACATTCCAAAGTCACTATTTGACGCAGAGCTAGCGTACTCTAAAAACGGAAACCGCTACGTTATATTCTCACCTATGGGCACAGGAGTGAGGTTAGCACATAATTCCATACCACGCGACCCTGGAAACCGAGGGTTTGGCCCTGGCAGTAGTAGGGGATGCTATAATTCCTGCTAACGAACCCACTCTTAAAGACAAGCCAAGGGAGAGCGTCTGGTTGGCTTGGGCATAGGTACGCAGGGACGGTAAATCAGGTGGAATGGTGGGTAAGACTATGGGAGCCACATACTTGTTGTAGACCAAACGCAAAACTGGCTGCACAGTCCGCTAGCAGCCACGTGATCGGGGTAAGTCCTGGAGGCAATGGTGATTCAGCATTTAGACGCGTGTGTCGCTCACTTACCCCTCGGACTGCACCCATTTTTTGTGTCCCCACATAGATTGATCCTTGAAGGGGAGCTTCCGCCGCACCCAGTCATGGGCTCCGGGGCTGCATTATACCCCTTGTCGTCGCCACTCGTCGTCGTTGCAGCGATGACTTTACTCAGAGTCGTCGGTCTCAGGCATCCTAATTTTCACACCCGGCGGATCCAATTATTAAGAGTCAAGCACGGTAGATCGTCCGTTACAAGAAAATCGAGTACACAATAGGCCGTGGTTCCGCGGCGAGAGCGACCGGTTTATTCTTTGTCGGGGTGACGCTAGAACGGGGTCCATGAAGGGTTGGCGCGTTCAAATTCTGGCGGAATGAGCTGGCATTCAAGCATGACTTGACGTGTGATTGTCGCGGAGGGTTGAAGTAGGTTAAGGGTTCGTATGTCAGAATCAGGGGGGGGGAGAGTCGTGGCAAGATACGTATCCCAAGGTCAAAACTCGCCCGGGAATCCAAGGGCGTGAGCCCTCCAGGTCAGGTAAAGTAGAGCGGAGAGTGGAGAAGATGAAGTGCGGTTTATAGGAGATTTCAAGGCCTGAGACAAATGCCCTCGTGTGAGGCGGGTGGGGCCAGCGCATATCCTCCCCTGGCTAGTTGAACCGAACGATTTTCCTGACTTGGATCTGCCACTGCAAGTCATTTCACCCCCAGATGAAAGGGCGAGAGAGTAGGGACTAACCTCTACAGCTGCAGCAGCCCGCTGTTTAAGCGTTAGACACGGGTGGACCATGTAAGAAGAGCTGGTGTCGAGCCACTTTGCGACTCAAGCTTCCTAGCTCCGACTTATCAAGCCCCGGGATAGTTCCTCTGTCAGCAACAAGATCGTACAGTGACCTTGCACGGCGCAACCTGACGCGACATCCCCACTGTTTCCTAAAGGTTTGTCCTTTGGTAAGGCAGAGGGATGACACGACTGAACATTCGCGTCGGTTGTCGTTAAGTATAACTAGAGTTGCTTCACTTCGAGCCGCGTCCAGAAAAACATCCAGGCCGTCCTGTAACAGGCACCCTGGATCCGGCGTTCGGCGCCAAATTGTTACTCGGGGTGGATGCCGTATTCCACAACTTACAATTGCGCTTGGCGGACCAGCGCTGTCATACAGAATTTGGCGGGCCTGGGCCCAGGCGATTATGAGTAGCGGGAGCCCGTATAGGTAAGACCGCGCCTGGTCCATTGTGATGGATCGGGGTTGAATACAGCCATGTAGACTCTAGCAATGGTAAGTTAAAGACCAAGTGCCTGTGCTGCGCAGCATTTCGCATTGTTAATCATGGAGGAGAGTTACCGAGCGTCGTCCTATCGAGGTATCGCACCAGTTTGCTACTCATGCTTCGGGCTCGATAGGTTTTCGAGAAAGCCACTTCTTCTAGAGAATGTGGATGCACCTGATTCTTAGCGCCGTATGCGAGCCTGACCTGTGAGTCTTTTCGACGAACGTAATGAGAGGACTTTCCTGGGCCTCGGAAGAAAACACAATTTCACCGACGATATGATGTTCCCTTAACTAGGGCCAATCCGTCATGAGTGCAGGACTGCGAAACAATCGGTACAACGCGGCTATGTTACAATGTGTCGCGGGGATCGACCGCGAGGTCTACTTTTGGCAAGTACGGGATGCCTACGGGCCTTTCCCTACTGCCACTTCCGGCTGAGCATCCGGGCTTAACCCGAATCTTAGTTTTGATCCCCCGACGCGGAAGACTGTCATTTTAGCAAGGCGTCTTCCGCTTGGGCACAGTTTGGAGACTATTGGACCGAGAATTTGTCAACTTAGGCCTTTCTGCCAGTGTTTCGTTGCCGCACAAATGGCCTATTATCCACTTGGTACCGGAGCGGTGGATGCCGTATATATATCAAACGGCAGGCACGATACCGTCGCTAACGAGTTGAGTACCTAATTTGCTCCTTGGCGTTCTGTTATATCTGTGCTCTCAGGAAGTCCATGTGTGTTGGCGATTTGCACCCGCCAATGCTCTCTAAGGGGGGATGCGACATTCGGATCACGCGGTGAGGCCCATAGATGTTCAAGTTCGCCGAGTTGGAAAGTGTTATGACCTTTGCTCCCGATTTCCACTAATTTACCGATCCTCCCGACTACAGCGTGACAGGGTGAGAGTCCAGCTTCCCTCGACACACAATTTTATCGTGCTTGATTTTTGCTGCGCCCGCGTCAGTGCTGTGCCGGGAGGACCAGCGAGATAAAGTGGGCGAATGCCTATTATATGGGCAAACGCAAGCAAGTTACTCGAAGGGACGAAATTGGCGGGGTCGATGCGACACACTGCGATATCGGTATGACCGGATTTTGGGACCATAACGCCCGAAGACAGGATCTCTACCTGGGGTCCCATGCTTTGCTTGCAGGCGTTTTGACGTTACTTTGCGTGGAATAGCCTCTGAGCAAGAGGTTCCTAGCGGGGCTGAATCGGCCGGTCGCGGGGCCGTGATCGAGGGGGTTCTCGTCAAGAGGAGGCAAGAGGGCAGCCCCCTTAGCTATCGCAAAGATAGGCTCTCCTGGTCCTTGCTGAACGACGAAATTCAACTGCACAAAAAGCGTGACAGCGTATTGTAGTTTCGTTTGAGCCCCAGCCTGACATAATTATTCTCTTTACGCTCCGGGTTCACCGAATATTACCGGCCATATACGCGTTGCCACTGCGGGGGCAATAGTATCATCTTGAGGTGCGTAGTTGTTCACCAGGCCGCGGACTCTGGGGTTGGGCTGGGTACGGATCGTCAGCCTCCTGGATCACTTACTTTGTGGTACCCCTGACACTTCGATGGCATTTTCGGACGGGAAGAAGCGGCCCCTCGCACTCCTTTCATTGGGCCATCATCTTAACGGGATAAATAATAGTTTGCTATTCTTGTTTACTTGTTTCCGCCCGCAGTACTCCCATTAGTTGCCGGACGAGCAGAAAGATACCGTTCAGGTGTTGGCAGTGCCCATTCTTCAGTAATTAGAAATGTAGGGAGAACTCAATGGTGATCACGCGCTAGAGGTCCTATAGCAGTCATTCTCAATACGGTATGGGATAAAATGGAGACGGTGCGCTGCGCAAGGAGGAAGTAACCGCTAAATGGCGCCCTCAAAAGCACTACCTCGGTCGTGTTAAGGTTAAAAGAGCAATTCGCGGATACACCATTATCGGGCATAGCCTCCTAGAACCGTTCCCTTGGAAGCGCCCCTAGCTAGCTTCTCCCCCTAGGGGCGGCGTTCGCAGGTTGGAGCCCACAAACCCCCAGCGGTAGCGTGGCGGAGCTTGAGAATGCTGTCTCCTGACTTCACGTCCATTGTGTCGTGTAAGGGGACATCCTGATTGTCTTAGAACTACTAGCCCCAATGCCAAGGAGAACTCACCGCCAGAAACTGCTCGGAGAGGAATCAAGTAGTGTTATGTGCTCAATTACCGGTTCATTTTCCAATTGTTAGGGGACATGGGTTTCTTCCGCTCCCACATCATATTGCAAACTCGTTCAACTAGTCGTCTGCTACTGCTATTCAATATAACGAGGCTCAATTAGCCTCTATGACTTCGATCAGGGGGGGATCCTTTTACAGAAAACCTAGTGCGGTCAAGGCGCTGCCCGTCAAGCCACATTCAAAGGTTTAGTATCTAGCCTCTACGTGACGAGCTCCGACCCTTGGTGGCCAATCATTCGCTCTGTTGGATACTCGCGTACGTGGATGCTCGCGTCGGGGTCTAGAACCTGCTTGTCATTCAACTGTCTACCACGAAGACCCCTTACTGCTTGGTATCGGTAAAGAATTTTTCAGTACCACCGTTGTAGCAGTAATGACAACCTGTCACGGGCGGTATTCTCGTGCCCAAAAAATCTGAGATTCTTTCATGAATAGTTCAGAAACAGGCGCGTTAAACGGAGACTCAGCTTTTCCGTGATCGCCGGCGATAGCGGGAGGTCAAGAATCAAAAACTAGGTACACTGTCTCTGTAGGGCCTAAGCTTGTGGTGCAATGCAACTTGTTTTCAGCTCCCGACTTGGGGACCTACTAACTGCTCGTGGAATTTCAACGTAGGAGGTTGCCACGTTAGTCGCCTATGAGCAGAGAGTATCCAAGACCTCGGGGGACGACGATGGGGGGATGGCTAAACTCCGGCTCCGGCGCTGACCCCATACAGCTCACATGCTTCCATGCGCACAAGTGCTGGGTGTCAATCCCTGCACCATGAGCTTATTCTACGTATACACTCCAAACACTAGGCGTACAAGCTCTCACCTCCCTTCTATTCCGCCAAATCCTCCCAAATTCTCCGCTCGAGCACGTAGGCTTGCCGCTCGAAACTTCCGTTTCTCTGGCCAGTCTCGCCCAGCACAACGGGATCTCGACGAGTGAGCCGCCTGGTATGGGCCTTTCCTACGCGCCTTCGGAGCGAATCCCCATTGCGCGGCTTTTTGACATTGTTGACAGCTCAATCTCGACCCACTGGCGGTTTCGGTCCCTACCCAAATTAACTGAAAGCACGCAGCATGCCCCGCGCCGAGTCACCGCTTGCTCAGGCCACTTCTATGTTGGCGCCACGGATCATCGAACAGTTTCCGTCCTGACCACATATGTAATCTATGAATAAGCTGCCCAGGTAAGCTTGGATCTGACGTCTTCATCCGCAGTTGACAGCGTTCCCTGCCTCGCTAAAAGCCGGCTTCGACCGCCCCACCTTATTAGTCTGGTATTCATTGACTATATTGAGACGGTCTTTAAAACTCTTTAGCGTTCCATTTTTCCCTCATGATTTTTTATGATAAGTTTGCAATACGATACTACTTGGATCTCGGCGAATCAATTTCCCTCAGGTTCAATTGGCCTTGATTTTAGTCTGCACGGACGAATACAAGGTGAGTCCGCTTGTGCGAAACAGAAGCTCTTTCGCAGGGCTAGGGATGGGAGAGCCGATTACTGCAATGACAGCGGGGACGTCGCAGTTAGCCCGAGTCTTGGCCAGGTGCTTTTACCAGGTTAGCAGATGAGGCGGAGCCGCGTAGCGAGAATCACCCTCCATATGTGAACTTTGAAGACCGGAGGGCGTGTGGAAGGTCCCACCACTGCGGCCCAAACTCGTTTCGTAAGATAAGCGACAGTCCCGAACGTCAGAAGGGCCTATTCGGAAATAAATAGCAACGTTTCGCTCGTGTAAAAGGTGACCCGGGGGCTCAGAGGCCGATCACATGTTTCGGTCAGAACCGGAGTCGGTGAGGGACTCCGGGGGCCAGTGTGGCGGCGCCAACGGGGGCTGGAGGTCGACCTGTAGCGATCGGCCCCATGGTGCCTGGCGAGAG
>Amomum-longiligulare-Y19019-MN067434
TGCGACTACAGTTGCTCTTGCTACAACTAACATTGAATACGCATGTATCGCTGGAGTACTACCACCATCTGTACTGAGGGGACTGCGTGGCACCGTAAAAGACTAGCGCGAACCAGTCATTCAATTGCCAGGCCTCCTGAAGTAGACGCCGTATACTGTCAGGTACTGTCACCTCTGTGCTTTGCGGTATGATCAGCCCTCGCTACTCCGACGAAAGGCGTAGGCTGCCGGAGCGGGTCCTCCGGGCCCGCCTCGAGATGTCGCGCTGCGGCTGTGAGCGCCTGGTACGGCCCGGCTCCTCGCGAACGGCCACCAAATGAGCGTATCGAACGTTGAAGCAGAGAGCGGGGCGGGTAATGACGCACCCGGCCTTCAGCTCTCTTCCGAACAGCGCGTGAGATAGCGATACCTTTCGGCTCGTTTTCAAAGGTTATGGTCGCGGGCGTTTAGTACGGCGGCCCCAAAGAACCTCTTGCTCCGCAGGGGGGTCTAGGGAGACCCTTTAACTTGTGAACGCACGTAAACGTATCTGCGGCGGTGGAGGATATAGCGACGTCCGACAGACGGTAGATACGTGATAACCGCCGACGCACGCGAAGGGCGACTTCCTGACCCGTCCTTCGGATGTTGGTGAGGATCGCAAAAGCGTTGGTACAACGCGCTAAATCCCCCGTTAGATTTCTCAATCGCATCGGCATAACCGGGAGGGGGAACACGACTCCGCCAATCAAGCCCTTTGCCACCTATTCCTGTACATATCTAAAATCCATTTCGCCTGTTCACCGTTGTGACCTCGGCGAGGCTGAGGGAGCATCAACAAGGTTACAGCGACGAAGCTGGCAAATCGAATGGCTCTTGCATTCGGTTTAGATCTCTTTCTAGAAGGTTCTTTGCGCATAACGGATGAATATAAATAGCCCTTAATCCCTCAACATCTTAGAGGGAGGGAGCGTCTGTGCCTGCATTAGTAGGATGGAAGCACCGACATTGCAATAAGTCGCGTAGCGCGTGAGCAAACTAGGATGCGGTAGGGAAGGGTCGTATTAAATGGCGCGCTGAGCAAAGAAACACCGGGGCGTTGTAAGACAGAGATGAAGTGTAAGAGAATGGTGGGGTCGAAGTGACCATACAAGATGGCCACTGAATGAGGTCTTCCCGTTGCTCTATTCCTAAGGGTTTATGTGTTCGCGTAACCATTTATTCCCGGAGAGCCTCAAAACGAGACATACATAATCCGTGTCGACTGTTCCGCCCCGCGGCATAGCGCATGTCAAACTTACGGAGACAGAGTATAACTTCTAAAAGGATCTGCGCAAAAGGCGTAGCAGGATGCTCTCGCCTTTCAAGTCAATTTCGAAGATGCTAACAAGTGAGCGTGGGGAAATGTGAACTTTGAGTGATTGACGTACAGGAGGCTCGCCGAAGCTTTAAGCAAGCGGGGAGAACGGCAGATCCGGGAGTTGGGACAGGGTAATCCTGAACCGCTCTAGCCCCACTATAGGGGCGACGTTATTTATACGGTGTGCTCGTTGGATGGGAAGCAGGAACCTTAAACCCGGGAGACAGTGATGGCCGAAATATTGACGGCAGTACGTGGAGCAGCTGAGCTGTGTTTCCCACGCTACGCCGTGCAATTCAAAAGTTTGGAAGTTACTCCAGCGCTTGATCGGGCTGCCATCTGGGGTTCTAGACGCAGCTTTGAGGAGTAACCGTCGCGCGGATTTTAACCAACTTATACTGACATTTATATATTTTAACGTTGCTTAAGTTAGGCATACGAGCAGTTACTGAACCTTAACCTACCAGGCGAAACATCAGATTACGCTGCTCTGTGAGTCCGTTGACTTTTGCAAACCTTGAGCAAATGCTGCGATCCCCAGTGAGCGTGTCAAAGGGCCTCCCCAAGGATGTAGGGTTTTATTAATGTCAGCCAATGCACGTGCGGAGACCGCGCCTATATTCTTGGCGGATTGTCCATCTTCCACCAGTGTTAAATCCTACCCGTGCATACTTACGGTCTTTTCGATTCACCCGCCCGGCGACATTTATAAGAGTCGTTAGCCTCAAGTTCTTTTCGGGCGCTCGCGCTTCGTCTTTGGCACTTTATCGCCCAAGGTGGAGAGTATTGGCCGAACTCGAAGAAGCAACCCTAGCCTACCTCCTATTGGTACCGGGCCCGAATAGGAGGCAAATCCGAGACGCCGCGTTGGATTGGTCCGCTCGCTCTCACTTGCTAGAGAGCCATCCCTTTCCTGCTTTTCACTCGCTCCCTGTTTCTATCAACCGTTAAATCATTAAGGCTGGTGAAACCTAGTTAGCCTGCTGGCCTAACCACAGGTCACGAATGCACAAATAGAATTTGCCGCCTTCCCAAAGATTTGCCATAAATTTTCTTAACTTCCCTCCGCCTCGACTTATGTCTCTGCCGGTCCCCGGTCAACACAGTTCAGGGCGACGTTTCTGTCAGGGGCTTTCCAAAGGCTCCGTGCAGGTATGCCCTCGGCTTGTCGCGGCACTGCCCCCGTTCCTTAGATCTATATAGGGCTTTATGCTTGTCGCCCGAAAGCGAACTTATGTTGTCTTAGGCGCCTTCCTAGGCTAGACACCACAACTGCGTTCTGATCAAAGTGCTATCCTTATAGTTGACACTGATTTGACCTACTTCCTGAGTCGTTTGTTTCACTCCTCCAGCGTTATAGCGTATGTGATCGACAATTGTTGTAGAAATTCTAAACGGGGGAGTTATGCGCGTTGATACACATACGACTCTTTTGGCGCATCCTCACCCCAAACATTCCAGAACGGTATCGTGGTCAGGGAAGTGCCCGTCGCGTCCGCGCAGTCGTGGCGGTTAATCACGTATCTACCGTGCTGTCGGACGTCTCGCATCATCCCTCGAGTGGCTCAATCCGGAGAGCTCTACGTGCTTCTCTTTCAGATTACGTTTACTGCGTACAAATCATAAGAGGTGCTTGCCCTTAGATCCCCCTAGCAGGAGTCCAAGACGGTAAATCATTTGAAGATGGCGATGACAGTTGCGTATAGATGCGCCGCCGAACATTTCGACAAAACAGTCCCGAAACGAATCGCATATGCTGCAGTACGACGCGTACGGAAGCGGAGGCCTACAACCTAGTGCTGTTGGAGGGCAGACCAAGTATCCCGCCCTCCGCGTTCCTGACTAGTTGGAATACGCCCTTGGTGGCGTCTTGCGAGGAGCCCGGGCCGAAACCGCCGCTCCAAGGGGGCCGGCCAACGCGTACGACGGCCCGGGAGATGCTGAAAGGGCGTTAGACTACGCGCGTTCGTGGGTGCGAGCAGAGGCTGATTACTTACTCGCAAACTTAATGAAGGGGAGGATGCCGTACCAGTCAGTGACAGTATACGAGCGTTACTTGCCGGAGGTGCATTGAATGCTGGTGTTGCCGCTAGCTTGTTTAGAGTTGCCCAGTCCGGACAGATGGTGTATCCCGTAAGGTTCAAGCTAGTTGTAAACACGTCGCACCCGAGCGACCGATCGCATCAAGGGACCAGCCCCGTTGCGCCCCCCGAGTCCACCACTCCAGGTTCTTGACGGAAAATGTATCGGCCTCCCGGGTCACCTTTATACAGGCAAAGCTCAATCCCGAATGGCACTTTACGTCCGGGACTGTCGCACAACCCAAGAGTCGAGATACCTTAAAAGAGTTTGGCGAGGGTGGGGTTCCTTCAACACGAGCCCCCGGTCGCAAATCGCAGGAGGGTATGATTCTCGCTACGCGGCTCGCCGTCGATCTGCTACCTGGTAAGCACCGGACAGTCGGTCAACGCGACTCCAACGCGCTTCTGCGGCCTATTAATGGTAACCCGGCTTTCACCATACACGCGCTAGCCCCCTGCAGATCAATAGCTATCTGGTTTCGCACAAGGGACTCAGCCTAGATTTCGCATGTAATTTTTCGATCTCTCGTGTCGGCTGAGTATCTAGTAAATTTCTCAAGGGGCTACAATCAATGCAGAGGTAATGACGCGAGATCGTTAGTATCGTATTGGTATTCGCAGTGACCTGCCGAGCGAGCGCCGTATGTATGATTCCGCACAGAGACGCGATTCGCAGTCCTCTGTCATCGTCACCCTTACTGTGCGGGCAGCCCCTTAACTGACCATACCTCAAAGATGGCGGTAAGCGCTTCTCGAATTGACCCATTGTATCCGCTGTATGGTGCTATAATTATGTTCTCACCCTAGGGCATCTCGGGCGGATAACCTACACCGTCCTCGAGAGCTCAATTCCAAATGATTCGCTGAAGTGGAGTAAATCTAATGGCGTCGTCTTGCCTGGGCTTCCGGACAGGTCTGGGGGCCTCGTCGCCGTTTGATGTACAGCCAACGCGCCAATCACGGCTCATTTAAAAAGTAGTTATACTACGCCAACGCTCACCGTGTTGCTCTTCAGGGCTAGCGATCAGCCCTGTGGTGGTGGACAGTTAGTCTTTCTATTTCGGGCAGAGTGTTACAGAATGAAACGTTAGATTATATGCGTCAAGTAGTACGTCATTTGCGGCCGGACGAATTGAGCGGCGGGGCATGTAAGAGCGGGGGCTGGGTAATCATAAAAAGTAGCGTAAGGCTCCCTCAGCGCCGCGCGGGCTCCACACGATTAGTTTGCAGTCGGTGGCTTCTCCAAATCACCTAGGATTTTCAAGGCATTTGATGGATGACACACGGAGAGAGGGGCTTCGGGTGGTGCACTCCGGTGGCCAGCAAGCACAAAATCCAGAGAGTAGGGTTAAGGCACTACATTTAAGAGGGAATGAAGTGGAGTCCCAATGTGTACCTCCGACCGTCTCTCGGCCGCTGACCTATGTCATTGCCCCTGTTGTAGAAGTGCCCCCCAATGGGTCGAATGTGCTTTTCCATGAGAACAGAGAGTAATATTTGCATATAAGCATCCCTAAAGGTTTGTTCCCTTCATCATCCATGTCCCATTGCTGCTTCGAGGGGAGTCGGTTGAGGAATTAAAACAGACCATCGGTCTCATCTATGGATCGTTTTCTGATTTTAGTGCTTGACTACGTTTCTCAAAGGCGGTGGCCGAGAAGCGCGGTTGAATTCATCCCATACGAGTTGTATCTTTGAAGGGGAGAGGGCATTGCCGCCTCCACTCTTAGCCTTATCAACGCCGTTAAGCACAATAACCGAACGATTAGCCATCACATACCTGGAGCCGATGGGAAGTCGACGCCTCTCCGGCGATCATTTACGTCAGTAATAGCGAGATTCTTCACTATCAACGACAGACCAATGCTCGGGAATCGACTCCATAAAATAGCGTATACACCTATCGCCTTATCCACGTGGGATATGGCTTGATTCCACACGGTGCGATGAGAGACAAATCCACGTCCGTTTTAGCGACATCTGATCCTTCGCTGTCGCGTGCGTGTGCTTTCTCCGAGTGGGGAGTAGAGGGCTTGTTGCCCAGTGCCCTCGGTAGCGCAGCTGATAACGCTCCAGTAACTCGCTAATCGCCATAGCGGACATGAACCTCCTCTAAACCCGAGTGCGAAGGGCTGGGTCTAGATTTTCGTTTTTATTAACCTCTAGCAGTGACGGCCAAACCGGCGGAGACATTCCAAAGTCACTATTTGACGCAGAGCTAGCGTACTCTAAAAACGGAAACCGCTACGTTGTATTCTCACCTATGGGCACCGGAGTGAGGTTAGCACATAATTCCATACCACGCGACCCTGGAAACCGAGAGTTTGGCCCTGGCAGTAGTAGGGGATGCTATAATTCCCGCTAATGAACCCACTCTTTAAGACAAGCCAAGGGAGAGCTTCTGGTTGGCTCGGGCATAGGTACGCAGGGACGGTAAATCAGGTGGAATGGTGGGTAAGACTATGGGAGCCACATACTTGTTGTAGACCGGCCGCAAAACTGGCTGCAAAGGCTGCTAGCAGCCACGTGATCGGAGTAAGTCCTGGAGGCAATGGTGGTTCAGCATTTAGACGCGTGTGTCGCTCACTTACCCCTCGGACTGCACCCATTTTTTGTGTCCCCACATAGACTGATCCTTGAAGGGGAGCTTCCGCCGCAACCAATCATGGGCTCCGGGGCTGCATTATACCCCCTGTCGTCGCCGCCCGTCGTCGTCGCAGCGATGACTTTACTCGGAGTCGTCGGTCTCAGGCATCTTAATTTTCAAACCCGGCGGATCCAATTATTAAGAGTCAAGCACGGTAGATCGTCCGTTACGAGAAAATCGAGTACACAATAGGCCGTGGTTCCGCGGCGAGAGCGACCGGTTTATTCTTTGTCGGGGTGACGCTAGAACGGGGTCCATGAAGGGTTGGCGCGTTCGAATTCTGGCGGAATGATCCGACATTCAAGCATGACTTGACATGTGATTGTCGCGGAAGGTTGAAGTAGGTTAAGGGTTCGTATGTCAGAATCAGGGGGGGGGAGAGTCGTGCCAAGATACGTATCCCAAGGTCAAAACTCGCCCGGGAATCCAAGGGCGTGAGCCCTCCAGGTCAGGTAAAGTAAAGCGGAGAGTGGAGAAGATGAAGTGCGGTTTATAGAAGATTTCAAGGCCTGAGACAAATTCCCTTGTGTGAGGCGGGTGGGGCCAGCGCATATCCTCCCCTGGCTAGTTGAACCGAATGATTTTCCTAACTTGGATCTGCCACTGCAAGTCATTTCACCCCCAGATGAAAGGGCGAGAGAGTAGGGACTAACCTCTACAGCTGCAGCAGTCCGCTGTTTAAGCGTTAGACACGGGTGGACCATGTAAGCAGAGCTGGTGTCGAGCCACTTTGCGACTCAAGCTTCCTAGCTCCGACTTATCAAGCCCCGGGATGGTTCCTCTATCAGCAACAAGATCGTACAGTGACCTTGCACGGCGCAACCTGGCGCGACATCCCCACTGTTTCCTAAAGGTTCGTCCTTTGGTAAGGAAAAGGGATGACACGACTGAACATTCGCGTCGGTTGTCGTTAAGTATAACTAGAGTTGCTTCACTTCGAGCCGCGTCCAGAAAAACATCCAGGCCGTCCTGTAACAGGCACCCTGGATCCGGCGTTCGGCGCCAAATTGTTACTCGGGGTGGATGCCGTATCCCACAACTTACAAGTGCACTTGGCGGACCAGCGCTGTCATACAGAATTTGGCGGGCCTGGGCCCAGGCGATTATGAGTAGCGGGAGCCCGTATAGGTGAGACCGCGCCTGGTCCATTGTGATGGATCGGGGTTGAAGACAGCCATGTAGACTCTAGCAATGGTAAGTTAAAGACCAAGTGCCTGTGCTGCGCAGCGTTTCGCATTGTTAATCATGGAGGAGAGTTACCGAGCGTCGTCCTATCGAGGTATCGCACCAGTTTGCTACTCATGCTTCGGGCTCGATAGGTTTTCGAGAAAGCCACTTCTTCTAGAGAATGTGGATGCGCCTGATTCTTAGCGCCGTATGCGAGCCTTACCTGTTAGTCTTTTCGACGAACGTAATGAGAGGACTTTCCTGGGCCTCGGAAGAAAACACAGTTTCACCGACGATATGATGTTCCCTTAACTAGGGTTAAACCTTCATGAGTGCAGGACTGCGAAACAATCAGTACAACGCGGCTATGTTACAATGTGTCGCGGGGATCGACCGCGAGGTCTACTTTTGGCAAGTACGGGATGCCTGTGGGCCTTTCCCTACTGCCACTTACAGCTGAGCATCCGGGCTTAACCCGAATCTTAGTTTTGATCCCCCGACGCGGAAGACTGTCATTTTAGCAAGGCGTCTTCCTCTTGGGCACAGTTTGGAGACTATTGGACCGAGAATTTGTCAACTTAGGCCTTTCTGCCAGTGTTTCGTTGTCGCACAAATGGCCTATTGTCCACTTGGTACCGGAGCGGTGGATGCCGTGTATATAGCAAACGGCAGGCACGATACCGTCGCTAACAAGTTGAGTACCTAATTTGCTCCTTGGCGTTCTGTTATGTCTGTGCTCTCAGAGAGTCCATGTGTGTTGGCGATTTGCACCCGCCAATGCTCTCTAAGGGGGGATGTGACATTCGGATCACGCGGTGAGGACCATAGATGTTCAAGTTCGCCGAGTTGGAAATTGTTATTCCCTTTGCTCCCGATTTCAACTAACTTGCCGATCCTCCCGACTACAGCGTGACAGGGTGAGAGTCCAGCTTCCCTCGACACACAATTTTATCGTGCCTGATTTTTGCTGCGCCCGCGTCAGTGCTGTGCCGGGAGGGCCAGCGAGATAAAGTGGGCGAATGCCTATTAGATGGGCAAACGCAAGCAAGTGACTCGAAGGGACGAAATTGGCGGGGTTGATGCGACACACTGCGATATCGGTATGACCGGATTTTGGGACCATAACGCCCGAAGATAGGATCTCTACCTGGGGTCCCATGTTTTGCTTGCAGGCGTTTTGACGTTACTTTGCGTGGAATAACCTCTGAACAAGAGGTTCCTAGCGGGGCTGAATCGGCCGGTCGCGGGGCCGTGATCGAGGGGGTTCTCGTCAAGAGGAGGCAAGAGGGCAGCCCCCTTAGCTATCGCAAAGATATGCTCTCCTGGTCCTTGCTGAACGACGAAATTCAACTGCACAAAAAGCGTGACAGCGTATTGTAGTTTCGTTTGAGCCCCAGCCTGACATAATTATTCTCTTTACGCTCCGGGTTCACCGAATATTACCGGCCATATACGCGTTGCCACTGCGGGGGCAATAGTATCATCTTGCGGTGCATAGTTGTTCACCAGGCCGCGGACTCTGGGGTTGGGCTGGGTACGGATCGTCAGCCTCCTGGATTACTTGCTTTGTGGTACCCCTGACACTTCGATGGCATTTTCGGATGGGAAGAAGCGGCCCCTCGCACTCCTTTCATTGGGCCATCATCTTAACGGGATAAATAATAGTTTGCTATTCTTGTTTACTTGTTCCCGCCCGCAGTACTCCCATTAGTTGCCGGATGAGCAGAAAGATACCGTTCAGGTGTTGGCAGTGCCCATTCTTCAGCAATTAGAAATGTAGGGAGAACTCAATGGTGATCACGCGCTAGAGGTCCTATAGCAGTCATTCTCAATACGGTATGGGATAAAATGGAGACGGTGCGCTGCGCAAGGAGGAAGTAACCGCTAAATGGCGCCCTCAAAAGCACTACCTCGGTCGTGTTAATTATAAAAGAGCGATTCGCGGATGCACCATTATCGGGCATAGCCTCTTAGAACCGATCCCTTGGAAGCGCCCCTAGCTAGCTTCTCCCCCTAGGGGCGGCGTTCGCAGGTTGGAGCCCACAAACACCCAGCGGTAGCGTGGCGGAACTTGAGAATGCTGTCTCCTGACTTCACGTCCATTGTGTCGTGTAAGGGGACATCCTGATTGTCTTAGAACTACTAGCCCCAATGCCAAGGAGAACTCACCGCCAGAAACTGCTCGGAAAGGAATCAAGTAGTGTTATGTGCTCAATTACCGGTTCATTTTCCAATTGTTAGGGGACATGGGTTTCTTCCGCTCCCACATCATATTGCAAACTCGTTCAACTAGTCGTCTGCTACTGCTATTCAATATAACGAGGCTCAATTAGCCTCTATGACTTCGATCAGGGGGGGATCCTTTTACAGAAAACCTAGTGCGGTCAAGGTGCTGCCCGTCAAGCTACATTCAAAGGTTTAGTATCTAACCTCTACGTGACGAGCTCCGACCCTTGGTGGCCAATCCTTCGCTCTGTTGGATACTCGCGTACGTGGATGCTCGCGTCGGGGTCTAGAACCTGCTTGTTATTCAACTGTCTACTACGAAGACCCCTTACTGCTTGGTATCGGTAAAGAATTTTTCAGTACCACCGTTGTAGCAGTAATGGCAACCTGTCACGGGCGGTATTCTCGTGCCCAAAAAATCTGAGATTCTCTCACTAATAGTTCAGAAACAGGCGCGTTAAACGGAGACTCAGCTTTTCCGTGATCTCCGGCGACGGCGGGAGGTCAAGAATCAAAAACTAGGTACACTGTCTCTGTAGGGCCTGAGCTTGTGGTGCAATACAACTTGTTTTCAGCTCCCGACTTGGGGACCTACTAACTGCTCGCGGAATTTCAACGTAGGGGGTTGCCACGTTAGGCGCCTATGAGCAGGGACTATCCAAGACCTCGGGGGACGACGATGGGGGAATGGCTAAATTCCGGCTCCGGCGCTGACCCCCTCCAGCTCACATGCTTCCATGCGCACAAGTGCCGGGTGTCAATCCCTGCACCATGAGCTTATTCTACGTATACACTCCAAACACTGGGCGTACAAGCTCTCACCTCCCCCCTGTTCCGCCAAATCCTCCCTAATTCTCCGCCCGAGCACGTAGGCTTGCCGCTCGAAACTTCCGTTTCTCTGGCCAGTCTCGCCCAGCACAACGGGATCTCGACGAGTGAGCCGCCTGGTATGGGCCTTTCCTACGCTCCTTCGGAGCGAATCCCCATTGCGCGGCTTTCTGACATTGTTGGCAGCTCGATCTCGACCCACTGGCGGTTTCGGTCCCTACCCAAATTAACTGAAAGCACGCAGCATGTCCCGCGCCGAGTCACCGCTTGCTCAGGCCACTTCTATGTTGGCGCCACGGATCATCGAACAGGTTCCGTCCTGACCACATATGTAAGCTATGAATAAGCTGCCCAGGTAAGCTTGGATCTGACGTCTTCATCCGCGGTTGACAGCGTTCCCTGCCTCGCGAAAAGCCGGCTTCGACCGCCCCACCTTATTAGTCTGGTATTCATTGACTATATTGAGACGGTCTTTAAAACTCTTTAGCGTTCCATTTTTCCCTCATGATTTTTCATGATAAGTTTGCAATACGATACTACTTGGATCTCGGCGAATCAATTTCCCTCGGCTTCGATTGGCCTTGATTTTAGTCTGCACGGACGAATACAAGGTGAGTCCGCTTGTGCGAAACAGAAGCTCTTTCGCAGGGCTAGGGATGGGAAAGCCGAGTACTGCGATGACAGCGGGGACGTCGCAGTTAGCCCGATTCTTGGCCAGGTGCTTTTACCAGGTTAGCAGATGAGGCGGAGCCGCGTAGCGAGAATCACCCTCCATATGTGAACTTTGAAGACCGGAGGGCGTGTGGAAGGTCCCACCACTGCGGCCCAAACTCTTTTCGTAAGATAAGCGACAGTCCCGTACGTCAGAAGGGCCTATTCGGAAATAAATAGCAGCGTTTCGCTCGTGTAAAAGGTGACCCGGGGGCTCAGAGGCCGATCACATGTTTCGGTCAGAACCGGAGTCGGTGAGGGACTCCGGGGGCCAGGATGGCGGCGCCAACGGGGGCTGGAGGTCGACCTGTAGCGATCGGCCCCATGGTGCCTGGCGAGAG
>Amomum-longiligulare-Y19020-MN067435
TGCGACTACAGTTGCTCTTGCTACAACTAACATTGAATACGCATGTATCGCTGGAGTACTACCACCATCTGTACTGAGGGGACTGCGTGGCACCGTAAAAGACTAGCGCGAACCAGTCATTCAATTGCCAGGCCTCCTGAAGTAGACGCCGTATACTGTCAGGTACTGTCACCTCTGTGCTTTGCGGTATGATCAGCCCTCGCTACTCCGACGAAAGGCGTAGGCTGCCGGAGCGGGTCCTCCGGGCCCGCCTCGAGATGTCGCGCTGCGGCTGTGAGCGCCTGGTACGGCCCGGCTCCTCGCGAACGGCCACCAAATGAGCGTATCGAACGTTGAAGCAGAGAGCGGGGCGGGTAATGACGCACCCGGCCTTCAGCTCTCTTCCGAACAGCGCGTGAGATAGCGATACCTTTCGGCTCGTTTTCAAAGGTTATGGTCGCGGGCGTTTAGTACGGCGGCCCCAAAGAACCTCTTGCTCCGCAGGGGGGTCTAGGGAGACCCTTTAACTTGTGAACGCACGTAAACGTATCTGCGGCGGTGGAGGATATAGCGACGTCCGACAGACGGTAGATACGTGATAACCGCCGACGCACGCGAAGGGCGACTTCCTGACCCGTCCTTCGGATGTTGGTGAGGATCGCAAAAGCGTTGGTACAACGCGCTAAATCCCCCGTTAGATTTCTCAATCGCATCGGCATAACCGGGAGGGGGAACACGACTCCGCCAATCAAGCCCTTTGCCACCTATTCCTGTACATATCTAAAATCCATTTCGCCTGTTCACCGTTGTGACCTCGGCGAGGCTGAGGGAGCATCAACAAGGTTACAGCGACGAAGCTGGCAAATCGAATGGCTCTTGCATTCGGTTTAGATCTCTTTCTAGAAGGTTCTTTGCGCATAACGGATGAATATAAATAGCCCTTAATCCCTCAACATCTTAGAGGGAGGGAGCGTCTGTGCCTGCATTAGTAGGATGGAAGCACCGACATTGCAATAAGTCGCGTAGCGCGTGAGCAAACTAGGATGCGGTAGGGAAGGGTCGTATTAAATGGCGCGCTGAGCAAAGAAACACCGGGGCGTTGTAAGACAGAGATGAAGTGTAAGAGAATGGTGGGGTCGAAGTGACCATACAAGATGGCCACTGAATGAGGTCTTCCCGTTGCTCTATTCCTAAGGGTTTATGTGTTCGCGTAACCATTTATTCCCGGAGAGCCTCAAAACGAGACATACATAATCCGTGTCGACTGTTCCGCCCCGCGGCATAGCGCATGTCAAACTTACGGAGACAGAGTATAACTTCTAAAAGGATCTGCGCAAAAGGCGTAGCAGGATGCTCTCGCCTTTCAAGTCAATTTCGAAGATGCTAACAAGTGAGCGTGGGGAAATGTGAACTTTGAGTGATTGACGTACAGGAGGCTCGCCGAAGCTTTAAGCAAGCGGGGAGAACGGCAGATCCGGGAGTTGGGACAGGGTAATCCTGAACCGCTCTAGCCCCACTATAGGGGCGACGTTATTTATACGGTGTGCTCGTTGGATGGGAAGCAGGAACCTTAAACCCGGGAGACAGTGATGGCCGAAATATTGACGGCAGTACGTGGAGCAGCTGAGCTGTGTTTCCCACGCTACGCCGTGCAATTCAAAAGTTTGGAAGTTACTCCAGCGCTTGATCGGGCTGCCATCTGGGGTTCTAGACGCAGCTTTGAGGAGTAACCGTCGCGCGGATTTTAACCAACTTATACTGACATTTATATATTTTAACGTTGCTTAAGTTAGGCATACGAGCAGTTACTGAACCTTAACCTACCAGGCGAAACATCAGATTACGCTGCTCTGTGAGTCCGTTGACTTTTGCAAACCTTGAGCAAATGCTGCGATCCCCAGTGAGCGTGTCAAAGGGCCTCCCCAAGGATGTAGGGTTTTATTAATGTCAGCCAATGCACGTGCGGAGACCGCGCCTATATTCTTGGCGGATTGTCCATCTTCCACCAGTGTTAAATCCTACCCGTGCATACTTACGGTCTTTTCGATTCACCCGCCCGGCGACATTTATAAGAGTCGTTAGCCTCAAGTTCTTTTCGGGCGCTCGCGCTTCGTCTTTGGCACTTTATCGCCCAAGGTGGAGAGTATTGGCCGAACTCGAAGAAGCAACCCTAGCCTACCTCCTATTGGTACCGGGCCCGAATAGGAGGCAAATCCGAGACGCCGCGTTGGATTGGTCCGCTCGCTCTCACTTGCTAGAGAGCCATCCCTTTCCTGCTTTTCACTCGCTCCCTGTTTCTATCAACCGTTAAATCATTAAGGCTGGTGAAACCTAGTTAGCCTGCTGGCCTAACCACAGGTCACGAATGCACAAATAGAATTTGCCGCCTTCCCAAAGATTTGCCATAAATTTTCTTAACTTCCCTCCGCCTCGACTTATGTCTCTGCCGGTCCCCGGTCAACACAGTTCAGGGCGACGTTTCTGTCAGGGGCTTTCCAAAGGCTCCGTGCAGGTATGCCCTCGGCTTGTCGCGGCACTGCCCCCGTTCCTTAGATCTATATAGGGCTTTATGCTTGTCGCCCGAAAGCGAACTTATGTTGTCTTAGGCGCCTTCCTAGGCTAGACACCACAACTGCGTTCTGATCAAAGTGCTATCCTTATAGTTGACACTGATTTGACCTACTTCCTGAGTCGTTTGTTTCACTCCTCCAGCGTTATAGCGTATGTGATCGACAATTGTTGTAGAAATTCTAAACGGGGGAGTTATGCGCGTTGATACACATACGACTCTTTTGGCGCATCCTCACCCCAAACATTCCAGAACGGTATCGTGGTCAGGGAAGTGCCCGTCGCGTCCGCGCAGTCGTGGCGGTTAATCACGTATCTACCGTGCTGTCGGACGTCTCGCATCATCCCTCGAGTGGCTCAATCCGGAGAGCTCTACGTGCTTCTCTTTCAGATTACGTTTACTGCGTACAAATCATAAGAGGTGCTTGCCCTTAGATCCCCCTAGCAGGAGTCCAAGACGGTAAATCATTTGAAGATGGCGATGACAGTTGCGTATAGATGCGCCGCCGAACATTTCGACAAAACAGTCCCGAAACGAATCGCATATGCTGCAGTACGACGCGTACGGAAGCGGAGGCCTACAACCTAGTGCTGTTGGAGGGCAGACCAAGTATCCCGCCCTCCGCGTTCCTGACTAGTTGGAATACGCCCTTGGTGGCGTCTTGCGAGGAGCCCGGGCCGAAACCGCCGCTCCAAGGGGGCCGGCCAACGCGTACGACGGCCCGGGAGATGCTGAAAGGGCGTTAGACTACGCGCGTTCGTGGGTGCGAGCAGAGGCTGATTACTTACTCGCAAACTTAATGAAGGGGAGGATGCCGTACCAGTCAGTGACAGTATACGAGCGTTACTTGCCGGAGGTGCATTGAATGCTGGTGTTGCCGCTAGCTTGTTTAGAGTTGCCCAGTCCGGACAGATGGTGTATCCCGTAAGGTTCAAGCTAGTTGTAAACACGTCGCACCCGAGCGACCGATCGCATCAAGGGACCAGCCCCGTTGCGCCCCCCGAGTCCACCACTCCAGGTTCTTGACGGAAAATGTATCGGCCTCCCGGGTCACCTTTATACAGGCAAAGCTCAATCCCGAATGGCACTTTACGTCCGGGACTGTCGCACAACCCAAGAGTCGAGATACCTTAAAAGAGTTTGGCGAGGGTGGGGTTCCTTCAACACGAGCCCCCGGTCGCAAATCGCAGGAGGGTATGATTCTCGCTACGCGGCTCGCCGTCGATCTGCTACCTGGTAAGCACCGGACAGTCGGTCAACGCGACTCCAACGCGCTTCTGCGGCCTATTAATGGTAACCCGGCTTTCACCATACACGCGCTAGCCCCCTGCAGATCAATAGCTATCTGGTTTCGCACAAGGGACTCAGCCTAGATTTCGCATGTAATTTTTCGATCTCTCGTGTCGGCTGAGTATCTAGTAAATTTCTCAAGGGGCTACAATCAATGCAGAGGTAATGACGCGAGATCGTTAGTATCGTATTGGTATTCGCAGTGACCTGCCGAGCGAGCGCCGTATGTATGATTCCGCACAGAGACGCGATTCGCAGTCCTCTGTCATCGTCACCCTTACTGTGCGGGCAGCCCCTTAACTGACCATACCTCAAAGATGGCGGTAAGCGCTTCTCGAATTGACCCATTGTATCCGCTGTATGGTGCTATAATTATGTTCTCACCCTAGGGCATCTCGGGCGGATAACCTACACCGTCCTCGAGAGCTCAATTCCAAATGATTCGCTGAAGTGGAGTAAATCTAATGGCGTCGTCTTGCCTGGGCTTCCGGACAGGTCTGGGGGCCTCGTCGCCGTTTGATGTACAGCCAACGCGCCAATCACGGCTCATTTAAAAAGTAGTTATACTACGCCAACGCTCACCGTGTTGCTCTTCAGGGCTAGCGATCAGCCCTGTGGTGGTGGACAGTTAGTCTTTCTATTTCGGGCAGAGTGTTACAGAATGAAACGTTAGATTATATGCGTCAAGTAGTACGTCATTTGCGGCCGGACGAATTGAGCGGCGGGGCATGTAAGAGCGGGGGCTGGGTAATCATAAAAAGTAGCGTAAGGCTCCCTCAGCGCCGCGCGGGCTCCACACGATTAGTTTGCAGTCGGTGGCTTCTCCAAATCACCTAGGATTTTCAAGGCATTTGATGGATGACACACGGAGAGAGGGGCTTCGGGTGGTGCACTCCGGTGGCCAGCAAGCACAAAATCCAGAGAGTAGGGTTAAGGCACTACATTTAAGAGGGAATGAAGTGGAGTCCCAATGTGTACCTCCGACCGTCTCTCGGCCGCTGACCTATGTCATTGCCCCTGTTGTAGAAGTGCCCCCCAATGGGTCGAATGTGCTTTTCCATGAGAACAGAGAGTAATATTTGCATATAAGCATCCCTAAAGGTTTGTTCCCTTCATCATCCATGTCCCATTGCTGCTTCGAGGGGAGTCGGTTGAGGAATTAAAACAGACCATCGGTCTCATCTATGGATCGTTTTCTGATTTTAGTGCTTGACTACGTTTCTCAAAGGCGGTGGCCGAGAAGCGCGGTTGAATTCATCCCATACGAGTTGTATCTTTGAAGGGGAGAGGGCATTGCCGCCTCCACTCTTAGCCTTATCAACGCCGTTAAGCACAATAACCGAACGATTAGCCATCACATACCTGGAGCCGATGGGAAGTCGACGCCTCTCCGGCGATCATTTACGTCAGTAATAGCGAGATTCTTCACTATCAACGACAGACCAATGCTCGGGAATCGACTCCATAAAATAGCGTATACACCTATCGCCTTATCCACGTGGGATATGGCTTGATTCCACACGGTGCGATGAGAGACAAATCCACGTCCGTTTTAGCGACATCTGATCCTTCGCTGTCGCGTGCGTGTGCTTTCTCCGAGTGGGGAGTAGAGGGCTTGTTGCCCAGTGCCCTCGGTAGCGCAGCTGATAACGCTCCAGTAACTCGCTAATCGCCATAGCGGACATGAACCTCCTCTAAACCCGAGTGCGAAGGGCTGGGTCTAGATTTTCGTTTTTATTAACCTCTAGCAGTGACGGCCAAACCGGCGGAGACATTCCAAAGTCACTATTTGACGCAGAGCTAGCGTACTCTAAAAACGGAAACCGCTACGTTGTATTCTCACCTATGGGCACCGGAGTGAGGTTAGCACATAATTCCATACCACGCGACCCTGGAAACCGAGAGTTTGGCCCTGGCAGTAGTAGGGGATGCTATAATTCCCGCTAATGAACCCACTCTTTAAGACAAGCCAAGGGAGAGCTTCTGGTTGGCTCGGGCATAGGTACGCAGGGACGGTAAATCAGGTGGAATGGTGGGTAAGACTATGGGAGCCACATACTTGTTGTAGACCGGCCGCAAAACTGGCTGCAAAGGCTGCTAGCAGCCACGTGATCGGAGTAAGTCCTGGAGGCAATGGTGGTTCAGCATTTAGACGCGTGTGTCGCTCACTTACCCCTCGGACTGCACCCATTTTTTGTGTCCCCACATAGACTGATCCTTGAAGGGGAGCTTCCGCCGCAACCAATCATGGGCTCCGGGGCTGCATTATACCCCCTGTCGTCGCCGCCCGTCGTCGTCGCAGCGATGACTTTACTCGGAGTCGTCGGTCTCAGGCATCTTAATTTTCAAACCCGGCGGATCCAATTATTAAGAGTCAAGCACGGTAGATCGTCCGTTACGAGAAAATCGAGTACACAATAGGCCGTGGTTCCGCGGCGAGAGCGACCGGTTTATTCTTTGTCGGGGTGACGCTAGAACGGGGTCCATGAAGGGTTGGCGCGTTCGAATTCTGGCGGAATGATCCGACATTCAAGCATGACTTGACATGTGATTGTCGCGGAAGGTTGAAGTAGGTTAAGGGTTCGTATGTCAGAATCAGGGGGGGGGAGAGTCGTGCCAAGATACGTATCCCAAGGTCAAAACTCGCCCGGGAATCCAAGGGCGTGAGCCCTCCAGGTCAGGTAAAGTAAAGCGGAGAGTGGAGAAGATGAAGTGCGGTTTATAGAAGATTTCAAGGCCTGAGACAAATTCCCTTGTGTGAGGCGGGTGGGGCCAGCGCATATCCTCCCCTGGCTAGTTGAACCGAATGATTTTCCTAACTTGGATCTGCCACTGCAAGTCATTTCACCCCCAGATGAAAGGGCGAGAGAGTAGGGACTAACCTCTACAGCTGCAGCAGTCCGCTGTTTAAGCGTTAGACACGGGTGGACCATGTAAGCAGAGCTGGTGTCGAGCCACTTTGCGACTCAAGCTTCCTAGCTCCGACTTATCAAGCCCCGGGATGGTTCCTCTATCAGCAACAAGATCGTACAGTGACCTTGCACGGCGCAACCTGGCGCGACATCCCCACTGTTTCCTAAAGGTTCGTCCTTTGGTAAGGAAAAGGGATGACACGACTGAACATTCGCGTCGGTTGTCGTTAAGTATAACTAGAGTTGCTTCACTTCGAGCCGCGTCCAGAAAAACATCCAGGCCGTCCTGTAACAGGCACCCTGGATCCGGCGTTCGGCGCCAAATTGTTACTCGGGGTGGATGCCGTATCCCACAACTTACAAGTGCACTTGGCGGACCAGCGCTGTCATACAGAATTTGGCGGGCCTGGGCCCAGGCGATTATGAGTAGCGGGAGCCCGTATAGGTGAGACCGCGCCTGGTCCATTGTGATGGATCGGGGTTGAAGACAGCCATGTAGACTCTAGCAATGGTAAGTTAAAGACCAAGTGCCTGTGCTGCGCAGCGTTTCGCATTGTTAATCATGGAGGAGAGTTACCGAGCGTCGTCCTATCGAGGTATCGCACCAGTTTGCTACTCATGCTTCGGGCTCGATAGGTTTTCGAGAAAGCCACTTCTTCTAGAGAATGTGGATGCGCCTGATTCTTAGCGCCGTATGCGAGCCTTACCTGTTAGTCTTTTCGACGAACGTAATGAGAGGACTTTCCTGGGCCTCGGAAGAAAACACAGTTTCACCGACGATATGATGTTCCCTTAACTAGGGTTAAACCTTCATGAGTGCAGGACTGCGAAACAATCAGTACAACGCGGCTATGTTACAATGTGTCGCGGGGATCGACCGCGAGGTCTACTTTTGGCAAGTACGGGATGCCTGTGGGCCTTTCCCTACTGCCACTTACAGCTGAGCATCCGGGCTTAACCCGAATCTTAGTTTTGATCCCCCGACGCGGAAGACTGTCATTTTAGCAAGGCGTCTTCCTCTTGGGCACAGTTTGGAGACTATTGGACCGAGAATTTGTCAACTTAGGCCTTTCTGCCAGTGTTTCGTTGTCGCACAAATGGCCTATTGTCCACTTGGTACCGGAGCGGTGGATGCCGTGTATATAGCAAACGGCAGGCACGATACCGTCGCTAACAAGTTGAGTACCTAATTTGCTCCTTGGCGTTCTGTTATGTCTGTGCTCTCAGAGAGTCCATGTGTGTTGGCGATTTGCACCCGCCAATGCTCTCTAAGGGGGGATGTGACATTCGGATCACGCGGTGAGGACCATAGATGTTCAAGTTCGCCGAGTTGGAAATTGTTATTCCCTTTGCTCCCGATTTCAACTAACTTGCCGATCCTCCCGACTACAGCGTGACAGGGTGAGAGTCCAGCTTCCCTCGACACACAATTTTATCGTGCCTGATTTTTGCTGCGCCCGCGTCAGTGCTGTGCCGGGAGGGCCAGCGAGATAAAGTGGGCGAATGCCTATTAGATGGGCAAACGCAAGCAAGTGACTCGAAGGGACGAAATTGGCGGGGTTGATGCGACACACTGCGATATCGGTATGACCGGATTTTGGGACCATAACGCCCGAAGATAGGATCTCTACCTGGGGTCCCATGTTTTGCTTGCAGGCGTTTTGACGTTACTTTGCGTGGAATAACCTCTGAACAAGAGGTTCCTAGCGGGGCTGAATCGGCCGGTCGCGGGGCCGTGATCGAGGGGGTTCTCGTCAAGAGGAGGCAAGAGGGCAGCCCCCTTAGCTATCGCAAAGATATGCTCTCCTGGTCCTTGCTGAACGACGAAATTCAACTGCACAAAAAGCGTGACAGCGTATTGTAGTTTCGTTTGAGCCCCAGCCTGACATAATTATTCTCTTTACGCTCCGGGTTCACCGAATATTACCGGCCATATACGCGTTGCCACTGCGGGGGCAATAGTATCATCTTGCGGTGCATAGTTGTTCACCAGGCCGCGGACTCTGGGGTTGGGCTGGGTACGGATCGTCAGCCTCCTGGATTACTTGCTTTGTGGTACCCCTGACACTTCGATGGCATTTTCGGATGGGAAGAAGCGGCCCCTCGCACTCCTTTCATTGGGCCATCATCTTAACGGGATAAATAATAGTTTGCTATTCTTGTTTACTTGTTCCCGCCCGCAGTACTCCCATTAGTTGCCGGATGAGCAGAAAGATACCGTTCAGGTGTTGGCAGTGCCCATTCTTCAGCAATTAGAAATGTAGGGAGAACTCAATGGTGATCACGCGCTAGAGGTCCTATAGCAGTCATTCTCAATACGGTATGGGATAAAATGGAGACGGTGCGCTGCGCAAGGAGGAAGTAACCGCTAAATGGCGCCCTCAAAAGCACTACCTCGGTCGTGTTAATTATAAAAGAGCGATTCGCGGATGCACCATTATCGGGCATAGCCTCTTAGAACCGATCCCTTGGAAGCGCCCCTAGCTAGCTTCTCCCCCTAGGGGCGGCGTTCGCAGGTTGGAGCCCACAAACACCCAGCGGTAGCGTGGCGGAACTTGAGAATGCTGTCTCCTGACTTCACGTCCATTGTGTCGTGTAAGGGGACATCCTGATTGTCTTAGAACTACTAGCCCCAATGCCAAGGAGAACTCACCGCCAGAAACTGCTCGGAAAGGAATCAAGTAGTGTTATGTGCTCAATTACCGGTTCATTTTCCAATTGTTAGGGGACATGGGTTTCTTCCGCTCCCACATCATATTGCAAACTCGTTCAACTAGTCGTCTGCTACTGCTATTCAATATAACGAGGCTCAATTAGCCTCTATGACTTCGATCAGGGGGGGATCCTTTTACAGAAAACCTAGTGCGGTCAAGGTGCTGCCCGTCAAGCTACATTCAAAGGTTTAGTATCTAACCTCTACGTGACGAGCTCCGACCCTTGGTGGCCAATCCTTCGCTCTGTTGGATACTCGCGTACGTGGATGCTCGCGTCGGGGTCTAGAACCTGCTTGTTATTCAACTGTCTACTACGAAGACCCCTTACTGCTTGGTATCGGTAAAGAATTTTTCAGTACCACCGTTGTAGCAGTAATGGCAACCTGTCACGGGCGGTATTCTCGTGCCCAAAAAATCTGAGATTCTCTCACTAATAGTTCAGAAACAGGCGCGTTAAACGGAGACTCAGCTTTTCCGTGATCTCCGGCGACGGCGGGAGGTCAAGAATCAAAAACTAGGTACACTGTCTCTGTAGGGCCTGAGCTTGTGGTGCAATACAACTTGTTTTCAGCTCCCGACTTGGGGACCTACTAACTGCTCGCGGAATTTCAACGTAGGGGGTTGCCACGTTAGGCGCCTATGAGCAGGGACTATCCAAGACCTCGGGGGACGACGATGGGGGAATGGCTAAATTCCGGCTCCGGCGCTGACCCCCTCCAGCTCACATGCTTCCATGCGCACAAGTGCCGGGTGTCAATCCCTGCACCATGAGCTTATTCTACGTATACACTCCAAACACTGGGCGTACAAGCTCTCACCTCCCCCCTGTTCCGCCAAATCCTCCCTAATTCTCCGCCCGAGCACGTAGGCTTGCCGCTCGAAACTTCCGTTTCTCTGGCCAGTCTCGCCCAGCACAACGGGATCTCGACGAGTGAGCCGCCTGGTATGGGCCTTTCCTACGCTCCTTCGGAGCGAATCCCCATTGCGCGGCTTTCTGACATTGTTGGCAGCTCGATCTCGACCCACTGGCGGTTTCGGTCCCTACCCAAATTAACTGAAAGCACGCAGCATGTCCCGCGCCGAGTCACCGCTTGCTCAGGCCACTTCTATGTTGGCGCCACGGATCATCGAACAGGTTCCGTCCTGACCACATATGTAAGCTATGAATAAGCTGCCCAGGTAAGCTTGGATCTGACGTCTTCATCCGCGGTTGACAGCGTTCCCTGCCTCGCGAAAAGCCGGCTTCGACCGCCCCACCTTATTAGTCTGGTATTCATTGACTATATTGAGACGGTCTTTAAAACTCTTTAGCGTTCCATTTTTCCCTCATGATTTTTCATGATAAGTTTGCAATACGATACTACTTGGATCTCGGCGAATCAATTTCCCTCGGCTTCGATTGGCCTTGATTTTAGTCTGCACGGACGAATACAAGGTGAGTCCGCTTGTGCGAAACAGAAGCTCTTTCGCAGGGCTAGGGATGGGAAAGCCGAGTACTGCGATGACAGCGGGGACGTCGCAGTTAGCCCGATTCTTGGCCAGGTGCTTTTACCAGGTTAGCAGATGAGGCGGAGCCGCGTAGCGAGAATCACCCTCCATATGTGAACTTTGAAGACCGGAGGGCGTGTGGAAGGTCCCACCACTGCGGCCCAAACTCTTTTCGTAAGATAAGCGACAGTCCCGTACGTCAGAAGGGCCTATTCGGAAATAAATAGCAGCGTTTCGCTCGTGTAAAAGGTGACCCGGGGGCTCAGAGGCCGATCACATGTTTCGGTCAGAACCGGAGTCGGTGAGGGACTCCGGGGGCCAGGATGGCGGCGCCAACGGGGGCTGGAGGTCGACCTGTAGCGATCGGCCCCATGGTGCCTGGCGAGAG
>Amomum-villosa-var.xanthioides-Y17088-MH161417
TGCGACTACAGTTGCTCTTGCTACAACTAACATTGAATACGCATGTATCGCTGGAGTACTACCGCCATCTGTACTGAGGGGACTGCGTGGCACCGTAAAAGACTAGCGCGAACCAGTCATTCAATTGCCAGGCCTCCTGAAGCAGACGCCGTATACTGTCAGGTACTGTCACCTCTGTGCTTTGCGGTATGATCAGCCCTCGCTACTCCGACGAAAGGCGTAGGCTGCCGGAGCGGGTCCTCCGGGCCCGCCTCGAGATGTCGCGCTGCGGCTGTGAGCGCCTGGTACGGCCCGGCTCCTCGCGAACGGCCACCAAATGAGCGTATCGAACGTTGAAGCAGAGAGCGGGCCGGGTAATGACCCACCCGGCCTTCAGCTCTCTTCCGAACAGCGCGTGACATAGCGATACCTTTCGGCTCGTTTTCAAAGGTTATGATCGCGGGCGTTTAGTACGGCGGCCTCAAAGAAACTCTTGCTCCGCAGGGGGGTCTAGGGAGACCCTTTAACTTGTGAACGCACGTAAACGTATCTGCGGCGGTGGAGGATATAGCTACGTCCGACAGACGGTAGATACGTGATAACCGCCGACGCACGCGAAGGGCGACTTCCTGACCCGTCCTTCGGATGTTGGTGAGGATCGCAAAAGCGTTGGTACAACGCGCTAAATCCCCCGTTAGATTTCTCAATCGCATCGGCATAACCGGGAGGAGGAACACGACTCCGCCAATCAAGCCCTTTGCCACCTATTCCTGTACATATCTAAAATCCATTTCGCCTGTTCACCGTTGTGACCTCGGCGAGGCTGAGGGAGCATCAACAAGGTTACAGCGACGAAGCTGGCAAATCGAATGGCTCTTGCATTCGGTTTAGATCTCTTTCTAGAAGGTTCTTTGCGCATAACGGATGAATATAAATAGCCCTTAATCCCTCAACATCTTAGAGGGAGTGAGCGTCTGTGCCTGCATTAGTAGGATGGAAGCACCGACATTGCAATAAGTCGCGTAGCGCGTGAGCAAACTAGGATGCGGTAGGGAAGGGTCGTATTAAATGGCGCGCTGATCAAAGAAACACCGGGGCGTTGTAAGACAGAGATGAAGTGTAAGAGAATGGTGGGGTCGAAGTGACCATACAAGACGGCCCCTGAATGAGGTCTTCCCGTTGTTCTATTCCTAAGGGTTTATGTGTTCGCGTAACCATTTATTCCCGGAGAGTCTCAAAACGAGGCATACATAATCCGCGTCGACTGTTCCGCCCCGCGGCATAGCGCATGTCAAACTTACGGAAACAGAGTATAACTTCTAAAAGGATCCGCGCAAAAGGCGTAGCAGGATGCTCTCGCCTCTCAAGTCAATTTCGAAGATGCTAACAAGTGAGCGTGGGGAAATGTGAACTTTGAGTGATTGACGTACAGGAGGCTCGCCGAAGCTTTAAGCAAGCGGGGAGAACGGCAGATCCGGGAGTTGGGACAGGGTAATCCTGAACCGCTCTAGCCCCACTATAGGGGCGACGTTATTTATACGGTGTGCTCGTTGGATGGGAAGCAGGAACCTTAAACCCGGGAGACAGTGATGGCCGAAATATTGACGGCAGTACGTGGAGCAGCTGAGCTGTGTTTCCCACGCTACGCCACAATCCGGTAAAGTTTGGAAGTTACTCCAGCGCTTGATCGGGCTGCCATCTGGGGTTCTAGACGCAGCTTTGAGGAGTAACCGTCGCGCGGATTTTAACCAACTTATACTGACATTTATATATTTTAACGTTGCTTAAGTTAGGCATACGAGCAGTTACTGAACCTTAACCTACCAGGCGAAACATCAGATTACGCTGCTCTGTGAGTCCGTTGACTTTTGCAAACCTTGAGCAAATGCTGCGATCCCCAGTGAGCGTGTCAAAGGGCCTCCCCAAGGATGTAGGGGTAGATTAATGTCAGCCAATGCAAGTGCGGAGACCGCGCCTATATTCTTGGCGGATTGTCCATCTTCCACCAGTGTTAAATCCTACCCGTGCATACTTAAGGTCTTTTCGATTCACCCGCCCGGCGACATTTATAAGAGTCGTTAGCCTCAAGTTCTTTTCGGGCGCTCGCGCTTCGTCTTTGGCACTTTATCGCCCAAGGTGGAGAGTATTGGCCGAACTCGAAGAAGCAACCCTAGCCTACCTCCGATTGGTACCGGGCCCGAATAGGAGGCAAATCCGAGACGCCGCGTTGGATTGGTCCGCTCGCTCTCACTTGCTAGAGAGCCATCCCTTTCCTGCTTTTCACTCGCTCCCTGTTTCTATCAACCGTTAAATCATTAAGGCTGGCGAAACCTAGTTAGCCTGCTGGCCTAACCACAGGTCACGAATGCACAAATAGAATTTGCCGCCTTCCCAAAGATTTGCCATAAATTTTCTTAACTTCCCTCCGCCTCGACTTATGTCTCTGCCGGTCCCCGGTCAACACAGTTCAGGGCGACGTTTCTGTCAGGGGCTTTCCAAAGGCTCCGTGCAGGTATGCCCCCGGCTTGTCGCGGCACTGCCCCCGTTCCTTAGATTTATATAGGGCTTTATGCTTGTCTCCCGAAAGCGAACTTATGTTGTCTTAGGCGCCTTCCTAGGCTAGACACCACAACTGCGTTCTGATCAAAGTGCTATCCTTATAGTTGACACTGATTTGACCTACTTCCTGAGTCGTTTGTTTCATTCCTCCAGCGTTATAGCGTATGTGATCGACAATTGTTGTAGAAATTCTAAACGGGGGAGTTATGCGCGTTGATACACATACGACTCTTTTGGCGCATCCTCACCCCAAACATTCCAGAACGGTATCGTGGTCAGGGAAGTGCCCGTCGCGTCCGCGCAGTCGTGGCGGTTAATCACGTATCTACCGTGCTGTCGGACGTATCGCATCATCCCTCGAGTGGCTCAATCCGGAGAGCTCTACGTGCTTCTCTTTCAGATTACGTTTACTGCGTACAAATCATAAGAGGTGCTTGCCCTTAGATCCCCCTAGCAGGAGTCCAAGACGTTAAATCATTTGAAGATAGCGATGACAGTTGCGTATAGATGCGCCGCCGAACATTTTGACAAAACAGTCCCGAAACGAATCGCATATGGTGCAGTACGACGCGTACGGAAGCGGAGGCCTACAACCTAGTGCTGTTGGAGGGCAGACCAAGTATCCCGGCCTCCGCGTTCCTGACTAGTTGGAATACGCCCTTGGTGGCGTCTTGCGAGGAGCCCGGGCCGAAACCGCCGCTCCAAGGGGGCCGGCCAACGCGTACGACGGCCCGGGAGATGCTGAAAGGGCGTTAGACTACGCGCGTTCGTGGGTGCGAGCAGAGGCTGATTACTTACTCGCAAACTTAATGAAGGGGAGGATGCCGTACCAGTCAGTGACAGTATACGAGCGTTGCTTGCCGGAGGTGCATTGAATGCTGGTGTTGCCGCTAGCTTGTTTAGAGTTGCCCAGTCCGGACAGATGGCGTATCCCGTAAGGTTCAAGCTAGTTGTAAACACGTCGCACCCGAGCGACCGATCGCATCAAGGGACCAGCCCCGTTGCGCCCCCCGAGTCCACCACTCCAGGTTCTTGACGGAAAATGTATCGGCCTCCCGGGTCACCTTTATACAGGCAAAGCTCAATCCCGAATGGCACTTTACGTCCGGGACTGTCGCACAACCCAAGAGTCGAGATACCTTAAAAGAGTTTGGCGAGGGTGGGGTTCCTTCAACACGAGCCCCCGGTCGCAAATCGCAGGAGGGTATGATTCTCGCTACGCGGCTCGCCGTCGATCTGCTACCTGGTAAGCACCGGACAGTCGGTCAACGCGACTCCAACGCGCTTCTGCGGCCTATTAATGGTAAACCGGCTCTCACCATACACACGCTAGCCCCCTGCAGATCAATATCTATCTGGTTTCGCACAAGGGACTCAGCCTAGATTTCGCATGTAATTTTTCGATCTCTCGTGTCGGCTGAGTATCTAGTAAATTTCTCAAGGGGCTACAATCAATGCAGAGGTAATGACGCGAGATCGTTAGTATCGTATTGGTATTCGCAGTGACCTGCCAAGCGAGCGCCGTATGTATGATTCCGCACAGAGACGCGATTCGCGGTCCTCTGTCATCGTCACCCTTACTGTGCGGGCAGCCCCTTAACTGACCATACCTCAAAGATGGCGGTAAGCGCTTCTCGAATTGACCCATTGTATCCGCTGTATGGTGCTATAATTATGTTCTCACCCTAGGGCATCTCGGGCGGATAACCTACACCGTCCTCGAGAGCTCAATTCCAAATGATTCGCTTAAGTGGAGTAAATCTAATGGCGTCGTCTTGCATGGGCTTCCGGACAGGTCTGGGGGCCTCGTCGCCGTTTGATGTACAGCCAACGCGCCAATCACGGCTCATTTAAAAAGTAGTGATACTACGCCAACGCTCACCGTGTTGCTCTTCAGGGCTAGCGATCAGCCCTGTGGTGGTGGACAGTTAGTCTTTCTATTTCGGGCAGAGTGTTACAGAATGAAACGTTAGATTATATGCGTCAAGTAGTACGTCATTTGCGGCCGGACGAATTGAGCGGCGGGGCATGTAAGAGCGGGGGCTGGGTAATCATAAAAAGTAGCGTAAGGCTCCCTCAGCGCCGCGCGGGCTCCACACGATTAGTTTGCAGTCGGTGGCTTCTCCAAATCACCTAGGATTTTCAAGGCATTTGATGGATGACACACGGAGAGAGGGGCTTCGGGTGGTGCACTCCGGTGGCCAGCAAGCACAAAATCCAGAGAGTAGGGTTAAGGCACTACATTTAAGAGGGAATGAAGTGGAGTCCCAATGTGTACCTCCGACCGTCTCTCGGCCGCTGACCTATGTCATTGCCCCTGTTGTAGAAGTGCCCCCCAATGGGTCGAATGTACTTTTCCATGAGAACAGAGAGTAATATTTGCATATAAGCATCCCTAAAGGTTTGTTCCCTTCATCATCCATGTCCCATTGCTGCTTCGAGGGGAGTCGGTTGAGGAATTAAAACAGACCATCGTAAACATCTATGGATCGTTTTCTGATTTTAGTGCTTGACTACGTTTCTCAAAGGCGGCGGCCGAGAAGCGCGGTTGAATTCATCCCATACGAGTTGTATCTTTGAAGGGGAGAGGGCATCGCCGCCTCCACTCTTAGCCTTATCAACGCCGTTAAGCACAATAACCGAACGATTAGCCATCACATACCTGGAGCCGGTGGGAAGTCGACGCCTCTCCGGCGATCATTTACGTCAGTAATAGCGAGATTCTTCACTATCAACGACAGACCAATGCTCGGGAATCGACTCCATAAAATAGCGTATACACCTATCGCCTTATCCATGTGGGATATGGCTTGATTCCACACGGTGCGATGAGAGACAAATCCACGTCCGTTTTAGCGACATCTGATCCTTCGCTGTCGCGTGCGTGTGCTTTCTCCGAGTGGGGAGTAGAGGGCTTGTTTCCCAGTGCCCTCGGTAGCGCAGCTGATAACGCTCCAGTAACTCGCTAATCGCCATAGCGGACATGAACCTCCTCTAAACCCGAGTGCGAAGGGCTGTGCCTAGATTTTCGTTTTTATTAACCTCTAGCAGTGACGGCCAAACCGGCGGAGACATTCCAAAGTCACTATTTGACGCAGAGCTAGCGTACTCTAAAAACGGAAACCGCTACGTTGTATTCACACCTATGGGCACCGGAGTGAGGTTAGCACATAATTCCATACCACGCGACCCTGGAAACCGAGGGTTTGGCCCTGGCAGTAGTAGGGGATGCTATAATTCCTGCTAATGAACCCACTCTTTAAGACAAGCCAAGGGAGAGCTTCTGGTTGGCTCGGGCATAGGCACGCAGGGACGGTAAATCAGGTGTAATGGTGGGTAAGACTATGGGAGCCACATACTTGTTGTAGACCGGCTGCAAAACTGGCTGCAAAGGCTGCTAGCAGCCACGTGATCGGAGTAAGTCCTGGAGGCAATGGTGATTCAGCATTTAGACGCGTGTGTCGCTCACTTACCCCTCGGACTGCACCCATTTTTTGTGTCCCCACATAGACTGATCCTTGAAGGGGAGCTTCCGCCGCAACCAGTCATGGGCTCCGGGGCTGCATGATACCCCCTGTCGTCGCCGCCCGTCGTCGTCGCAGCGATGACTTTACTCGGAGTCGTCGGTCTCAGGCATCTTAATTTTCGCACCCGGCGGATAAAATTATTAAGAGTCAAGCACGGTAGATCGTCCGTTACAAGAAAATCGAGTACACAATAGGCCGTGGTTCCGCGGCGAGAGCGACCGGTTTATTCTTTGTCGGGGTGACGCTAGAACGGGGTCCATGAAGGGTTGGCGCGTTCGAATTCTGGCGGAATGATCCGACATTCAAGCATGACTTGACGCATGATTGTCGCGGAAGGTTGAAGTAGGTTAAGGGTTCGTATGTCAGAATCAGGGGGGGGGAGAGTCGTGGCAAGATACGTATCCCAAGGTCAAAACTCGCCCGGGAATCCAAGGGCATGGACCCTCCAGGTCAGGTAAAGTAAAGCGGAGAGTGGAGAAGATGAAGTGCGGTTTATAGAAGATTTCAAGGTCTGAGACGAATTCCCCTGTGTGAGGCGGGTGGGGCCAGCGCATATCCTCCCCTGGCTAGTTGAACCGAATGATTTTCCTAACTTGGATCTGCCACTGCGAGTCATTTCACCCCCAGATGAAAGGGCGAGAGAGTAGGGACTAACCTCTACAGCTGCAGCAGTCCGCTGTTTAAGCGTTAGACACGGGTGGACCATGTAAGCAGAGCTGGTGTCGAGCCACTTTGCGACTCAAGCTTCCTAGCTCCGACTTATCAAGCCCCGGGATAGTTCCTCTGTCAGCAACAAGATCGTACAGCGACCTTGCACGGCGCAACCTGGCGCGACATCCCCACTGTTTCCTAAAGGTTTGTCCTTTGGTAAGGAAGAGGGATGACACGACTGAACATTCGCGTCGGTTGTCGTTAAGTATAACTAGAGTTGCTTCACTTCGAGCCGCGTCCAGAAAAGCATCCAGGCCGTCCTGTAACAGGCACCCTGGATCCGGCGTTCGGCGCCAAATTGTTACTCGGGGTGGATGCCGTATCCCACAACTTACAAGTGCGCTTGGCGGACCAGCACTGTCATACAGAATTTGGCGGGCCTGGGCCCAGGCGATTATGAGGAGCGGGAGCCCGTATAGGTGAGACCGCGCCTGGTCCATTGTGATGGATCGGGGTTGAAGACAGCCATGTAGACTCTAGCAATGGTAAGTTAAAGACCAAGTGCCTGTGCTGCGCAGCGTTTCGCATTGTTAATCATGGAGGAGAGTTACCGAGCGTCGTCCTATCGAGGTCTCGCACCAGTTTGCTACTCATGCTTCGGGCTCGATAGGTTTTCGAGAAAGCCACTTCTTCTAGAGAATGTGGATGCGCCTAATTCTTAGCGCCGTATGCAAGCCTTACCTGTTAGTCTTTTTGACGAACGTAATGAGAGGACTTTCCTGGGCCTCGGAAGAAAACACAGTTTCACCGACGATATGATGTTCCCTTAACTAGGGCTAATCCGTCATGAGTGCAGGACCGCGAAACAATCAGTACAACGCGGCTATGTTACAATGTGTCGCGGGGATCGACCGCGAGGTCTACTTTTGGCAAGTACGGGATGCCTATGGGCCTTTCCCTACTGCCACTTCCGGCTGAGCATCCGGGCTTAACCCGAATCTTAGTTTTGATCCCCCGACGCGGAAGACTGTCATTTTAGCAAGGCGTCTTCCTCTTGGGCACAGTTTGGAGACTGTTGGACCGAGGATTTGTCAACTTAGGCCTTTCTGCCAGTGTTTCGTTGTCGCACAAATGGCCTATTATCCACTTGGTACCGGAGCGGTGGATGCCGTGTATATAGCAAACGGCAGGCACGATACCGTCGCTAACAAGTTGAGTACCTAATTTGCTCCTTGGCGTTCTGTTATGTCTGTGCTCTCAGAGAGTCCATGTGTGTTAGCGATTTGCACCCGCCAATGCTCTCTAAGGGGGGATGTGACATTCGGATCACGCGGTGAGGACCCTAGATGTTCAAGTTCGCCGAGTTAGAAATTGTTATGACCTTTGCTCCCGATTTCCACTAATTTACCGATCCTCCCGACTATAGCGTGACAGGGTGAGAGTCCAACTTCCCTCGACACACAATTTTATCGTGCCTGATTTTTGCTGCGCCCGCGTCAGTGCTGTGCCGGGAGGGCCAGCGAGATAAAGTGGGCAAATGCCTATTAGATGGGCAAACGCAAGCAAGTTACTCGAAGGGACGAAATTGGCGGGGTTGATGCGACACACTGCGATATCGGTATGACCGGATTTTGGGACCATAACGCCCGAAGATAGGATCTCTACCTGGGGTCCCATGTTTTGCTTGCAGGCGTTTTGACGTTACTTTGCGTGGAATAACCTCTGAGCAAGAGGTTCCTAGCGGGGCTGAATCGGCCGGTCGCGGGGCCGTGATCGAGGGGGTTCTCGTCAAGAGGAGGCAAGAGGGCAGCCCCCTTAGCTATCGCAAAGATAGGCTCTCTTGGTCCTTGCTGAACGACGAAATTCAACTGCACAAAAAGCGTGACAGCGTATTGTAGTTTCGTTTGAGCCCCAGCCTGACATAATTATTCTCTTTACGCTCCGGGTTCACCGAATATTACCGGCCATATACGCGTTGCCACTGCGGGGGCAATAGTATCATCTTGCGTTGCATAGTTGTTCACCAGGCCGCGGACTCTGGGGTTGGGCTGGGTACGGATCGTCAGCCTCCTGGATCACTTACTTTGTGGTACCCCTGACACTTCGATGGCATTTTCGGACGGGAAGAAGCGGCCCCTCGCACTCCTTTCATTGGGCCATCATCTTAACGGGATAAATAATAGTTTGCTATTCTTGTTTACTTGTTCCCGCCCGCAGTACTCCCATTAGTTGCCGGACGAGCAGAAAGATACCGTTCAGGTGTTGGCAGTGCCCATTCTTCAGCGATTAGAAATGTAGGGAGAACTCAATGGTGATCACGCGCTAGAGGTCCTATAGCAGTCATTCTCAATACGGTATGGGATAAAATGGAGACGGTGCGCTGCGCAAGGAGGAAGTAACCGCTAAATGGCGCCCTCAAAAGCACTACCTCGGTCGTGTTAATTATAAAAGAGCAATTCGCGGACACACCATTATCGGGCATAGCCTCTTAGAACCGATCCCTTGGAAGCGCCCCTAGCTAGCTTCTCCCCCTAGGGGCGGCGTTCGCAGGTTGGAGCCCACAAACCCCCAGCGGTAGCGTGGCGGAACTTGAGAATGCTGTCTCCTGACTTCACGTCCATTGTGTCGTGTAAGGGGACATCCTGATTGTCTTAGCACTACTAGCCCCAATGCCAAGGAGAACTCACCGCCAGAAACTGCTCGGAAAGGAATCAAGTAGTGTTATGTGCTCAATTACCGGTTCATTTTCCAATTGTTAGGGGACATGGGTTTCTTCCGCTCCCACATCATATTGCAAACTCGTTCAACTAGTCGTCTGCTACTGCTATTCAATATAACGAGGCTCAATTAGCCTCTATGACTTCGATCAGGGGGGGATCCTTTTACAGAAAACCTAGTGCGGTCAAGGTGCTGCCCGTCAAGCTACATTCAAAGGTTTAGTATCTAGCCTCTACGTGACGAGCTCCGACCCTTGGTGGCCAATCCTTCGCTCTGTTGGATACTCGCGTACGTGGATGCTCGCGTCGGGGTCTAGAACCTGCTTGTTATTCAACTGTCTACCACGAAGACCCCTTACTGCTTGGTATCGGTAAAGGATTTTTCAGTACCACCGTTGTAGCAGTAATGACAACCTGTCACGGGCGGTATTCTCGTGCCCAAAAAATCTGAGATGCTCTCACTAATAGTTCAGAAACAGGCGCGTTAAACGGAGACTCAGCTTTTCCGTGATCGCCGGCGACGGCGGGAGGTCAAGAATCAAAAACTAGGTACACTGTCTCTGTAGGGCCTAAGCTTGTGGTGCAATACAGCTTGTTTTCAGCTCCCGACTTGGGGACCTACTAACTGCTCGTGGAATTTCAACGTAGGAGGTTGCCACGTTAGGCGTCTATGAGCAGGGACTATCCAAGACCTCGGGGGACGACGATGGGGGGATGGCTAAATTCCGGCTCCGGCGCTGACCCCCTCCAGCTCACATGCTTCCATGCGCACAAGTGCCGGGTGTCAATCCCTGCACCATGAGCTTATTCTACGTATACACTCCAAACACTAGGCGTACAAGCTCTCACCTCCCTCCTGTTCCGCCAAATCCTCCCTAATTCTCCGCTCGAGCACGTAGGCTTGCCGCTCGAAACTTCCGTTTCTCTGGCCAGTCTCGCCCAGCACAACGGGATCTCGACGAGTGAGCCGCCTGGTATGGGCCTTTCCTACGCTCCTTCGGAGCGAATCCCCATTGCGCGGCTTTCTGACATTGTTGACAGCTCAATCTCGACCCGCTGGCGGTTTCGGTCCCTACCCAAATTAACTGAAAGCACGCAGCATGCCCCGCGCCGAGTCACCGCTTGCTCAGGCCACTCCTATGTTGGCGCCACGGATCATCGAACAGGTTCCGTCCTGACCACATATGTAAGCTATGAATAAGCTGCCCAGGTAAGCTTGGATCTGACGTCTTCATCCGCAGTTGACAGCGTTCCCTGCCTCGCGAAAAGCCGGCTTCGACCGCCCCACCTTATTAGTCTGATATTCATTGACTATATTGAAACGGTCTTTAAAACTCTTTAGCGTTCCATTTTTCCCTCATGATTTTTCATGATAAGTTTGCAATACGATACTACTTGGATCTCGGCGAATCAATTTCCCTCGGCTTCGATTGGCCTTGATTTTAGTCTGCACGGACGAATACAAGGTGAGTCCGCTTGTGCGAAACAGAAGATCTTTCGCAGGGCTAGGGATGGGAGAGCCGATTACTGCGATGACAGCGGGGACGTCGCAGTTAGCCCGAGTCTTGGCCAGGTGCTTTTACCAGGTTAGCAGATGAGGCGGAGCCGCGTAGCGAGAATCACCCTCCATATGTGAACTTTGAAGACCGGAGGGCGTGTGGAAGGTCCCACCACTGCGGCCCAAACTCTTTTCGTAAGATAAGCGACAGTCCCGTACGTCAGAAGGGCCTATTCGGAAATAAATAGCAGCGTTTCGCTAGTGTAAAAGGTGACCCGGGGGCTCAGAGGCCGATCACATGTTTCGGTCAGAACCGGAGTCGGTGAGGGACTCCGGGGGCCAGGATGGCGGCGCCAACGGGGGCTGGAGGTCGACCTGTAGCGATCGGCCCCCTGGTGCCTGGCGAGAG
>Amomum-villosa-var.xanthioides-Y19018-MN067433
TGCGACTACAGTTGCTCTTGCTACAACTAACATTGAATACGCATGTATCGCTGGAGTACTACCGCCATCTGTACTGAGGGGACTGCGTGGCACCGTAAAAGACTAGCGCAAACCAGTCATTCAATTGCCAGGCCTCCTGAAGCAGACGCCGTATACTGTCAGGTACTGTCACCTCTGTGCTTTGCGGTATGACCAGCCCTCGCTACTCCGACGAAATGCGTAGGCTGCCGGAGCGGGTCCTCCGGGCCCGCCTCGGGATGTCGCGCTGCGGCTGTGAGCGCCTGGTACGGCCCGGCTCCTCGCGAACGGCCACCAAATGAGCGTATCGAACGTTGAAGCAGAGAGCGGGGCGGGTAATGACCCACCCGGCCTTCAGCTCTCTTCCGAACAGCGCGTGACATAGCGATACCTTTCGGCTCATTTTCAAAGGTTATGATCGCGGGCGTTTAGTACGGCGGCCTCAAAGAACCTCTTGCTCCGCAGGGGGGTCTAGGGAGACCCTTTAACTTGTGAACGCACGTAAACGTATCTGCGGCGGTGGAGGATATAGCGACGTCCGACAGACGGTAGATACGTGATAACCGCCGACGCACGCGAAGGGCGACTTCCTGACCCGTCCTTCGGATGTTGGTGAGGATCGCAAAAGCGTTGGTACAACGCGCTAAATCCCCCGTTAGATTTCTCAATCGCATCGGCATAACCGGGAGGGGGAACACGACTCCGCCAATCAAGCCCTTTGCCACCTATTCCTGTACATATCTAAAATCCATTTCGCCTGTTCACCGTTGTGACCTCGGCGAGGCTGAGGGAGCATCAACAAGGTTACAGCGACGAAGCTGGCAAATCGAATGGCTCTTGCATTCGGTTTAGATCTCTTTCTAGAAGGTTCTTTGCGCATAACGGATGAATATAAACAGCCCTTAATCCCTCAACATCTTAGAGGGAGTGAGCGTCTGTGCCTGCATTAGTAGGATGGAAGCACCGACATTGCAATAAGTCGCGTAGCGCGTGAGCAAACTAGGATGCGGTAGGGAAGGGTCGTATTAAATGGCGCGCTGAGCAAAGAAACACCGGGGCGTTGTAAGACAGAGATGAAGTGTAAGAGAATGGTGGGGTCGAAGTGACCATACAAGACGGCCCCTGAATGAGGTCTTCCCGTTGTTCCGTTCCTAAGGGTTTATGTGTTCGCGTAACCATTTATTCCCGGAGAGCCTCAAAACGAGGCATACATAATCCGCGTCGACTGTTCCGCCCCGCGGCATAGCGCATGTCAAACTTACGGAAACAGAGTATAACTTCTAAAAGGATCCGCGCAAAAGGCGTAGCAGGATGCTCTCGCCTCTCAAGTCAATTTCGAAGATGCTAACAAGTGAGCGTGGGGAAATGTGAACTTTGAGTGATTGACGTACAGGAGGCTCGCCGAAGCTTTAAGCAAGCGGGGAGAACGGCAGATCCGGGAGTTGGGACAGGGTAATCCTGAACCGCTCTAGCCCCACTATAGGGGCGACGTTATTTATACGGTGTGCTCGTTGGATGGGAAGCAGGAACCTTAAACCCGGGAGACAGTGATGGCCGAAATATTGACGGCAGTACGTGGAGCAGCTGAGCTGTGTTTCCCACGCTACGCCACAATCCGGTAAAGTTTGGAAGTTACTCCAGCGCTTGATCGGGCTGCCATCTGGGGTTCTAGACGCAGCTTTGAGGAGTAACCGTCGCGCGGATTTTAACCAACTTATACTGACATTTATATATTTTAACGTTGCTTAAGTTAGGCATACGAGCAGTTACTGAACCTTAACCTACCAGGCGAAACATCAGATTACGCTGCTCTGTGAGTCCGTTGACTTTTGCAAACCTTGAGCAAATGCTGCGATCCCCAGTGAGCGTGTCAAAGGGCCTCCCCAAGGATGTAGGGTTTTATTAATGTCAGCCAATGCAAGTGCGGAGACCGCGCCTATATTCTTGGCGGATTGTCCATCTTCCACCAGTGTTAAATCCTACCCGTGCATACTTAAGGTCTTTTCGATTCACCCGCCCGGCGACATTTATAAGAGTCGTTAGCCTCAAGTTCTTTTCGGGCGCTCGCGCTTCGTCTTTGGCACTTTATCGCCCAAGGTGGAGAGTATTGGCCGAACTCGAAGAAGCAACCCTAGCCTACCTCCTATTGGTACCGGGCCCGAATAGGAGGCAAATCCGAGACGCCGCGTTGGATTGGTCCGCTCGCTCTCACTTGCTAGAGAGCCATCCCTTTCCTGCTTTTCACTCGCTCCCTGTTTCTATCAACCGTTAAATCATTAAGGCTGGCGAAACCTAGTTAGCCTGCTGGCCTAACCACAGGTCACGAATGCACAAATAGAATTTGCCGCCTTCCCAAAGATTTGCCATAAATTTTCTTAACTTCCCTCCGCCTCGACTTATGTCTCTGCCGGTCCCCGGTCAACACAGTTCAGGGCGACGTTTCTGTCAGGGGCTTTCCAAAGGCTCCGTGCAGGTATGCCCCCGGCTTGTCGCGGCACTGCCCCCGTTCCTTAGATTTATATAGGGCTTTATGCTTGTCTCCCGAAAGCGAACTTATGTTGTCTTAGGCGCCTTCCTAGGCTAGACACCACAACTGCGTTCTGATCAAAGTGCTATCCTTATAGTTGACACTGATTTGACCTACTTCCTGAGTCGTTTGTTTCACTCCTCCAGCGTTATAGCGTATGTGATCGACAATTGTTGTAGAAATTCTAAACGGGGGAGTTATGCGCGTTGATACACATACGACTCTTTTGGCGCATCCTCACCCCAAACATTCCAGAACGGTATCGTGGTCAGGGAAGTGCCCGTCGCGTCCGCGCAGTCGTGGCGGTTAATCACGTATCTACCGTGCTGTCGGACGTCTCGCATCATCCCTCGAGTGGCTCAATCCGGAGAGCTCTACGTGCTTCTCTTTCAGATTACGTTTACTGCGTACAAATCATAAGAGGTGCTTGCCCTTAGATCCCCCTAGCAGGAGTCCAAGACGGTAAATCATTTGAAGATAGCGATGACAGTTGCGTATAGATGCGCCGCCGAACATTTTGACAAAATAGTCCCGAAACGAATCGCATATGGTGCAGTACGACGCGTACGGAAGCGGAGGCCTACAACCTAGTGCTGTTGGAGGGCAGACCAAGTATCCCGCCCTCCGCGTTCCTGACTAGTTGGAATACGCCCTTGGTGGCGTCTTGCGAGGAGCCCGGGCCGAAACCGCCGCTCCAAGGGGGCCGGCCAACGCGTACGACGGCCCGGGAGATGCTGAAAGGGCGTTAGACTACGCGCGTTCGTGGGTGCGAGCAGAGGCTGGTTACTTACTCGCAAACTTAATGAAGGGGAGGATGCCGTACCAGTCAGTGACAGTATACGAGCGTTGCTTGCCGGAGGTGCATTGAATGCTGGTGTTGCCGCTAGCTTGTTTAGAGTTGCCCAGTCCGGACAGATGGCGTATCCCGTAAGGTTCAAGCTAGTTGTAAACACGTCGCACTCGAGCGACCGATCGCATCAAGGGACCAGCCCCGTTGCGCCCCCCGAGTCCACCACTCCAGGTTCTTGACGGAAAATGTATCGGCCTCCCGGGTCACCTTTATACAGGCAAAGCTCAATCCCGAATGGCACTTTACGTCCGGGACTGTCGCACAACCCAAGAGTCGAGATACCTTAAAAGAGTTTGGCGAGGGTGGGGTTCCTTCAACACGAGCCCCCGGTCGCAAATCGCAGGAGGGTATGATTCTCGCTACGCGGCTCGCCGTCGATCTGCTACCTGGTAAGCACCGGACAGTCGGTCAACGCGACTGCAACGCGCTTCTGCGGCCTATTAATGGTAAACCGGCTCTCACCATACACGCGCTAGCCCCCTGCAGATCAATAGCTATCTGGTTTCGCACAAGGGACTCAGCCTAGATTTCGCATGTAATTTTTCGATCTCTCGTGTCGGCTGAGTATCTAGTAAATTTCTCAAGGGGCTACAATCAATGCAGAGGTAATGACGCGAGATCGTTAGTATCGTATTGGTATTCGCAGTGACCTGCCGAGCGAGCGCCGTATGTATGATTCCGCACAGAGACGCGATTCGCGGTCCTCTGTCATCGTCACCCTTACTGTGCGGGCAGCCCCTTAACTGACCATACCTCAAAGATGGCGGTAAGCGCTTCTCGAATTGACCCATTGTATCCGCTGTATGGTGCTATAATTATGTTCTCACCCTAGGGCATCTCGGGCGGATAACCTACACCGTCCTCGAGAGCTCAATTCCAAATGATTCGCTTAAGTGGAGTAAATCTAATGGCGTCGTCTTGCATGGGCTTCCGGACAGGTCTGGGGGCCTCGTCGCCGTTTGATGTACAGCCAACGCGCCAATCACGGCTCATTTAAAAAGTAGTGATACTACGCCAACGCTCACCGTGTTGCTCTTCAGGGCTAGCGATCAGCCCTGTGGTGGTGGACAGTTAGTCTTTCTATTTCGGGCAGAGTGTTACAGAATGAAACGTTAGATTATATGCGTCAAGTAGTACGTCATTTGCGGCCGGACGAATTGAGCGGCGGGGCATGTAAGAGCGGGGGCTGGGTAATCATAAAAAGTAGCGTAAGGCTCCCTCAGCGCCGCGCGGGCTCCACACGATTAGTTTGCAGTCGGTGGCTTCTCCAAATCACCTAGGATTTTCAAGGCATTTGATGGATGACACACGGAGAGAGGGGCTTCGGGTGGTGCACTCCGGTGGCCAGCAAGCACAAAATCCAGAGAGTAGGGTTAAGGCACTACATTTAAGAGGGAATGAAGTGGAGTCCCAATGTGTACCTCCGACCGTCTCTCGGCCGCTGACCTATGTCATTGCCCCTGTTGTAGAAGTGCCCCCCAATGGGTCGAATGTACTTTTCCATGAGAACAGAGAGTAATATTTGCATATAAGCATCCCTAAAGGTTTGTTCCCTTCATCATCCATGTCCCATTGCTGCTTCGAGGGGAGTCGGTTGAGGAATTAAAACAGACCATCGTAAACATCTATGGATCGTTTTCTGATTTTAGTGCTTGACTACGTTTCTCAAAGGCGGCGGCCGAGAAGCGCGGTTGAATTCATCCCATACGAGTTGTATCTTTGAAGGGGAGAGGGCATTGCCGCCTCCACTCTTAGCCTTATCAACGCCGTTAAGCACAATAACCGAACGATTAGCCATCACATACCTGGAGCCGGTGGGAAGTCGACGCCTCTCCGGCGATCATTTACGTCAGTAATAGCGAGATTCTTCACTATCAACGACAGACCAATGCTCGGGAATCGACTCCATAAAATAGCGTATACACCTATCGCCTTATCCATGTGGGATATGGCTTGATTCCACACGGTGCGATGAGAGACAAATCCACGTCCGTTTTAGCGACATCTGATCCTTCGCTGTCGCGTGCGTGTGCTTTCTCCGAGTGGGGAGTAGAGGGCTTGTTTCCCAGTGCCCTCGGTAGCGCAGCTGATAACGCTCCAGTAACTCGCTAATCGCCATAGCGGACATGAACCTCCTCTAAACCCGAGTGCGAAGGGCTGGGTCTAGATTTTCGTTTTTATTAACCTCTAGCAGTGACGGCCAAACCGGCGGAGACATTCCAAAGTCACTATTTGACGCAGAGCTAGCGTACTCTAAAAACGGAAACCGCTACGTTGTATTCACACCTATGGGCACCGGAGTGAGGTTAGCACATAATTCCATACCACGCGACCCTGGAAACCGAGGGTTTGGCCCTGGCAGTAGTAGGGGATGCTATAATTCCTGCTAATGAACCCACTCTTTAAGACAAGCCAAGGGAGAGCTTCTGGTTGGCTCGGGCATAGGCACGCAGGGACGGTAAATCAGGTGTAATGGTGGGTAAGACTATGGGAGCCACATACTTGTTGTAGACCGGCTGCAAAACTGGCTGCAAAGGCTGCTAGCAGCCACGTGATCGGAGTAAGTCCTAGAGGCAATGGTGATTCAGCATTTAGACGCGTGTGTCGCTCACTTACCCCTTGGACTGCACCCATTTTTTGTGTCCCCACATAGACTGATCCTTGAAGGGGAGCTTCCGCCGCAACCAGTCATGGGCTCCGGGGCTGCATTATACCCCCTGTCGTCGCCGCCCGTCGTCGTCGCAGCGATGACTTTACTCGGAGTCGTCGGTCTCAGGCATCTTAATTTTCGCACCCGGCGGATAAAATTATTAAGAGTCAAGCACGGTAGATCGTCCGTTACAAGAAAATCGAGTACACAATAGGCCGTGGTTCCGCGGCGAGAGCGACCGGTTTATTCTTTGTCGGGGTGACGCTAGAACGGGGTCCATGAAGGGTTGGCGCGTTCGAATTCTGGCGGAATGATCCGACATTCAAGCATGACTTGACGCGTGATTGTCGCGGAAGGTTGAAGTAGGTTAAGGGTTCGTATGTCAGAATCAGGGGGGGGGAGAGTCGTGGCAAGATACGTATCCCAAGGTCAAAACTCGCCCGGGAATCCAAGGGCGTGGGCCCTCCAGGTCAGGTAAAGTAAAGCGGAGAGTGGAGAAGATGAAGTGCGGTTTATAGAAGATTTCAAGGCCTGAGACGAATTCCCTTGTGTGAGGCGGGTGGGGCCAGCGCATATCCTCCCCTGGCTAGTTGAACCGAATGATTTTCCTAACTTGGATCTGCCACTGCGAGTCATTTCACCCCCAGATGAAAGGGCGAGAGAGTAGGGACTAACCTCTACAGCTGCAGCAGTCCGCTGTTTAAGCGTTAGACACGGGTGGACCATGTAAGCAGAGCTGGTGTCGAGCCACTTTGCGACTCAAGCTTCCTAGCTCCGACTTATCAAGCCCCGGGATAGTTCCTCTGTCAGCAACAAGATCGTACAGCGACCTTGCACGGCGCAACCTGGCGCGACATCCCCACTGTTTCCTAAAGGTTTGTCCTTTGGTAAGGAAGAGGGATGACACGACTGAACATTCGCGTCGGTTGTCGTTAAGTATAACTAGAGTTGCTTCACTTCGAGCCGCGTCCAGAAAAGCATCCAGGCCGTCCTGTAACAGGCACCCTGGATCCGGCGTTCGGCGCCAAATTGTTACTCGGGGTGGATGCCGTATCCCACAACTTACAAGCGCGCTTGGCGGACCAGCACTGTCATACAGAATTTGGCGGGCCTGGGCCCAGGCGATTATGAGTAGCGGGAGCCCGTATAGGTGAGACCGCGCCTGGTCCATTGTGATGGATCGGGGTTGAAGACAGCCATGTAGACTCTAGCAATGGTAAGTTAAAGACCAAGTGCCTGTGCTGCGCAGCGTTTCGCATTGTTAATCATGGAGGAGAGTTACCGAGCGTCGTCCTATCGAGTTATCGCACCAGTTTTCTACTCATGCTTCGGGCTCGATAGGTTTTCGAGAAAGCCACTTCTTCTAGAGAATGTGGATGCGCCTAATTCTTAGCGCCGTATGCGAGCCTTACCTGTTAGTCTTTTCGACGAACGTAATGAGAGGACTTTCCTGGGCCTCGGAAGAAAACACAGTTTCACCGACGATATGATGTTCCCTTAACTAGGGCTAATCCGTCATGAGTGCAGGACCGCGAAACAATCAGTACAACGCGGCTATGTTACAATGTGTCGCGGGGATCGACCGCGAGGTCTACTTTTGGCAAGTACGGGATGCCTATGGGCCTTTCCCTACTGCCACTTCCGGCTGAGCATCCGGGCTTAACCCGAATCTTAGTTTTGATCCCCCGACGCGGAAGACTGTCATTTTAGCAAGGCGTCTTCCTCTTGGGCACAGTTTGGAGACTATTGGACCGAGGATTTGTCAACTTAGGCCTTTCTGCCAGTGTTTCGTTGTCGCACAAATGGCCTATTATCCACTTGGTACCGGAGCGGTGGATGCCGTGTATATAGCAAACGGCAGGCACGATACCGTCGCTAACAAGTTGAGTACCTAATTTGCTCCTTGGCGTTCTGTTATGTCTGTGCTCTCAGAGAGTCCATGTGTGTTGGCGATTTGCACTCGCCAATGCTCTCTAAGGGGGGATGTGACATTCGGATCACGCGGTGAGGACCATAGATGTTCAAGTTCGCCGAGTTGGAAATTGTTATGACCTTTGCTCCCGATTTCCACTAATTTACCGATCCTCCCGACTATAGCGTGACAGGGTGAGAGTCCAGCTTCCCTCGACACACAATTTTATCGTGCCTGATTTTTGCTGCGCCCGCGTCAGTGCTGTGCCGGGAGGGCCAGCGAGATAAAGTGGGCAAATGCCTATTAGATGGGCAAACGCAAGCAAGTTACTCGAAGGGACGAAATTGGCGGGGTTGATGCGACACACTGCGATATCGGTATGACCGGATTTTGGGACCATAACGCCCGAAGATAGGATCTCTACCTGGGGTCCCATGTTTTGCTTGCAGGCGTTTTGACGTTACTTTGCGTGGAATAACCTCTGAGCAAGAGGTTCCTAGCGGGGCTGAATCGGCCGGTCGCGGGGCCGTGATCGAGGGGGTTCTCGTCAAGAGGAGGCAAGAGGGCAGCCCCCTTAGCTATCGCAAAGATAGGCTCTCTTGGTCCTTGCTGAACGACGAAATTCAACTGCACAAAAAGCGTGACAGCGTATTGTAGTTTCGTTTGAGCCCCAGCCTGACATAATTATTCTCTTTACGCTCCGGGTTCACCGAATATTACCGGCCATATACGCGTTGCCACTGCGGGGGCAATAGTATCATCTTGCGGTGCATAGTTGTTCACCAGGCCGCGGACTCTGGGGTTGGGCTGGGTACGGATCGTCAGCCTCCTGGATCACTTACTTTGTGGTACCCCTGACACTTCGATGGCATTTTCGGACGGGAAGAAGCGGCCCCTCGCACTCCTTTAATTGGGCCATCATCTTAACGGGATAAATAATAGTTTGCTATTCTTGTTTACTTGTTCCCGCCCGCAGTACTCCCATTAGTTGCCGGACGAGCAGAAAGATACCGTTCAGGTGTTGGCAGTGCCCATTCTTCAGCAATTAGAAATGTAGGGAGAACTCAATGGTGATCACGCGCTAGAGGTCCTATAGCAGTCATTCTCAATACGGTATGGGATAAAATGGAGACGGTGCGCTGCGCAAGGAGGAAGTAACCGCTAAATGGCGCCCTCAAAAGCACTACCTCGGTCGTGTTAATGATAAAAGAGCAATTCGCGGACACACCATTATCGGGCATAGCCTCTTAGAACCGATCCCTTGGAAGCGCCCCTAGCTAGCTTCTCCCCCTAGGGGCGGCGTTCGCAGGTTGGAGCCCACAAACCCCCAGCGGTAGCGTGGCGGAACTTGAGAATGCTGTCTCCTGACTTCACGTCCATTGTGTCGTGTAAGGGGACATCCTGATTGTCTTAGCACTACTAGCCCCAATGCCAAGGAGAACTCACCGCCAGAAACTGCTCGGAAAGGAATCAAGTAGTGTTATGTGCTCAATTACCGGTTCATTTTCCAATTGTTAGGGGACATGGGTTTCTTCCGCTCCCACATCATATTGCAAACTCGTTCAACTAGTCGTCTGCTACTGCTATTCAATATAACGAGGCTCAATTAGCCTCTATGACTTCGATCAGGGGGGGATCCTTTTACAGAAAACCTAGTGCGGTCAAGGTGCTGCCCGTCAAGCTACATTCAAAGGTTTAGTATCTAACCTCTACGTGACTAGCTCCGACCCTTGGTGGCCAATCCTTCGCTCTGTTGGATACTCGCGTACGTGGATGCTCGCGTCGGGGTCTAGAACCTGCTTGTTATTCAACTGTCTACCACGAAGACCCCTTACTGCTTGGTATCGGTAAAGGATTTTTCAGTACCACCGTTGTAGCAGTAATGACAACCTGTCACGGGCGGTATTCTCGTGCCCAAAAAATCTGAGATTCTCTCACTAATAGTTCAGAAACAGGCGCGTTAAACGGAGACTCAGCTTTTCCGTGATCGCCGGCGACGGCGGGAGGTCAAGAATCAAAAACTAGGTACACTGTCTCTGTAGGGCCTAAGCTTGTGGTGCAATACAGCTTGTTTTCAGCTCCCGACTTGGGGACCCACTAACTGCTCGTGGAATTTCAACGTAGGAGGTTGCCACGTTAGGCGTCTATGAGCAGGGACTATCCAAGACCTCGGGGGACGACGATGGGGGGATGGCTAAATTCCGGCTCCGGCGCTGACCCCCTCCAGCTCACATGCTTCCATGCGCACAAGTGCCGGGTGTCAATCCCTGCACCATGAGCTTATTCTACGTATACACTCCAAACACTAGGCGTACAAGCTCTCACCTCCCTCCTGTTCCGCCAAATCCTCCCTAATTCTCCGCTCGAGCACGTAGGCTTGCCGCTCGAAACTTCCGTTTCTCTGGCCAGTCTCGCCCAGCACAACGGGATCTCGACGAGTGAGCCGCCTGGTATGGGCCTTTCCTACGCTCCTTCGGAGCGAATCCCCATTGCGCGGCTTTCTGACATTGTTGACAGCTCAATCTCGACCCGCTGGCGGTTTCGGTCCCTACCCAAATTAACTGAAAGCACGCAGCATGCCCCGCGCCGAGTCACCGCTTGCTCAGGCCACTTCTATGTTGGCGCCACGGATCATCGAACAGGTTCCGTCCTAACCACATATGTAAGCTATGAATAAGCTGCCCAGGTAAGCTTGGATCTGACGTCTTCATCCGCAGTTGACAGCGTTCCCTGCCTCGCGAAAAGCCGGCTTCGACCGCCCCACCTTATTAGTCTGGTATTCATTGACTATATTGAAACGGTCTTTAAAACTCTTTAGCGTTCCATTTTTCCCTCATGATTTTTCATGATAAGTTTGCAATACGATACTACTTGGATCTCGGCGAATCAATTTCCCTCGGCTTCGATTGGCCTTGATTTTAGTCTGCACGGACGAATACAAGGTGAGTCCGCTTGTGCGAAACAGAAGCTCTTTCGCAGGGCTAGGGATGGGAGAGCCGATTACTGCGATGACAGCGGCGACGTCGCAGTTAGCCCGAGTCTTGGCCAGGTGCTTTTACCAGGTTAGCAGATGAGGCGGAGCCGCGTAGCGAGAATCACCCTCCATATGTGAACTTTGAAGACCGGAGGGCGTGTGGAAGGTCCCACCACTGCGGCCCAAACTCTTTTCGTAAGATAAGCGACAGTCCCGTACGTCAGAAGGGCCTATTCGGAAATAAATAGCAGCGTTTCGCTCGTGTAAAAGGTGACCCGGGGGCTCAGAGGCCGATAACATGTTTCGGTCAGAACCGGAGTCGGTGAGGGACTCCGGGGGCCAGGATGGCGGCGCCAACGGGGGCTGGAGGTCGACCTGTAGCGATCGGCCCCATGGTGCCTGGCGAAAG
>Amomum-villosa-Y17085-MH161416
TGCGACTACAGTTGCTCTTGCTACAACTAACATTGAATACGCATGTATCGCTGGAGTACTACCGCCATCTGTACTGAGGGGACTGCGTGGCACCGTAAAAGACTAGCGCAAACCAGTCATTCAATTGCCAGGCCTCCTGAAGCAGACGCCGTATACTGTCAGGTACTGTCACCTCTGTGCTTTGCGGTATGACCAGCCCTCGCTACTCCGACGAAAGGCGTAGGCTGCCGGAGCGGGTCCTCCGGGCCCGCCTCGGGATGTCGCGCTGCGGCTGTGAGCGCCTGGTACGGCCCGGCTCCTCGCGAACGGCCACCAAATGAGCGTATCGAACGTTGAAGCAGAGAGCGGGGCGGGTAATGACCCACCCGGCCTTCAGCTCTCTTCCGAACAGCGCGTGACATAGCGATACCTTTCGGCTCATTTTCAAAGGTTATGATCGCGGGCGTTTAGTACGGCGGCCTCAAAGAACCTCTTGCTCCGCAGGGGGGTCTAGGGAGACCCTTTAACTTGTGAACGCACGTAAACGTATCTGCGGCGGTGGAGGATATAGCGACGTCCGACAGACGGTAGATACGTGATAACCGCCGACGCACGCGAAGGGCGACTTCCTGACCCGTCCTTCGGATGTTGGTGAGGATCGCAAAAGCGTTGGTACAACGCGCTAAATCCCCCGTTATATTTCTCAATCGCATCGGCATAACCGGGAGGGGGAACACGACTCCGCCAATCAAGCCCTTTGCCACCTATTCCTGTACATATCTAAAATCCATTTCGCCTGTTCACCGTTGTGACCTCGGCGAGGCTGAGGGAGCATCAACAAGGTTACAGCGACGAAGCTGGCAAATCGAATGGCTCTTGCATTCGGTTTAGATCTCTTTCTAGAAGGTTCTTTGCGCATAACGGATGAATATAAACAGCCCTTAATCCCTCAACATCTTAGAGGGAGTGAGCGTCTGTGCCTGCATTAGTAGGATGGAAGCACCGACATTGCAATAAGTCGCGTAGCGCGTGAGCAAACTAGGATGCGGTAGGGAAGGGTCGTATTAAATGGCGCGCTGAGCAAAGAAACACCGGGGCGTTGTAAGACAGAGATGAAGTGTAAGAGAATGGTGGGGTCGAAGTGACCATACAAGACGGCCCCTGAATGAGGTCTTCCCGTTGTTCTATTCCTAAGGGTTTATGTGTTCGCGTAACCATTTATTCCCGGAGAGCCTCAAAACGAGGCATACATAATCCGCGTCGACTGTTCCGCCCCGCGGCATAGCGCATGTCAAACTTACGGAAACAGAGTATAACTTCTAAAAGGATCCGCGCAAAAGGCGTAGCAGGATGCTCTCGCCTCTCAAGTCAATTTCGAAGATGCTAACAAGTGAGCGTGGGGAAATGTGAACTTTGAGTGATTGACGTACAGGAGGCTCGCCGAAGCTTTAAGCAAGCGGGGAGAAAGGCAGATCCGGGAGTTGGGACAGGGTAATCCTGAACCGCTCTAGCCCCACTATAGGGGCGACGTTATTTATACGGTGTGCTCGTTGGATGGGAAGCAGGAACCTTAAACCCGGGAGACAGTGATGGCCGAAATATTGACGGCAGTACGTGGAGCAGCTGAGCTGTGTTTCCCACGCTACGCCACAATCCGGTAAAGTTTGGAAGTTACTCCAGCGCTTGATCGGGCTGCCATCTGGGGTTCTAGACGCAGCTTTGAGGAGTAACCGTCGCGCGGATTTTAACCAACTTATACTGACATTTATATATTTTAACGTTGCTTAAGTTAGGCATACGAGCAGTTACTGAACCTTAACCTACCAGGCGAAACATCAGATTACGCTGCTCTGTGAGTCCGTTGACTTTTGCAAACCTTGAGCAAATGCTGCGATCCCCAGTGAGCGTGTCAAAGGGCCTCCCCAAGGATGTAGGGTTTTATTAATGTCAGCCAATGCAAGTGCGGAGACCGCGCCTATATTCTTGGCGGATTGTCCATCTTCCACCAGTGTTAAATCCTACCCGTGCATACTTAAGGTCTTTTCGATTCACCCGCCCGGCGACATTTATAAGAGTCGTTAGCCTCAAGTTCTTTTCGGGCGCTCGCGCTTCGTCTTTGGCACTTTATCGCCCAAGGTGGAGAGTATTGGCCGAACTCGAAGAAGCAACCCTAGCCTACCTCCTATTGGTACCGGGCCCGAATAGGAGGCAAATCCGAGACGCCGCGTTGGATTGGTCCGCTCGCTCTCACTTGCTAGAGAGCCATCCCTTTCCTGCTTTTCACTCGCTCCCTGTTTCTATCAACCGTTAAATCATTAAGGCTGGCGAAACCTAGTTAGCCTGCTGGCCTAACCACAGGTCACGAATGCACAAATAGAATTTGCCGCCTTCCCAAAGATTTGCCATAAATTTTCTTAACTTCCCTCCGCCTCGACTTATGTCTCTGCCGGTCCCCGGTCAACACAGTTCAGGGCGACGTTTCTGTCAGGGGCTTTCCAAAGGCTCCGTGCAGGTATGCCCCCGGCTTGTCGCGGCACTGCCCCCGTTCCTTAGATTTATATAGGGCTTTATGCTTGTCTCCCGAAAGCGAACTTATGTTGTCTTAGGCGCCTTCCTAGGCTAGACACCACAACTGCGTTCTGATCAAAGTGCTATCCTTATAGTTGACACTGATTTGACCTACTTCCTGAGTCGTTTGTTTCACTCCTCCAGCGTTATAGCGTATGTGATCGACAATTGTTGTAGAAATTCTAAACGGGGGAGTTATGCGCGTTGATACACATACGACTCTTTTGGCGCATCCTCACCCCAAACATTCCAGAACGGTATCGTGGTCAGGGAAGTGCCCGTCGCGTCCGCGCAGTCGTGGCGGTTAATCACGTATCTACCGTGCTGTCGGACGTCTCGCATCATCCCTCGAGTGGCTCAATCCGGAGAGCTCTACGTGCTTCTCTTTCAGATTACGTTTACTGCGTACAAATCATAAGAGGTGCTTGCCCTTAGATCCCCCTAGCAGGAGTCCAAGACGGTAAATCATTTGAAGATAGCGATGACAGTTGCGTATAGATGCGCCGCCGAACATTTTGACAAAATAGTCCCGAAACGAATCGCATATGGTGCAGTACGACGCGTACGGAAGCGGAGGCCTACAACCTAGTGCTGTTGGAGGGCAGACCAAGTATCCCGCCCTCCGCGTTCCTGACTAGTTGGAATACGCCCTTGGTGGCGTCTTGCGAGGAGCCCGGGCCGAAACCGCCGCTCCAAGGGGGCCGGCCAACGCGTACGACGGCCCGGGAGATGCTGAAAGGGCGTTAGACTACGCGCGTTCGTGGGTGCGAGCAGAGGCTGGTTACTTACTCGCAAACTTAATGAAGGGGAGGATGCCGTACCAGTCAGTGACAGTATACGAGCGTTGCTTGCCGGAGGTGCATTGAATGCTGGTGTTGCCGCTAGCTTGTTTAGAGTTGCCCAGTCCGGACAGATGGCGTATCCCGTAAGGTTCAAGCTAGTTGTAAACACGTCGCACCCGAGCGACCGATCGCATCAAGGGACCAGCCCCGTTGCGCCCCCCGAGTCCACCACTCCAGGTTCTTGACGGAAAATGTATCGGCCTCCCGGGTCACCTTTATACAGGCAAAGCTCAATCCCGAATGGCACTTTACGTCCGGGACTGTCGCACAACCCAAGAGTCGAGATACCTTAAAAGAGTTTGGCGAGGGTGGGGTTCCTTCAACACGAGCCCCCGGTCGCAAATCGCAGGAGGGTATGATTCTCGCTACGCGGCTCGCCGTCGATCTGCTACCTGGTAAGCACCGGACAGTCGGTCAACGCGACTGCAACGCGCTTCTGCGGCCTATTAATGGTAAACCGGCTCTCACCATACACGCGCTAGCCCCCTGCAGATCAATAGCTATCTGGTTTCGCACAAGGGACTCAGCCTAGATTTCGCATGTAATTTTTCGATCTCTCGTGTCGGCTGAGTATCTAGTAAATTTCTCAAGGGGCTACAATCAATGCAGAGGTAATGACGCGAGATCGTTAGTATCGTATTGGTATTCGCAGTGACCTGCCGAGCGAGCGCCGTATGTATGATTCCGCACAGAGACGCGATTCGCGGTCCTCTGTCATCGTCACCCTTACTGTGCGGGCAGCCCCTTAACTGACCATACCTCAAAGATGGCGGTAAGCGCTTCTCGAATTGACCCATTGTATCCGCTGTATGGTGCTATAATTATGTTCTCACCCTAGGGCATCTCGGGCGGATAACCTACACCGTCCTCGAGAGCTCAATTCCAAATGATTCGCTTAAGTGGAGTAAATCTAATGGCGTCGTCTTGCATGGGCTTCCGGACAGGTCTGGGGGCCTCGTCGCCGTTTGATGTACAGCCAACGCGCCAATCACGGCTCATTTAAAAAGTAGTGATACTACGCCAACGCTCACCGTGTTGCTCTTCAGGGCTAGCGATCAGCCCTGTGGTGGTGGACAGTTAGTCTTTCTATTTCGGGCAGAGTGTTACAGAATGAAACGTTAGATTATATGCGTCAAGTAGTACGTCATTTGCGGCCGGACGAATTGAGCGGCGGGGCATGTAAGAGCGGGGGCTGGGTAATCATAAAAAGTAGCGTAAGGCTCCCTCAGCGCCGCGCGGGCTCCACACGATTAGTTTGCAGTCGGTGGCTTCTCCAAATCACCTAGGATTTTCAAGGCATTTGATGGATGACACACGGAGAGAGGGGCTTCGGGTGGTGCACTCCGGTGGCCAGCAAGCACAAAATCCAGAGAGTAGGGTTAAGGCACTACATTTAAGAGGGAATGAAGTGGAGTCCCAATGTGTACCTCCGACCGTCTCTCGGCCGCTGACCTATGTCATTGCCCCTGTTGTAGAAGTGCCCCCCAATGGGTCGAATGTACTTTTCCATGAGAACAGAGAGTAATATTTGCATATAAGCATCCCTAAAGGTTTGTTCCCTTCATCATCCATGTCCCATTGCTGCTTCGAGGGGAGTCGGTTGAGGAATTAAAACAGACCATCGTAAACATCTATGGATCGTTTTCTGATTTTAGTGCTTGACTACGTTTCTCAAAGGCGGCGGCCGAGAAGCGCGGTTGAATTCATCCTATACGAGTTGTATCTTTGAAGGGGAGAGGGCATTGCCGCCTCCACTCTTAGCCTTATCAACGCCGTTAAGCACAATAACCGAACGATTAGCCATCACATACCTGGAGCCGGTGGGAAGTCGACGCCTCTCCGGCGATCATTTACGTCAGTAATAGCGAGATTCTTCACTATCAACGACAGACCAATGCTCGGGAATCGACTCCATAAAATAGCGTATACACCTATCGCCTTATCCATGTGGGATATGGCTTGATTCCACACGGTGCGATGAGAGACAAATCCACGTCCGTTTTAGCGACATCTGATCCTTCGCTGTCGCGTGCGTGTGCTTTCTCCGAGTGGGGAGTAGAGGGCTTGTTTCCCAGTGCCCTCGGTAGCGCAGCTGATAACGCTCCAGTAACTCGCTAATCGCCATAGCGGACATGAACCTCCTCTAAACCCGAGTGCGAAGGGCTGGGTCTAGATTTTCGTTTTTATTAACCTCTAGCAGTGACGGCCAAACCGGCGGAGACATTCCAAAGTCACTATTTGACGCAGAGCTAGCGTACTCTAAAAACGGAAACCGCTACGTTGTATTCACACCTATGGGCACCGGAGTGAGGTTAGCACATAATTCCATACCACGCGACCCTGGAAACCGAGGGTTTGGCCCTGGCAGTAGTAGGGGATGCTATAATTCCTGCTAATGAACCCACTCTTTAAGACAAGCCAAGGGAGAGCTTCTGGTTGGCTCGGGCATAGGCACGCAGGGACGGTAAATCAGGTGTAATGGTGGGTAAGACTATGGGAGCCACATACTTGTTGTAGACCGGCTGCAAAACTGGCTGCAAAGGCTGCTAGCAGCCACGTGATCGGAGTAAGTCCTAGAGGCAATGGTGATTCAGCATTTAGACGCGTGTGTCGCTCACTTACCCCTCGGACTGCACCCATTTTTTGTGTCCCCACATAGACTGATCCTTGAAGGGGAGCTTCCGCCGCAACCAGTCATGGGCTCCGGGGCTGCATTATACCCCCTGTCGTCGCCGCCCGTCGTCGTCGCAGCGATGACTTTACTCGGAGTCGTCGGTCTCAGGCATCTTAATTTTCGCACCCGGCGGATAAAATTATTAAGAGTCAAGCACGGTAGATCGTCCGTTACAAGAAAATCGAGTACACAATAGGCCGTGGTTCCGCGGCGAGAGCGACCGGTTTATTCTTTGTCGGGGTGACGCTAGAACGGGGTCCATGAAGGGTTGGCGCGTTCGAATTCTGGCGGAATGATCCGACATTCAAGCATGACTTGACGCGTGATTGTCGCGGAAGGTTGAAGTAGGTTAAGGGTTCGTATGTCAGAATCAGGGGGGGGGAGAGTCGTGGCAAGATACGTATCCCAAGGTCAAAACTCGCCCGGGAATCCAAGGGCGTGGGCCCTCCAGGTCAGGTAAAGTAAAGCGGAGAGTGGAGAAGATGAAGTGCGGTTTATAGAAGATTTCAAGGCCTGAGACGAATTCCCTTGTGTGAGGCGGGTGGGGCCAGCGCATATCCTCCCCTGGCTAGTTGAACCGAATGATTTTCCTAACTTGGATCTGCCACTGCGAGTCATTTCACCCCCAGATGAAAGGGCGAGAGAGTAGGGACTAACCTCTACAGCTGCAGCAGTCCGCTGTTTAAGCGTTAGACACGGGTGGACCATGTAAGCAGAGCTGGTGTCGAGCCACTTTGCGACTCAAGCTTCCTAGCTCCGACTTATCAAGCCCCGGGATAGTTCCTCTGTCAGCAACAAGATCGTACAGCGACCTTGCACGGCGCAACCTGGCGCGACATCCCCACTGTTTCCTAAAGGTTTGTCCTTTGGTAAGGAAGAGGGATGACACGACTGAACATTCGCGTCGGTTGTCGTTAAGTATAACTAGAGTTGCTTCACTTCGAGCCGCGTCCAGAAAAGCATCCAGGCCGTCCTGTAACAGGCACCCTGGATCCGGCGTTCGGCGCCAAATTGTTACTCGGGGTGGATGCCGTATCCCACAACTTACAAGCGCGCTTGGCGGACCAGCACTGTCATACAGAATTTGGCGGGCCTGGGCCCAGGCGATTATGAGTAGCGGGAGCCCGTATAGGTGAGACCGCGCCTGGTCCATTGTGATGGATCGGGGTTGAAGACAGCCATGTAGACTCTAGCAATGGTAAGTTAAAGACCAAGTGCCTGTGCTGCGCAGCGTTTCGCATTGTTAATCATGGAGGAGAGTTACCGAGCGTCGTCCTATCGAGTTATCGCACCAGTTTGCTACTCATGCTTCGGGCTCGATAGGTTTTCGAGAAAGCCACTTCTTCTAGAGAATGTGGATGCGCCTAATTCTTAGCGCCGTATGCGAGCCTTACCTGTTAGTCTTTTCGACGAACGTAATGAGAGGACTTTCCTGGGCCTCGGAAGAAAACACAGTTTCACCGACGATATGATGTTCCCTTAACTAGGGCTAATCCGTCATGAGTGCAGGACCGCGAAACAATCAGTACAACGCGGCTATGTTACAATGTGTCGCGGGGATCGACCGCGAGGTCTACTTTTGGCAAGTACGGGATGCCTATGGGCCTTTCCCTACTGCCACTTCCGGCTGAGCATCCGGGCTTAACCCGAATCTTAGTTTTGATCCCCCGACGCGGAAGACTGTCATTTTAGCAAGGCGTCTTCCTCTTGGGCACAGTTTGGAGACTATTGGACCGAGGATTTGTCAACTTAGGCCTTTCTGCCAGTGTTTCGTTGTCGCACAAATGGCCTATTATCCACTTGGTACCGGAGCGGTGGATGCCGTGTATATAGCAAACGGCAGGCACGATACCGTCGCTAACAAGTTGAGTACCTAATTTGCTCCTTGGCGTTCTGTTATGTCTGTGCTCTCAGAGAGTCCATGTGTGTTGGCGATTTGCACTCGCCAATGCTCTCTAAGGGGGGATGTGACATTCGGATCACGCGGTGAGGACCATAGATGTTCAAGTTCGCCGAGTTGGAAATTGTTATGACCTTTGCTCCCGATTTCCACTAATTTACCGATCCTCCCGACTATAGCGTGACAGGGTGAGAGTCCAGCTTCCCTCGACACACAATTTTATCGTGCCTGATTTTTGCTGCGCCCGCGTCAGTGCTGTGCCGGGAGGGCCAGCGAGATAAAGTGGGCAAATGCCTATTAGATGGGCAAACGCAAGCAAGTTACTCGAAGGGACGAAATTGGCGGGGTTGATGCGACACACTGCGATATCGGTATGACCGGATTTTGGGACCATAACGCCCGAAGATAGGATCTCTACCTGGGGTCCCATGTTTTGCTTGCAGGCGTTTTGACGTTACTTTGCGTGGAATAACCTCTGAGCAAGAGGTTCCTAGCGGGGCTGAATCGGCCGGTCGCGGGGCCGTGATCGAGGGGGTTCTCGTCAAGAGGAGGCAAGAGGGCAGCCCCCTTAGCTATCGCAAAGATAGGCTCTCTTGGTCCTTGCTGAACGACGAAATTCAACTGCACAAAAAGCGTGACAGCGTATTGTAGTTTCGTTTGAGCCCCAGCCTGACATAATTATTCTCTTTACGCTCCGGGTTCACCGAATATTACCGGCCATATACGCGTTGCCACTGCGGGGGCAATAGTATCATCTTGCGGTGCATAGTTGTTCACCAGGCCGCGGACTCTGGGGTTGGGCTGGGTACGGATCGTCAGCCTCCTGGATCACTTACTTTGTGGTACCCCTGACACTTCGATGGCATTTTCGGACGGGAAGAAGCGGCCCCTCGCACTCCTTTAATTGGGCCATCATCTTAACGGGATAAATAATAGTTTGCTATTCTTGTTTACTTGTTCCCGCCCGCAGTACTCCCATTAGTTGCCGGACGAGCAGAAAGATACCGTTCAGGTGTTGGCAGTGCCCATTCTTCAGCAATTAGAAATGTAGGGAGAACTCAATGGTGATCACGCGCTAGAGGTCCTATAGCAGTCATTCTCAATACGGTATGGGATAAAATGGAGACGGTGCGCTGCGCAAGGAGGAAGTAACCGCTAAATGGCGCCCTCAAAAGCACTACCTCGGTCGTGTTAATGATAAAAGAGCAATTCGCGGACACACCATTATCGGGCATAGCCTCTTAGAACCGATCCCTTGGAAGCGCCCCTAGCTAGCTTCTCCCCCTAGGGGCGGCGTTCGCAGGTTGGAGCCCACAAACCCCCAGCGGTAGCGTGGCGGAACTTGAGAATGCTGTCTCCTGACTTCACGTCCATTGTGTCGTGTAAGGGGACATCCTGATTGTCTTAGCACTACTAGCCCCAATGCCAAGGAGAACTCACCGCCAGAAACTGCTCGGAAAGGAATCAAGTAGTGTTATGTGCTCAATTACCGGTTCATTTTCCAATTGTTAGGGGACATGGGTTTCTTCCGCTCCCACATCATATTGCAAACTCGTTCAACTAGTCGTCTGCTACTGCTATTCAATATAACGAGGCTCAATTAGCCTCTATGACTTCGATCAGGGGGGGATCCTTTTACAGAAAACCTAGTGCGGTCAAGGTGCTGCCCGTCAAGCTACATTCAAAGGTTTAGTATCTAACCTCTACGTGACTAGCTCCGACCCTTGGTGGCCAATCCTTCGCTCTGTTGGATACTCGCGTACGTGGATGCTCGCGTCGGGGTCTAGAACCTGCTTGTTATTCAACTGTCTACCACGAAGACCCCTTACTGCTTGGTATCGGTAAAGGATTTTTCAGTACCACCGTTGTAGCAGTAATGACAACCTGTCACGGGCGGTATTCTCGTGCCCAAAAAATCTGAGATTCTCTCACTAATAGTTCAGAAACAGGCGCGTTAAACGGAGACTCAGCTTTTCCGTGATCGCCGGCGACGGCGGGAGGTCAAGAATCAAAAACTAGGTACACTGTCTCTGTAGGGCCTAAGCTTGTGGTGCAATACAGCTTGTTTTCAGCTCCCGACTTGGGGACCTACTAACTGCTCGTGGAATTTCAACGTAGGAGGTTGCCACGTTAGGCGTCTATGAGCAGGGACTATCCAAGACCTCGGGGGACGACGATGGGGGGATGGCTAAATTCCGGCTCCGGCGCTGACCCCCTCCAGCTCACATGCTTCCATGCGCACAAGTGCCGGGTGTCAATCCCTGCACCATGAGCTTATTCTACGTATACACTCCAAACACTAGGCGTACAAGCTCTCACCTCCCTCCTGTTCCGCCAAATCCTCCCTAATTCTCCGCTCGAGCACGTAGGCTTGCCGCTCGAAACTTCCGTTTCTCTGGCCAGTCTCGCCCAGCACAACGGGATCTCGACGAGTGAGCCGCCTGGTATGGGCCTTTCCTACGCTCCTTCGGAGCGAATCCCCATTGCGCGGCTTTCTGACATTGTTGACAGCTCAATCTCGACCCGCTGGCGGTTTCGGTCCCTACCCAAATTAACTGAAAGCACGCAGCATGCCCCGCGCCGGGTCACCGCTTGCTCAGGCCACTTCTATGTTGGCGCCACGGATCATCGAACAGGTTCCGTCCTAACCACATATGTAAGCTATGAATAAGCTGCCCAGGTAAGCTTGGATCTGACGTCTTCATCCGCAGTTGACAGCGTTCCCTGCCTCGCGAAAAGCCGGCTTCGACCGCCCCACCTTATTAGTCTGGTATTCATTGACTATATTGAAACGGTCTTTAAAACTCTTTAGCGTTCCATTTTTCCCTCATGATTTTTCATGATAAGTTTGCAATACGATACTACTTGGATCTCGGCGAATCAATTTCCCTCGGCTTCGATTGGCCTTGATTTTAGTCTGCACGGACGAATACAAGGTGAGTCCGCTTGTGCGAAACAGAAGCTCTTTCGCAGGGCTAGGGATGGGAGAGCCGATTACTGCGATGACAGCGGCGACGTCGCAGTTAGCCCGAGCCTTGGCCAGGTGCTTTTACCAGGTTAGCAGATGAGGCAGAGCCGCGTAGCGAGAATCACCCTCCATATGTGAACTTTGAAGACCGGAGGGCGTGTGGAAGGTCCCACCACTGCGGCCCAAACTCTTTTCGTAAGATAAGCGACAGTCCCGTACGTCAGAAGGGCCTATTCGGAAATAAATAGCAGCGTTTCGCTCGTGTAAAAGGTGACCCGGGGGCTCAGAGGCCGATCACATGTTTCGGTCAGAACCGGAGTCGGTGAGGGACTCCGGGGGCCAGGATGGCGGCGCCAACGGGGGCTGGAGGTCGACCTGTAGCGATCGGCCCCATGGTGCCTGGCGAGAG
>Amomum-villosa-Y17089-MH161418
TGCGACTACAGTTGCTCTTGCTACAACTAACATTGAATACGCATGTATCGCTGGAGTACTACCGCCATCTGTACTGAGGGGACTGCGTGGCACCGTAAAAGACTAGCGCAAACCAGTCATTCAATTGCCAGGCCTCCTGAAGCAGACGCCGTATACTGTCAGGTACTGTCACCTCTGTGCTTTGCGGTATGACCAGCCCTCGCTACTCCGACGAAAGGCGTAGGCTGCCGGAGCGGGTCCTCCGGGCCCGCCTCGGGATGTCGCGCTGCGGCTGTGAGCGCCTGGTACGGCCCGGCTCCTCGCGAACGGCCACCAAATGAGCGTATCGAACGTTGAAGCAGAGAGCGGGGCGGGTAATGACCCACCCGGCCTTCAGCTCTCTTCCGAACAGCGCGTGACATAGCGATACCTTTCGGCTCATTTTCAAAGGTTATGATCGCGGGCGTTTAGTACGGCGGCCTCAAAGAACCTCTTGCTCCGCAGGGGGGTCTAGGGAGACCCTTTAACTTGTGAACGCACGTAAACGTATCTGCGGCGGTGGAGGATATAGCGACGTCCGACAGACGGTAGATACGTGATAACCGCCGACGCACGCGAAGGGCGACTTCCTGACCCGTCCTTCGGATGTTGGTGAGGATCGCAAAAGCGTTGGTACAACGCGCTAAATCCCCCGTTATATTTCTCAATCGCATCGGCATAACCGGGAGGGGGAACACGACTCCGCCAATCAAGCCCTTTGCCACCTATTCCTGTACATATCTAAAATCCATTTCGCCTGTTCACCGTTGTGACCTCGGCGAGGCTGAGGGAGCATCAACAAGGTTACAGCGACGAAGCTGGCAAATCGAATGGCTCTTGCATTCGGTTTAGATCTCTTTCTAGAAGGTTCTTTGCGCATAACGGATGAATATAAACAGCCCTTAATCCCTCAACATCTTAGAGGGAGTGAGCGTCTGTGCCTGCATTAGTAGGATGGAAGCACCGACATTGCAATAAGTCGCGTAGCGCGTGAGCAAACTAGGATGCGGTAGGGAAGGGTCGTATTAAATGGCGCGCTGAGCAAAGAAACACCGGGGCGTTGTAAGACAGAGATGAAGTGTAAGAGAATGGTGGGGTCGAAGTGACCATACAAGACGGCCCCTGAATGAGGTCTTCCCGTTGTTCTATTCCTAAGGGTTTATGTGTTCGCGTAACCATTTATTCCCGGAGAGCCTCAAAACGAGGCATACATAATCCGCGTCGACTGTTCCGCCCCGCGGCATAGCGCATGTCAAACTTACGGAAACAGAGTATAACTTCTAAAAGGATCCGCGCAAAAGGCGTAGCAGGATGCTCTCGCCTCTCAAGTCAATTTCGAAGATGCTAACAAGTGAGCGTGGGGAAATGTGAACTTTGAGTGATTGACGTACAGGAGGCTCGCCGAAGCTTTAAGCAAGCGGGGAGAACGGCAGATCCGGGAGTTGGGACAGGGTAATCCTGAACCGCTCTAGCCCCACTATAGGGGCGACGTTATTTATACGGTGTGCTCGTTGGATGGGAAGCAGGAACCTTAAACCCGGGAGACAGTGATGGCCGAAATATTGACGGCAGTACGTGGAGCAGCTGAGCTGTGTTTCCCACGCTACGCCACAATCCGGTAAAGTTTGGAAGTTACTCCAGCGCTTGATCGGGCTGCCATCTGGGGTTCTAGACGCAGCTTTGAGGAGTAACCGTCGCGCGGATTTTAACCAACTTATACTGACATTTATATATTTTAACGTTGCTTAAGTTAGGCATACGAGCAGTTACTGAACCTTAACCTACCAGGCGAAACATCAGATTACGCTGCTCTGTGAGTCCGTTGACTTTTGCAAACCTTGAGCAAATGCTGCGATCCCCAGTGAGCGTGTCAAAGGGCCTCCCCAAGGATGTAGGGTTTTATTAATGTCAGCCAATGCAAGTGCGGAGACCGCGCCTATATTCTTGGCGGATTGTCCATCTTCCACCAGTGTTAAATCCTACCCGTGCATACTTAAGGTCTTTTCGATTCACCCGCCCGGCGACATTTATAAGAGTCGTTAGCCTCAAGTTCTTTTCGGGCGCTCGCGCTTCGTCTTTGGCACTTTATCGCCCAAGGTGGAGAGTATTGGCCGAACTCGAAGAAGCAACCCTAGCCTACCTCCTATTGGTACCGGGCCCGAATAGGAGGCAAATCCGAGACGCCGCGTTGGATTGGTCCGCTCGCTCTCACTTGCTAGAGAGCCATCCCTTTCCTGCTTTTCACTCGCTCCCTGTTTCTATCAACCGTTAAATCATTAAGGCTGGCGAAACCTAGTTAGCCTGCTGGCCTAACCACAGGTCACGAATGCACAAATAGAATTTGCCGCCTTCCCAAAGATTTGCCATAAATTTTCTTAACTTCCCTCCGCCTCGACTTATGTCTCTGCCGGTCCCCGGTCAACACAGTTCAGGGCGACGTTTCTGTCAGGGGCTTTCCAAAGGCTCCGTGCAGGTATGCCCCCGGCTTGTCGCGGCACTGCCCCCGTTCCTTAGATTTATATAGGGCTTTATGCTTGTCTCCCGAAAGCGAACTTATGTTGTCTTAGGCGCCTTCCTAGGCTAGACACCACAACTGCGTTCTGATCAAAGTGCTATCCTTATAGTTGACACTGATTTGACCTACTTCCTGAGTCGTTTGTTTCACTCCTCCAGCGTTATAGCGTATGTGATCGACAATTGTTGTAGAAATTCTAAACGGGGGAGTTATGCGCGTTGATACACATACGACTCTTTTGGCGCATCCTCACCCCAAACATTCCAGAACGGTATCGTGGTCAGGGAAGTGCCCGTCGCGTCCGCGCAGTCGTGGCGGTTAATCACGTATCTACCGTGCTGTCGGACGTCTCGCATCATCCCTCGAGTGGCTCAATCCGGAGAGCTCTACGTGCTTCTCTTTCAGATTACGTTTACTGCGTACAAATCATAAGAGGTGCTTGCCCTTAGATCCCCCTAGCAGGAGTCCAAGACGGTAAATCATTTGAAGATAGCGATGACAGTTGCGTATAGATGCGCCGCCGAACATTTTGACAAAATAGTCCCGAAACGAATCGCATATGGTGCAGTACGACGCGTACGGAAGCGGAGGCCTACAACCTAGTGCTGTTGGAGGGCAGACCAAGTATCCCGCCCTCCGCGTTCCTGACTAGTTGGAATACGCCCTTGGTGGCGTCTTGCGAGGAGCCCGGGCCGAAACCGCCGCTCCAAGGGGGCCGGCCAACGCGTACGACGGCCCGGGAGATGCTGAAAGGGCGTTAGACTACGCGCGTTCGTGGGTGCGAGCAGAGGCTGGTTACTTACTCGCAAACTTAATGAAGGGGAGGATGCCGTACCAGTCAGTGACAGTATACGAGCGTTGCTTGCCGGAGGTGCATTGAATGCTGGTGTTGCCGCTAGCTTGTTTAGAGTTGCCCAGTCCGGACAGATGGCGTATCCCGTAAGGTTCAAGCTAGTTGTAAACACGTCGCACCCGAGCGACCGATCGCATCAAGGGACCAGCCCCGTTGCGCCCCCCGAGTCCACCACTCCAGGTTCTTGACGGAAAATGTATCGGCCTCCCGGGTCACCTTTATACAGGCAAAGCTCAATCCCGAATGGCACTTTACGTCCGGGACTGTCGCACAACCCAAGAGTCGAGATACCTTAAAAGAGTTTGGCGAGGGTGGGGTTCCTTCAACACGAGCCCCCGGTCGCAAATCGCAGGAGGGTATGATTCTCGCTACGCGGCTCGCCGTCGATCTGCTACCTGGTAAGCACCGGACAGTCGGTCAACGCGACTGCAACGCGCTTCTGCGGCCTATTAATGGTAAACCGGCTCTCACCATACACGCGCTAGCCCCCTGCAGATCAATAGCTATCTGGTTTCGCACAAGGGACTCAGCCTAGATTTCGCATGTAATTTTTCGATCTCTCGTGTCGGCTGAGTATCTAGTAAATTTCTCAAGGGGCTACAATCAATGCAGAGGTAATGACGCGAGATCGTTAGTATCGTATTGGTATTCGCAGTGACCTGCCGAGCGAGCGCCGTATGTATGATTCCGCACAGAGACGCGATTCGCGGTCCTCTGTCATCGTCACCCTTACTGTGCGGGCAGCCCCTTAACTGACCATACCTCAAAGATGGCGGTAAGCGCTTCTCGAATTGACCCATTGTATCCGCTGTATGGTGCTATAATTATGTTCTCACCCTAGGGCATCTCGGGCGGATAACCTACACCGTCCTCGAGAGCTCAATTCCAAATGATTCGCTTAAGTGGAGTAAATCTAATGGCGTCGTCTTGCATGGGCTTCCGGACAGGTCTGGGGGCCTCGTCGCCGTTTGATGTACAGCCAACGCGCCAATCACGGCTCATTTAAAAAGTAGTGATACTACGCCAACGCTCACCGTGTTGCTCTTCAGGGCTAGCGATCAGCCCTGTGGTGGTGGACAGTTAGTCTTTCTATTTCGGGCAGAGTGTTACAGAATGAAACGTTAGATTATATGCGTCAAGTAGTACGTCATTTGCGGCCGGACGAATTGAGCGGCGGGGCATGTAAGAGCGGGGGCTGGGTAATCATAAAAAGTAGCGTAAGGCTCCCTCAGCGCCGCGCGGGCTCCACACGATTAGTTTGCAGTCGGTGGCTTCTCCAAATCACCTAGGATTTTCAAGGCATTTGATGGATGACACACGGAGAGAGGGGCTTCGGGTGGTGCACTCCGGTGGCCAGCAAGCACAAAATCCAGAGAGTAGGGTTAAGGCACTACATTTAAGAGGGAATGAAGTGGAGTCCCAATGTGTACCTCCGACCGTCTCTCGGCCGCTGACCTATGTCATTGCCCCTGTTGTAGAAGTGCCCCCCAATGGGTCGAATGTACTTTTCCATGAGAACAGAGAGTAATATTTGCATATAAGCATCCCTAAAGGTTTGTTCCCTTCATCATCCATGTCCCATTGCTGCTTCGAGGGGAGTCGGTTGAGGAATTAAAACAGACCATCGTAAACATCTATGGATCGTTTTCTGATTTTAGTGCTTGACTACGTTTCTCAAAGGCGGCGGCCGAGAAGCGCGGTTGAATTCATCCTATACGAGTTGTATCTTTGAAGGGGAGAGGGCATTGCCGCCTCCACTCTTAGCCTTATCAACGCCGTTAAGCACAATAACCGAACGATTAGCCATCACATACCTGGAGCCGGTGGGAAGTCGACGCCTCTCCGGCGATCATTTACGTCAGTAATAGCGAGATTCTTCACTATCAACGACAGACCAATGCTCGGGAATCGACTCCATAAAATAGCGTATACACCTATCGCCTTATCCATGTGGGATATGGCTTGATTCCACACGGTGCGATGAGAGACAAATCCACGTCCGTTTTAGCGACATCTGATCCTTCGCTGTCGCGTGCGTGTGCTTTCTCCGAGTGGGGAGTAGAGGGCTTGTTTCCCAGTGCCCTCGGTAGCGCAGCTGATAACGCTCCAGTAACTCGCTAATCGCCATAGCGGACATGAACCTCCTCTAAACCCGAGTGCGAAGGGCTGGGTCTAGATTTTCGTTTTTATTAACCTCTAGCAGTGACGGCCAAACCGGCGGAGACATTCCAAAGTCACTATTTGACGCAGAGCTAGCGTACTCTAAAAACGGAAACCGCTACGTTGTATTCACACCTATGGGCACCGGAGTGAGGTTAGCACATAATTCCATACCACGCGACCCTGGAAACCGAGGGTTTGGCCCTGGCAGTAGTAGGGGATGCTATAATTCCTGCTAATGAACCCACTCTTTAAGACAAGCCAAGGGAGAGCTTCTGGTTGGCTCGGGCATAGGCACGCAGGGACGGTAAATCAGGTGTAATGGTGGGTAAGACTATGGGAGCCACATACTTGTTGTAGACCGGCTGCAAAACTGGCTGCAAAGGCTGCTAGCAGCCACGTGATCGGAGTAAGTCCTAGAGGCAATGGTGATTCAGCATTTAGACGCGTGTGTCGCTCACTTACCCCTCGGACTGCACCCATTTTTTGTGTCCCCACATAGACTGATCCTTGAAGGGGAGCTTCCGCCGCAACCAGTCATGGGCTCCGGGGCTGCATTATACCCCCTGTCGTCGCCGCCCGTCGTCGTCGCAGCGATGACTTTACTCGGAGTCGTCGGTCTCAGGCATCTTAATTTTCGCACCCGGCGGATAAAATTATTAAGAGTCAAGCACGGTAGATCGTCCGTTACAAGAAAATCGAGTACACAATAGGCCGTGGTTCCGCGGCGAGAGCGACCGGTTTATTCTTTGTCGGGGTGACGCTAGAACGGGGTCCATGAAGGGTTGGCGCGTTCGAATTCTGGCGGAATGATCCGACATTCAAGCATGACTTGACGCGTGATTGTCGCGGAAGGTTGAAGTAGGTTAAGGGTTCGTATGTCAGAATCAGGGGGGGGGAGAGTCGTGGCAAGATACGTATCCCAAGGTCAAAACTCGCCCGGGAATCCAAGGGCGTGGGCCCTCCAGGTCAGGTAAAGTAAAGCGGAGAGTGGAGAAGATGAAGTGCGGTTTATAGAAGATTTCAAGGCCTGAGACGAATTCCCTTGTGTGAGGCGGGTGGGGCCAGCGCATATCCTCCCCTGGCTAGTTGAACCGAATGATTTTCCTAACTTGGATCTGCCACTGCGAGTCATTTCACCCCCAGATGAAAGGGCGAGAGAGTAGGGACTAACCTCTACAGCTGCAGCAGTCCGCTGTTTAAGCGTTAGACACGGGTGGACCATGTAAGCAGAGCTGGTGTCGAGCCACTTTGCGACTCAAGCTTCCTAGCTCCGACTTATCAAGCCCCGGGATAGTTCCTCTGTCAGCAACAAGATCGTACAGCGACCTTGCACGGCGCAACCTGGCGCGACATCCCCACTGTTTCCTAAAGGTTTGTCCTTTGGTAAGGAAGAGGGATGACACGACTGAACATTCGCGTCGGTTGTCGTTAAGTATAACTAGAGTTGCTTCACTTCGAGCCGCGTCCAGAAAAGCATCCAGGCCGTCCTGTAACAGGCACCCTGGATCCGGCGTTCGGCGCCAAATTGTTACTCGGGGTGGATGCCGTATCCCACAACTTACAAGCGCGCTTGGCGGACCAGCACTGTCATACAGAATTTGGCGGGCCTGGGCCCAGGCGATTATGAGTAGCGGGAGCCCGTATAGGTGAGACCGCGCCTGGTCCATTGTGATGGATCGGGGTTGAAGACAGCCATGTAGACTCTAGCAATGGTAAGTTAAAGACCAAGTGCCTGTGCTGCGCAGCGTTTCGCATTGTTAATCATGGAGGAGAGTTACCGAGCGTCGTCCTATCGAGTTATCGCACCAGTTTGCTACTCATGCTTCGGGCTCGATAGGTTTTCGAGAAAGCCACTTCTTCTAGAGAATGTGGATGCGCCTAATTCTTAGCGCCGTATGCGAGCCTTACCTGTTAGTCTTTTCGACGAACGTAATGAGAGGACTTTCCTGGGCCTCGGAAGAAAACACAGTTTCACCGACGATATGATGTTCCCTTAACTAGGGCTAATCCGTCATGAGTGCAGGACCGCGAAACAATCAGTACAACGCGGCTATGTTACAATGTGTCGCGGGGATCGACCGCGAGGTCTACTTTTGGCAAGTACGGGATGCCTATGGGCCTTTCCCTACTGCCACTTCCGGCTGAGCATCCGGGCTTAACCCGAATCTTAGTTTTGATCCCCCGACGCGGAAGACTGTCATTTTAGCAAGGCGTCTTCCTCTTGGGCACAGTTTGGAGACTATTGGACCGAGGATTTGTCAACTTAGGCCTTTCTGCCAGTGTTTCGTTGTCGCACAAATGGCCTATTATCCACTTGGTACCGGAGCGGTGGATGCCGTGTATATAGCAAACGGCAGGCACGATACCGTCGCTAACAAGTTGAGTACCTAATTTGCTCCTTGGCGTTCTGTTATGTCTGTGCTCTCAGAGAGTCCATGTGTGTTGGCGATTTGCACTCGCCAATGCTCTCTAAGGGGGGATGTGACATTCGGATCACGCGGTGAGGACCATAGATGTTCAAGTTCGCCGAGTTGGAAATTGTTATGACCTTTGCTCCCGATTTCCACTAATTTACCGATCCTCCCGACTATAGCGTGACAGGGTGAGAGTCCAGCTTCCCTCGACACACAATTTTATCGTGCCTGATTTTTGCTGCGCCCGCGTCAGTGCTGTGCCGGGAGGGCCAGCGAGATAAAGTGGGCAAATGCCTATTAGATGGGCAAACGCAAGCAAGTTACTCGAAGGGACGAAATTGGCGGGGTTGATGCGACACACTGCGATATCGGTATGACCGGATTTTGGGACCATAACGCCCGAAGATAGGATCTCTACCTGGGGTCCCATGTTTTGCTTGCAGGCGTTTTGACGTTACTTTGCGTGGAATAACCTCTGAGCAAGAGGTTCCTAGCGGGGCTGAATCGGCCGGTCGCGGGGCCGTGATCGAGGGGGTTCTCGTCAAGAGGAGGCAAGAGGGCAGCCCCCTTAGCTATCGCAAAGATAGGCTCTCTTGGTCCTTGCTGAACGACGAAATTCAACTGCACAAAAAGCGTGACAGCGTATTGTAGTTTCGTTTGAGCCCCAGCCTGACATAATTATTCTCTTTACGCTCCGGGTTCACCGAATATTACCGGCCATATACGCGTTGCCACTGCGGGGGCAATAGTATCATCTTGCGGTGCATAGTTGTTCACCAGGCCGCGGACTCTGGGGTTGGGCTGGGTACGGATCGTCAGCCTCCTGGATCACTTACTTTGTGGTACCCCTGACACTTCGATGGCATTTTCGGACGGGAAGAAGCGGCCCCTCGCACTCCTTTAATTGGGCCATCATCTTAACGGGATAAATAATAGTTTGCTATTCTTGTTTACTTGTTCCCGCCCGCAGTACTCCCATTAGTTGCCGGACGAGCAGAAAGATACCGTTCAGGTGTTGGCAGTGCCCATTCTTCAGCAATTAGAAATGTAGGGAGAACTCAATGGTGATCACGCGCTAGAGGTCCTATAGCAGTCATTCTCAATACGGTATGGGATAAAATGGAGACGGTGCGCTGCGCAAGGAGGAAGTAACCGCTAAATGGCGCCCTCAAAAGCACTACCTCGGTCGTGTTAATGATAAAAGAGCAATTCGCGGACACACCATTATCGGGCATAGCCTCTTAGAACCGATCCCTTGGAAGCGCCCCTAGCTAGCTTCTCCCCCTAGGGGCGGCGTTCGCAGGTTGGAGCCCACAAACCCCCAGCGGTAGCGTGGCGGAACTTGAGAATGCTGTCTCCTGACTTCACGTCCATTGTGTCGTGTAAGGGGACATCCTGATTGTCTTAGCACTACTAGCCCCAATGCCAAGGAGAACTCACCGCCAGAAACTGCTCGGAAAGGAATCAAGTAGTGTTATGTGCTCAATTACCGGTTCATTTTCCAATTGTTAGGGGACATGGGTTTCTTCCGCTCCCACATCATATTGCAAACTCGTTCAACTAGTCGTCTGCTACTGCTATTCAATATAACGAGGCTCAATTAGCCTCTATGACTTCGATCAGGGGGGGATCCTTTTACAGAAAACCTAGTGCGGTCAAGGTGCTGCCCGTCAAGCTACATTCAAAGGTTTAGTATCTAACCTCTACGTGACTAGCTCCGACCCTTGGTGGCCAATCCTTCGCTCTGTTGGATACTCGCGTACGTGGATGCTCGCGTCGGGGTCTAGAACCTGCTTGTTATTCAACTGTCTACCACGAAGACCCCTTACTGCTTGGTATCGGTAAAGGATTTTTCAGTACCACCGTTGTAGCAGTAATGACAACCTGTCACGGGCGGTATTCTCGTGCCCAAAAAATCTGAGATTCTCTCACTAATAGTTCAGAAACAGGCGCGTTAAACGGAGACTCAGCTTTTCCGTGATCGCCGGCGACGGCGGGAGGTCAAGAATCAAAAACTAGGTACACTGTCTCTGTAGGGCCTAAGCTTGTGGTGCAATACAGCTTGTTTTCAGCTCCCGACTTGGGGACCTACTAACTGCTCGTGGAATTTCAACGTAGGAGGTTGCCACGTTAGGCGTCTATGAGCAGGGACTATCCAAGACCTCGGGGGACGACGATGGGGGGATGGCTAAATTCCGGCTCCGGCGCTGACCCCCTCCAGCTCACATGCTTCCATGCGCACAAGTGCCGGGTGTCAATCCCTGCACCATGAGCTTATTCTACGTATACACTCCAAACACTAGGCGTACAAGCTCTCACCTCCCTCCTGTTCCGCCAAATCCTCCCTAATTCTCCGCTCGAGCACGTAGGCTTGCCGCTCGAAACTTCCGTTTCTCTGGCCAGTCTCGCCCAGCACAACGGGATCTCGACGAGTGAGCCGCCTGGTATGGGCCTTTCCTACGCTCCTTCGGAGCGAATCCCCATTGCGCGGCTTTCTGACATTGTTGACAGCTCAATCTCGACCCGCTGGCGGTTTCGGTCCCTACCCAAATTAACTGAAAGCACGCAGCATGCCCCGCGCCGGGTCACCGCTTGCTCAGGCCACTTCTATGTTGGCGCCACGGATCATCGAACAGGTTCCGTCCTAACCACATATGTAAGCTATGAATAAGCTGCCCAGGTAAGCTTGGATCTGACGTCTTCATCCGCAGTTGACAGCGTTCCCTGCCTCGCGAAAAGCCGGCTTCGACCGCCCCACCTTATTAGTCTGGTATTCATTGACTATATTGAAACGGTCTTTAAAACTCTTTAGCGTTCCATTTTTCCCTCATGATTTTTCATGATAAGTTTGCAATACGATACTACTTGGATCTCGGCGAATCAATTTCCCTCGGCTTCGATTGGCCTTGATTTTAGTCTGCACGGACGAATACAAGGTGAGTCCGCTTGTGCGAAACAGAAGCTCTTTCGCAGGGCTAGGGATGGGAGAGCCGATTACTGCGATGACAGCGGCGACGTCGCAGTTAGCCCGAGCCTTGGCCAGGTGCTTTTACCAGGTTAGCAGATGAGGCAGAGCCGCGTAGCGAGAATCACCCTCCATATGTGAACTTTGAAGACCGGAGGGCGTGTGGAAGGTCCCACCACTGCGGCCCAAACTCTTTTCGTAAGATAAGCGACAGTCCCGTACGTCAGAAGGGCCTATTCGGAAATAAATAGCAGCGTTTCGCTCGTGTAAAAGGTGACCCGGGGGCTCAGAGGCCGATCACATGTTTCGGTCAGAACCGGAGTCGGTGAGGGACTCCGGGGGCCAGGATGGCGGCGCCAACGGGGGCTGGAGGTCGACCTGTAGCGATCGGCCCCATGGTGCCTGGCGAGAG
>Amomum-villosa-Y19017-MN067431
TGCGACTACAGTTGCTCTTGCTACAACTAACATTGAATACGCATGTATCGCTGGAGTACTACCGCCATCTGTACTGAGGGGACTGCGTGGCACCGTAAAAGACTAGCGCAAACCAGTCATTCAATTGCCAGGCCTCCTGAAGCAGACGCCGTATACTGTCAGGTACTGTCACCTCTGTGCTTTGCGGTATGACCAGCCCTCGCTACTCCGACGAAAGGCGTAGGCTGCCGGAGCGGGTCCTCCGGGCCCGCCTCGGGATGTCGCGCTGCGGCTGTGAGCGCCTGGTACGGCCCGGCTCCTCGCGAACGGCCACCAAATGAGCGTATCGAACGTTGAAGCAGAGAGCGGGGCGGGTAATGACCCACCCGGCCTTCAGCTCTCTTCCGAACAGCGCGTGACATAGCGATACCTTTCGGCTCATTTTCAAAGGTTATGATCGCGGGCGTTTAGTACGGCGGCCTCAAAGAACCTCTTGCTCCGCAGGGGGGTCTAGGGAGACCCTTTAACTTGTGAACGCACGTAAACGTATCTGCGGCGGTGGAGGATATAGCGACGTCCGACAGACGGTAGATACGTGATAACCGCCGACGCACGCGAAGGGCGACTTCCTGACCCGTCCTTCGGATGTTGGTGAGGATCGCAAAAGCGTTGGTACAACGCGCTAAATCCCCCGTTATATTTCTCAATCGCATCGGCATAACCGGGAGGGGGAACACGACTCCGCCAATCAAGCCCTTTGCCACCTATTCCTGTACATATCTAAAATCCATTTCGCCTGTTCACCGTTGTGACCTCGGCGAGGCTGAGGGAGCATCAACAAGGTTACAGCGACGAAGCTGGCAAATCGAATGGCTCTTGCATTCGGTTTAGATCTCTTTCTAGAAGGTTCTTTGCGCATAACGGATGAATATAAACAGCCCTTAATCCCTCAACATCTTAGAGGGAGTGAGCGTCTGTGCCTGCATTAGTAGGATGGAAGCACCGACATTGCAATAAGTCGCGTAGCGCGTGAGCAAACTAGGATGCGGTAGGGAAGGGTCGTATTAAATGGCGCGCTGAGCAAAGAAACACCGGGGCGTTGTAAGACAGAGATGAAGTGTAAGAGAATGGTGGGGTCGAAGTGACCATACAAGACGGCCCCTGAATGAGGTCTTCCCGTTGTTCTATTCCTAAGGGTTTATGTGTTCGCGTAACCATTTATTCCCGGAGAGCCTCAAAACGAGGCATACATAATCCGCGTCGACTGTTCCGCCCCGCGGCATAGCGCATGTCAAACTTACGGAAACAGAGTATAACTTCTAAAAGGATCCGCGCAAAAGGCGTAGCAGGATGCTCTCGCCTCTCAAGTCAATTTCGAAGATGCTAACAAGTGAGCGTGGGGAAATGTGAACTTTGAGTGATTGACGTACAGGAGGCTCGCCGAAGCTTTAAGCAAGCGGGGAGAACGGCAGATCCGGGAGTTGGGACAGGGTAATCCTGAACCGCTCTAGCCCCACTATAGGGGCGACGTTATTTATACGGTGTGCTCGTTGGATGGGAAGCAGGAACCTTAAACCCGGGAGACAGTGATGGCCGAAATATTGACGGCAGTACGTGGAGCAGCTGAGCTGTGTTTCCCACGCTACGCCACAATCCGGTAAAGTTTGGAAGTTACTCCAGCGCTTGATCGGGCTGCCATCTGGGGTTCTAGACGCAGCTTTGAGGAGTAACCGTCGCGCGGATTTTAACCAACTTATACTGACATTTATATATTTTAACGTTGCTTAAGTTAGGCATACGAGCAGTTACTGAACCTTAACCTACCAGGCGAAACATCAGATTACGCTGCTCTGTGAGTCCGTTGACTTTTGCAAACCTTGAGCAAATGCTGCGATCCCCAGTGAGCGTGTCAAAGGGCCTCCCCAAGGATGTAGGGTTTTATTAATGTCAGCCAATGCAAGTGCGGAGACCGCGCCTATATTCTTGGCGGATTGTCCATCTTCCACCAGTGTTAAATCCTACCCGTGCATACTTAAGGTCTTTTCGATTCACCCGCCCGGCGACATTTATAAGAGTCGTTAGCCTCAAGTTCTTTTCGGGCGCTCGCGCTTCGTCTTTGGCACTTTATCGCCCAAGGTGGAGAGTATTGGCCGAACTCGAAGAAGCAACCCTAGCCTACCTCCTATTGGTACCGGGCCCGAATAGGAGGCAAATCCGAGACGCCGCGTTGGATTGGTCCGCTCGCTCTCACTTGCTAGAGAGCCATCCCTTTCCTGCTTTTCACTCGCTCCCTGTTTCTATCAACCGTTAAATCATTAAGGCTGGCGAAACCTAGTTAGCCTGCTGGCCTAACCACAGGTCACGAATGCACAAATAGAATTTGCCGCCTTCCCAAAGATTTGCCATAAATTTTCTTAACTTCCCTCCGCCTCGACTTATGTCTCTGCCGGTCCCCGGTCAACACAGTTCAGGGCGACGTTTCTGTCAGGGGCTTTCCAAAGGCTCCGTGCAGGTATGCCCCCGGCTTGTCGCGGCACTGCCCCCGTTCCTTAGATTTATATAGGGCTTTATGCTTGTCTCCCGAAAGCGAACTTATGTTGTCTTAGGCGCCTTCCTAGGCTAGACACCACAACTGCGTTCTGATCAAAGTGCTATCCTTATAGTTGACACTGATTTGACCTACTTCCTGAGTCGTTTGTTTCACTCCTCCAGCGTTATAGCGTATGTGATCGACAATTGTTGTAGAAATTCTAAACGGGGGAGTTATGCGCGTTGATACACATACGACTCTTTTGGCGCATCCTCACCCCAAACATTCCAGAACGGTATCGTGGTCAGGGAAGTGCCCGTCGCGTCCGCGCAGTCGTGGCGGTTAATCACGTATCTACCGTGCTGTCGGACGTCTCGCATCATCCCTCGAGTGGCTCAATCCGGAGAGCTCTACGTGCTTCTCTTTCAGATTACGTTTACTGCGTACAAATCATAAGAGGTGCTTGCCCTTAGATCCCCCTAGCAGGAGTCCAAGACGGTAAATCATTTGAAGATAGCGATGACAGTTGCGTATAGATGCGCCGCCGAACATTTTGACAAAATAGTCCCGAAACGAATCGCATATGGTGCAGTACGACGCGTACGGAAGCGGAGGCCTACAACCTAGTGCTGTTGGAGGGCAGACCAAGTATCCCGCCCTCCGCGTTCCTGACTAGTTGGAATACGCCCTTGGTGGCGTCTTGCGAGGAGCCCGGGCCGAAACCGCCGCTCCAAGGGGGCCGGCCAACGCGTACGACGGCCCGGGAGATGCTGAAAGGGCGTTAGACTACGCGCGTTCGTGGGTGCGAGCAGAGGCTGGTTACTTACTCGCAAACTTAATGAAGGGGAGGATGCCGTACCAGTCAGTGACAGTATACGAGCGTTGCTTGCCGGAGGTGCATTGAATGCTGGTGTTGCCGCTAGCTTGTTTAGAGTTGCCCAGTCCGGACAGATGGCGTATCCCGTAAGGTTCAAGCTAGTTGTAAACACGTCGCACCCGAGCGACCGATCGCATCAAGGGACCAGCCCCGTTGCGCCCCCCGAGTCCACCACTCCAGGTTCTTGACGGAAAATGTATCGGCCTCCCGGGTCACCTTTATACAGGCAAAGCTCAATCCCGAATGGCACTTTACGTCCGGGACTGTCGCACAACCCAAGAGTCGAGATACCTTAAAAGAGTTTGGCGAGGGTGGGGTTCCTTCAACACGAGCCCCCGGTCGCAAATCGCAGGAGGGTATGATTCTCGCTACGCGGCTCGCCGTCGATCTGCTACCTGGTAAGCACCGGACAGTCGGTCAACGCGACTGCAACGCGCTTCTGCGGCCTATTAATGGTAAACCGGCTCTCACCATACACGCGCTAGCCCCCTGCAGATCAATAGCTATCTGGTTTCGCACAAGGGACTCAGCCTAGATTTCGCATGTAATTTTTCGATCTCTCGTGTCGGCTGAGTATCTAGTAAATTTCTCAAGGGGCTACAATCAATGCAGAGGTAATGACGCGAGATCGTTAGTATCGTATTGGTATTCGCAGTGACCTGCCGAGCGAGCGCCGTATGTATGATTCCGCACAGAGACGCGATTCGCGGTCCTCTGTCATCGTCACCCTTACTGTGCGGGCAGCCCCTTAACTGACCATACCTCAAAGATGGCGGTAAGCGCTTCTCGAATTGACCCATTGTATCCGCTGTATGGTGCTATAATTATGTTCTCACCCTAGGGCATCTCGGGCGGATAACCTACACCGTCCTCGAGAGCTCAATTCCAAATGATTCGCTTAAGTGGAGTAAATCTAATGGCGTCGTCTTGCATGGGCTTCCGGACAGGTCTGGGGGCCTCGTCGCCGTTTGATGTACAGCCAACGCGCCAATCACGGCTCATTTAAAAAGTAGTGATACTACGCCAACGCTCACCGTGTTGCTCTTCAGGGCTAGCGATCAGCCCTGTGGTGGTGGACAGTTAGTCTTTCTATTTCGGGCAGAGTGTTACAGAATGAAACGTTAGATTATATGCGTCAAGTAGTACGTCATTTGCGGCCGGACGAATTGAGCGGCGGGGCATGTAAGAGCGGGGGCTGGGTAATCATAAAAAGTAGCGTAAGGCTCCCTCAGCGCCGCGCGGGCTCCACACGATTAGTTTGCAGTCGGTGGCTTCTCCAAATCACCTAGGATTTTCAAGGCATTTGATGGATGACACACGGAGAGAGGGGCTTCGGGTGGTGCACTCCGGTGGCCAGCAAGCACAAAATCCAGAGAGTAGGGTTAAGGCACTACATTTAAGAGGGAATGAAGTGGAGTCCCAATGTGTACCTCCGACCGTCTCTCGGCCGCTGACCTATGTCATTGCCCCTGTTGTAGAAGTGCCCCCCAATGGGTCGAATGTACTTTTCCATGAGAACAGAGAGTAATATTTGCATATAAGCATCCCTAAAGGTTTGTTCCCTTCATCATCCATGTCCCATTGCTGCTTCGAGGGGAGTCGGTTGAGGAATTAAAACAGACCATCGTAAACATCTATGGATCGTTTTCTGATTTTAGTGCTTGACTACGTTTCTCAAAGGCGGCGGCCGAGAAGCGCGGTTGAATTCATCCTATACGAGTTGTATCTTTGAAGGGGAGAGGGCATTGCCGCCTCCACTCTTAGCCTTATCAACGCCGTTAAGCACAATAACCGAACGATTAGCCATCACATACCTGGAGCCGGTGGGAAGTCGACGCCTCTCCGGCGATCATTTACGTCAGTAATAGCGAGATTCTTCACTATCAACGACAGACCAATGCTCGGGAATCGACTCCATAAAATAGCGTATACACCTATCGCCTTATCCATGTGGGATATGGCTTGATTCCACACGGTGCGATGAGAGACAAATCCACGTCCGTTTTAGCGACATCTGATCCTTCGCTGTCGCGTGCGTGTGCTTTCTCCGAGTGGGGAGTAGAGGGCTTGTTTCCCAGTGCCCTCGGTAGCGCAGCTGATAACGCTCCAGTAACTCGCTAATCGCCATAGCGGACATGAACCTCCTCTAAACCCGAGTGCGAAGGGCTGGGTCTAGATTTTCGTTTTTATTAACCTCTAGCAGTGACGGCCAAACCGGCGGAGACATTCCAAAGTCACTATTTGACGCAGAGCTAGCGTACTCTAAAAACGGAAACCGCTACGTTGTATTCACACCTATGGGCACCGGAGTGAGGTTAGCACATAATTCCATACCACGCGACCCTGGAAACCGAGGGTTTGGCCCTGGCAGTAGTAGGGGATGCTATAATTCCTGCTAATGAACCCACTCTTTAAGACAAGCCAAGGGAGAGCTTCTGGTTGGCTCGGGCATAGGCACGCAGGGACGGTAAATCAGGTGTAATGGTGGGTAAGACTATGGGAGCCACATACTTGTTGTAGACCGGCTGCAAAACTGGCTGCAAAGGCTGCTAGCAGCCACGTGATCGGAGTAAGTCCTAGAGGCAATGGTGATTCAGCATTTAGACGCGTGTGTCGCTCACTTACCCCTCGGACTGCACCCATTTTTTGTGTCCCCACATAGACTGATCCTTGAAGGGGAGCTTCCGCCGCAACCAGTCATGGGCTCCGGGGCTGCATTATACCCCCTGTCGTCGCCGCCCGTCGTCGTCGCAGCGATGACTTTACTCGGAGTCGTCGGTCTCAGGCATCTTAATTTTCGCACCCGGCGGATAAAATTATTAAGAGTCAAGCACGGTAGATCGTCCGTTACAAGAAAATCGAGTACACAATAGGCCGTGGTTCCGCGGCGAGAGCGACCGGTTTATTCTTTGTCGGGGTGACGCTAGAACGGGGTCCATGAAGGGTTGGCGCGTTCGAATTCTGGCGGAATGATCCGACATTCAAGCATGACTTGACGCGTGATTGTCGCGGAAGGTTGAAGTAGGTTAAGGGTTCGTATGTCAGAATCAGGGGGGGGGAGAGTCGTGGCAAGATACGTATCCCAAGGTCAAAACTCGCCCGGGAATCCAAGGGCGTGGGCCCTCCAGGTCAGGTAAAGTAAAGCGGAGAGTGGAGAAGATGAAGTGCGGTTTATAGAAGATTTCAAGGCCTGAGACGAATTCCCTTGTGTGAGGCGGGTGGGGCCAGCGCATATCCTCCCCTGGCTAGTTGAACCGAATGATTTTCCTAACTTGGATCTGCCACTGCGAGTCATTTCACCCCCAGATGAAAGGGCGAGAGAGTAGGGACTAACCTCTACAGCTGCAGCAGTCCGCTGTTTAAGCGTTAGACACGGGTGGACCATGTAAGCAGAGCTGGTGTCGAGCCACTTTGCGACTCAAGCTTCCTAGCTCCGACTTATCAAGCCCCGGGATAGTTCCTCTGTCAGCAACAAGATCGTACAGCGACCTTGCACGGCGCAACCTGGCGCGACATCCCCACTGTTTCCTAAAGGTTTGTCCTTTGGTAAGGAAGAGGGATGACACGACTGAACATTCGCGTCGGTTGTCGTTAAGTATAACTAGAGTTGCTTCACTTCGAGCCGCGTCCAGAAAAGCATCCAGGCCGTCCTGTAACAGGCACCCTGGATCCGGCGTTCGGCGCCAAATTGTTACTCGGGGTGGATGCCGTATCCCACAACTTACAAGCGCGCTTGGCGGACCAGCACTGTCATACAGAATTTGGCGGGCCTGGGCCCAGGCGATTATGAGTAGCGGGAGCCCGTATAGGTGAGACCGCGCCTGGTCCATTGTGATGGATCGGGGTTGAAGACAGCCATGTAGACTCTAGCAATGGTAAGTTAAAGACCAAGTGCCTGTGCTGCGCAGCGTTTCGCATTGTTAATCATGGAGGAGAGTTACCGAGCGTCGTCCTATCGAGTTATCGCACCAGTTTGCTACTCATGCTTCGGGCTCGATAGGTTTTCGAGAAAGCCACTTCTTCTAGAGAATGTGGATGCGCCTAATTCTTAGCGCCGTATGCGAGCCTTACCTGTTAGTCTTTTCGACGAACGTAATGAGAGGACTTTCCTGGGCCTCGGAAGAAAACACAGTTTCACCGACGATATGATGTTCCCTTAACTAGGGCTAATCCGTCATGAGTGCAGGACCGCGAAACAATCAGTACAACGCGGCTATGTTACAATGTGTCGCGGGGATCGACCGCGAGGTCTACTTTTGGCAAGTACGGGATGCCTATGGGCCTTTCCCTACTGCCACTTCCGGCTGAGCATCCGGGCTTAACCCGAATCTTAGTTTTGATCCCCCGACGCGGAAGACTGTCATTTTAGCAAGGCGTCTTCCTCTTGGGCACAGTTTGGAGACTATTGGACCGAGGATTTGTCAACTTAGGCCTTTCTGCCAGTGTTTCGTTGTCGCACAAATGGCCTATTATCCACTTGGTACCGGAGCGGTGGATGCCGTGTATATAGCAAACGGCAGGCACGATACCGTCGCTAACAAGTTGAGTACCTAATTTGCTCCTTGGCGTTCTGTTATGTCTGTGCTCTCAGAGAGTCCATGTGTGTTGGCGATTTGCACTCGCCAATGCTCTCTAAGGGGGGATGTGACATTCGGATCACGCGGTGAGGACCATAGATGTTCAAGTTCGCCGAGTTGGAAATTGTTATGACCTTTGCTCCCGATTTCCACTAATTTACCGATCCTCCCGACTATAGCGTGACAGGGTGAGAGTCCAGCTTCCCTCGACACACAATTTTATCGTGCCTGATTTTTGCTGCGCCCGCGTCAGTGCTGTGCCGGGAGGGCCAGCGAGATAAAGTGGGCAAATGCCTATTAGATGGGCAAACGCAAGCAAGTTACTCGAAGGGACGAAATTGGCGGGGTTGATGCGACACACTGCGATATCGGTATGACCGGATTTTGGGACCATAACGCCCGAAGATAGGATCTCTACCTGGGGTCCCATGTTTTGCTTGCAGGCGTTTTGACGTTACTTTGCGTGGAATAACCTCTGAGCAAGAGGTTCCTAGCGGGGCTGAATCGGCCGGTCGCGGGGCCGTGATCGAGGGGGTTCTCGTCAAGAGGAGGCAAGAGGGCAGCCCCCTTAGCTATCGCAAAGATAGGCTCTCTTGGTCCTTGCTGAACGACGAAATTCAACTGCACAAAAAGCGTGACAGCGTATTGTAGTTTCGTTTGAGCCCCAGCCTGACATAATTATTCTCTTTACGCTCCGGGTTCACCGAATATTACCGGCCATATACGCGTTGCCACTGCGGGGGCAATAGTATCATCTTGCGGTGCATAGTTGTTCACCAGGCCGCGGACTCTGGGGTTGGGCTGGGTACGGATCGTCAGCCTCCTGGATCACTTACTTTGTGGTACCCCTGACACTTCGATGGCATTTTCGGACGGGAAGAAGCGGCCCCTCGCACTCCTTTAATTGGGCCATCATCTTAACGGGATAAATAATAGTTTGCTATTCTTGTTTACTTGTTCCCGCCCGCAGTACTCCCATTAGTTGCCGGACGAGCAGAAAGATACCGTTCAGGTGTTGGCAGTGCCCATTCTTCAGCAATTAGAAATGTAGGGAGAACTCAATGGTGATCACGCGCTAGAGGTCCTATAGCAGTCATTCTCAATACGGTATGGGATAAAATGGAGACGGTGCGCTGCGCAAGGAGGAAGTAACCGCTAAATGGCGCCCTCAAAAGCACTACCTCGGTCGTGTTAATGATAAAAGAGCAATTCGCGGACACACCATTATCGGGCATAGCCTCTTAGAACCGATCCCTTGGAAGCGCCCCTAGCTAGCTTCTCCCCCTAGGGGCGGCGTTCGCAGGTTGGAGCCCACAAACCCCCAGCGGTAGCGTGGCGGAACTTGAGAATGCTGTCTCCTGACTTCACGTCCATTGTGTCGTGTAAGGGGACATCCTGATTGTCTTAGCACTACTAGCCCCAATGCCAAGGAGAACTCACCGCCAGAAACTGCTCGGAAAGGAATCAAGTAGTGTTATGTGCTCAATTACCGGTTCATTTTCCAATTGTTAGGGGACATGGGTTTCTTCCGCTCCCACATCATATTGCAAACTCGTTCAACTAGTCGTCTGCTACTGCTATTCAATATAACGAGGCTCAATTAGCCTCTATGACTTCGATCAGGGGGGGATCCTTTTACAGAAAACCTAGTGCGGTCAAGGTGCTGCCCGTCAAGCTACATTCAAAGGTTTAGTATCTAACCTCTACGTGACTAGCTCCGACCCTTGGTGGCCAATCCTTCGCTCTGTTGGATACTCGCGTACGTGGATGCTCGCGTCGGGGTCTAGAACCTGCTTGTTATTCAACTGTCTACCACGAAGACCCCTTACTGCTTGGTATCGGTAAAGGATTTTTCAGTACCACCGTTGTAGCAGTAATGACAACCTGTCACGGGCGGTATTCTCGTGCCCAAAAAATCTGAGATTCTCTCACTAATAGTTCAGAAACAGGCGCGTTAAACGGAGACTCAGCTTTTCCGTGATCGCCGGCGACGGCGGGAGGTCAAGAATCAAAAACTAGGTACACTGTCTCTGTAGGGCCTAAGCTTGTGGTGCAATACAGCTTGTTTTCAGCTCCCGACTTGGGGACCTACTAACTGCTCGTGGAATTTCAACGTAGGAGGTTGCCACGTTAGGCGTCTATGAGCAGGGACTATCCAAGACCTCGGGGGACGACGATGGGGGGATGGCTAAATTCCGGCTCCGGCGCTGACCCCCTCCAGCTCACATGCTTCCATGCGCACAAGTGCCGGGTGTCAATCCCTGCACCATGAGCTTATTCTACGTATACACTCCAAACACTAGGCGTACAAGCTCTCACCTCCCTCCTGTTCCGCCAAATCCTCCCTAATTCTCCGCTCGAGCACGTAGGCTTGCCGCTCGAAACTTCCGTTTCTCTGGCCAGTCTCGCCCAGCACAACGGGATCTCGACGAGTGAGCCGCCTGGTATGGGCCTTTCCTACGCTCCTTCGGAGCGAATCCCCATTGCGCGGCTTTCTGACATTGTTGACAGCTCAATCTCGACCCGCTGGCGGTTTCGGTCCCTACCCAAATTAACTGAAAGCACGCAGCATGCCCCGCGCCGGGTCACCGCTTGCTCAGGCCACTTCTATGTTGGCGCCACGGATCATCGAACAGGTTCCGTCCTAACCACATATGTAAGCTATGAATAAGCTGCCCAGGTAAGCTTGGATCTGACGTCTTCATCCGCAGTTGACAGCGTTCCCTGCCTCGCGAAAAGCCGGCTTCGACCGCCCCACCTTATTAGTCTGGTATTCATTGACTATATTGAAACGGTCTTTAAAACTCTTTAGCGTTCCATTTTTCCCTCATGATTTTTCATGATAAGTTTGCAATACGATACTACTTGGATCTCGGCGAATCAATTTCCCTCGGCTTCGATTGGCCTTGATTTTAGTCTGCACGGACGAATACAAGGTGAGTCCGCTTGTGCGAAACAGAAGCTCTTTCGCAGGGCTAGGGATGGGAGAGCCGATTACTGCGATGACAGCGGCGACGTCGCAGTTAGCCCGAGCCTTGGCCAGGTGCTTTTACCAGGTTAGCAGATGAGGCAGAGCCGCGTAGCGAGAATCACCCTCCATATGTGAACTTTGAAGACCGGAGGGCGTGTGGAAGGTCCCACCACTGCGGCCCAAACTCTTTTCGTAAGATAAGCGACAGTCCCGTACGTCAGAAGGGCCTATTCGGAAATAAATAGCAGCGTTTCGCTCGTGTAAAAGGTGACCCGGGGGCTCAGAGGCCGATCACATGTTTCGGTCAGAACCGGAGTCGGTGAGGGACTCCGGGGGCCAGGATGGCGGCGCCAACGGGGGCTGGAGGTCGACCTGTAGCGATCGGCCCCATGGTGCCTGGCGAGAG
>Amomum-villosa-Y19021-MN067432
TGCGACTACAGTTGCTCTTGCTACAACTAACATTGAATACGCATGTATCGCTGGAGTACTACCGCCATCTGTACTGAGGGGACTGCGTGGCACCGTAAAAGACTAGCGCAAACCAGTCATTCAATTGCCAGGCCTCCTGAAGCAGACGCCGTATACTGTCAGGTACTGTCACCTCTGTGCTTTGCGGTATGACCAGCCCTCGCTACTCCGACGAAAGGCGTAGGCTGCCGGAGCGGGTCCTCCGGGCCCGCCTCGGGATGTCGCGCTGCGGCTGTGAGCGCCTGGTACGGCCCGGCTCCTCGCGAACGGCCACCAAATGAGCGTATCGAACGTTGAAGCAGAGAGCGGGGCGGGTAATGACCCACCCGGCCTTCAGCTCTCTTCCGAACAGCGCGTGACATAGCGATACCTTTCGGCTCATTTTCAAAGGTTATGATCGCGGGCGTTTAGTACGGCGGCCTCAAAGAACCTCTTGCTCCGCAGGGGGGTCTAGGGAGACCCTTTAACTTGTGAACGCACGTAAACGTATCTGCGGCGGTGGAGGATATAGCGACGTCCGACAGACGGTAGATACGTGATAACCGCCGACGCACGCGAAGGGCGACTTCCTGACCCGTCCTTCGGATGTTGGTGAGGATCGCAAAAGCGTTGGTACAACGCGCTAAATCCCCCGTTATATTTCTCAATCGCATCGGCATAACCGGGAGGGGGAACACGACTCCGCCAATCAAGCCCTTTGCCACCTATTCCTGTACATATCTAAAATCCATTTCGCCTGTTCACCGTTGTGACCTCGGCGAGGCTGAGGGAGCATCAACAAGGTTACAGCGACGAAGCTGGCAAATCGAATGGCTCTTGCATTCGGTTTAGATCTCTTTCTAGAAGGTTCTTTGCGCATAACGGATGAATATAAACAGCCCTTAATCCCTCAACATCTTAGAGGGAGTGAGCGTCTGTGCCTGCATTAGTAGGATGGAAGCACCGACATTGCAATAAGTCGCGTAGCGCGTGAGCAAACTAGGATGCGGTAGGGAAGGGTCGTATTAAATGGCGCGCTGAGCAAAGAAACACCGGGGCGTTGTAAGACAGAGATGAAGTGTAAGAGAATGGTGGGGTCGAAGTGACCATACAAGACGGCCCCTGAATGAGGTCTTCCCGTTGTTCTATTCCTAAGGGTTTATGTGTTCGCGTAACCATTTATTCCCGGAGAGCCTCAAAACGAGGCATACATAATCCGCGTCGACTGTTCCGCCCCGCGGCATAGCGCATGTCAAACTTACGGAAACAGAGTATAACTTCTAAAAGGATCCGCGCAAAAGGCGTAGCAGGATGCTCTCGCCTCTCAAGTCAATTTCGAAGATGCTAACAAGTGAGCGTGGGGAAATGTGAACTTTGAGTGATTGACGTACAGGAGGCTCGCCGAAGCTTTAAGCAAGCGGGGAGAACGGCAGATCCGGGAGTTGGGACAGGGTAATCCTGAACCGCTCTAGCCCCACTATAGGGGCGACGTTATTTATACGGTGTGCTCGTTGGATGGGAAGCAGGAACCTTAAACCCGGGAGACAGTGATGGCCGAAATATTGACGGCAGTACGTGGAGCAGCTGAGCTGTGTTTCCCACGCTACGCCACAATCCGGTAAAGTTTGGAAGTTACTCCAGCGCTTGATCGGGCTGCCATCTGGGGTTCTAGACGCAGCTTTGAGGAGTAACCGTCGCGCGGATTTTAACCAACTTATACTGACATTTATATATTTTAACGTTGCTTAAGTTAGGCATACGAGCAGTTACTGAACCTTAACCTACCAGGCGAAACATCAGATTACGCTGCTCTGTGAGTCCGTTGACTTTTGCAAACCTTGAGCAAATGCTGCGATCCCCAGTGAGCGTGTCAAAGGGCCTCCCCAAGGATGTAGGGTTTTATTAATGTCAGCCAATGCAAGTGCGGAGACCGCGCCTATATTCTTGGCGGATTGTCCATCTTCCACCAGTGTTAAATCCTACCCGTGCATACTTAAGGTCTTTTCGATTCACCCGCCCGGCGACATTTATAAGAGTCGTTAGCCTCAAGTTCTTTTCGGGCGCTCGCGCTTCGTCTTTGGCACTTTATCGCCCAAGGTGGAGAGTATTGGCCGAACTCGAAGAAGCAACCCTAGCCTACCTCCTATTGGTACCGGGCCCGAATAGGAGGCAAATCCGAGACGCCGCGTTGGATTGGTCCGCTCGCTCTCACTTGCTAGAGAGCCATCCCTTTCCTGCTTTTCACTCGCTCCCTGTTTCTATCAACCGTTAAATCATTAAGGCTGGCGAAACCTAGTTAGCCTGCTGGCCTAACCACAGGTCACGAATGCACAAATAGAATTTGCCGCCTTCCCAAAGATTTGCCATAAATTTTCTTAACTTCCCTCCGCCTCGACTTATGTCTCTGCCGGTCCCCGGTCAACACAGTTCAGGGCGACGTTTCTGTCAGGGGCTTTCCAAAGGCTCCGTGCAGGTATGCCCCCGGCTTGTCGCGGCACTGCCCCCGTTCCTTAGATTTATATAGGGCTTTATGCTTGTCTCCCGAAAGCGAACTTATGTTGTCTTAGGCGCCTTCCTAGGCTAGACACCACAACTGCGTTCTGATCAAAGTGCTATCCTTATAGTTGACACTGATTTGACCTACTTCCTGAGTCGTTTGTTTCACTCCTCCAGCGTTATAGCGTATGTGATCGACAATTGTTGTAGAAATTCTAAACGGGGGAGTTATGCGCGTTGATACACATACGACTCTTTTGGCGCATCCTCACCCCAAACATTCCAGAACGGTATCGTGGTCAGGGAAGTGCCCGTCGCGTCCGCGCAGTCGTGGCGGTTAATCACGTATCTACCGTGCTGTCGGACGTCTCGCATCATCCCTCGAGTGGCTCAATCCGGAGAGCTCTACGTGCTTCTCTTTCAGATTACGTTTACTGCGTACAAATCATAAGAGGTGCTTGCCCTTAGATCCCCCTAGCAGGAGTCCAAGACGGTAAATCATTTGAAGATAGCGATGACAGTTGCGTATAGATGCGCCGCCGAACATTTTGACAAAATAGTCCCGAAACGAATCGCATATGGTGCAGTACGACGCGTACGGAAGCGGAGGCCTACAACCTAGTGCTGTTGGAGGGCAGACCAAGTATCCCGCCCTCCGCGTTCCTGACTAGTTGGAATACGCCCTTGGTGGCGTCTTGCGAGGAGCCCGGGCCGAAACCGCCGCTCCAAGGGGGCCGGCCAACGCGTACGACGGCCCGGGAGATGCTGAAAGGGCGTTAGACTACGCGCGTTCGTGGGTGCGAGCAGAGGCTGGTTACTTACTCGCAAACTTAATGAAGGGGAGGATGCCGTACCAGTCAGTGACAGTATACGAGCGTTGCTTGCCGGAGGTGCATTGAATGCTGGTGTTGCCGCTAGCTTGTTTAGAGTTGCCCAGTCCGGACAGATGGCGTATCCCGTAAGGTTCAAGCTAGTTGTAAACACGTCGCACCCGAGCGACCGATCGCATCAAGGGACCAGCCCCGTTGCGCCCCCCGAGTCCACCACTCCAGGTTCTTGACGGAAAATGTATCGGCCTCCCGGGTCACCTTTATACAGGCAAAGCTCAATCCCGAATGGCACTTTACGTCCGGGACTGTCGCACAACCCAAGAGTCGAGATACCTTAAAAGAGTTTGGCGAGGGTGGGGTTCCTTCAACACGAGCCCCCGGTCGCAAATCGCAGGAGGGTATGATTCTCGCTACGCGGCTCGCCGTCGATCTGCTACCTGGTAAGCACCGGACAGTCGGTCAACGCGACTGCAACGCGCTTCTGCGGCCTATTAATGGTAAACCGGCTCTCACCATACACGCGCTAGCCCCCTGCAGATCAATAGCTATCTGGTTTCGCACAAGGGACTCAGCCTAGATTTCGCATGTAATTTTTCGATCTCTCGTGTCGGCTGAGTATCTAGTAAATTTCTCAAGGGGCTACAATCAATGCAGAGGTAATGACGCGAGATCGTTAGTATCGTATTGGTATTCGCAGTGACCTGCCGAGCGAGCGCCGTATGTATGATTCCGCACAGAGACGCGATTCGCGGTCCTCTGTCATCGTCACCCTTACTGTGCGGGCAGCCCCTTAACTGACCATACCTCAAAGATGGCGGTAAGCGCTTCTCGAATTGACCCATTGTATCCGCTGTATGGTGCTATAATTATGTTCTCACCCTAGGGCATCTCGGGCGGATAACCTACACCGTCCTCGAGAGCTCAATTCCAAATGATTCGCTTAAGTGGAGTAAATCTAATGGCGTCGTCTTGCATGGGCTTCCGGACAGGTCTGGGGGCCTCGTCGCCGTTTGATGTACAGCCAACGCGCCAATCACGGCTCATTTAAAAAGTAGTGATACTACGCCAACGCTCACCGTGTTGCTCTTCAGGGCTAGCGATCAGCCCTGTGGTGGTGGACAGTTAGTCTTTCTATTTCGGGCAGAGTGTTACAGAATGAAACGTTAGATTATATGCGTCAAGTAGTACGTCATTTGCGGCCGGACGAATTGAGCGGCGGGGCATGTAAGAGCGGGGGCTGGGTAATCATAAAAAGTAGCGTAAGGCTCCCTCAGCGCCGCGCGGGCTCCACACGATTAGTTTGCAGTCGGTGGCTTCTCCAAATCACCTAGGATTTTCAAGGCATTTGATGGATGACACACGGAGAGAGGGGCTTCGGGTGGTGCACTCCGGTGGCCAGCAAGCACAAAATCCAGAGAGTAGGGTTAAGGCACTACATTTAAGAGGGAATGAAGTGGAGTCCCAATGTGTACCTCCGACCGTCTCTCGGCCGCTGACCTATGTCATTGCCCCTGTTGTAGAAGTGCCCCCCAATGGGTCGAATGTACTTTTCCATGAGAACAGAGAGTAATATTTGCATATAAGCATCCCTAAAGGTTTGTTCCCTTCATCATCCATGTCCCATTGCTGCTTCGAGGGGAGTCGGTTGAGGAATTAAAACAGACCATCGTAAACATCTATGGATCGTTTTCTGATTTTAGTGCTTGACTACGTTTCTCAAAGGCGGCGGCCGAGAAGCGCGGTTGAATTCATCCTATACGAGTTGTATCTTTGAAGGGGAGAGGGCATTGCCGCCTCCACTCTTAGCCTTATCAACGCCGTTAAGCACAATAACCGAACGATTAGCCATCACATACCTGGAGCCGGTGGGAAGTCGACGCCTCTCCGGCGATCATTTACGTCAGTAATAGCGAGATTCTTCACTATCAACGACAGACCAATGCTCGGGAATCGACTCCATAAAATAGCGTATACACCTATCGCCTTATCCATGTGGGATATGGCTTGATTCCACACGGTGCGATGAGAGACAAATCCACGTCCGTTTTAGCGACATCTGATCCTTCGCTGTCGCGTGCGTGTGCTTTCTCCGAGTGGGGAGTAGAGGGCTTGTTTCCCAGTGCCCTCGGTAGCGCAGCTGATAACGCTCCAGTAACTCGCTAATCGCCATAGCGGACATGAACCTCCTCTAAACCCGAGTGCGAAGGGCTGGGTCTAGATTTTCGTTTTTATTAACCTCTAGCAGTGACGGCCAAACCGGCGGAGACATTCCAAAGTCACTATTTGACGCAGAGCTAGCGTACTCTAAAAACGGAAACCGCTACGTTGTATTCACACCTATGGGCACCGGAGTGAGGTTAGCACATAATTCCATACCACGCGACCCTGGAAACCGAGGGTTTGGCCCTGGCAGTAGTAGGGGATGCTATAATTCCTGCTAATGAACCCACTCTTTAAGACAAGCCAAGGGAGAGCTTCTGGTTGGCTCGGGCATAGGCACGCAGGGACGGTAAATCAGGTGTAATGGTGGGTAAGACTATGGGAGCCACATACTTGTTGTAGACCGGCTGCAAAACTGGCTGCAAAGGCTGCTAGCAGCCACGTGATCGGAGTAAGTCCTAGAGGCAATGGTGATTCAGCATTTAGACGCGTGTGTCGCTCACTTACCCCTCGGACTGCACCCATTTTTTGTGTCCCCACATAGACTGATCCTTGAAGGGGAGCTTCCGCCGCAACCAGTCATGGGCTCCGGGGCTGCATTATACCCCCTGTCGTCGCCGCCCGTCGTCGTCGCAGCGATGACTTTACTCGGAGTCGTCGGTCTCAGGCATCTTAATTTTCGCACCCGGCGGATAAAATTATTAAGAGTCAAGCACGGTAGATCGTCCGTTACAAGAAAATCGAGTACACAATAGGCCGTGGTTCCGCGGCGAGAGCGACCGGTTTATTCTTTGTCGGGGTGACGCTAGAACGGGGTCCATGAAGGGTTGGCGCGTTCGAATTCTGGCGGAATGATCCGACATTCAAGCATGACTTGACGCGTGATTGTCGCGGAAGGTTGAAGTAGGTTAAGGGTTCGTATGTCAGAATCAGGGGGGGGGAGAGTCGTGGCAAGATACGTATCCCAAGGTCAAAACTCGCCCGGGAATCCAAGGGCGTGGGCCCTCCAGGTCAGGTAAAGTAAAGCGGAGAGTGGAGAAGATGAAGTGCGGTTTATAGAAGATTTCAAGGCCTGAGACGAATTCCCTTGTGTGAGGCGGGTGGGGCCAGCGCATATCCTCCCCTGGCTAGTTGAACCGAATGATTTTCCTAACTTGGATCTGCCACTGCGAGTCATTTCACCCCCAGATGAAAGGGCGAGAGAGTAGGGACTAACCTCTACAGCTGCAGCAGTCCGCTGTTTAAGCGTTAGACACGGGTGGACCATGTAAGCAGAGCTGGTGTCGAGCCACTTTGCGACTCAAGCTTCCTAGCTCCGACTTATCAAGCCCCGGGATAGTTCCTCTGTCAGCAACAAGATCGTACAGCGACCTTGCACGGCGCAACCTGGCGCGACATCCCCACTGTTTCCTAAAGGTTTGTCCTTTGGTAAGGAAGAGGGATGACACGACTGAACATTCGCGTCGGTTGTCGTTAAGTATAACTAGAGTTGCTTCACTTCGAGCCGCGTCCAGAAAAGCATCCAGGCCGTCCTGTAACAGGCACCCTGGATCCGGCGTTCGGCGCCAAATTGTTACTCGGGGTGGATGCCGTATCCCACAACTTACAAGCGCGCTTGGCGGACCAGCACTGTCATACAGAATTTGGCGGGCCTGGGCCCAGGCGATTATGAGTAGCGGGAGCCCGTATAGGTGAGACCGCGCCTGGTCCATTGTGATGGATCGGGGTTGAAGACAGCCATGTAGACTCTAGCAATGGTAAGTTAAAGACCAAGTGCCTGTGCTGCGCAGCGTTTCGCATTGTTAATCATGGAGGAGAGTTACCGAGCGTCGTCCTATCGAGTTATCGCACCAGTTTGCTACTCATGCTTCGGGCTCGATAGGTTTTCGAGAAAGCCACTTCTTCTAGAGAATGTGGATGCGCCTAATTCTTAGCGCCGTATGCGAGCCTTACCTGTTAGTCTTTTCGACGAACGTAATGAGAGGACTTTCCTGGGCCTCGGAAGAAAACACAGTTTCACCGACGATATGATGTTCCCTTAACTAGGGCTAATCCGTCATGAGTGCAGGACCGCGAAACAATCAGTACAACGCGGCTATGTTACAATGTGTCGCGGGGATCGACCGCGAGGTCTACTTTTGGCAAGTACGGGATGCCTATGGGCCTTTCCCTACTGCCACTTCCGGCTGAGCATCCGGGCTTAACCCGAATCTTAGTTTTGATCCCCCGACGCGGAAGACTGTCATTTTAGCAAGGCGTCTTCCTCTTGGGCACAGTTTGGAGACTATTGGACCGAGGATTTGTCAACTTAGGCCTTTCTGCCAGTGTTTCGTTGTCGCACAAATGGCCTATTATCCACTTGGTACCGGAGCGGTGGATGCCGTGTATATAGCAAACGGCAGGCACGATACCGTCGCTAACAAGTTGAGTACCTAATTTGCTCCTTGGCGTTCTGTTATGTCTGTGCTCTCAGAGAGTCCATGTGTGTTGGCGATTTGCACTCGCCAATGCTCTCTAAGGGGGGATGTGACATTCGGATCACGCGGTGAGGACCATAGATGTTCAAGTTCGCCGAGTTGGAAATTGTTATGACCTTTGCTCCCGATTTCCACTAATTTACCGATCCTCCCGACTATAGCGTGACAGGGTGAGAGTCCAGCTTCCCTCGACACACAATTTTATCGTGCCTGATTTTTGCTGCGCCCGCGTCAGTGCTGTGCCGGGAGGGCCAGCGAGATAAAGTGGGCAAATGCCTATTAGATGGGCAAACGCAAGCAAGTTACTCGAAGGGACGAAATTGGCGGGGTTGATGCGACACACTGCGATATCGGTATGACCGGATTTTGGGACCATAACGCCCGAAGATAGGATCTCTACCTGGGGTCCCATGTTTTGCTTGCAGGCGTTTTGACGTTACTTTGCGTGGAATAACCTCTGAGCAAGAGGTTCCTAGCGGGGCTGAATCGGCCGGTCGCGGGGCCGTGATCGAGGGGGTTCTCGTCAAGAGGAGGCAAGAGGGCAGCCCCCTTAGCTATCGCAAAGATAGGCTCTCTTGGTCCTTGCTGAACGACGAAATTCAACTGCACAAAAAGCGTGACAGCGTATTGTAGTTTCGTTTGAGCCCCAGCCTGACATAATTATTCTCTTTACGCTCCGGGTTCACCGAATATTACCGGCCATATACGCGTTGCCACTGCGGGGGCAATAGTATCATCTTGCGGTGCATAGTTGTTCACCAGGCCGCGGACTCTGGGGTTGGGCTGGGTACGGATCGTCAGCCTCCTGGATCACTTACTTTGTGGTACCCCTGACACTTCGATGGCATTTTCGGACGGGAAGAAGCGGCCCCTCGCACTCCTTTAATTGGGCCATCATCTTAACGGGATAAATAATAGTTTGCTATTCTTGTTTACTTGTTCCCGCCCGCAGTACTCCCATTAGTTGCCGGACGAGCAGAAAGATACCGTTCAGGTGTTGGCAGTGCCCATTCTTCAGCAATTAGAAATGTAGGGAGAACTCAATGGTGATCACGCGCTAGAGGTCCTATAGCAGTCATTCTCAATACGGTATGGGATAAAATGGAGACGGTGCGCTGCGCAAGGAGGAAGTAACCGCTAAATGGCGCCCTCAAAAGCACTACCTCGGTCGTGTTAATGATAAAAGAGCAATTCGCGGACACACCATTATCGGGCATAGCCTCTTAGAACCGATCCCTTGGAAGCGCCCCTAGCTAGCTTCTCCCCCTAGGGGCGGCGTTCGCAGGTTGGAGCCCACAAACCCCCAGCGGTAGCGTGGCGGAACTTGAGAATGCTGTCTCCTGACTTCACGTCCATTGTGTCGTGTAAGGGGACATCCTGATTGTCTTAGCACTACTAGCCCCAATGCCAAGGAGAACTCACCGCCAGAAACTGCTCGGAAAGGAATCAAGTAGTGTTATGTGCTCAATTACCGGTTCATTTTCCAATTGTTAGGGGACATGGGTTTCTTCCGCTCCCACATCATATTGCAAACTCGTTCAACTAGTCGTCTGCTACTGCTATTCAATATAACGAGGCTCAATTAGCCTCTATGACTTCGATCAGGGGGGGATCCTTTTACAGAAAACCTAGTGCGGTCAAGGTGCTGCCCGTCAAGCTACATTCAAAGGTTTAGTATCTAACCTCTACGTGACTAGCTCCGACCCTTGGTGGCCAATCCTTCGCTCTGTTGGATACTCGCGTACGTGGATGCTCGCGTCGGGGTCTAGAACCTGCTTGTTATTCAACTGTCTACCACGAAGACCCCTTACTGCTTGGTATCGGTAAAGGATTTTTCAGTACCACCGTTGTAGCAGTAATGACAACCTGTCACGGGCGGTATTCTCGTGCCCAAAAAATCTGAGATTCTCTCACTAATAGTTCAGAAACAGGCGCGTTAAACGGAGACTCAGCTTTTCCGTGATCGCCGGCGACGGCGGGAGGTCAAGAATCAAAAACTAGGTACACTGTCTCTGTAGGGCCTAAGCTTGTGGTGCAATACAGCTTGTTTTCAGCTCCCGACTTGGGGACCTACTAACTGCTCGTGGAATTTCAACGTAGGAGGTTGCCACGTTAGGCGTCTATGAGCAGGGACTATCCAAGACCTCGGGGGACGACGATGGGGGGATGGCTAAATTCCGGCTCCGGCGCTGACCCCCTCCAGCTCACATGCTTCCATGCGCACAAGTGCCGGGTGTCAATCCCTGCACCATGAGCTTATTCTACGTATACACTCCAAACACTAGGCGTACAAGCTCTCACCTCCCTCCTGTTCCGCCAAATCCTCCCTAATTCTCCGCTCGAGCACGTAGGCTTGCCGCTCGAAACTTCCGTTTCTCTGGCCAGTCTCGCCCAGCACAACGGGATCTCGACGAGTGAGCCGCCTGGTATGGGCCTTTCCTACGCTCCTTCGGAGCGAATCCCCATTGCGCGGCTTTCTGACATTGTTGACAGCTCAATCTCGACCCGCTGGCGGTTTCGGTCCCTACCCAAATTAACTGAAAGCACGCAGCATGCCCCGCGCCGGGTCACCGCTTGCTCAGGCCACTTCTATGTTGGCGCCACGGATCATCGAACAGGTTCCGTCCTAACCACATATGTAAGCTATGAATAAGCTGCCCAGGTAAGCTTGGATCTGACGTCTTCATCCGCAGTTGACAGCGTTCCCTGCCTCGCGAAAAGCCGGCTTCGACCGCCCCACCTTATTAGTCTGGTATTCATTGACTATATTGAAACGGTCTTTAAAACTCTTTAGCGTTCCATTTTTCCCTCATGATTTTTCATGATAAGTTTGCAATACGATACTACTTGGATCTCGGCGAATCAATTTCCCTCGGCTTCGATTGGCCTTGATTTTAGTCTGCACGGACGAATACAAGGTGAGTCCGCTTGTGCGAAACAGAAGCTCTTTCGCAGGGCTAGGGATGGGAGAGCCGATTACTGCGATGACAGCGGCGACGTCGCAGTTAGCCCGAGCCTTGGCCAGGTGCTTTTACCAGGTTAGCAGATGAGGCAGAGCCGCGTAGCGAGAATCACCCTCCATATGTGAACTTTGAAGACCGGAGGGCGTGTGGAAGGTCCCACCACTGCGGCCCAAACTCTTTTCGTAAGATAAGCGACAGTCCCGTACGTCAGAAGGGCCTATTCGGAAATAAATAGCAGCGTTTCGCTCGTGTAAAAGGTGACCCGGGGGCTCAGAGGCCGATCACATGTTTCGGTCAGAACCGGAGTCGGTGAGGGACTCCGGGGGCCAGGATGGCGGCGCCAACGGGGGCTGGAGGTCGACCTGTAGCGATCGGCCCCATGGTGCCTGGCGAGAG
>Amomum-villosum-MK262730
TGCGACTACAGTTGCTCTTGCTACAACTAACATTGAATACGCATGTATCGCTGGAGTACTACCACCATCTGTACTGAGGGGACTGCGTGGCACCGTAAAAGACTAGCGCGAACCAGTCATTCAATTGCCAGGCCTCCTGAAGTAGACGCCGTATACTGTCAGGTACTGTCACCTCTGTGCTTTGCGGTATGATCAGCCCTCGCTACTCCGACGAAAGGCGTAGGCTGCCGGAGCGGGTCCTCCGGGCCCGCCTCGAGATGTCGCGCTGCGGCTGTGAGCGCCTGGTACGGCCCGGCTCCTCGCGAACGGCCACCAAATGAGCGTATCGAACGTTGAAGCAGAGAGCGGGGCGGGTAATGACGCACCCGGCCTTCAGCTCTCTTCCGAACAGCGCGTGAGATAGCGATACCTTTCGGCTCGTTTTCAAAGGTTATGGTCGCGGGCGTTTAGTACGGCGGCCCCAAAGAACCTCTTGCTCCGCAGGGGGGTCTAGGGAGACCCTTTAACTTGTGAACGCACGTAAACGTATCTGCGGCGGTGGAGGATATAGCGACGTCCGACAGACGGTAGATACGTGATAACCGCCGACGCACGCGAAGGGCGACTTCCTGACCCGTCCTTCGGATGTTGGTGAGGATCGCAAAAGCGTTGGTACAACGCGCTAAATCCCCCGTTAGATTTCTCAATCGCATCGGCATAACCGGGAGGGGGAACACGACTCCGCCAATCAAGCCCTTTGCCACCTATTCCTGTACATATCTAAAATCCATTTCGCCTGTTCACCGTTGTGACCTCGGCGAGGCTGAGGGAGCATCAACAAGGTTACAGCGACGAAGCTGGCAAATCGAATGGCTCTTGCATTCGGTTTAGATCTCTTTCTAGAAGGTTCTTTGCGCATAACGGATGAATATAAATAGCCCTTAATCCCTCAACATCTTAGAGGGAGGGAGCGTCTGTGCCTGCATTAGTAGGATGGAAGCACCGACATTGCAATAAGTCGCGTAGCGCGTGAGCAAACTAGGATGCGGTAGGGAAGGGTCGTATTAAATGGCGCGCTGAGCAAAGAAACACCGGGGCGTTGTAAGACAGAGATGAAGTGTAAGAGAATGGTGGGGTCGAAGTGACCATACAAGATGGCCACTGAATGAGGTCTTCCCGTTGCTCTATTCCTAAGGGTTTATGTGTTCGCGTAACCATTTATTCCCGGAGAGCCTCAAAACGAGACATACATAATCCGTGTCGACTGTTCCGCCCCGCGGCATAGCGCATGTCAAACTTACGGAGACAGAGTATAACTTCTAAAAGGATCTGCGCAAAAGGCGTAGCAGGATGCTCTCGCCTTTCAAGTCAATTTCGAAGATGCTAACAAGTGAGCGTGGGGAAATGTGAACTTTGAGTGATTGACGTACAGGAGGCTCGCCGAAGCTTTAAGCAAGCGGGGAGAACGGCAGATCCGGGAGTTGGGACAGGGTAATCCTGAACCGCTCTAGCCCCACTATAGGGGCGACGTTATTTATACGGTGTGCTCGTTGGATGGGAAGCAGGAACCTTAAACCCGGGAGACAGTGATGGCCGAAATATTGACGGCAGTACGTGGAGCAGCTGAGCTGTGTTTCCCACGCTACGCCGTGCAATTCAAAAGTTTGGAAGTTACTCCAGCGCTTGATCGGGCTGCCATCTGGGGTTCTAGACGCAGCTTTGAGGAGTAACCGTCGCGCGGATTTTAACCAACTTATACTGACATTTATATATTTTAACGTTGCTTAAGTTAGGCATACGAGCAGTTACTGAACCTTAACCTACCAGGCGAAACATCAGATTACGCTGCTCTGTGAGTCCGTTGACTTTTGCAAACCTTGAGCAAATGCTGCGATCCCCAGTGAGCGTGTCAAAGGGCCTCCCCAAGGATGTAGGGTTTTATTAATGTCAGCCAATGCACGTGCGGAGACCGCGCCTATATTCTTGGCGGATTGTCCATCTTCCACCAGTGTTAAATCCTACCCGTGCATACTTACGGTCTTTTCGATTCACCCGCCCGGCGACATTTATAAGAGTCGTTAGCCTCAAGTTCTTTTCGGGCGCTCGCGCTTCGTCTTTGGCACTTTATCGCCCAAGGTGGAGAGTATTGGCCGAACTCGAAGAAGCAACCCTAGCCTACCTCCTATTGGTACCGGGCCCGAATAGGAGGCAAATCCGAGACGCCGCGTTGGATTGGTCCGCTCGCTCTCACTTGCTAGAGAGCCATCCCTTTCCTGCTTTTCACTCGCTCCCTGTTTCTATCAACCGTTAAATCATTAAGGCTGGTGAAACCTAGTTAGCCTGCTGGCCTAACCACAGGTCACGAATGCACAAATAGAATTTGCCGCCTTCCCAAAGATTTGCCATAAATTTTCTTAACTTCCCTCCGCCTCGACTTATGTCTCTGCCGGTCCCCGGTCAACACAGTTCAGGGCGACGTTTCTGTCAGGGGCTTTCCAAAGGCTCCGTGCAGGTATGCCCTCGGCTTGTCGCGGCACTGCCCCCGTTCCTTAGATCTATATAGGGCTTTATGCTTGTCGCCCGAAAGCGAACTTATGTTGTCTTAGGCGCCTTCCTAGGCTAGACACCACAACTGCGTTCTGATCAAAGTGCTATCCTTATAGTTGACACTGATTTGACCTACTTCCTGAGTCGTTTGTTTCACTCCTCCAGCGTTATAGCGTATGTGATCGACAATTGTTGTAGAAATTCTAAACGGGGGAGTTATGCGCGTTGATACACATACGACTCTTTTGGCGCATCCTCACCCCAAACATTCCAGAACGGTATCGTGGTCAGGGAAGTGCCCGTCGCGTCCGCGCAGTCGTGGCGGTTAATCACGTATCTACCGTGCTGTCGGACGTCTCGCATCATCCCTCGAGTGGCTCAATCCGGAGAGCTCTACGTGCTTCTCTTTCAGATTACGTTTACTGCGTACAAATCATAAGAGGTGCTTGCCCTTAGATCCCCCTAGCAGGAGTCCAAGACGGTAAATCATTTGAAGATGGCGATGACAGTTGCGTATAGATGCGCCGCCGAACATTTCGACAAAACAGTCCCGAAACGAATCGCATATGCTGCAGTACGACGCGTACGGAAGCGGAGGCCTACAACCTAGTGCTGTTGGAGGGCAGACCAAGTATCCCGCCCTCCGCGTTCCTGACTAGTTGGAATACGCCCTTGGTGGCGTCTTGCGAGGAGCCCGGGCCGAAACCGCCGCTCCAAGGGGGCCGGCCAACGCGTACGACGGCCCGGGAGATGCTGAAAGGGCGTTAGACTACGCGCGTTCGTGGGTGCGAGCAGAGGCTGATTACTTACTCGCAAACTTAATGAAGGGGAGGATGCCGTACCAGTCAGTGACAGTATACGAGCGTTACTTGCCGGAGGTGCATTGAATGCTGGTGTTGCCGCTAGCTTGTTTAGAGTTGCCCAGTCCGGACAGATGGTGTATCCCGTAAGGTTCAAGCTAGTTGTAAACACGTCGCACCCGAGCGACCGATCGCATCAAGGGACCAGCCCCGTTGCGCCCCCCGAGTCCACCACTCCAGGTTCTTGACGGAAAATGTATCGGCCTCCCGGGTCACCTTTATACAGGCAAAGCTCAATCCCGAATGGCACTTTACGTCCGGGACTGTCGCACAACCCAAGAGTCGAGATACCTTAAAAGAGTTTGGCGAGGGTGGGGTTCCTTCAACACGAGCCCCCGGTCGCAAATCGCAGGAGGGTATGATTCTCGCTACGCGGCTCGCCGTCGATCTGCTACCTGGTAAGCACCGGACAGTCGGTCAACGCGACTCCAACGCGCTTCTGCGGCCTATTAATGGTAACCCGGCTTTCACCATACACGCGCTAGCCCCCTGCAGATCAATAGCTATCTGGTTTCGCACAAGGGACTCAGCCTAGATTTCGCATGTAATTTTTCGATCTCTCGTGTCGGCTGAGTATCTAGTAAATTTCTCAAGGGGCTACAATCAATGCAGAGGTAATGACGCGAGATCGTTAGTATCGTATTGGTATTCGCAGTGACCTGCCGAGCGAGCGCCGTATGTATGATTCCGCACAGAGACGCGATTCGCAGTCCTCTGTCATCGTCACCCTTACTGTGCGGGCAGCCCCTTAACTGACCATACCTCAAAGATGGCGGTAAGCGCTTCTCGAATTGACCCATTGTATCCGCTGTATGGTGCTATAATTATGTTCTCACCCTAGGGCATCTCGGGCGGATAACCTACACCGTCCTCGAGAGCTCAATTCCAAATGATTCGCTGAAGTGGAGTAAATCTAATGGCGTCGTCTTGCCTGGGCTTCCGGACAGGTCTGGGGGCCTCGTCGCCGTTTGATGTACAGCCAACGCGCCAATCACGGCTCATTTAAAAAGTAGTTATACTACGCCAACGCTCACCGTGTTGCTCTTCAGGGCTAGCGATCAGCCCTGTGGTGGTGGACAGTTAGTCTTTCTATTTCGGGCAGAGTGTTACAGAATGAAACGTTAGATTATATGCGTCAAGTAGTACGTCATTTGCGGCCGGACGAATTGAGCGGCGGGGCATGTAAGAGCGGGGGCTGGGTAATCATAAAAAGTAGCGTAAGGCTCCCTCAGCGCCGCGCGGGCTCCACACGATTAGTTTGCAGTCGGTGGCTTCTCCAAATCACCTAGGATTTTCAAGGCATTTGATGGATGACACACGGAGAGAGGGGCTTCGGGTGGTGCACTCCGGTGGCCAGCAAGCACAAAATCCAGAGAGTAGGGTTAAGGCACTACATTTAAGAGGGAATGAAGTGGAGTCCCAATGTGTACCTCCGACCGTCTCTCGGCCGCTGACCTATGTCATTGCCCCTGTTGTAGAAGTGCCCCCCAATGGGTCGAATGTGCTTTTCCATGAGAACAGAGAGTAATATTTGCATATAAGCATCCCTAAAGGTTTGTTCCCTTCATCATCCATGTCCCATTGCTGCTTCGAGGGGAGTCGGTTGAGGAATTAAAACAGACCATCGGTCTCATCTATGGATCGTTTTCTGATTTTAGTGCTTGACTACGTTTCTCAAAGGCGGTGGCCGAGAAGCGCGGTTGAATTCATCCCATACGAGTTGTATCTTTGAAGGGGAGAGGGCATTGCCGCCTCCACTCTTAGCCTTATCAACGCCGTTAAGCACAATAACCGAACGATTAGCCATCACATACCTGGAGCCGATGGGAAGTCGACGCCTCTCCGGCGATCATTTACGTCAGTAATAGCGAGATTCTTCACTATCAACGACAGACCAATGCTCGGGAATCGACTCCATAAAATAGCGTATACACCTATCGCCTTATCCACGTGGGATATGGCTTGATTCCACACGGTGCGATGAGAGACAAATCCACGTCCGTTTTAGCGACATCTGATCCTTCGCTGTCGCGTGCGTGTGCTTTCTCCGAGTGGGGAGTAGAGGGCTTGTTGCCCAGTGCCCTCGGTAGCGCAGCTGATAACGCTCCAGTAACTCGCTAATCGCCATAGCGGACATGAACCTCCTCTAAACCCGAGTGCGAAGGGCTGGGTCTAGATTTTCGTTTTTATTAACCTCTAGCAGTGACGGCCAAACCGGCGGAGACATTCCAAAGTCACTATTTGACGCAGAGCTAGCGTACTCTAAAAACGGAAACCGCTACGTTGTATTCTCACCTATGGGCACCGGAGTGAGGTTAGCACATAATTCCATACCACGCGACCCTGGAAACCGAGAGTTTGGCCCTGGCAGTAGTAGGGGATGCTATAATTCCCGCTAATGAACCCACTCTTTAAGACAAGCCAAGGGAGAGCTTCTGGTTGGCTCGGGCATAGGTACGCAGGGACGGTAAATCAGGTGGAATGGTGGGTAAGACTATGGGAGCCACATACTTGTTGTAGACCGGCCGCAAAACTGGCTGCAAAGGCTGCTAGCAGCCACGTGATCGGAGTAAGTCCTGGAGGCAATGGTGGTTCAGCATTTAGACGCGTGTGTCGCTCACTTACCCCTCGGACTGCACCCATTTTTTGTGTCCCCACATAGACTGATCCTTGAAGGGGAGCTTCCGCCGCAACCAATCATGGGCTCCGGGGCTGCATTATACCCCCTGTCGTCGCCGCCCGTCGTCGTCGCAGCGATGACTTTACTCGGAGTCGTCGGTCTCAGGCATCTTAATTTTCAAACCCGGCGGATCCAATTATTAAGAGTCAAGCACGGTAGATCGTCCGTTACGAGAAAATCGAGTACACAATAGGCCGTGGTTCCGCGGCGAGAGCGACCGGTTTATTCTTTGTCGGGGTGACGCTAGAACGGGGTCCATGAAGGGTTGGCGCGTTCGAATTCTGGCGGAATGATCCGACATTCAAGCATGACTTGACATGTGATTGTCGCGGAAGGTTGAAGTAGGTTAAGGGTTCGTATGTCAGAATCAGGGGGGGGGAGAGTCGTGCCAAGATACGTATCCCAAGGTCAAAACTCGCCCGGGAATCCAAGGGCGTGAGCCCTCCAGGTCAGGTAAAGTAAAGCGGAGAGTGGAGAAGATGAAGTGCGGTTTATAGAAGATTTCAAGGCCTGAGACAAATTCCCTTGTGTGAGGCGGGTGGGGCCAGCGCATATCCTCCCCTGGCTAGTTGAACCGAATGATTTTCCTAACTTGGATCTGCCACTGCAAGTCATTTCACCCCCAGATGAAAGGGCGAGAGAGTAGGGACTAACCTCTACAGCTGCAGCAGTCCGCTGTTTAAGCGTTAGACACGGGTGGACCATGTAAGCAGAGCTGGTGTCGAGCCACTTTGCGACTCAAGCTTCCTAGCTCCGACTTATCAAGCCCCGGGATGGTTCCTCTATCAGCAACAAGATCGTACAGTGACCTTGCACGGCGCAACCTGGCGCGACATCCCCACTGTTTCCTAAAGGTTCGTCCTTTGGTAAGGAAAAGGGATGACACGACTGAACATTCGCGTCGGTTGTCGTTAAGTATAACTAGAGTTGCTTCACTTCGAGCCGCGTCCAGAAAAACATCCAGGCCGTCCTGTAACAGGCACCCTGGATCCGGCGTTCGGCGCCAAATTGTTACTCGGGGTGGATGCCGTATCCCACAACTTACAAGTGCACTTGGCGGACCAGCGCTGTCATACAGAATTTGGCGGGCCTGGGCCCAGGCGATTATGAGTAGCGGGAGCCCGTATAGGTGAGACCGCGCCTGGTCCATTGTGATGGATCGGGGTTGAAGACAGCCATGTAGACTCTAGCAATGGTAAGTTAAAGACCAAGTGCCTGTGCTGCGCAGCGTTTCGCATTGTTAATCATGGAGGAGAGTTACCGAGCGTCGTCCTATCGAGGTATCGCACCAGTTTGCTACTCATGCTTCGGGCTCGATAGGTTTTCGAGAAAGCCACTTCTTCTAGAGAATGTGGATGCGCCTGATTCTTAGCGCCGTATGCGAGCCTTACCTGTTAGTCTTTTCGACGAACGTAATGAGAGGACTTTCCTGGGCCTCGGAAGAAAACACAGTTTCACCGACGATATGATGTTCCCTTAACTAGGGTTAAACCTTCATGAGTGCAGGACTGCGAAACAATCAGTACAACGCGGCTATGTTACAATGTGTCGCGGGGATCGACCGCGAGGTCTACTTTTGGCAAGTACGGGATGCCTGTGGGCCTTTCCCTACTGCCACTTACAGCTGAGCATCCGGGCTTAACCCGAATCTTAGTTTTGATCCCCCGACGCGGAAGACTGTCATTTTAGCAAGGCGTCTTCCTCTTGGGCACAGTTTGGAGACTATTGGACCGAGAATTTGTCAACTTAGGCCTTTCTGCCAGTGTTTCGTTGTCGCACAAATGGCCTATTGTCCACTTGGTACCGGAGCGGTGGATGCCGTGTATATAGCAAACGGCAGGCACGATACCGTCGCTAACAAGTTGAGTACCTAATTTGCTCCTTGGCGTTCTGTTATGTCTGTGCTCTCAGAGAGTCCATGTGTGTTGGCGATTTGCACCCGCCAATGCTCTCTAAGGGGGGATGTGACATTCGGATCACGCGGTGAGGACCATAGATGTTCAAGTTCGCCGAGTTGGAAATTGTTATTCCCTTTGCTCCCGATTTCAACTAACTTGCCGATCCTCCCGACTACAGCGTGACAGGGTGAGAGTCCAGCTTCCCTCGACACACAATTTTATCGTGCCTGATTTTTGCTGCGCCCGCGTCAGTGCTGTGCCGGGAGGGCCAGCGAGATAAAGTGGGCGAATGCCTATTAGATGGGCAAACGCAAGCAAGTGACTCGAAGGGACGAAATTGGCGGGGTTGATGCGACACACTGCGATATCGGTATGACCGGATTTTGGGACCATAACGCCCGAAGATAGGATCTCTACCTGGGGTCCCATGTTTTGCTTGCAGGCGTTTTGACGTTACTTTGCGTGGAATAACCTCTGAACAAGAGGTTCCTAGCGGGGCTGAATCGGCCGGTCGCGGGGCCGTGATCGAGGGGGTTCTCGTCAAGAGGAGGCAAGAGGGCAGCCCCCTTAGCTATCGCAAAGATATGCTCTCCTGGTCCTTGCTGAACGACGAAATTCAACTGCACAAAAAGCGTGACAGCGTATTGTAGTTTCGTTTGAGCCCCAGCCTGACATAATTATTCTCTTTACGCTCCGGGTTCACCGAATATTACCGGCCATATACGCGTTGCCACTGCGGGGGCAATAGTATCATCTTGCGGTGCATAGTTGTTCACCAGGCCGCGGACTCTGGGGTTGGGCTGGGTACGGATCGTCAGCCTCCTGGATTACTTGCTTTGTGGTACCCCTGACACTTCGATGGCATTTTCGGATGGGAAGAAGCGGCCCCTCGCACTCCTTTCATTGGGCCATCATCTTAACGGGATAAATAATAGTTTGCTATTCTTGTTTACTTGTTCCCGCCCGCAGTACTCCCATTAGTTGCCGGATGAGCAGAAAGATACCGTTCAGGTGTTGGCAGTGCCCATTCTTCAGCAATTAGAAATGTAGGGAGAACTCAATGGTGATCACGCGCTAGAGGTCCTATAGCAGTCATTCTCAATACGGTATGGGATAAAATGGAGACGGTGCGCTGCGCAAGGAGGAAGTAACCGCTAAATGGCGCCCTCAAAAGCACTACCTCGGTCGTGTTAATTATAAAAGAGCGATTCGCGGATGCACCATTATCGGGCATAGCCTCTTAGAACCGATCCCTTGGAAGCGCCCCTAGCTAGCTTCTCCCCCTAGGGGCGGCGTTCGCAGGTTGGAGCCCACAAACACCCAGCGGTAGCGTGGCGGAACTTGAGAATGCTGTCTCCTGACTTCACGTCCATTGTGTCGTGTAAGGGGACATCCTGATTGTCTTAGAACTACTAGCCCCAATGCCAAGGAGAACTCACCGCCAGAAACTGCTCGGAAAGGAATCAAGTAGTGTTATGTGCTCAATTACCGGTTCATTTTCCAATTGTTAGGGGACATGGGTTTCTTCCGCTCCCACATCATATTGCAAACTCGTTCAACTAGTCGTCTGCTACTGCTATTCAATATAACGAGGCTCAATTAGCCTCTATGACTTCGATCAGGGGGGGATCCTTTTACAGAAAACCTAGTGCGGTCAAGGTGCTGCCCGTCAAGCTACATTCAAAGGTTTAGTATCTAACCTCTACGTGACGAGCTCCGACCCTTGGTGGCCAATCCTTCGCTCTGTTGGATACTCGCGTACGTGGATGCTCGCGTCGGGGTCTAGAACCTGCTTGTTATTCAACTGTCTACTACGAAGACCCCTTACTGCTTGGTATCGGTAAAGAATTTTTCAGTACCACCGTTGTAGCAGTAATGGCAACCTGTCACGGGCGGTATTCTCGTGCCCAAAAAATCTGAGATTCTCTCACTAATAGTTCAGAAACAGGCGCGTTAAACGGAGACTCAGCTTTTCCGTGATCTCCGGCGACGGCGGGAGGTCAAGAATCAAAAACTAGGTACACTGTCTCTGTAGGGCCTGAGCTTGTGGTGCAATACAACTTGTTTTCAGCTCCCGACTTGGGGACCTACTAACTGCTCGCGGAATTTCAACGTAGGGGGTTGCCACGTTAGGCGCCTATGAGCAGGGACTATCCAAGACCTCGGGGGACGACGATGGGGGAATGGCTAAATTCCGGCTCCGGCGCTGACCCCCTCCAGCTCACATGCTTCCATGCGCACAAGTGCCGGGTGTCAATCCCTGCACCATGAGCTTATTCTACGTATACACTCCAAACACTGGGCGTACAAGCTCTCACCTCCCCCCTGTTCCGCCAAATCCTCCCTAATTCTCCGCCCGAGCACGTAGGCTTGCCGCTCGAAACTTCCGTTTCTCTGGCCAGTCTCGCCCAGCACAACGGGATCTCGACGAGTGAGCCGCCTGGTATGGGCCTTTCCTACGCTCCTTCGGAGCGAATCCCCATTGCGCGGCTTTCTGACATTGTTGGCAGCTCGATCTCGACCCACTGGCGGTTTCGGTCCCTACCCAAATTAACTGAAAGCACGCAGCATGTCCCGCGCCGAGTCACCGCTTGCTCAGGCCACTTCTATGTTGGCGCCACGGATCATCGAACAGGTTCCGTCCTGACCACATATGTAAGCTATGAATAAGCTGCCCAGGTAAGCTTGGATCTGACGTCTTCATCCGCGGTTGACAGCGTTCCCTGCCTCGCGAAAAGCCGGCTTCGACCGCCCCACCTTATTAGTCTGGTATTCATTGACTATATTGAGACGGTCTTTAAAACTCTTTAGCGTTCCATTTTTCCCTCATGATTTTTCATGATAAGTTTGCAATACGATACTACTTGGATCTCGGCGAATCAATTTCCCTCGGCTTCGATTGGCCTTGATTTTAGTCTGCACGGACGAATACAAGGTGAGTCCGCTTGTGCGAAACAGAAGCTCTTTCGCAGGGCTAGGGATGGGAAAGCCGAGTACTGCGATGACAGCGGGGACGTCGCAGTTAGCCCGATTCTTGGCCAGGTGCTTTTACCAGGTTAGCAGATGAGGCGGAGCCGCGTAGCGAGAATCACCCTCCATATGTGAACTTTGAAGACCGGAGGGCGTGTGGAAGGTCCCACCACTGCGGCCCAAACTCTTTTCGTAAGATAAGCGACAGTCCCGTACGTCAGAAGGGCCTATTCGGAAATAAATAGCAGCGTTTCGCTCGTGTAAAAGGTGACCCGGGGGCTCAGAGGCCGATCACATGTTTCGGTCAGAACCGGAGTCGGTGAGGGACTCCGGGGGCCAGGATGGCGGCGCCAACGGGGGCTGGAGGTCGACCTGTAGCGATCGGCCCCATGGTGCCTGGCGAGAG
>Canna-indica-KF601570
CATGACTCGGGCCACTCTTATCAAAACTAGCGGCGGATCCGTATCTGTCGTTAGGGCACTGCCACTGTCGGGCCTGAGGGGGCCGCGTGGTACCGCGTGTGCCTAGCGCAAACCAATCGCTTCATTGACAGACTCCCTGAAGCGGGCATCGCATGTCACCAGGACATGCCACCTATGTGCTTGGCGGTACAATCAGCCCCAGCAGCCCCGGCGAGGGGCGTACGTGGCCGAAACGGGCCCGCCAAGTCAGTCTCAAAGAGCCGTGATGCGGCTGTGAACATTTGATGCGGTTCGACCCTCCGCGGACGGCCATCGGACGGGCGTGCCGAGTATTGGGCCAAAGAACGGTGCGCTTGATGACCCGCCCGGCACCCCCCCCTCTTTCGAACGGCGCGTGACACAGCGGCACCTTTCGGCTCGCCTGCGAAGACTATCACCGTGGGCGACCAGCGATGCGGCTTCGAGGAGCCTTCTGCCCCGTAGGAAGTCCAAGAGATACACGCCAGTTGCAGAGCCCTCGCAAACGCGACCGCGGGGACGGAATATCTCGCGGGACCATTTGGACAGTTGAGAATAGATGATCGCAAGCGAAGGAGATAGGTAACCTTAAGACCATTCCATCGTACGACGGCGGAAGTCGCGACACCAACGGTACAATGTGCTGACTCCCTAGTTATCTTCTTCATGTGCTAAGTTACAATTGAGCCGGCGTGCCCGCAGACACCGGTTAAGTCGCGTGCCCCTTATGCCTACGCGTACCAGGAGCCCTTGGCGCCCTTGCACAATTGGGGCTTCGACGAGGATGGGGGGACCCCGACGGGTATGCGGCGGTGAAGTTAGTGGAACGAATGACGCTTGTCATGAAGTTAGTTCGCTTTCCAAGTGGTGAGACGCGCGTGCCCGGTGAGCGCAGATAGCCCCTAACCCCCTTATGTTCTGGAAGGAGTCTACGTTAGTGGTTGCGTCAGCGGGGCCGAGACACTAGCGTTACAGTGAGTCACATGGCATGGGAGCAGGCTAAGGTAAGGCAGGGAGGAGCGTTCTCCGTCTGTGCGTGGATTATTTCTGGCTTGGACCAGTGCGAGGCGGAGACGAGGCGAAAGGGGTCGATTGGGCAGAGATTGCTATATGGGCCAGCCACCGAGCTAGGCTCGCCCGTCCTCCTACCTCTCAGGCCTTGCTAATTTGTTCTGTCGCGATACCCATCAAAACGTCAGGACAAAAGGCGCGTGCCTGGTACTGGTCACCTCGTTTTGTGGTGCAGCGCGAGGCAAAATTCGGGGGAAATAATTTGATTTCTTAGAGGTTTTGTGCACCGAACATGGCAAGGTATCCTAATTTTCGCAATCAATTTCGGGAAGGCTAGTGGGCAAACTCAGGACGCGAGTGGCCCAGTATGTTGGTCACATGGGTGACCTGTTGGACCCCCAGGCAGGTCGAGGTAACAGTTGCCCCGAGGGCTGGTACGAGGTAATTTTGGGCTGCTGTGGCCACGCCGCAAGAACGACTCCACGTATGGAGTGCGTTAGCCGATCAAGGAGCAGGTATCCTAAGTCCGGAAGGTAGCAACGGCGAGGGAATCGGTGACGGTGCGGGGAACAGTGGGGCCGCTGTAATCGCTCGGTGACACAATCCGGTTGAACCTTTTTAGACCGTCGGCGCTATCTTGAGCTACCTCCTAGGACGCTAAGCGTAGCCTTGGGCCGTTACCGTCTCCAAGGAACCGGTCAGCCCCCATTTACATCTAAATTTGTCTGCACAGTTTAATATGGGCGCGTGGGCAGCTCCCGAGCCTTGGTCTGCTAGGTGGGGCGTCAGTCGACACTATTCTGTGGTCTCGTTGACGATGACAGGCCCAGAATAGATGCCATGACCCCCGATGGGTGTTCCGGGGACCCCTCCCGAGGCCGGAAGGTTTTGTTGATGTCGGACGATACAAGCGTAGAGACCATAACTAGGTGACTAGTGAATTGCTTACCTCACAAAGGAGCTGGTCATCTTTCGCGAATGCTTGAAGCCTCTTCGTCCCACCCGTCCTAAGGCGCCTACGGGGGTCCTTAGCCCTTGGCTCCCCCTAGGCGTCCGCAAAGCTCCCTAATAGCACTGCGATACCAGGTGGAGAAGGTCAACCGGGTTCAAAAGGGCGGCGCCAGCTCGCCCACGGCAGGTGACGCTCCTGTGCAGGGAATAAACTTGGGGCGCCGCGCTGGGGCGAATCATCCGGCTGCGCCTATCATTGAGCCATCCGCCTCCTGTTTTGCACCCATTCTTTGCCTCCGCCGGTCGCTAAATCGCAAAGGCATGCGATGCCTGGTCAACTTGCTGGCCCGCCTACAAATCCCGGGTGCACAAGCGTGACTGGCCACTCCTCCTAGAAGACGCCGTAAGTTTCCCCGACCCGCCCTTGCCCCGACTGACGCACCGGCCGATCCCCAGACAACGTAGCCTAGGGTAATGCCGCTGTTTGGGACCATTTGTGTACCTCGCACGGGCACGTCCTCTGTTCGCCACGATGCTGCCTTCACGTCTCGGATCTATAAAGGGCTCCACGCCTGTTGCTCCCTAAAGAGCGTCTGTTGTTTGCCACGCCTTCTTGGATATTCCATTACGGCTACGTATGATTTCGATCATTCTCAGAATTGCGCTCGCTAGTTTGTCCCCCATAACTCTGCGCGGGGCACGCATGGCTCACATTGTCAATCTAGCATACACCCTCCGATGTAAGAAGAGTCAACTAGGGAGTCACGCACATTGGTACGCGCTTGGGTTCGTCGACGAACCTCCGTCCGGTGCGTCACGGATTAGAAAATCGGTCTTTAAGGTACCTATCTCACTTCTTCTGCTTCGGCTGTCAGTCTATTCTCAACTGTACCAAATGGTCCCCCGCATCATATTTCGAGTGACGCGGCCCGGAGCGCTTCCCAGCCCACACGAAAGGTCCGCGTGTGCAGGGCTGCACCCATGGGGTGTTCTTGCTCTATGGTACTTCTAACAGGGGCCCAGAATGGCCCCTCGCTCGATTGTAGCAAGGTCCAAAAATCGTGGGCACGCCCCCATGCGTTCTGCCAGGGCAGTCCCGAAAGGGGCCGCGTGTTGTGCAAGACGGCGCGTACGAAAGCAGGCGGTGGCGGCAGGGCGCCGATGGAAGTTTTAAAAAGTATTGCGCTCTCCGCCTCTCTGGCCAACTGGGGCATGCTGTTAGTGGCGTCCCGCGAAGGGTCCAGACCGGAATCGTCGTTCCCAGAGGGCCGTCCAGGTTATCTGACAGCTCGGGGGGTGCGGCTGTAGCGTTAGAATCCGCGCGCTCGCGGGCGCCTTAAAGGGCTGATCATCTACTCGCCCACTCAAGGGATGGGGGGGTGCCTTTCCAGGCAGTGGTGACATGCGAATGCCGCTTTCCGGGAGTTCATGAAGCGTTGGTGTTGCCGCTAGCACGTACGGGGCTACCCGGTCCGGCCCGACAGTGCGCTACGCAAAGGCCGCGCTAGTTTTGAGCACGTCATGCCTAGGCGCCCGCTCGTCCCTAGGGACTGGCACCACTGTGATCCCGCGGGACACAGGTTTCATTGTGTAATTTCACGTGCGTCCGTAGTACAGCCAATTTTCCGGCCGCGGAAACCTTGCCTTGCATTACGTCCGAGGCTCGCAGAAGGTTTAGCTTACATGAGTCGAGATCACATACCCAGCTCTAGCGGAGGCGGGACCCCCTCGATGCACATTCCTGGGACCAAATCGCAAGGGAATCCACTATGAGAGGAGGCGTTGTATATGTCTTCGCTGGCGGGTAGGTGAAAAGCAATTCGGTAGCCAGAATCCGACACACGTCCGTCGCCCACCCGTGGCAAATAGACCCTCACAACACATGCGCCAGCAGTGGGCACCCTGGCAGCATCGCTTTCCCTCATGAGGGACTCAGCCTTTCCCTCTAACATACCTCCCCGGCCTCTTCCGCCTTCTGCGCGTTTTGCGCAGCTTCCGGAAGGCGATGACTGATGCAGCTGGGAGAATTTGGGATCGTCAATATCGAGGTGCCGCGCGCGGTAACCTATCAAACAAGCGCCCCCTACGCGAATCACCGCTAGGCCGTACTTCGTAGTCCCTTGTTGCTTGCCCCCATGCTGCGTACACATTCTCCTAGTTGCACTCGCACTGGGACCGACGGGGAGCGCTACCCGCATTTATCCGGCAGGTTTGCTTCGCTGCGTGCCATGTGGGGCCCGGCCTCGGAACACCCCCGGCGAGTGATCTGCGCTGTCCCCGGGGTGCCGGTCCCAAACGACGCGCGTTAGCGGAGCGGATGTAACGGTGTCGTCTCGCACGGACTTCCAGGCGGGCCTGGGGGCCGCGGTGTCGGATGATGGGTAGGTACCATGTCGGTCCCGATTCACTGGACAGAGAGCGATACCTCGTCGGCACGCACTGCACCGTCCCCCAATGGCGCCGGACAGCCGTTCTACGACAGACAGCAGGTTAAATGGGATCCTGAATAGCATCGCGGGGTGGACCGTCCGATCATGTGCGTCGTGTAAAACGTCTTCTGCGACCGATCGGATTGAGCCACAGGGCACGCGTGGGCAGGACCCGGGTAGCCGCGGGAAGGGGCGTGGGGCCCCCCTGGCTCCATACAGGCCGAACGTGGCGGGCCTGCAGTCGAGGGTGGACCTGAGTTGCCTAGGATTCTTCAGGCGCCTGGTGGATAGTGTGTGGGGCGGGGATCTCCGGGCGGTGTAGCCCGGTGGCCAGCAGGCATGTGGTCAGAAGCGCGGTGGCAAAGCACTACATTTTAGAGGACTGGGCCCGGGGCTCCAGCGCACGCCTATGACTGTCGCTCGATCGCCGGCCAGTGCCGACAACCCTGCCGTGAGAGTGTCCCCGGGCGGGGTGTTCATACTTTACTGGGGGAGCAGGGAGCGCCGCTCATATACGGGCGCTCCCGAGAGGCCGCGGCCTTAACCACGCGCGCCGTGCCGCCGCCTCGCTGGGGGCGGAATGAGGGATGAAAACCAGCTATCTTTCTCATTCGCGGACCGCTCCCCGGCTCCGGTACTCGGCCGCGCCATCCCCAGGCGATGGCCGATGGGTGTGGTTAGCCCCGGTCCATACGAGCCGTGCCCCCGGAGGGTAGAGGGCGGTGCCGCTTACGCTCCCTGTCTTGTAAACGCGATTAGTTACAGCGCCCGGACAGTTGTCCGTCACATGCCCAGAACCGATAGGATAGTCGCGCGACTCCAGCGACTTCGAACGTCGGTGGTAGCGCCGTCATTTGCTGACGATGAATTGCGCGAATCCGAGAGGCAACCCCGAAGAGTGGCGTCCCAATATTTCACCCTATCCTTGGTGGGTATGAGTTGGCGTCGTCCCGCGCGGCTAAGAGTAGGTGCGTACTCGGTACAATTCCGTCAACCTTGCAATCGTCGCGTGTGGACGTTCTTCTTAGGCGAGTGGCGGAGGGCGAGTCGGCCGGCGCACCCGATAGCTTAATGGGCGGCGTTTAGGCAAGTTGCAAACAGCTGCCACGGACGAGGACTTTTTTTTCACTCGTGCTCGGGTGGCCGTACTCTCATTTTCGTCTTTTATCGCTTAGGGCAGCGGAAGTCGCACCGGCAACCCCACACCGAAGTTGCTACCGGTCGCAGAACCCATGTACTCTTGAATCTACAACCGTTGCGTTGGGTCCTCACCCTCGGGCGCAAGAGGCAGATAGGCACGCCGAAAACGACCGGGTAGTTATATACGCCAAGAGTGTGTTCCCGTCAGCAGTAGGAGCTGCTACCGCTCCTGCCGGTGGTCTCACTACTACGGACAAGCTCGAAGAAGGCTTCCAATCGGGCTGGGCATGAATACACACGGATAACAAACCATAGGTCATGGCAGGTGAGCTTCCTGACGCCGTGTCCCCATCGAGTGCCGACCGCAGGGTCACCCGCGATTTCCGCGAGTACACGGATGAACAAGGGACGGCCTGGAGGCGATGGTGATTGGATACCTAGGTGCGCGCGTCACCGACTTTCTCCCCGAGCTATACCTACCCTCTGCGCTACTGCGTGGCCCGACCCGGAAGGGAGAGCTTCTAACGCAACGAGCCATGCGCCCCAGAGCTTCATTGTGCTCCCCACAAGCGTTACCCGTCCCTGCCATGCCGGCGGCCTGATGCAGCGCCGCCGGCTTTGGGCCTTCCCGTTGCCGCCCCCCTCAAAGCAAATGATCACAAGATGGGCACGGTAGACCGTCCGCTAGATGAGCGCCGAGGCTGCGGCATGACACAGCGACATGGCGAGCGCGGCTGGCGCATTCCATCTTGAAGTGACGCTGAGGCAAGACCTATAAAGGATTGGCGCATTGGGGCTTCGGCGGGAAGATCCAATGTGCAGACGTGGCTCGGGACGTAGCCATCGCGAAGATATAGAACGGGCCGAGAGCTCGCGCCGCGGAGGCAGAGGAAGGGGGGGTTATGGTACGGCGTGTATTCCAGAGGTAAAACACGCCTTGGGAATCAGATCTGCGAGCCCCCTGAGTCGAGTGGGATGAGTCGGAGGCCGGAGGAGGAGTAGTGCGATTCACGGAGGGCCCCGGAATCTGGGCGAGGCTTCTTTGTGGGGGGTGGACGGAGCGAGAGTGTGCCCCCCCTTAAGTAACTTACCCGTGCGTTTTGGCTGCTCCGATTAAGCCTCTGGAAGTTATTTCACTCCCAGGCGGGGAAGTGAGAAAAAAAGGGCTGACCACTACTACTGCGGTAACTCACCGCCTCAGCGTTATCTATGAGCAACCCCCCCATGAAGGTCTGACAGTCAGTCGCGCTCTGCCCCAAACGTTCCCATTTCGTCCCGTCGAGTCCTAGGAGAGTCCCTCTGCTAGCGACCGGGCCGTACGGTGGCTCTGTGCGGTAAGACCTAGCGTACCATCTCCCCCACTCACCAAAAGTTTGCCTTCCGGTGAGGATGAGGGGGGGCTCCCCTGTTCACTTTAATCAGTGGTCGCGGCTTCAGGAGGGGGACGCCTAGTCCTGGACCACGGATGGCAAAACCCCCAGGCTGTTCTGTGCCGGGCCCCCGAGGGCTGGCGTCCGGCAACCGACCTTCGCTTGTGGGGGCTGCTTATCCCGACGAGCTGCAATTGCGCCCGGAGGCCTGACGCTGCCGTTCCGAGCTCAGCAGGCCGGGGTATGGACGGCATCGTATGGTGAGGGCCCCCATAGGGAACGTCGTGCCGAATCCATTGGGATAGCTCAGCGCAATATCCGTATACGAGTGCACTAACAATGGAAAGTTAAAAACCGGATTCCTGCGCTGCACGGCGTTCCGCATTATCTTGATCGGAAGAGAGCTCCCAAACGTCGTTCCGGCGGGGTACCGCATCAGTAGTTTGTTTATGCTCCGAGCTCGGCAGGGCATCAAAAATACTCCTCCTTTGGGGGAGCAGGGATCTGCTTGGCCCAGGGTGCCGCGTGAGGGACCTACAAGTGAGCTTCTTCAACAACTATACTGTGCGGCGACCCCTGGGCTTCGGCGAGGGGCGCTGTCCGCGCGTCGAAGCGGAGCGCCCCCGATAAGTGCCAATCCTCCATTAGCTCGGGACTGGGGGGTAAGCAAGACATTGCGGCTCTAGTGCAATGTACTACGAAGATCGGTTGCGAGGTAAATCCCCTGCCAGCACGGGGTGCCGACGGACCTGCCACTGTCATCTCTTCCGTACGAGCTGCCCGGATAAGCTTTGGTCGGCACCTTGCTCTCGTAGTGCAGGGGACTGCCGTTTCTACACGGCAGCTTCCTTCACAGCAAGAAGTGACGTCTATGGGAATGGAAGTTCACCAGCTCGGAACTCCCTGTTGGAACAACGGTCTCGCGCAGGTAGCTTGTAATTTGCTTGGCGTCGGGGCAACGGCCGTTGCGCGTGCCGCAAATGTCATACGCAACTTCGGTATCGTCAAGCTAGGCGTCGAATCTTCCCTTCGGCACCCTGGTAGAACCAAGATGTCAAGGGATCAACGGATGCCGGCGGTCTGCGTCCTTCGGCGCACCACACGAGGGGATTCAGCACCCGGACCGCGTGACGTGGCCCATAGATTCTCGTGTTCGTCGCAAAGGCGATCGCTGCGACCTAAACCCTTGGAAGCCGCCGATTTATCAACCCGCTTGGCTACGACACGAATTAGCAGTGGTCCTGCTCCTCCTGATAGGTGACACCACTGTTCCCGGTTTTTACTGCGCCTGCGCTAATGTTGTGTCGGTGGGGCTAACGGGACAAGGAGGGAGGGGGTCTTTAAGGCGTCTTCTTGCAGACCAGATACCCATGACGACACCACGAGTGGGGTTAATGCGACGCACAGCGAAATCGGCGGGGACGGAACTCGTTCCGGTCTAGCTTGGGGTCATGGTCCCCCAATAATGCTTTGTGCCGCTTTGGCAGTCGTCTCTGCAATACTCCATGCTGAGTAGCTCCTACGTAATCGAGCCCAGCTACACACAGGTCGACTGGCGACGAAGCTAGGGATTTGTAATATAGACACTGCGGAAGCCGACTCGAGGAAGAGTGGTTTCGCAACGACAGCAGGCTCCCCTAGTCCAAACTCGGCGGCGGAACGTGCCCACACGCCGCGCGCTATAACATCTCGCGATTCCAGCCAACCCTCCGTGGGGAAGCTCTCGTTTCTTTGCAACGAGGGGCCGTCGGGCACTCCCGGTCATGGATACGTCACTATCGCGGCAACGACGACGCCGTTTCGCGGCGCACAGGTAAGTTCCGGACCACGAGCGCCATGGCTGGGCCAAGCATGGATCGTCAGTTCCCTGGATTGCCTACCGCGTGCTTCCCCTGGGACTCTGGCTGCGTCCCCGGGCGGAGAGTTACGGCCTGACATGTTTCCCTCATTGCGCAGGCGGGTGAATAAGATAGGTAATAGCATGCCATTCTTGTTTACAAAGTCTCGCCTGTGGCCCTCTAACATTCCGATGGACGAGCGGAAAGGTCTCGCTCGAGAGTTAGGCCGACTGTGATTCTATCATATTTTTTAGCTATTCGTCCCAGAACGTGATTGTGCGTTGGAATTCCTAGAACGGTCATCTTCGAGCAAGCACAAGCCAGGGCAAAAGTGGTGAGCCGAGCCGGGAGGAGGTAATTACAAGGGCGCGTCATGAATAACACTCACTCGGGCGTGTTAATTTTACTTCTGAACGTTTCGTGTACACCTTCACCGGGCCCGTTCTCTTTGCGCCGATTTCTGGTAAACCCGCCCAGCCCACACTTCCTCTTGGGGGCGGAACTCGCAGACCGGGGTCAATGTGTCTCCTATATGGGCGCGGCTGAGCCCCTATGCCGGGCGCCAGGTTGTGCAGCGATAACCGCCATGTAGGTGAAGGTCCTGGACAGCCTGGATCCGCTGGCTCCGGCTTCGATGCGAGCCCAACGCTAGTGTTCTCCTGCAAGATTTGCGGAGGCTGAGCCACGCGCTTTCACCAGCCTGCTGGGGTCTCAGCGGTGAGTTTTTGCATCGTCCACTTGCACGCGATATTGCGAGCGTTGCTTACCAGTGATCCGAGTTAGCCTTCCATTGGGGCGAGCTCCATTTGGCGTATGCACGCTCAAAATTGGTAGGGCTCTTTTACAGGGATCCGAGCGCAGCTGAACTGCTGCTTGCCCAGCTGCACTCAACGGTCCGTCACCCGGCCTCAGCATAGCGAGCCCTACTTTCCAGCGGCTAGTTCATCATTCTATTGGTCGTTTGTGTCCGTAGACACCTGCGTCGAAACTCCAGACCTGCACAGTATACAGCCATTTCCCACGCTAACCCCGAGTGGCCGGGTATCAGGAGGAAGCTTTTCAGTTCCACGGCCGCGGCCGTGAGGACGGTCCGTTATGTGTGGAGTCTTCGCAGCCACTAAATCTGATGCGTTTCTATTGACGGCTCATGGGCAGGTTCGTTACCCAGAGCATCCGCCGTTGCGCCGGCGTTGGCGGCAGCAGGGGACCAACCGTCCCGGGCCCAATGCACGGGTTCTCCGAAGCCTAGGTTCGTGGCGCAACACCACTCAACGGCAGACTCAAATTTGTAGATCCGCTTGTTGCCTGTGAAATCCCGGCGCAAGGGAGGACCTCACTGGTCATCTGCCAGCGAGGACTCCCTGAGACCTCGGAAGACTATGGGAGGGGAATAGCTGTCCTCCGGCGCCGACGTTGGTTTTATAAAGCCCCTATACCCCCATCTGCGCAGTATGTAGACGCGCGCCCTTGCGCCCTGAGTCTATTATGCATGAATATGCCCACCCTGAAGCTTGCAGGCCCTTGGCACCCTCCCACCCAGCCGAGTCTTCTCTTGCCCTCCACTCTAACACTTAGTCCTGACGAATGAGCTCCCCACTGCCTTGTCGGCCTCCGCCCAGTACATCCGGGCCCTGACAGGTGAGTCACCTAGCGTAGGCCCCTCCCACACGCTACCGGAGCAGACGCTCATCGCATGGCCTCCTGACTTTGTTGGTATGCCAATCTCGACTTACTGGCCTTTTTTGGCCCGGCCCAAGCCAACCGAGAGCACTCGGCGTCCTCTGCGCCGAATCGCCGTTCATACAAACTGCTTCTACACGGTTGCTGCCGGCTGCTGGAAAGTTACCGTACCGACTACGTACGTCAGCCATGGCCAGGCTCCGACGATGGGCTAGAGCCCGATGCTCTCACCCACAATCGGCGGCGCCCTTTTCGTTGCTAATGGCCGGTTCCGGCTGCTCCGCCGCGCCGGGTGAGCGTCCTTTGGCGAGTACAAACGGTCGCTCAGGGCCCCCTAAAAGGGTGTTCCTCCGCTAGGGGTCCCCCCGAGCACCCAGCACCTCGATATTATAGAGATCCCATAAGGACTGATCCCAGCGGCTCCAGTCAGCCCCGCTGCGAACCGGCGGAGACGGGTACAAGGTGAGTCCGCTCATGAGGGAAGCGTGCTCCCGGGCCCGACTGGGGATTGGAGGGTCTATTGCTGGAGTGCCAGCGGGGACTTCTGGGCTCTCCGAAGTTTCGCTTGTTCACTTCTACCCGCCTAGCGGACCAATAGCAACGCCTCCTCTCATAGTATTCCCTCTATGTGAACTTTGGCTCCCAGTGAACGCATGGAGGGTCCCGCCATCACGGCCTAGAGCTGGATCGTAAGAGAAAAACCTTCTGCGTGCCTTCGGGAGGTAAATGCAGAAGCAAAATACGGTGTTCGGCGCGTGGGAGAAATTGGCTGTGAGTACATAAACGGACCGCACCGTGCAATTAACAATAAACCATGTGAGTGCCCTGCGGGACTAGTGTTACGGCACCAATGGGAGCCGAAGGTCAACCTGTAGCGAGCGGCCCCATGGTACGCGGTAGGGG
>Costus-pulverulentus-KF601573
TATGGCGCGGGCTAGAGGTGCCGAAACTAGCGGTGGGTACGTATCCGTCGTGGGGGCCCTGCTGTTGTCGGGCCTGAGGGGGCCGCGTGGTATCGCGTAAGCCCCGCGCAAGTGGAACGTTTCATTGACAAATTCCCTGACGCGGGCATCGCATGTCACCAGGACCTGCCACCGCGGTGCCCGGCGATACACTCAGCCCCAGATGCTCTAGCGAAGGGCGGGCGCTACCAGAGCGGGCCCGCCAGGCCCGTCTCAAAAAGCCGTGCTGCAGTTGTGAATACCCGATACGGTTCGAGCCTCCGCGGACGGCCCCCGGGCGGGCGTGCCGAGTGTTGGACCAAAGAACGATGCGCTCAATAGTCCGCCTGACCCCCCCCCCTCTTTCGAACAGCGCATGCCACAGCGGCGCCAAACGGCTCGCCTGCGAAGACGATCACTCCGGGCGTCCAGCGATACGGCTTCGAGGGGCCCTCTGCCCCGTAGGAAGTCTAAGAAATATATGCCGGCTGCAGAGCCCTCCCACGAGCGACCGCGGGTACGGGATAACTAGCTGGACTATTTGGGCAGTTAAGAATAAACGACCACAAGTGAGGACAATATTTGGGCCTAATTTCAGCCCTTAATGCAACGGCAGAGGTTCTGACTCGAACAATATGCTATAGGAACTATCCAGCTTTCTTCCCTCTGCATTAAATTACTTCTAAGCCGGCATGCCTACAGACACCGGTCAAATCCTGCACTCCCTGTTTCTGCGCACACCTGGAGCCCAGGGTGTTCTGGCTCAAGTAGGGTTTCGACTAGAATGGGGGGGCCCCGACAAGTACGTAACGGCGAAACTGGCGGGTTGAATAGCTCCTATCTTGAAGTACGTTCGTGATCCGAGTGACGAGATGCGCGTACCCGGCAGGTGTAAATAGCCCCTGATCCCTTACTGTCCCAGAGGGGGTCAACGTTAGTACTTGGGTTACTGAGGTCGGGGACCTAACGATGCCGTGAATCACACGATGTGGTAACAAACACAGGGGAGACGGGCGGGAGTGTTCCCCGTCGGCGCATGGTTCATTTCTGGCTTGGGCCAGTGCAAGGCGAAGGCGGGGTGTAATGGATCGGCGGGGTCAGAATTGGCATATAGCCCAACTACCAAACGAGGCCCGCCCGCCCTCCTATCCATCAAGCCCCGCTAACTCGTTCTGTCGCGAAATGGCTGAGAGCGTCAGGTCATAAGACACGTACTTGGTACCGGCCGCTTCGCTCCGTGGCGCAACAAGAAGCATCCAACCGGGGCAATAGTTTAACCCTAATAAAGAGTTGCACACCGGACGCGAGAAGGTATCTCCACCTCCGAGATTCTATTCGGGGATACGGGCGGGCGAATTCAAGGCGCTGGTGGTCCAGAGCGTTGGTCGTACAGGTGGCCCGTCGGAGCTCTAAATGGATCGAAGTGACAGTTGCCCTAAGGGCTAGTGTGAGGCGGCTCCGGGCTATTGTGACCACGCTGCAAGGGCGGCTTCACGTACGGAATATGCCAGTCAATCAATGAGTAGGTATTCTACATCCGGAAGGCAGCATCTACGAGAATATCGGTGACGGCGCAGGCAGCGACTGAGTCGCGTCAATTGTTCGGTGACACAATCCGGTTAGGCCTTGAAATACTTTCGGCACGATACCGAGCGACCTCCTGGAGTGCGAGGTGCAGCCCTGAGGCCTTACCGGCTCCAAGGAACTAATCGGCCCCTCCATACTTCTTTAAAGTATTGCATAGTCTAGTTTAGATGCATGGGCAGCCCGCAGGCCTGGGCCAGTTGAGCAGAGAGTTGATCGATATTATACTGCGGTTTCGTTAGCGATGACGGGCTCAGGACAAATACCATGCCCTCCGGTAAATGCTCTGGGCAGGCCTCCTGAGAATGGAAGGTGTTGTGGTTATCGGATAGCGCAAGCGTAGAGACCGTGATCGGGCGACTAACGAAGTGCTCATTGCACACAGATGTCGGTTCCCTTCCCCGAATGCCTAAAGCCTCTTCGTCCTACCCGTCCGAAGGCGTCTACGGGGGTTGCTAACCCTTGGTTCCCCTCGAACGCCCGCGAAGCTCCCTAATCGCTCCACGATACCTTGGAGCGAGGATCAGCCGGATTTAAAGAGGCGGCGCCAGCTCACTTACGGCACGCGCTGCTCCTGAGCAAGGAGTAAACCTGAGACGCCGCGCTAGATCGATCTGTCTGGTCTCGTCTATTATAGAGCCATCCGCTCTGCGCTGTTTGCCCATTCTTTGCCCCCGCCAGTCCCCCCATTGTAAAGACATTCGGTGCCTGGTCGGCCCACGGATTTGCCTACAAATTCCGGGTACCCACGCATGATGGGCCGTCTTTCCTAGAAGACACCGTAGGGGGCCCCGACCTGCCCCCGCCCCGACCGGCGCCCCGGCTTACTCCCGGTCATTGTAGCCTCGGGCAACGCCGCAGGTTGGGACCAGTTGTGTACCCCGCATGGACACGCCCTTTGTTCGTTGCGACACTGACCCCACGCCGCGGATCCATAAAGAGCTTCATGCCTGTTGCTCCCTGGAGAGCTTCCGTTGCTTGCCACGCCTCCTCGTGCATTCCGTTATGGCTATGTATGGTTTCGGGTATCCTCATAATTGCTCTCGCTAGGAAGTTCCCCTTAACTCTGTATGTGTCATGCTCGGCTCGTAAAATAAATTTAATGAATGACCTTTGAGATGGGAAGACACAGCTGGATAGTTCTCTATAGCAATATATGTTTCAGACTGTCAGGACACCTCTGCCCCGTATGCTATATAACGGTGTCTTGAAATGTAGGCCAAATATTGTGTCCCCTCAACTTTGGTGGTCGATTTATTCTTAACTGCGCCAAATAGTCCACCGCATCTTACTCCAAGTAGCGCGGCCCGATCCGCTTCCTGGCCTTCTCTTTCGGTTCGCTCGTGGAGGGCTGCAACCGCGGCGTATTCTTGCTCTTTAGTACTTCTCACTGGGGTCAAGAGCGGCAAACCACTCGGAGAGAGCGATGATAGTTGATCGTGGGCGCGTCGCCGTGCGTTCTGCCAGGGCAGTCCCGTTTCGAGCCGCATGTGGGACAGTATGGCGCGTACGAAAGCAGGCGGCGGCGGTCGGGTGCCAATGGTGGGCATCCCCTTTGTCGCGCCTCTCGCGTCCCTGGCCAACTGGGACACGCTCTCGGGGGCGTTTCGCGAAGGCTCCGGACCAGAATCGTTGTTCCCCAAGAACTGGCCAGGTTGTCTGACGGCCCGGGGGGTGCTGCTGTGGTGCTGGAACCTGCGCGCTCGCGGGCTCCTTCAGGGGCTGAGCATTTATTCGCCCGCTCACGGACTGGGAAGGGACCGTTCCAGGCAGTGGTGACATGCGAATGCCGCGTGCCGGGAATTCATGAAACGTCCACGTTGTCGCCGGCTTGTACGGAACTACCCGGTCCGGCCCGACAACGCGCCACGCGAAGTTCACGTTAGTTTCGAACCTGCCATACCTAGGTGCCCGCTCGCATGAGGGGGCTGGTCCTATTGTGCTCCCGCGCGACACAGGTTTAGTTTTTCAGTGGCACGGGCGTCCGTAGTACAACCAGTTCGCCTATCGCCGCGACCTTGCTCTGCGTTATGTCCGTGGCCCGCGGAAAGTTTGGCTTACAAGAGTCGAGATCACTTGCCCAGCTCTAGAGGAGGCAGGGTTCCTTCAATGCGAGTTCCTAGGAGCGGTAGACAAGGGAATATACCATGAGAGGAGGCGTTGTATGCGGCTCCGTTGGCGGGTAGGTGAAGAACAATTCGGCCGTCAGCACCCATCGCGTGTGCATCGCCCCTCAATGGCACACAGACCCTCACAATACACGCGTCAGCCGCCGTCACCCCGGCAGCAACGCGTTCCCTCATGGGAGGCTCAGCCGAGATTGTTCATATAATCTCTCAATCCACCCCGTCTTCTTCATGTTTAGCGCGGCCCTCGGGGGGCTCTGGCTGCTGTAGCGGTGATAGCGTGGAATCACCAACGTCCAGGTACCGCGCGCGGCGACCGATCGAGCAGGCGCCCCACGTGTAAATCACCACTGGACCGTGCTTCGCAGTCCCCCGTCGCTGGCCCCCATAACGCATGCGCATTCTCTTAGCCGCCCACGTATCGGGAATAACGGGGGACGCTATTTAAAAAGACTCGGTGGGGTTACTTCGTGGCGCTACGTTGGGATCCCCGCCTTAGGGCACCCCCGGCGAGTAACGTACACTGTTCCCGGGGTCCCAGCTCCAGGCGGCGCGGGTTAGCAGCGCGGATGGAACGGTGGCGGCCTGCATGGGCGAATGGGCGGGTTTGGGAGCCGCGGTGCTGGTTAGCGGATACGTGCTGCGCCGATCACGGCTCATCGGGCGGAGAATGGCCCTTTACCGACACGTACTGCGTTGTCCTCTAGTGCCGCTGGTCAGCTCAGTTACGGTAAGCCGCAGGTCATTCGGGTTCCTACAGGGCGGCGCGGAATGGACCGCTCGGCCATGTGCGCCATGCTGTACGCCTCCTGCGACCGAAAGGATTAAGCCGGAGGACACGCAAAGGCGAGACTCGGGTCATGGTGAGAGGGGGCGTGAGATCCCCCTGATTCCGTACAGGCCGATCGCAGTGAGTCTGCGGCCAGGCATGGATCCAGGTTACTTAGAACTCGCCAGGTGCCCAGCGAATAGCGCGCGGGTCGACGGGTCCCGGGTGGTACGGCCCGGCGGTCGGTAGACACAAGGTCCGGGGCTCGGGGGTCGGCTTTTTAGGTAATCTGTGCTGGGCCTGAAGCCCCGACGCGTACTTACGACCGCCGCTCGACAGTCGGCCTGAGTCGACGATTCTGCCCCAAAAGTTCCTTTCGATGGGGTGTTCGTACTTCACCAGGAGGAAAGAGAGCACCGCTTACATGCAGGCGCCCTTGAGAGTTCATGGTCTTAACTACGGATACTCTATCGTCGCTTCTCTGGGAATGAATAGGGGATCTATTTCAAGTCGCCTTTCTTCTCTGCGGGCTGTTCCCCGGCTCCAGGGTTCAGCCGTACTACTGCCCGACGATGGCTTCTAGGTGCGGCTGGCCCCGGCCCGTACGGGCCATACCCTTAAGGAATAGGGGGCGGTGTTGCCTCCGCTTCCAGTCTCGCAAGGGGCGTAAGTTACAGCGCCTGGGTGGTTGGCCACCTCGTGCCTAGAGCCAACGGTATAGCCGCGCGACTCCGACGACTTCGAACGGTGGTGGCGGCGACGTCATCCGCTATCGATGAATTATGAGTGCCCGGGAGGCGCCCCCAAAGAGCAGTATACCCGCATATCATCCTATCTATGTTGGATATGGCTTGACGCTGCCTGGCGCAGTGGGGAGTGAACCCGCGCCTGTTTTGGCTCGGTCTGACCCTTCGTTGGCGCGTATGTGTGCTCTCCTTGGGCCGGGGGCGGAGGGCGAGCCGGCCAGTGCCCCCGATAGCGTCATTGATAGCGCATCGGTAACGCGCAAGCAGCTGTCATGAATGTGGGTCTCCTCGAACCTCGTGCGTGAATAGCCGTGCTCTCATTTTCGTCTTTTTGCACTAATAGCAATGGAGGTCGCACCGGGAGACACACACTAAGGTTGCTATCGGTCGCGGAACCCATGCGCTCGTGGATCTGCCATCGCCACGGTGGATCCTCACCCACTACCAAAGTTGGCAGGAAGGTACGTCGATCAAGTTCGCGCAGTCCTAGGCGCCAAGGTCGACGTTCTGTTAGCCGTGGGAGATGCCATCGTCCCTGCCGATAATCCCGCTCCTACGGCCAGACCCAAGGGGGACTGCTAATCGGGCTAGGCGTAGGTGCGCACGAACGACAGATTATGTGTATTGGTGGGTGGGCTTACTGACGCCGCATCCCCGTCGAGGGCAGACCGCAAAGTCGGCCACAAAGTCTGGGAGTAGACACGCGAACGGGGGACGGCCTGGAGGCGATGGCGATCGGACCCCTGGGCGCGTGCGCCACCCGCCCTCTCCCCGGGCCGTATCCGCCCTCTGCACCCCTGAGTGACCCGACCCGGGGGGGGGAGCTTCCAATGCGATGAGCTAAACGGCTCAGAGCTTCCTTACGTTCCCCACAATCGCCACCTATCCTTGCCATGCTGGCGGTCTGGCGCAGCGTCGCCGGCCTTGGGCATCCTCGTGTCTGCCCCCCTCAAATCCCCTGATCACAGAATGGGCACGGCAGTTCGCCCGCTGCAAAAGCGTCGAGTCTGCGGCATGATGCAGCGCCATGACGGACACGGCTAGTGCCTTCCATCTTCAAGCGGCGTTAAGGCGGGATCCATGGGGAATTGGCGCGTTGGGGTTCCGACGGAAAGATCCAATGTTCAAGCGCAACTTGGCGTGTAGCCATCGTGGAGGGTTAATGTGGATCGAGGGTGGGTGCCGTGGGAGCAGGGGGGGGGGGGGTTATTGCGCAGCACGTATCCCAGAGGTAGAACTCGTCCTGGGGTCCAAATGTGTGAGCCTCTTGAGTCGGGCGGGGTGAAGCAGAGGCCGGCGAGAGAGTAGTACGGTTTCCGGAAGGCCCCGGAATCTGGGAGAGACTCCTTTGCGTGGGGCGGACGGGGCCGGAATGAGCCCTTCCCTGGCCAATTGACTAATGCATGGGGCCTGCCTCGGACATTCCTTTGGAATGTACACGTGCCTCAGATGGAGGAGTGAGAGGGTAAGGGTCGACTACTACAACCGCGGTAATTCACCCCCGAAATGTTCGCTCCTAGCAGCTCATGTGAAAGGGTCGGGCGTCCAGTCGCGCTCCGCCTCATGCGTCCCAGCTTCGTGCCATCGGATGCTGGGAGAACCCCCCGGCTAGCGCCCGGGCCGTCTGGTGGTTCCGCGCAGTGAGGCCCAGCGTGCTGTCTCCACCGCCCCCCCTCGCCTTGCCCCCCGATAAGGATGAGTGAGGGTAAGCCTTTTCACTTTAACCGGTGCTCACGACGTCAGGAGGCAGATACCCAGTCCCAGGTCGCGTCCGGCAAAACCCCCGGACTGGCCAGTGAGGGTCCCTTGAGATCTGACGGTCGTCGCTCGACCTTCACTTGGGGTGCCTGCCGTACCCGACGAGCTGCAATTGTGCTCGGAGGCTCGACGCTACCGTACCGGGCTTGGCAGGTCGAGATATGGGCAGCATCGTGGACTGAGGGCCCGCATAGAGAACATCGCGCCGAAACGGTTGGGGTAACTGAGCGTTGTCTCCGGCCTCATAGACTTTAATAGCAGAAATGGAAAATCCAAGTGCCTGTGCGACGTGGTGGGTATAATAGATAATCATGGAAGTTATCTCCCGAGCAGCTTCCCGGTAAGGGACCGCATTAGGTTGCCGTTTATGCTCTAGACAATGTAGGTCTATACACGAGCCCCTCCTCTTAAGGAACGTGGATGCACTGGGTCCTGAACGCCGTATGCGAGCCCTGCCAAGGAGCTGCTTCGACGCCCATCAAAAGAGAACTTCCCTGGGTTTCGGCGAGGGACGCTGTCCGCCTGTAGAAGCGGTGCGTCCCTAATTTATGCCAATCTTTCTCTGGTTCGGAACTGGGGGGTAGGCAAGACATCGTGGCTACAGCACGGGGTACCGCAAGAGTCGGCCGCGGGGCCTACTTTTGGGCAGCACGGGGTGCCGACGGGTCCGCCACTACCATCTCGGCCGTCCGGACTGCCCAGACAGGCTTTAACCTGCACCTTACTTCCGCGGCGTGGAAGAGGGCTGTTGCTGCACGGTAGGTACCTTCTCGGCAAGATGAAACGACTAGGGGGACGGGAAGACACTGAGTCGGAAACCCGTGTTGGTATTACGGTGCCGCGCAGATGGCTTAATATCTGCCCGGCGCTAGGGCAGCGGCCGCTGCGCGTACAGCAAACGTCATGCGCAACTTCAGCACCAACAGGCTGAGCGTCGAATCCTCTCTCCAATGCCCTAGTGGAACCAAGACGGCGAGGGGCGCACGGGTGTCGACGGTTTAAGTCCGTTAACGCACCACGCGAGGGGATTCGACACCCGGACCACACGACGTGGCCCAAATAGGCCCGAGCCCGCCGAGTTGGCGTTCGCTGCTCATATTGCCTCCGGAAGCCGTTGATTCACCAGCCCTGTCGGCCACGACATGACTGGTCAGGGGCCTTGCTCCTCTCGATACATGACACCACCGTTCCCGATCTTTGCCGCGTCTACGCTAATATTGTGTCAGTAAAGTTAGTGGGATACGGAGGGAGGAGGTCAAAAGGGTGTCTTCACAACGGCCCAATGCTCATGGGAGAGCAACGGGTAAGGTTAAGGCGATACGCTGCGAAATCGGCGTGGCCGGGACCCGTTCCCGCCTAGATTTGGCTCAGCGCCCCTCAAGGAGGCCCTGTGCTGCTCTGGCGGTGGTTTCTGCATGGCCCCACGTGGTGTAGCTCCTACGCAGTCGGTTCCTGCTAGGGCTGGGTCAGCCGGTCGCGAGGCCATCAACGAAGGATTTCTCCTCAAGGAGAGGCACGAGAGCAGCCCCCTGAGCTACCGCGAAAACCGGCTCCCCCAGTGCATGCTCGGCCGCGGAGCTCGATCACACAAAGCGTGCTACGATATCGCACGATCCCAGCCGAGCCTTAGTGGGACGTCATGATCTTTCCCGCGCCCAGGGGCCGTCGGGCATTCCCGGCCAGGGATACGCCGCTATCGCAGCGACGGCGGCACCGCCTCGCGGTGCACAAGCAATTACCGAACCGCGAGCGCCGGGATCGGGCCGAGCACGAGAGGCCAGTCTCCTAGGTCATCTACTGCGTGCCACCCCTGGGAGGCCGGCTGCGTTCCTGGGCAGAGAGAAACGGCCTCACGCGTTCCTCTCATTGCGCAGGCATGGTAATAAGCTAGAATGGGGTACACCGTCACTGCTCACAAAGTCCAACTCGTGTTCCTGTACTAAGTCGATGAACCAGCGGCGCCGTCCCGCTCGAGAGTTAGGCCGACCCATTCTTTTTCAATAAGAAATTTAAGGAGAACTCAAAGACTGGCGCGCGTCGGGAGCCCCAGGGCGGTTGGTCCCGAGCCGGCGCGAGCCAGAGCAGAGGCGGTGCGGTAAGCCGGGAGGAGGTGGCTACAAGGGCTCGTCAGGAAAAGTACCCACTCGGGCGTGTTAATTTGTAAAGAACAAGTTTCATGTACACCTTTACAGTGCCCGTTTCCTTTGCGCGGACCTCCTGTAAACCCGCCCAGTTCGCACTTCCCTTCGGGGGCAGCGCTTGCAAGTCTAGGCCCGTGTGTCTCCAACGTTAGCGCGGCGGAGCCCCTATGCGCGGTGCCAGGTTGGGACGCGATAACCGTCGTGGGAGTGAAGGCCTTAATCGGTCAGGATTTACCGGTTTCAACGCCGAGCCGTGTCCAACGCCAGAAACCTCCTGCAAAGGAATCAGATACTGATATACGCGCATTTGCCGGCTCATTTTCCTATCAGTGGGAAGTATTGGCATCGACCATTTGTACGCCCTACTGCGCACGTTTTCAGCCACGCACTCGAGTTAGATTCTTGACGTAGCGAGCTCCCACTGGCGCACGCGCGCCCAAAAATGATAGGGTCCTTTTACAGAATTCCGAGTCCGACCGAGGTGTCGCCCGCCCAGCTGTATGTTTCGGTCCGTCACCCAGTCTAAACGTAGCGGACCTCGCTTTTTGATAGCTAGCCCATCACTCCATTGATCGTGCGCGGCCGTGGGCACCCGCGCCAAGATTCAAGGCCTGTTCGGTGTTCAGCCGTTCCCCTCGCTAACCCCGTGCGGTCGGGTGCGGGGTAGGAGCTTTTCAGCACCACGATCGCGGACGTAAGGACGGTCCGTTGTGGTCGGAGCCCTCGCAGCCACTCTCAAAGTTGCGCTTCTTCTGGTGGCCCATGGGTAAGCGAAACGACCAGCGCATCCGCCTTTGTACCAGCGCTAACAGCAGCAGGGGATCTGCAATCAAAGGCTCAATGGCTGGGCTCCGCGGGGCCCAGGTCCGTGGTGTAACACCACTTAACGTCGAATCCCGACTTCTGAACCCGCTTGCACCTCCTGAGGGCTCGGCGCAGGGGAGGACCACACCGGTCACCCGTCAATGAGGGCGCCCCGAAACTTCGGAAGATGTTAGGGGGGAACCATTGGTCCCCCGGCGCCGGCGCTAGCCTTATAAGACCCCCATACCCCTAGCTGCGCGGGTGGTGGATGCGCGCCTTCGTGCAATGAACCTGCGATGCAGGAGTATTCTAGCTACTGAGCTTGCGGGCCCCCGGTTCCCTCCTACTCCGCCACGTCCTCTTTTGCCTTTCGCTCTAACACGTTGTCCTGCCTCATGAGCCTCCCGTTGCCCTGGTGGCTCCCGCCTAGCACAACCGGGCCCCGACAAGTGAGTTACTCACTGTGGGTCTTACCCGTGCGCCACCGGAACGGACCCTCATCACACGGTCGCCCGAGTCGATTAGTGGGTGAATATCGACTTACTCGTCGTTTCTGGCTTGGCCCAAGCCAACCAAGGGTTTGCGGCGGCCTCCGTGCCGAGTTGCATTTTGTTCGAGCCGCTTCTGCGCGGTCGCTGACGGCTGCTGGCAAATGACCGTCGCGACCATAGACGAAAGCCTAGGATGGGCACTGACTGCGGGCTAGGGTCCGGTGCTCTTATTCATAATCGGCGGTGCCCTCTTCGCTGCTCGTGGCCGGTGCCGGCTGCCCTGCCGCGCTGGGTGAGCGTCTTTGGGCGATAACAAGCGGGCGCTCAGGGCCCCCTAAAAGGGTGTTCCTCCGCTAGGGGGCCCCCCGAGCACCCAATACCTGGACGTTGCTTGGATTCCAGCGAATCAATTCCCCGCGACGCTAGCCAGCCCCGCCGCTAACTGGCGGATGTGGGTGAACGGTGAGCCTGCCCATGAGGGAAGCGTGCTCCCGGGACCGACTGAGGGTTGGAGGGTCTGTTGCGGGAGTACCAGCGGGAGCTGCTGGACGCGTCGAAGTTTCGGCTATTCACCCCTACCCGCCTAACGGACCGATAGCAACGCCTCCTCTCATGGTATTCCCTCTCTGATCTCACCGGCTCCTAGTGAACGCATGGAAGGACCTGCCGTCGCGTCCTAGAGCTGGACCGTAAGAGAAAAACTTTCCGCGTGCCACCGGGAAGTATACGCAAATGCGTTAAACGGTTCGCGGCGCAAAGGCGGAACTGGTTGTGAGTACCTAAGCGGACCGCCCGGTGCAACTGAAAACAAACCATGTGAGTGCGCTGCGGGACCAGTGCGGCATTAGCACTAGAGACCGAGGGCCGACCCCTAGCGAGCGGTCCCACGACACGCGGTAGGGG
>Costus-viridis-MK262733
TATGGCGCGGGCTAGAGGTGCCGAAACTAGCGGTGGGTACGTATCCGTCGTGGGGGCCCTGCTGTTGTCGGGCCTGAGGGGGCCGCGTGGTATCGCGTAAGCCCCGCGCAAGTGGAACGTTTCATTGACAAATTCCCTGACGCGGGCATCGCATGTCACCAGGACCTGCCACCGCGGTGCCCGGCGATACACTCAGCCCCAGATGCTCTAGCGAAGGGCGGGCGCTACCAGAGCGGGCCCGCCAGGCCCGTCTCAAAAAGCCGTGCTGCAGTTGTGAATACCCGATACGGTTCGAGCCTCCGCGGACGGCCCCCGGGCGGGCGTGCCGAGTGTTGGACCAAAGAACGATGCGCTCAATAGTCCGCCTGACCCCCCCCCCTCTTTCGAACAGCGCATGCCACAGCGGCGCCAAACGGCTCGCCTGCGAAGACGATCACTCCGGGCGTCCAGCGATACGGCTTCGAGGGGCCCTCTGCCCCGTAGGAAGTCTAAGAAATATATGCCGGCTGCAGAGCCCTCCCACGAGCGACCGCGGGTACGGGATAACTAGCTGGACTATTTGGGCAGTTAAGAATAAACGACCACAAGTGAGGACAATATTTGGGCCTAATTTCAGCCCTTAATGCAACGGCAGAGGTTCTGACTCGAACAATATGCTATAGGAACTATCCAGCTTTCTTCCCTCTGCATTAAGTTACTTCTAAGCCGGCATGCCTACAGACACCGGGCAAATCCTGCACTCCCTGTTTCTGCGCACACCTGGAGCCCAGGGTGTTCTGGCTCAAGTAGGGTTTCGACGAGAATGGGGGGGCCCCGACAAGTACGTAACGGCGAAACTGGCGGGTTGAATAGCTCCTATCTTGAAGTACGTTCGTGATCCGAGTGACGAGATGCGCGTACCCGGCGGGTGTAAATAGCCCCTGATCCCTTACTGTCCCAGAGGGGGTCAACGTTAGTACTTGGGTTACTGAGGTCGGGGACCTAACGATGCCGTGAATCACACGATGTGGTAACAAACACAGGGGAGACGGGCGGGAGTGTTCCCCGTCGGCGCATGGTTCATTTCTGGCTTGGGCCAGTGCAAGGCGAAGGCGGGGTGTAATGGATCGGCGGGGTCAGAATTGGCATATAGCCCAACTACCAAACGAGGCCCGCCCGCCCTCCTATCCATCAAGCCCCGCTAACTCGTTCTGTCGCGAAATGGCTGAGAGCGTCAGGTCATAAGACACGTACTTGGTACCGGCCGCTTCGCTCCGTGGCGCAACAAGAAGCATCCAACCGGGGCAATAGTTTAACCCTAATAAAGAGTTGCACACCGGACGCGAGAAGGTATCTCCACCTCCGAGATTCTATTCGGGGATACGGGCGGGCGAATTCAAGGCGCTGGTGGTCCAGAGCGTTGGTCGTACAGGTGGCCCGTCAGAGCTCTAAATGGATCGAAGTGACAGTTGCCCTAAGGGCTAGTGTGAGGCGGCTCCGGGCTATTGTGACCACGCTGCAAGGGCGGCTTCACGTACGGAATATGCCAGTCAATCAATGAGTAGGTATTCTACATCCGGAAGGCAGCATCTACGAGAATATCGGTGACGGCGCAGGCAGCGACTGAGTCGCGTCAATTGTTCGGTGACACAATCCGGTTAGGCCTTGAAATACTTTCGGCACGATACCGAGCGACCTCCTGGAGTGCGAGGTGCAGCCCTGAGGCCTTACCGGCTCCAAGGAACTAATCGGCCCCTCCATACTTCTTTAAAGTATTGCATAGTCTAGTTTAGATGCATGGGCAGCCCGCAGGCCTGGGCCAGTTGAGCAGAGAGTTGATCGATATTATACTGCGGTTTCGTTAGCGATGACGGGCTCAGGACAAATACCATGCCCTCCGGTAAATGCTCTGGGCAGGCCTCCTGAGAATGGAAGGTGTTGTGGTTATCGGATAGCGCAAGCGTAGAGACCGTGATCGGGCGACTAACGAAGTGCTCATTGCACACAGATGTCGGTTCCCTTCCCCGAATGCCTAAAGCCTCTTCGTCCTACCCGTCCGAAGGCGTCTACGGGGGTTGCTAACCCTTAGTTCCCCTCGAACGCCCGCGAAGCTCCCTAATCGCTCCACGATACCTTGGAGCGAGGATCAGCCGGATTTAAAGAGGCGGCGCCAGCTCACTTACGGCACGCGCTGCTCCTGAGCAAGGAGTAAACCTGAGACGCCGCGCTAGATCGATCTGTCTGGTCTCGTCTATTATAGAGCCATCCGCTCTGCGCTGTTTGCCCATTCTTTGCCCCCGCCAGTCCCCCCATTGTAAAGACATTCGGTGCCTGGTCGGCCCACGGATTTGCCTACAAATTACGGGTACCCACGCATGATGGGCCGTCTTTCCTAGAAGACACCGTAGGGGGCCCCGACCTGCCCCCGCCCCGACCGGCGCCCCGGCTTACTCCCGGTCATTGTAGCCTAGGGCAACGCCGCAGGTTGGGACCAGTTGTGTACCCCGCATGGACACGCCCTTTGTTCGTTGCGACACTGACCCCACGCCGCGGATCCATAAAGAGCTTCATGCCTGTTGCTCCCTGGAGAGCTTCCGTTGCTTGCCACGCCTCCTCGTGCATTCCGTTATGGCTATGTATGGTTTCGGGTATCCTCATAATTGCTCTCGCTAGGAAGTTCCCCTTAACTCTGTATGTGTCATGCTCGGCTCGTAAAATAAATTTAATGAATGACCTTTGAGATGGGAAGACACAGCTGGATAGTTCTCTATAGCAATATATGTTTCAGACTGTCAGGACACCTCTGCCCCGTATGCTATATAACGGTGTCTTGAAATGTAGGCCAAATATTGTGTCCCCTCAACTTTGGTGGTCGATTTATTCTTAACTGCGCCAAATAGTCCACCGCATCTTACTCCAAGTAGCGCGGCCCGATCCGCTTCCTGGCCTTCTCTTTCGGTTCGCTCGTGGAGGGCTGCAACCGCGGCGTATTCTTGCTCTTTAGTACTTCTCACTGGGGTCAAGAGCGGCAAACCACTCGGAGAGAGCGATGATAGTTGATCGTGGGCGCGTCGCCGTGCGTTCTGCCAGGGCAGTCCCGTTTCGAGCCGCATGTGGGACAGTATGGCGCGTACGAAAGCAGGCGGCGGCGGTCGGGTGCCAATGGAGGGCATCCCCTTTGTCGCGCCTCTCGCGTCCCTGGCCAACTGGGACACGCTCTCGGGGGCGTTTCGCGAAGGCTCCGGACCAGAATCGTTGTTCCCCAAGAACTGGCCAGGTTGTCTGACGGCCCGGGGGGTGCTGCTGTGGTGCTGGAACCTGCGCGCTCGCGGGCTCCTTCAGGGGCTGAGCATTTATTCGCCCGCTCACGGACTGGGAAGGGACCGTTCCAGGCAGTGGTGACATGCGAATGCCGCGTGCCGGGAATTCATGAAACGTCCACGTTGTCGCCGGCTTGTACGGAACTACCCGGTCCGGCCCGACAACGCGCCACGCGAAGTTCACGTTAGTTTCGAACCTGCCATACCTAGGTGCCCGCTCGCATGAGGGGGCTGGTCCTATTGTGCTCCCGCGCGACACAGGTTTAGTTTTTCAGTGGCACGGGCGTCCGTAGTACAACCAGTTCGCCTATCGCCGCGACCTTGCTCTGCGTTATGTCCGTGGCCCGCGGAAAGTTTGGCTTCCGATGTATACAGTCCCTTGCCCAGCTCTAGAGGAGGCAGGGTTCCTTCAATGCGAGTTCCTAGGAGCGGTAGACAAGGGAATATACCATGAGAGGAGGCGTTGTATGCGGCTCCGTTGGCGGGTAGGTGAAGAACAATTCGGCCGTCAGCACCCATCGCGTGTGCATCGCCCCTCAATGGCACACAGACCCTCACAATACACGCGTCAGCCGCCGTCACCCCGGCAGCAACGCGTTCCCTCATGGGAGGCTCAGCCGAGATTGTTCATATAATCTCTCAATCCACCCCGTCTTCTTCATGTTTAGCGCGGCCCTCGGGGGGCTCTGGCTGCTGTAGCGGTGATAGCGTGGAATCACCAACGTCCAGGTACCGCGCGCGGCGACCGATCGAGCAGGCGCCCCACGTGTAAATCACCACTGGACCGTGCTTCGCAGTCCCCCGTCGCTGGCCCCCATAACGCATGCGCATTCTCTTAGCCGCCCACGTATCGGGAATAACGGGGGACGCATTCCAATTAGACTCGGTGGGGTTACTTCGTGGCGCTACGTTGGGATCCCCGCCTTAGGGCACCCCCGGCGAGTAACGTACACTGTTCCCGGGGTCCCAGCTCCAGGCGGCGCGGGTTAGCAGCGCGGATGGAACGGTGGCGGCCTGCATGGGCGAATGGGCGGGTTTGGGAGCCGCGGTGCTGGTTAGCGGATACGTGCTGCGCCGATCACGGCTCATCGGGCGGAGAATGGCCCTTTACCGACACGTACTGCGTTGTCCTCTAGTGCCGCTGGTCAGCTCAGTTACGGTAAGCCGCAGGTCATTCGGGTTCCTACAGGGCGGCGCGGAATGGACCGCTCGGCCATGTGCGCCATGCTGTACGCCTCCTGCGACCGAAAGGATTAAGCCGGAGGACACGCAAAGGCGAGACTCGGGTCATGGTGAGAGGGGGCGTGAGATCCCCCTGATTCCGTACAGGCCGATCGCAGTGAGTCTGCGGCCAGGCATGGATCCAGGTTACTTAGAACTCGCCAGGTGCCCAGCGAATAGCGCGCGGGTCGACGGGTCCCGGGTGGTACGGCCCGGCGGTCGGTAGACACAAGGTCCGGGGCTCGGGGGTCGGCTTTTTAGGTAATCTGTGCTGGGCCTGAAGCCCCGACGCGTACTTACGACCGCCGCTCGACAGTCGGCCTGAGTCGACGATTCTGCCCCAAAAGTTCCTTTCGATGGGGTGTTCGTACTTCACCAGGAGGAAAGAGAGCACCGCTTACATGCAGGCGCCCTTGAGAGTTCATGGTCTTAACTACGGATACTCTATCGTCGCTTCTCTGGGAATGAATAGGGGATTTTAAACAAGTCGTTTTTCTTCTCTGCGGGCTGTTCCCCGGCTCCAGGGTTCAGCCGTACTACTGCCCGACGATGGCTTCTAGGTGCGGCTGGCCCCGGCCCGTACGGGCCATACCCTTAAGGAATAGGGGGCGGTGTTGCCTCCGCTTCCAGTCTCGCAAGGGGCGTAAGTTACAGCGCCTGGGTGGTTGGCCACCTCGTGCCTAGAGCCAACGGTATAGCCGCGCGACTCCGACGACTTCGAACGGTGGTGGCGGCGACGTCATCCGCTATCGATGAATTATGAGTGCCCGGGAGGCGCCCCCAAAGAGCAGTATACCCGCATATCATCCTATCTATGTTGGATATGGCTTGACGCTGCCTGGCGCAGTGGGGAGTGAACCCGCGCCTGTTTTGGCTCGGTCTGACCCTTCGTTGGCGCGTATGTGTGCTCTCCTTGGGCCGGGGGCGGAGGGCGAGCCGGCCAGTGCCCCCGATAGCGTCATTGATAGCGCATCGGTAACGCGCAAGCAGCTGTCATGAGTGTGGGTCTCCTCGAACCTCGTGCGTGAATAGCCGTGCTCTCATTTTCGTCTTTTTGCACTAATAGCAATGGAGGTCGCACCGGGAGACACACACTAAGGTTGCTATCGGTCGCGGAACCCATGCGCTCGTGGATCTGCCATCGCCACGGTGGATCCTCACCCACTACCAAAGTTGGCAGGAAGGTACGTCGATCAAGTTCGCGCAGTCCTAGGCGCCAAGGTCGACGTTCTGTTAGCCGTGGGAGATGCCATCGTCCCTGCCGATAATCCCGCTCCTACGGCCAGACCCAAGGGGGACTGCTAATCGGGCTAGGCGTAGGTGCGCACGAACGACAGATTATGTGTATTGGTGGGTGGGCTTACTGACGCCGCATCCCCGTCGAGGGCAGACCGCAAAGTCGGCCACAAAGTCTGGGAGTAGACACGCGAACGGGGGACGGCCTGGAGGCGATGGCGATCGGACCCCTGGGCGCGTGCGCCACCCGCCCTCTCCCCGGGCCGTATCCGCCCTCTGCACCCCTGAGTGACCCGACCCGGGGGGGGGAGCTTCCAATGCGATGAGCTAAACGGCTCAGAGCTTCCTTACGTTCCCCACAATCGCCACCTATCCTTGCCATGCTGGCGGTCTGGCGCAGCGTCGCCGGCCTTGGGCATCCTCGTGTCTGCCCCCCTCAAATCCCCTGATCACAGAATGGGCACGGCAGTTCGCCCGCTGCAAAAGCGTCGAGTCTGCGGCATGATGCAGCGCCATGACGGACACGGCTAGTGCCTTCCATCTTCAAGCGGCGTTAAGGCGGGATCCATGGGGAATTGGCGCGTTGGGGTTCCGACGGAAAGATCCAATGTTCAAGCGCAACTTGGCGTGTAGCCATCGTGGAGGGTTAATGTGGATCGAGGGTGGGTGCCGTGGGAGCAGGGGGGGGGGGGGTTATTGCGCAGCACGTATCCCAGAGGTAGAACTCCTCCTGGGGTCCAAATGTGTGAGCCTCTTGAGTCGGGCGGGGTGAAGCAGAGGCCGGCGAGAGAGTAGTACGGTTTCCGGAAGGCCCCGGAATCTGGGAGAGACGCCTTTGCGTGGGGCGGACGGGGCCGGAATGAGCCCTTCCCTGGCCAATTGACTAATGCATGGGGCCTGCCTCGGACATTCCTTTGGAATGTACACGTGCCTCAGATGGAGGAGTGAGAGGGTAAGGGTCGACTACTACAACCGCGGTAATTCACCCCCGAAATGTTCGCTCCTAGCGGCTCATGTGAAAGGGTCGGGCGTCCAGTCGCGCTCCGCCTCATGCGTCCCAGCTTCGTGCCATCGGATGCTGGGAGAACCCCCCGGCTAGCGCCCGGGCCGTCTGGTGGTTCCGCGCAGTGAGGCCCAGCGTGCTGTCTCCACCGCCCCCCCTCGCCTTGCCCCCCGATAAGGATGAGTGAGGGTAAGCCTTTTCACTTTAACCGGTGCTCACGACGTCAGGAGGCAGATACCCAGTCCCAGGTCGCGTCCGGCAAAACCCCCGGACTGGCCAGTGAGGGTCCCTTGAGATCTGACGGTCGTCGCTCGACCTTCACTTGGGGTGCCTGCCGTACCCGACGAGCTGCAATTGTGCTCGGAGGCTCGACGCTACCGTACCGGGCTTGGCAGGTCGAGATATGGGCAGCATCGTGGACTGAGGGCCCGCATAGAGAACATCGCGCCGAAACGGTTGGGGTAACTGAGCGTTGTCTCCGGCCTCATAGACTTTAATAGCAGAAATGGAAAATCTAAGTGCCTGTGCGACGTGGTGGGTATAGATATTAATCATGGAAGTTATCTCCCGAGCAGCTTCCCGGTAAGGGACCGCATTAGGTTGCCGTTTATGCTCTAGACAATGTCGGTCTATACACGAGCCCCTCCTCTTAAGGAACGTGGATGCACTGGGTCCTGAACGCCGTATGCGAGCCCTGCCAAGGAGCTGCTTCGACGCCCATCAAAAGAGAACTTCCCTGGGTTTCGGCGAGGGACGCTGTCCGCCTGTAGAAGCGGTGCGTCCCTAATTTATGCCAATCTTTCTCTGGTTCGGAACTGGGGGGTAGGCAAGACATCGTGGCTACAGCACGGGGTACCGCAAGAGTCGGCCGCGGGGCCTACTTTTGGGCAGCACGGGGTGCCGACGGGTCCGCCACTACCATCTCGGCCGTCCGGACTGCCCAGACAGGCTTTAACCTGCACCTTACTTCCGCGGCGTGGAAGAGGGCTGTTGCTGCACGGTAGGTACCTTCTCGGCAAGATGAAACGACTAGGGGGACGGGAAGACACTGAGTCGGAAACCCGTGTTGGTATTACGGTGTCGCGCAGATGGCTTAATATCTGCCCGGCGCTAGGGCAGCGGCCGCTGCGCGTACAGCAAACGTCATGCGCAACTTCAGCACCAACAGGCTGAGCGTCGAATCCTCTCTCCAATGCCCTAGTGGAACCAAGACGGCGAGGGGCGCACGGGTGTCGACGGTTTAAGTCCGTTAACGCACCACGCGAGGGGATTCGACACCCGGACCACACGACGTGGCCCAAATAGGCCCGAGCCCGCCGAGTTGGCGTTCGCTGCGAATATTGCCTCCGGAAGCCGTTGATTCACCAGCCCTGTCGGCCACGACATGACTGGTCAGGAACCTTGCTCCTCTCGATACATGACACCGCCGTTCCCGATCTTTGCCGCATCTACGCTAATATTGTGTCAGTAAAGTTAGTGGGATACGGAGGGAGGAGGTCAAAAGGGTGTCTTCACAACGGCCCAATGCTCATGGGAGAGCAACGGGTAAGGTTAAGGCGATACGCTGCGAAATCGGCGTGGCCGGGACCCGTTCCCGCCTAGATTTGGCTCAGCGCCCCTCAAGGAGGCCCTGTGCTGCTCTGGCGGTGGTTTCTGCATGGCCCCACGTGGTGTAGCTCCTACGCAGTCGGTTCCTGCTAGGGCTGGGTCAGCCGGTCGCGAGGCCATCAACGAAGGATTTCTCCTCAAGGAGAGGCACGAGAGCAGCCCCCTGAGCTACCGCGAAAACCGGCTCCCCCAGTGCATGCTCGGCCGCGGAGCTCGATCACACAAAGCGTGCTACGATATCGCACGATCCCAGCCGAGCCTTAGTGGGACGTCATGATCTTTCCCGCGCCCAGGGGCCGTCGGGCATTCCCGGCCAGGGATACGCCGCTATCGCAGCGACGGCGGCACCGCCTCGAGGTGCACAAGCAATTACCGAACCGCGAGCTCCGGGATCGGGCCGAGCACGAGAGGTCGGTCTCCTAGGTCATCTACTGCGTGCCACCCCTGGGAGGCCGGCTGCGTTCCTGGGCAGAGAGAAACGGCCTCACGCGTTCCTCTCATTGCGCAGGCATGGTAATAAGCTAGAATGGGGTACACCGTCACTGCTCACAAAGTCCAACTCGTGTTCCTGTACTAAGTCGATGAACCAGCGGCGCCGTCCCGCTCGAGAGTTAGGCCGACCCATTCTTTTTCAATAAGAAATTTAAGGAGAACTCAAAGACTGGCGCGCGTCGGGAGCCCCAGAGCGGTTGGTCCCGAGCCGGCGCGAGCCAGAGCAGAGGCGGTGCGGTAAGCCGGGAGGAGGTGGCTACAAGGGCTCGTCAGGAAAAGTACCCACTCGGGCGTGTTAATTTGAAAAGAACAAGTTTCATGTACACCTTTACAGTGCCCGTTTCCTTTGCGCGGACCTCCTGTAAACCCGCCCAGTTCGCACTTCCCTTCGGAGGCAGCGCTTGCAAGTCTAGGCCCGTGTGTCTCCAACGTTAGCGCGGCGGAGCCCCTATGCGCGGTGCCAGGTTGGGACGCGATAACCGTCGTGGGAGTGAAGGCCTTAATCGGTCAGGATTTACCGGTTTCAACGCCGAGCCGTGTCCAACGCCAGAAACCTCCTGCAAAGGAATCAGATACTGATATACGCGCATTTGCCGGCTCATTTTCCTATCAGTGGGAAGTATTGGCATCGACCATTTGTACGCCATACTGCGCACGTTTTCAGCCACGCACTCGAGTTAGATTCTTGACGTAGCGAGCTCCCACTGGCGCACGCGCGCCCAAAAATGATAGGGTCCTTTTACAGAATTCCGAGTCCGACCGAGGTGTCGCCCGCCCAGCTGTATGTTTCGGTCCGTCACCCAGTCTAAACGTAGCGGACCTCGCTTTTTGATAGCTAGCCCATCACTCCATTGATCGTGCGCGGCCGTGGGCACCCGCGCCAAGATTCAAGGCCTGTTCGGTGTTCAGCCGTTCCCCTCGCTAACCCCGTGCGGTCGGGTGCGGGGTAGGAGCTTTTCAGCACCACGATCGCGGACGTAAGGACGGTCCGTTGTGGTCGGAGCCCTCGCAGCCACTCTCAAAGTTGCGCTTCTTCTGGTGGCCCATGGGTAAGCGAAACGACCAGCGCATCCGCCTTTGTACCAGCGCTAACAGCAGCAGGGGATCAAGAAAAAAAGGCTCAATGGCTGGGCTCCGCGGGGCCCAGGTCCGTGGTGTAACACCACTTAACGTCGAATCCCGACTTCTGAACCCGCTTGCACCTCCTGAGGGCTCGGCGCAGGGGAGGACCACACCGGTCACCCGTCAATGAGGGCGCCCCGAAACTTCGGAAGATGTTAGGGGGGAACCATTGGTCCCCCGGCGCCGGCGCTAGCCTTATAAGACCCCCATACCCCTAGCTGCGCGGGTGGTGGATGCGCGCCTTCGTGCAATGAACCTGCGATGCAGGAGTATTCTAGCTACTGAGCTTGCGGGCCCCCGGTTCCCTCCTACTCCGCCACGTCCTCTTTTGCCTTTCGCTCTAACACGTTGTCCTGCCTCATGAGCCTCCCGTTGCCCTGGTGGCTCCCGCCTAGCACAACCGGGCCCCGACAAGTGAGTTACTCACTGTGGGTCTTACCCGTGCGCCACCGGAACGGACCCTCATCACACGGTCGCCCGAGTCGATTAGTGGGTGAATATCGACTTACTCGTCGTTTCTGGCTTGGCCCAAGCCAACCAAGGGTTTGCGGCGGCCTCCGTGCCGAGTTGCATTTTGTTCGAGCCGCTTCTGCGCGGTCGCTGACGGCTGCTGGCAAATGACCGTCGCGACCATAGACGAAAGCCTAGGATGGGCACTGACTGCGGGCTAGGGTCCGGTGCTCTTATTCATAATCGGCGGTGCCCTCTTCGCTGCTCGTGGCCGGTGCCGGCTGCCCTGCCGCGCTGGGTGAGCGTCTTTGGGCGATAACAAGCGGGCGCTCAGGGCCCCCTAAAAGGGTGTTCCTCCGCTAGGGGGCCCCCCGAGCACCCAATACCTGGACGTTGCTTGGATTCCAGCGAATCAATTCCCCGCGACGCTAGCCAGCCCCGCCGCTAACTGGCGGATGTGGGTGAACGGTGAGCCTGCCCATGAGGGAAGCGTGCTCCCGGGACCGACTGAGGGTTGGAGGGTCTGTTGCGGGAGTACCAGCGGGAGCTGCTGGACGCGTCGAAGTTTCGGCTATTCACCCCTACCCGCCTAACGGACCGATAGCAACGCCTCCTCTCATGGTATTCCCTCTCTGATCTCACCGGCTCCTAGTGAACGCATGGAAGGACCTGCCGTCGCGTCCTAGAGCTGGACCGTAAGAGAAAAACTTTCCGCGTGCCACCGGGAAGTATACGCAAATGCGTTAAACGGTTCGCGGCGCAAAGGCGGAACTGGTTGTGAGTACCTAAGCGGACCGCCCGGTGCAACTGAAAACAAACCATGTGAGTGCGCTGCGGGACCAGTGCGGCATTAGCACTAGAGACCGAGGGCCGACCCCTAGCGAGCGGTCCCACGACACGCGGTAGGGG
>Curcuma-alismatifolia-isolate-jianghehuaC4-MT395649
TGCGACTCCAGCTGCTCTTGCCACAACTAACAGTGAATACGCATGTACCGCTGGATTACTACCACCATCTGTATTGAGGGGACTGCGTGGCACCATAAAAGACTAGCGCGAACCAGTCATTCAATTGACAGACCTCTTGAAGTAGACACTGTATACTGCCAGGTACCGCCACCTCTGTGCTTTGCGGTATGATCAGCCCTCGCTACTCCGACGAAGGGCGTAGGCTGCCGGAGCTAGTCCTCCGGGCCCGTCTCGAGATGTCGCGCTGCGGCCGTGAGCACCTGGTACGGTCTGGCTCCTCGCGAACAGCTACTAAATGAGCGTATCGAACGTTGAAGCAGCGAGCGGTGCGGTTATTGACCCACTCGGCCTTCCGTTCTCTTTCGAACAGCGCGTGACGTTACGGTACTTTTCGGCTCGTTTTCAAAGATTACGATCGCGGGCGTCTAGTACGGTGGCCTCAAAGAACCTTTTGCTCCGCAGGGGGGTCTAGGGATACCTTTTAACTTGTGAACGCACGTAAACGTATCTGCGGCGGTGGAGGATATAGCGACGTCCGACAGACGGTAGATACGTGATAACCGCCGACGCACGCGAAGGGCGACTTCCTGACACGTCCTTCGGATGTTGGTGAGGAACGCAAAAGCGTTGGTACAACGCGCTAACTCCCCCGTGAGATTCCTCAATCGCTACGTCATAACCGGGAGGGGGAACACGCCTCCGCCAATCAAGCCCTTTGCCACCGATTCCTGTGTATATCTAAGGTCTATTTCGCCTTTTCACCATTGTGACCTTGGCGGGGCGAAGGGAGCATCAACAAGTTTACAGCGACGACGCTGGCAGATCGAATGGCTCTGGCATTCAAGTTAGACCTTTTACTAGGAGGTTCTTTGCGCATACCGGATGAATATAAATAGCCCTTACTCCTTCACTGTCTTAGGAGGAGTGAGCGTCTGTGCCTGCGTTAGTAGGGCGGAAGCACTGACGTTGCAAAAAGTCACGTAACGCGTTAGCAAACTAGGGTGCGGTAGGGGAGGGTCTTCTTAAATGGCGCGTTGATCAAAGAAACCCCGGGGCATTGTGAGACAGAGATGAAGTGTTAGAGAATGGTGGGGTCGAAATGACCATACAAGACGGTCACTGCATTAGGTCTGCCCGTCGTTATATTCCTCTGGCCTTATTAGTTCGTTCTGTCATGTATTCCCGGAGAGCCTTAAAACGAGACACACATAATCCGTGTCGACTGTCCCGCCCCGTGGCATCGGGCATGTAAAAATTACGGAGACAGAGTTTATCTTCTAAAAGGATTTGCGCAACAGGCGTAGCAGGATGCCCTCACCTCTCAAATCATTTTCGAAGATGCTAACAGGTGAGCGTGAGGCAAGAGGAACCTTGAGTAACTGACGTATAGAAAGCCCGTCGGAGCTTTAAGCAAGCGGGGATAACAGCTGATTCGGGAGTTGGGACAGGGTAATCCTAAACCGCCCTAGCCCCGCTGTAGGGGCAACTTTATTTATACGGTGTGCTAGTTGGACGGGAAGCGAGACCCCTGAATCCAGAAGGCAGCGATGGCCGAAATATTGACGGCGGTAAGTGGGGCAGCTAAGCTACGTTACCCACTAGACGCCGTGCAATTCAAGAGTTAGGAAGTTCCTCTAGCGCTTTATCAGGTTACCATCAGTGGTTCTAGACGCAGCCTTGAGGCGTTACCATTTCGCAGGTTTTAACCAACTTATACTTACATTTATATATTTTAACGTTGCTCAAGTTAGGCATACGAACAGTCACTGAGCCTTAACCTACCAGACGAAACGCCAGATTACGCTGTTCTGTGAGTTCGTTGACTATGATAAACCTTGAGCAAATGCTGCAATCCCCAGTGAGCGTGTCAGAGGGCCTCCACAAGGATGGAGGGTTTTGTTAATGCCAGACAATGCGAGTTCGGTGACCGTGACTAGATTCTTAGCGGATTGTCCATCTTCCACCAGTGTTAAATCCTTCCCGCGCCTACCAAAAGTCTCTTCGATCCACCCGTCCGGCGGTATTTATAGGAGTCGTTAGTCTTAAGTTCTTTTCGGGCGCTCGCACATCGCCTTAGTCGCTTTATCACATCAGGTGGAGAGTATTGGCTGAACTCAAAGAGGTAGCCCTAGCTCAGCTACGATTGGTACCGGGCCCGAATAGGAGGCAGATCTGAGACGCCGCGCTGAATTAGTCCGCTCGGTCTCGCCCGCTTGAGGGCCTTCCCTTTCCTGCTTTTCACTTGCTCTCTGTCTCCATCAACTGTTAAATCATTAAGGCTGGTGAAACCTAGTTAGCCCGCTGGCCTAACCACAGGTCACGAATGCACAAATAGGATTTACCGCCTTCCCTGAGCGTTGCCATAAATTTTCTTGACTTCCCCCCGCCCTGACTTATGCCCCTGCCGATCCCCGGTCAACACAGTCCAGGTCGACGCTTCTGTTAGGGATTTTCTAAAGGCTCCGTGCAGGTATTCCCTCGGTTCGTCGCGGCACGGCCCCCGCTCTTTAGATCTAGATAGGGCCCTATGCTTGTCTCCCGAAAGCGGATTTATGTTGTCTTAGGCGCCTTCCTAGACTAGACACCACAACTGCGTTCTGATTAAAGTGTTCTCCTTATAGTTGATGCTGATTTGACCTACTCCCTGAGGCGTTTGTTTCACTCCTCCAGCGTTATAGAGTTAGTGATCGACATTTGTTGTAGGAATTCTACACGGGGGAGTTATGCGCGTTGATACACATACGACTCTTTTGGCGCTTCCTCACCCCAAACATTCCAGAACGGTATCGTTGTCAGGGAAGTGCCCGTCGCGTCCGCGCAGTCGTGGCGGTTAATCACGTATCTACCGTGCTGTCGGACGTCTCGCATCATCCCTCGATTGGCTCAATCCGGAGAGCTCCACGGGCTTCTCTTTCAGATTACGTTTACTGCGTACAAATCATAAGAGGAGCTTGCCCTTAGATCCCCCTAGCAGGAGTCCAAAACGGTAAATCATTTGAAGATAGAGATAACAGTTGCGTATAAGTGCGCCGCCGAACATTTTGACAAAACAGTCCCGAAACGAACCGTAAACGGTGCAGTACGACGCGTACGAAAGTGGAGACCGACAACCTAGTGCTGTTAGAGGGCAGACCAAGAATCCCGCCCTTCGCGGTCCTGACTAGTTGGAATACGCTCCTGATGGCGTCTTGCGAGGAGCCCGAGCCGGAACCGTCGCTCCAAGGGGGCCGGCCAACGCGTACGACGGCCCGGGAGATGCTGAAAGGGCGTTAGGATACGCGCGCTCGTGGGTGCGTGCAGAGGCTGATTACTTACTCGCAAACTTAATAAAGGGGAGGGTGCCGAACCAGTCAGTGGCAGTATACAAGTGTTACTTGACAGAGGTTCATTGAATGCTGGTGTTGCCGCTAGCTTGTTTAGAGTTGCCCAGTCCAGACAGATGGTGTATCCCGTAAGGTTCACGCTAGTTGTGAACACGTCGCACCCGAGCGACCGATCGCATCAAGGGATCAGCCCCATTGCGCCCACCGAGGCTACCACTCCAGGTTCTTGACGGAAAATGTATCGGCCTCCCGGGTCACCTTTATACAGGCGAAGCTCAATCCCGAATGGCACTTTACGTCCGGGACTGGCGCACAACCCAAGAGTCGAGATACCTTAAACGAGTTTGGCGAGGGCGGGGTTCCCTCAACACGAGCCCTCGGTCGCAAATCGCAGGAGAGTATAATTCTCGCTACGCGGTTCGCCGTCGATCTGCTACCTGGTAAGCACCGGACAGTCGGTCAACGCGACTCAAACGCGCTCCTGTGGCCTATTAATGGTAAACCGGCTCTAACCATGCACGCGCTAGCCCCCGGCAGCTCAATAGCTATCTGGTTTCGCACAAGGGACTCAGCCTAGATTTCGCATGTAATTTTTTGATCTCTCGTGTCGTCTGCGTGTCTAGTGAATTTCTAGAGGGGCTACGATTAAGGCAGATTTAATGACTCGAGATCGTTGGTATCGTAGTAGTATGCGCAGTGACCTACCGAGCGATCTCCCTATGTATGATTCAGCGCTGAGACGCGATCCACAGTTCTCTGTCATCGGCATCCTTACTGCGCGGGTAGCCCGTCAGCTGACCATACATTGGGGATGGCGGTAAGCACTTCTCGAATTGACCCAGTGTATTCGCAGTATGGTTCTATATTTGTGTTTTCACCTTAGGGCATCTCGGGCGGATAATCTACACCGCCCCCGGGATCCCAGTTCCAAATGATTCGCTTAAGTGAAATAGATCTCATGGCGTTGTTTTGCATGGGCTTCCGGACGGGTCTAGGGACCTCGGCACCAGTTGATGTACAGCCAATGCGCCAATCAAAGCTCATTTAAAAAGTAGTGATACTTCGCCAACGCTCACCGTGTTGCTCTTCAGGGCTAGCGATCAGCCCTGTTGTGGTGGACATTTGGTCATTCTGTTTCGGGCGGAGTGTTACAGAACGAAACGTTAGATCGGATGCGCCAAGTAGTACGTCATTTGCGGCCGAACAATTTGAGCGGCAGGGCATGTAAGAGCGGGGGCCGGGTAATCATAGGAAGTAGCGCAAGGCTTCTTCAGCGCCGCGCGGGCTCAACACGATTAGTTTGCAGTCGGTGGCGTCTCCAAATCACCTAGGATTTTCAAGGCATTTGATGGATAACACACGGGGAGAGAGGCTTCGGGTGGTGCAGTCCGGTGGCTAGCAAGCACAAAGTCCAGAGCGTGGGGGTAAGGCACTACAGAAAAGAGGGAATGAAGTGGAGCCCCAATGTGTACCTCCGACCGTCTCTCGGCCGCTGACCTATGTCATTGCCCCTGTTGTAGAAGTGCCCCCCAATGGGTCGTTTGTACTTTTCCATGAGAACAGAGAGTACTATTTGCATACAAGCATCCCTAAAGGTTTGTTCCCTTAATCATCCATGCCCCATTTCTGCTTCGATGGGAGTGGGTTGAGGAATTAAATTAGACCATCTGTCTCATCTGTGGGTCGTTTCCTGATTTTAATGCTTGACTACGTTTCCCAAAGGCGGCGGCCGATGAGCACGGTTGAATCCATCCCATACGAGTTGTATCTTTGAAAGGGAGAGGGCATTGCCGCCTCCACTCCTAGTCGTATCAACGCCGTTAATCACAATAATCGAACGATTAGCCATCACATACCCGGGGCCGATGGGAAATCGACGCCTCTCCGGCGATCATGAGCATCAGTGATGGCGACGTCCTTCACTATCAACGACATACGAGTGCTCGGGAATCGACTCCATAATATAGCGTATCCACCTATCGCCTTGTCCATGTTGAATATGGCTTGATTCCACACGGTGCGATGAAAGATAAATCCACGCCCGTGTTAGCTACGTCTGATCCTTCGCTGTCGCATGCGTGTGCCTTCTCCGGGTGGGGAGCAGAGGGCTTGTTGCCCAGTGCCCTCGACAGCGTAGCTGATAACGCTTCAGTACCTCGCAAATCACTGTAACGGACATGGACCTCCTCTAAACCCGAGTGCGAAGGGCTATGCTTAGATTATTGTTTTTATTAACCTCTAGCAGTGACGGCCAAACCGGCGGAGACATTCTAAAGTCACTATTGGACGCAGAGCTAACGTACTCTAAAATTGGAAACCGCTACGTCGTATCCTCTCCCATGGGCACAGTTTTGAGGTTAGCGCATAATTCAATACCACGCGATCCTATACAACGAGGGTTTGTCCCTGGCAGCAGTAGGGGATACTATAATTCTTACTAATGAACCCACTCCTACAGACAAGCCCAGGGAGAGCGTCTAGTTGGCTCGGGCATAGGTACGCAGGGACGATAAATCAGGGGTCACGGTGGGTAAGACTACTGACACCACATACCTGTCGTAGACCAACCGCAAAATTGGCCGTAAAGTCCGCTAGTAGCCACGTGATCGGGGTAAGTCCTGGAGGCGCTGGTGATTCAGCATTTAGACGCATGTGTCGCTGACTTACTACTCGGACTGCACCCATTTCTTGTGTCACCACATAGACTGATCCTTGGAGGGGAGCTTCCGCCGCAACCAGCCATGGGCTCCGGGACTGCATTATACCTCCCGTCGTCACCACCCGTCGTCGTCGCGGCGATGACTTGACTCAGCGTCGTTAGTCTCAAGTATCCTAATTTCCGCACCCGGCGGATCCAATTATTACAAGTCAAGCATGATAGATCGTCCGCTACAAGAACATCGAGTACACAATAGGACGTAGTTCCGCGGCGAGAGCGATTGGTTTCTTCTTTGGTGAGGTGACGCTAAAGCGGGGTCCATGAAGGGTTGGCGCGCTCGAATACCGGCGGAATGATCCGGTATTCAAGAATGACTTAACGTATGATTGCCGCGGAGGGTTGAAGTAGGCTGAGGGTTCGTACGTCAGAATCAGGGGGGGGGGGAGCCGTGGCAAGACACGTATCCCGGGGTCGAAACTCGCCCGGGGATCCAAAGGCGTGAGCCCTCTGGGGCAGATAAGATAAAGCGGAGAGTGGAGAGGATGAAGTGCGGTTTCTGGAAGGTTTCGAGGCCTGAGACAGATTCCCTTATGTGAGTCGGGTAGGGCCAGCGCGTATCCTCCCCTGGCTAGTCGGACCGAACGATTTTCCTGCCTTGAATCTGCCTCTGCACGTCATTTCACCCCCAGATGAAAGAGCAAGAGAGTAGGGGCTAACCTCCATAACTGCAGCCGCCTGCTGTTTAAGCGCTCGACACGGGTGGACCATGTAAGAAGAGCTGGTGTCGAGCCACTTTGCGACTCAAGTTTTCTAGCTCCAACCTATCAAGCCCCGGGATAGTTCCCCTGTCAGCAACAAGGTCGGACAGTGACTCTGCACGGCGAAACCTAGCGCGACAACCCCACCGTTTCCTAAAGGTCTGTCCTCTGGTAGGGATGAGGGAGGACACGACTGATCATGCGCGTCGATTGTCGTTAAGTATAACTAGAGTTGCTTAGCTCCGAGCCGCGTCCAGAGAAACCTCCAGGCCGTCCTGTAACGGGCACCCTGGATCCGGCGTTCGGCGCCAGTTTGTCATTCGGGGTGGATTCCGTACCCCACGTCTTACAATTACGTTCAGCGGACCGGCGCTGTCATACAGGATTTGACGGTCCTGGGCCCAGGCGATTATGTGTAGCGGGAGCCCGCATAGGTGAGACCCCGCCTAATCCATTGTGATGGATCGGGGTTGAATACAGCCTTGTAGACTCTAGCAATGGTAAGTTAAAGACCAAGTGCCCGTGCTGCGCAGCGTTTCGCATTGTTAATCATGGGGGAGAGTCACCGAGCGTCGTCCTATCGAGGTACCGCGCCAGTTTTCTACCCAGGCTTCGGGCTCGATAGGTCTTCGAGAAAGCCACTTTTCCTAGGGAACGTGGATGTGACTGATTCTTAGCGCCGCATGCGAGCCTTACCAGTGAGTCTTTTCGACGACCGTAATGAGAGGACTTTCCTGAGCCTAAGAAGAAGACGCAGTTTCACCGTCGCTATGATGTTCCCTTAATTAGGGCCTTTCCTTCATGAGTGTGGGACTGCGAAACAAGCAGTACAACGCGGCTATGTTACAAGGTGTCGCGGGGAGCAGCCGCGAGGTCTACTTTTGGCAAGTACAGGATGCCTACGAGCTTTTCCCCACTGCCACTTCCGGCTGAGCATCCGGGCTTAATCCTAATCTTAGTCTTGCGCCCCCGACGCGGAAGGCTGTCGCTTTAGCAAGGCGTCTTCCTCTTGGAAACAGTTTGGAGACTATTGGAACGAGAATTTGTCAACTTAGGCCTTTCTGCTAGTGTTTCGTTGTCACACGAATGGCCTATTATCCACTTGGTACCGGAACGGTGGATGCCATGTGTATAGCGAACGTCAGGCGCGGTACCGTCGCTAACAAATCGAGTATCTCATCTGCTCCTTGGCGTTCTGTTAGAACCAAGATCTCGGGGAGTCCATGTGTATTGGCGATTTGCACCCGTCAATGCACTATAAGGGGGGGTGCGACATTCGGGTCACGCGGCGAGGACCATAGATGTTCGAGCTCGCCGAGTTGGAAATTGCTATGACCTTTGCCCCCGAAAGCCGCTAATTTACAGATCCTCCCGGCTACAGCGTGACAGGGTGAGGGTTCTGCTTCTCTCGACACACAATTTTATCGTGCCCGATTTTTGTTGCGCCCGCGCCAATGCTGTGCCGGGAGGGCCAGCAAGATAAAGTGGGCGAATGCATATTAGGTGGGCAAACGCAGGCAAGATACTCAAAGGGACGAAATTGGCGGGATTGATGCGACACACTACGATATCGGCGTAACCGGATCTTGGGACCATAACGCCCGAAGACAGGATCTTTACCTGGGGTCCCATGCTTTGCTTGCGGTCGTTTTGACGTTACTTTGCGTGTAAAGGCCTCCGAGCAGTCGGTTCTTAGCGGGGCTGAATCGGCCGGTCGCTGGGCTGTGATCGAGGGGGTTCTCGTCAAGAGGAGGCAAGAGGGCAGCCCCCTGAGTTATCGCAAAAACAGGCTCTTCTGGTCCTTGCTGGACGACGAAATTCAACTGCACAACAAGCGTGACAGCGTATTGTAGTTTCGTTTGTGCCCCAGCCTGACATAATTATTCTCTCTACGCTCCGGGTTCGCCGAATATTACCGGCCATGTACGCGTTGCCACTGCGGGGACAATAGTATCATCTTGCGGTGCGTCGTTGTTTACAAGGCCGCGGACTCTGGGGTTGAGCCGGGTACGGATCGTCAGTCTCCTGGACCACCTACTTCTTGCCACCCCTGACACTTCGATGGCAATTCCGAACGGGAGAAAGTGGCCCCTAGCACCCCTTTCATTGGGCAGGAATCTTTACGGGATAAATAATGGTTTGCTATTCTCGCTTACATGTTCCCGCCCGCAGTACTCCCATAAGCTGCCGGACGGGCAGAAAGATACCGCTCAAGTGTGGACACTACCCATTCTCCAGCAATTAGAAATGTAGGGAGAACTAAATGGTGATCACGCGCTAGAGGTCCTATAGCAGTCATTCTCGGTACGGTATGGGATAAAGTAGAGGCGGTGCTCTGCGCCAGGAGGAGGCAGCCGCTAAATGGCGTCCTCAAAAGCGCTCCCTCGGTCGTGTTAATTATAAAAGAGCAATTCGCGTATAAACCATTATCGGGCATATCCTCTCAGAATCTATCCCTTGGAAGCGCCCCTAGCTAGCTTTTCCCCTTAGGGGCGGCGCTCACTGGTTGGAGCCCACAAATCCTCAGCGGTAGCGTGGCGGGGCTTGAGAATGCGGTCTCCTGACTTCACGTCCATTGCGTCGCGTAAATGGGCATCCTGATTGTCCTAGAACTACTAGCCCCAATGCAAAGGCGAACTCACCGCCAGAAACTGCCTGGCAAGGAATCAGGTAGTGTTATGCGCTCAATTACCGGTTCATTTTCCAATTGTTAGGGGACATGGGTTTCTTCCACTCCCATATCAGTTTGCAAACTCGTTCAACTAGTCGTCTGCTATAGCTATTCAATATAGCAAGGCCCAATTGACCTCTATGACCTCGATCATGGGAGGATTCTTTTACAGAAAATCTAGTGCGGTCGAGGTGCTTCCCGTCCAGTTGCACTCAACGGTTTAGCATCTAGCCCCTATGTGACGAACTCCGACCTTTGGTGGCCTATCCTTCGCTCTGTTGGATACTCGCGTACGTGGATGCTCGCGTCGGGGTCCAGAACCTGCTTGTTATTTAGCTGTCTCCCACGAAGACTTCTTACTGCTTGGTATCGGTAAAGAATTTTTCAGTACCACCGTTGTAGCAGTAATGACAGTCCGTCACGGGCGGTGTTCTCGCGCCCAAAAAATCTGATATTCTTTTATTAATAGTTCAGAAACAGGCGCGTTAAACGGAGCCTCCGCTTTTGCGTGATCGCCGGCGACAGCGCAAGGTCAAGAATCCAAAATTCGATACCCTTTCTTTGTGGGGCCTAAATTTGTGGTGCAATACAACTTGTTTTCGGCTCCCGACTTGGGGACTTACTAGCTGCTCGTGGAATTTCAACGTAGGAGGTTGCCACGTTGGTCGCCCATGAGCAAGGACTATCCAGGACCTCGGGGGACGACGAGGGGGGGATGGCTAACCTCCGGCTCCGGTGCTGACCCTATAAAGCCCACATGTTTCCATGCGCACAAGTGCCGAGTATCAATCCCTGCACAAAGTGCCTATTCGACGTATACACTCCAAACACTGGGCGTATAGGCTCTCACCTCCCTCCTACTCCGCCAAGGCCTATTTTATTCTCCGCTCGGGCGCGTAGGACTGCCGCTCGAAACTTCGGTTTCTCTGGCCAGTCTCGCCCAGCAAAACGGGATATCGACGAGTGAGCTGCCTGGTATGAGCCTTTCCTACGCGCCTTCGGAGCGAGTCCTCATTGCGCGGCTTTTTGACTTTGTTGGCAGGTCAATCTCGACCTACTGGCGGTTTCTGTCCCTACCCGAGTCAACTGAGAGCACGCAGCATCCCCCGTGCCGAGACATCGTTTGTTCAGGCCACCTCTATGTTGGCGCCACGGGTCATTGAACAATTTCCGTCCCGACCGCATATGTAAGCTAAGGATAAACTGCCCAGGTAGGCTAGGATCCGATGTCTTCGTCCACAGTTGACAGCGTTTCCTGTCTTGCGAAAAGCCGGCTTCGACCGCCCCACCTTATTAGTCTGGTATTCAGGGACTATATTAGGACGTTCCTTCAAATTCTTTAACGTGCTACTTTTCCCTTATGATTTCTCATGAGAAGTTAGTACTACGATACCACTTGGATCTCGGAGAATCAATTTCAATCGGCTTCAATCGGCCTCTATTCTAGCCGGCACGGACAAATACAAGGTGAGTCCGCTTGTGCGAAACAGAAGCTCTTGCGCCGGGCTAGGGACGGTAGAGCCGATTACTGCAATGATAACGTGGACGTCGCAGTTAGCCCGAGTCTCGGCCAGGTGCTTTTACCAGGTTAGCAGATGAGGCGGAACCGCGTAGCGAGAATTACTCTCCATATGTGAACTTTGGAGACCGATGGGCGTGTGGAGGGTCCCGCCACTACGGCCCAAACTCGTTTCGTAAGATAAGCGCCAGTCCCGTACGTCAGAAGGGCCTATTCGGAAATAAATAGCAGCGTTCCGCTCGTGTAAAAGGTGACCCGGGGGTACCGAGGCCGATCACATGTTTCGGTCAGAACCGGAGTCGGTAAGGGCCTCCGGTGGCCAGTGTGGCGGCGCCAATGGGGGCTGGAGATCGACCTGTAGCGATCGGCCCCATAGTGCCTAGCGGGAG
>Curcuma-amarissima-isolate-jikujia-huangC5-MT395651
TGCGACTCCAGCTGCTCTGGCCACAACTAACAGTGAATACGCATGTACCGCTGGATTACTACCACCATCTGTATTGAGGGGACTGCGTAGCACCGTAAAAGACTAGCGCGAACCAGTCATTCAATTGACTGACCTCTTGAAGTAGACACTGTATACTGCCAGGTACCGCCTCCTCTGTGCTTTGCGGTATGATCAGCCCTCGCTACTCCGACGAAGGGCGTAGGCTGCCGGAGCTGGTCCTCCGGGCGCGTCTCGAGATGTCGCGCTGCGGCTGTGAGCACCTAGTACGGTCTGGCTCCTCGCGAACAGCTACTAAATGAGCGTATCGAACGTAGAAGCAGCGAGCGGTGCGGTTATTGACCCACTCGGCCTTCCGTTCTCTTTCGAACAGCGCGTGACGTTACGGTACCTTTCGGCTCGTTTTCAAAGATTACGATCGCGGGCGTCTAGTACGGTGGCCTCAAAGAACCTTTCGCTCCGCAGGGGGGTCTAGGGATACCTTTTAACTTGTGAACGCACGTAAACGTATCTGCGGCGGTGGAGGATATAGCGACGTCCGACAGACGGTAGATACGTGATAACCGCCGACGCACGCGAAGGGCGACTTCCTGACACGTCCTTCGGATGTTGGTGAGGAACGCAAAAGCGTTGGTACAACGCGCTAACTCCCCCGTGAGATTCCTCAATCGCTACGTCATAACCGGGAGGGGGAACACGCCTCCGCCAATCAAGCCCTTTGCCACCGATTCCTGTGTATATCTAAGGTCTATTTCGCCTTTTCACCATTGTGACCTCGGCGGGGCGGAGGGAGCATCAACAAGTTTACAGCGACGAAGCTGGCAGATCGAATGGCTCTGGCATTCAAGCTAGACCTTTTACTAGGAGGTTCTTTGCGCATACCGGATGAATATAAATAGCCCTTACTCCCTCACTGTCTTAGGAGGAGTGAGCGTCTGTGCCTGCATTAGTAGGGCGGAAGCACTGACGTTGCAAAAAGTCACGTAACGCGTTAACAAACTAGGGTGCGGTAGGGAAGGGTCTTCTTAAATGGCGCGTTGATCAAAGAAACCCCGGGGCATTGTGAGACAGAGATGAAGTGTAAGAGAATGGTGGGGTCGAAATGACCATACAAGACGGTCACTGAATTAGGTCTGCCCGTCGTTCTATTCCTCTGGCCTTATTAGTTCGTTCTGTCATGTATTCCCGGAGAGCCTTAAAACGAGACACACATAATCCGTGTCGACTGTCCCGCCCCGTGGCATCGGGCATGTCAAACTTACGGAGACAGAGTATAACTTCTAAAAGGATTTGCGCAACAGGCGTAGCAGGATGCCCTCACCTCTCAAATCATTTTCGAAGATGCTAACAGGTGAGCGTGAGGCAAGAGGAACCTTGAGTAACTAACGTATAGGAGGCCCGTCGGAGCTTTAAGCAAGCGGGGATAACAGCTGATTCGGAAGTTGGGACAGGGTAATCCTAAACCGCCCTAGCCCCGCTGTAGGGGCAACTTTATTTATACGGTGTGCTAGTTGGACGGGAAGCAAGACCCCTGAATCCAGAAGGCAGCGATGGCCGAAATATTGACGGCGGTAAGTGGGGCAGCTAAGCTACGTTACCCACTAGACGCCGTGCAATTCAAGAGTTTGGAAGTTCCTCTAGCGCTTTATCAGGTTACCATCAGTGGTTCTAGACGCAGCCTTGAGGCGTTACCATTTCGCAGGTTTTAACCAACTTATACTTACATTTATATATTTTAACGTTGCTTAAGTTAGGCATACGAACAGTCACTGAGCCGTAACCTACCAGGTGAAACGCCAGATTACGCTGTTCTGTGAGTTCGTTGACTATGATAAATCTTGAGCAAATGCTGCAATCCCCAGTGAGCGTGTCAGAGGGCCTCCCCAAGGATGGAGGGTTTTGTTAATGCCAGACAATGCGAGTTCGGAGACCGTGACTAGATTCTTAGCGGATTGTCCATCTTCCACCAGTGTTAAATCCTTCCCGCGCCTACCAAAAGTCTCTTCGATCCAACCGTCCGGCGGCATTTTTAGGAGTCGTTAGTCTTAAGTTCTTTTCGGGCGCTCGCACATCGCCTTAGTCGCTTTATCACATCAGGTGGAGAGTATTGGCCGAACTCAAAGAAGCAGCCCTAGCTCAGCTACGATTGGTACCGGGCCCGAATAGGAGGCAGACCTGAGACGCCGCGCTGAATTAGTCCGCTCGGTCTCGCCCGCTAGAGGGCCTTCCCTTTCCTGTTTTTCACTTGCTCTCTGTCTCCATCAACTGTTAAATCATTAAGGCTGTTGAAACCTAGTTAGCCCGCTGGCCTAACCACAGGTCACGAATGCACAAATAGGATTTGCCGCCTTCCCTAAGCGTTGCCATAAATTTTCTTGATTTCCCCCCGCCCTGACTTATGCCCCTGCCGATCCCTGGTCAACACAGTCCAGGTCGACGCTTCTGTTAGGGATTTTCTAAAGGCTCCGTGCAGGTATTCCCTCGGTTCGTCGCGGCACGGCCCCCGCTCTTTAGATCTATATAGGGCCCTATGTTTGTCTCCCGAAAGCGGATTTATGTTGTCTTAGGCGCCTTCCTAGGCTAGACACCACAACTGCGTTCTGATTAAAGTGTTCTCCTTATAGTTGATGCTGATTTGACCTACTCCCTGAGGCGTTTGTTTCACTCCTCCAGCGTTATAGAGTTAGTGATCGACATTTGTTGTAGGAATTCTACACGGGGGAGTTATGCGCGTTGATACACATACGACTCTTTTGGCGCTTCCTCACCCCAAACATTCCAGAACGGTATCGTTGTCAGGGAAGTGCCCGTCGCGTCCGCGCAGTCGTGGCGGTTAATCACGTATCTACCGTGCTGTCGGACGTCTCGCATCATCCCTCGATTGGCTCAATACGGAGAGCTCCACGGGCTTCTCTTTCAGATTACGTTTACTGCGTACAAATCATAAGAGGAGCTTGCCCTTAGATCCCCCTAGCAGGAGTCCGAAACGGTAAATCATTTGAAGATAGCGATAACAGTTGCGTATAGGTGCGCCGCCGAACATTTTGACAAAACAGTCCCGAAACGAACCGTAAACGGTGCAGTACGACGCGTACGAAAGTGGAGACCGACAACCTAGTGTTGTTAGAGGGCAGACCAAGAATCCCGCCCTTCGCGGTCCTGACTAGTTGGAATACGCTCCTGATGGCGTCTTGCGAGGAGCCCGAGCCGGAACTGTCACTCCAAGAGGGCCGGCCAACGCGTACGACGCCCCGGGAGATGCTGAAAGGGCGTTAGAATACGCGCGCTCGTGGGTGCGTGCAGAGGCTGATTACTTACTCGCAAACTTAATGAAGGGGAGGGTGCCGTACCAGTCAGTGGCAGTATACAAGTGTTACTTGCCAGAGGATCATTGAATGCTGGTGTTGCCGCTAGCTTGTTTAGAGTTGCCCAGTCCAGACAGATGGTGTATCCCGTAAGGTTCACGCTAGTTGTGCACACGTCGCACCCGAGCGACCGATCGCATCAAGGGATCAGCCCCATTGCGCCCACCGAGGCTACCACTCCAGGTTCTTGACGGAAAATGTATCGGCCTCCCGGGTCACCTTTATACAGGCGAAGCTCAATCCCGAATGGCACTTTACGTCCGGGACTGGCGCACAACCCAAGAGTCGAGATACCTTAAACGAGTTTGGCGAGGGCGGGGTTCCCTCAACACGAGCCCCCGGTCGCAAATCGCAGGAGGGTATAATTCTCGCTACGCGGTTCGCCGTCGATCTGCTACCTGGTAAGCACCGGACAGTCGGTCAACGCGACTCCAACGCGCTCCTGTGGCCTATTAATGGTAAACCGGCTCTCACCATGCACGCGCTAGCCCCCGGCAGCTCAATAGCTATCTGGTTTCGCACAAGGGACTCAGCCTAGATTTCGCATGTAATTTTTTGATCTCTCGTGTCGTCTGCGTGTCTAGTGAATTTCTAGAGGGGCTACGATTAAGGCAGATTTAATGACTCGAGATCGTTGGTATCGTAGTAGTATGCGCAGTGACCTACCGAGCGATCGCCCTATGTATGATTCAGCGCTGAGACGCGATCCACAGTCCTCTGCCATCGGCATCCTTACTGCGCGGGTAGCCCGTCAGCTGACCATACATTGGGGATGGTGGTAAGCGCTTCTCGAATTGACCCAGTGTATTCGCAGTATGGTTCTATATTTATGTTCTCACCTTAGGGCATCTCGGGCGGATAACCTACACCGTCCCCGGGATCCCAGTTACAAATGATTCGCTTAAGTGAAATAGATCTCATGACGTTGTTTTGCATGGGCTTCCGTACGGGTCTGGGGACCTCGGCGCCAGTTGATGTACAGCCAATGCACCAATCACAGCTCATTTAAAAAGTAGTGATACTTCGCCAACGCTCACCGTGTTGCTCTTCAGGGCTAGCGATCAGCCCTGTTGTGGTGGACAGTTGGTCATTCTGTTTCGGGCGGAGTGTTATAGAACGAAACGTTAGATCGGATGCGCCAAGTAGTACGTCATTTGCGGCCGAACGATTTGAGCGGCAGGGCATGTAAGAGCGGGGGCCGGGTAATCATAGGAAGTAACGTAAGGCTTCCTCAGCGCCGCGCGGGCTCAACACGATTAGTTTGCAGTCGGTGGCGTCTCCAAATCACCTAGGATTTTCAAGGCATTTGATGGATAACACACGGGGAGAGAAGCTTCGGGTGGTGCAGTCCGATGGCTAGCAAGCACAAAGTCCAGAGCGTGGGGGTAAGGCACTACAGAAAAGAGGGAATGACGTGGAGCCCCAATGTGTACCTCCGACCGTCTCCCGGCCGCTGACCTATGTCATTGCCCCTGTTGTAGAAGTGCCCCCCAATGGGTCGTTTGTACTTTTCCATGAGAACAGAGAGTACTATTTGCATACAAGCATCCCTAAAGGTTTGTTCCCTTAATCATCCATGCCCCATTTCTGCTTCGATGGGAGTGGGTTGAGAAATTAAATTAGACCATCTGTCTCATCTGTGGGTCGTTTCCTGATTTTAATGCTTGACTACGTTTCTCAAAGGCGGCGGCCGATGAGCACGGTTGAATCCATCCCATACGAGTTGTATCTTTGAAAGGGAGAGGGCATTGCCGCCTCCACTCCTAGTCTTATCAACGCCGTTAATCACAATAATCGAACGATTAGCCATCACATACCCGGGGCCGATGGGAAATCGACGCCTTTCCGGCGATCATGAGCGTCAGTGATGGCGACGTCCTTCACTATCAACGACATACGAGTGCTCAGGAATCGACTCCATAAAATAGCGTATCCACCTATCGCCTTGTCCATGTTGAATATGGCTTGATTCCACACGGTGCAATGAAAGATAAATCCACGCCCGTGTTAGCTACGTCTGATCCTTCGCTGTCGCGTGCGTGTGCCTTCTCCGGGTGGGGAGCAGAGGGCTTGTTGCTCAGTGCCCTCGACAGCGTAGCTGATAACGCTTCAGTACCTCGCAAATCGCTGTAACGGACATGGACCTCCTCTAAACCCGAGTGCGAAGGGCTATGCCTAGATTATCGTTTTTATTAACCTCTAGCAGTGACGGCCAAAACGGCGGAGACATTCTAAAGTCACTATTGTACGCAGAGCTAACGTACTCTAAAATTGGAATCCGCTACGTCGTATCCTCTCCCATGGGCACAGTTTTGAAGTTAGCACATAATTCAATACCACGCGATCCTAGACACCGAGGGTGTGTCCCTGGCAGCAGTAGGGGATGCTATAATTCTTGCTAATGAACCCACTCCTACAGACAAGCCCAGGGAGAGCGTCTAGTTGGCTCGGGCATAGGTACGCAGGGACGATAAATCAGGGGTCACGGTGGGTAAAACTACTGACACCACATACCTGTCGTAGACCAACCGCAAAATTGGCCGTAAAGTCCGCTAGTAGCCACGTGATCGGGGTAAGTCCTGGAGGCGATGGTAATTCAGCATTTAGACGCATGTGTCGCTGACTTACTACTCGGACTGCACCCATTTCTTGTGTCACCACATAGACTGATCCTTGGAGGGGAGCTTCCGCCGCAACCAGCCATGGGCTCCGGAACTGCATTATACCCCCCGTCGTCACCACCCGTCGTCATCGCGGCGATGACTTGACTCAGCGTCGTTAGTCTCAAGTATCCTAATTTCCGCACCCGGCGGATCCAATTATTACAAGTCAAGCATGGTAGATCGTCCGCTACAAGAACATCGAGTACACAATAGGACGTAGTTCCGCGGCGAGAGCGATTGGTTTCTTCTTTGTTGAGGTGACGCTAAAGCGGGGTCCATGAAGGGTTGGCGCGCTCGAATACCGGCGGAATGATCCGGTATTCAAGAATGACTTGACGTGTGATTGCCGCGGGGGGTTGAAGTAGGCTGAGGGTTCGTACGTCAGAATCAGGGGGGGGGGGAGCCGTGGCAAGACACGTATCCCAGGGTCAAAACTCGCCCGGGGATCCAAAGGCGTGAGCCCCCTGGGGCAGGTAAGATAAAGCGGAGAGTGGAGAAGATGAAGTGTGGTTTCTGGAAGGTTTCGAGGCCTGAGACAGATTCCCTTATGTGAGGCGGGTGGGGCCAGCGCGTATCCTCCCCTGGCTAGTTGGACCGAACGATTTTCCTGCCTTGAATCTGCCTCTGCACGTCATTTCACCCCCAGATGAAAGAGCGAGAGAGTAGGGGCTAACCTCCATAACTGCAGCCGCCCGCTGTTTAAGCGTTAGACACGGGTGGACCATGTAAGAAGAGCTGGTGTCGAGCCACTTTGCGATTCAAGTTTTCTAGCTCCAACCTATCAAGCCCCGGGATAGTTCCCCTGTCAGCAACAAGGTCGGACAGTGACTCTGCACGGCGAAACCTAGCGCGACATCCCCACCGTTTCCTAAAGGTCTGTCCTCTGGTAGGGATGAGGGAGGACACGACTGATCATGCGCGTCGGTTGTCGTTAAGTATAACTAGAGTTGCTTAGCTCCGAGCCGCGTCCAGAGAAACCTCCAGGCCGTCCTGTAACGGGCACCCTGGATCCGGCGTTCGGCGCCAGTTTGTCACTCGGGGTGGATTCCGTACCCCACGTCTTACGATTACGTTCAGCGGACCGGCGCTGTCATACAGAATTTGGCGGTCCTGGGCCCAGGCGATTATGAGTAGCGGGAGCCCGCATAGGTGAGACCCCGCCTAATCCATTGTGATGGATCGGGGTTGAATACAGCCTTGTAGACTCTGGCAATGGTAAGTTAAAGACCAAGTGCCCGTGCTGCGCAGCGTTTCGCATTGTTAATCATGGGGGAGAGTTACCGAGCGTCGTCCTATCGAGGTACCGCGCCAGTTTTCTACCCAGGCTTCGGGCTCGATAGGTCTTCGAGAAAGCCACTTTTCCTAGGGAACGTGGATGTGACTGATTCTTAGCGCCGCATGCGAGCCTTACCAGTGAGTCTTTTCGACGACCGTAATGAGAGGACTTTCCTGAGCCTAAGAAGAAGACGCAGTTTCACCGTCGCTATGATGTTCCCTTAATTAGGGCCTTTCCTTCATGAGTGTGGGACTGCGAAACAAGCAGTACAACGCGGCTATGTTACAAGGTGTCGCGGGGAGCAGCCGCGAGGTCTACTTTTGGCAAGTACAGGATGCCTACGAGCTTTTCCCCACTGCCACTTCCGGCTGAGCATCCGGGCTTAATCCGAATCTTAGTCTTGCTCCCCCGACGCGGAAGGCTGTCGCTTTAGCAAGGCGTCTTCCTCTTGGGCACAGTTTGGAGACTATTGGAACGAGAATTTGTCAACTTAGGCCTTTCTGCTAGTGTTACGTTGTCACACGAATGGCCTATTATCCACTTAGTACCGGAACGGTGGATGCCATGTGTATAGTGAACGTCAGGCGCGATACCGTCGCTAACAAATCGAGTACCTCATCTGCTCCTTGGCGTTCTGTTAGAACCAAGATCTCGGGGAGTCCATGTGTATTGGCGATTTGCACCTGTCAATGCACTATAAGGGGGGATGCGACATTCGGGTCACGCGGCGAGGACCATAGATGTTCGAGCTCGCCGAGTTGGAAATTGCAATGACCTTTGCCCCCGAAAGACGCTAATTTACAGATCCTCCCGGCTACAGCGTGACAGGGTGAGAGTTCTGCTTTTCTCGACACACAATTTTATCGTGCCCGATTTTTGTTGCGCCCACGCCAGTATTGTGCCGGGAGGGCCAGCAAGATAAAGTGGGCGAATGCATATTAGGTGGGCAAACGCAGGCAAGATACTCAAAGGGACGAAATTGGCGGGATTGATGCGACACACTGTGATATCGGCGTAACAGGATCTTGGGACCATAACGCCCGAAGACAGGATCTTTACCTGGGGTCCCATGCTTTGCTTGCGGTCGTTTTGACGTTACTTTGCGTGTAAAGGCCTCCGAGCAGGCGGTTCTTAGCGGGGCTGAATCGGCCGGTCGCTGGGCCGTGATCGAGGGGGTTCTCGTCAAGAGGAGGCAAGAGGGCAGCCCCCTGAGCTATCGCAAAAACAGGCTCTTCTGGTCCTTGCTGGACGACGAAATTCAACTGCGCAACAAGCGTGACAGCGTATTGTAGTTTCGTTTGTGCCCCAGCCTGACATAATTATTCTCTCTACGCTCCGGGTTCGCCGAATATAACCGGCCATGTACGCGTTGCCACTGCGGGGACAATAGTATCATCTTGCGGTGCGTCGTTGTTTACCAGGCCGCGGACTCTGGGGTTGAGCCGGGTACGGATCGTCAGTCTCCTGGACCACCTACTTCTTGCCACCCCTGACACTTCGATGGCATTTCCGAACGGGAGGAAGTGGCCCCTAGCACCCCTTTCATTGGGCAGGAATCTTTACGGGATAAATAATGGTTTGCTATTCTTGCTTACATGTTCCCGCCCGCAGTACTCCCATAAGCTGCCGGACGGGCAGAAAGATACCGCTCAAGTGTGGGCACTACCCATTCTCCAGCAAATAGAAATGTAGGGAGAATTAAATGGTGATCACGCGCTAGAGGTCCTATAGCAGTCATTCTCGGTACGGTATGGGATAAAGTAGAGGCGGTGCGCTGCGCCAGGAGGAGGTAGCCGCTAAATGGCGTCCTCAAAAGCGCTCCCTCGGTCGTGTTAGTTATAAAAGAGCAATTCGCGTATAAACCATTGTCGGGCATATCCTCTCAGAATCTATCCCTTGGAAGCGCCCCTAGCTAGCTTTTCCCCTTAGGGGCGGCGCTCACTGGTTGGAGCCCACAAATCCTCAGCGGTAGCGTGGCGGGGCTTGAGAATGCGGTCTCCTGACTTCACGTCCATTGCGTCGCGTAAGTGGGCATCCTGATTGTCCTAGAACTACTAGCCCCAATGCCAAGGCGAACTCACCGCCTGAAACTGCCTGGCAAGGAATCAGGTAGTGTTATGCGCTCAATTACCGGTTCATTTTCCAATCGTTAGGGGACATGGGTTTCTTCCACTCCCATATCAGTTTGCAAACTCGTTCAACTAGTCGTCTGCTATAGCTATTCAATATAGCAAGGCCCAATTGACCTCTATGACCTCGATCATGGGAGGATTCTTTTACAGAAAATCTAGTGCGGTCGAGGTGCTTCCCGTCCAGCTGCACTCAACGGTTTAGCATCTAGCCCATACGTGACGAGCTCCGACCTTCGGTGGCCTATCCTTCGCTCTGTCGGATACTTGCGTACGTGGATGCTCGCGTCGGGGTCCAGAACCTGCTTGTTATTCAGCTGTCTCCCACAAAGACTCCTTACTGCTTGGTATCGGTAAAGAATTTTTCAGTACCACCGTTGTAGCAGTAATGACAGTTCGTCACGGGCGGTGTTCTCGCGCCCAATAAATCTGATATTCTTTTATTAATAGTTCAGAAACAGGCGCGTTAAACGGAGCCTCCGCTTTTGCGTGATCGCCGGCGACAGCGGAAGGTCAAGAATCCAAAATTCGATACCCTGTCTTTGTGGGGCCTAAATTTGTGGTGCAATACAACTTGTTTTCGGCTCCCGACTTGGGGACCTACTAGCTGCTCGTTGAATTTCAACGTAGGAGGTTGCCACGTTGGTCGCCCATGAGCAAGGACTATCCAAGACCTCGGGGGACGACGAGGGGGGGATGGCTAACCTCCGGCTCCGGTGCTGACCCTATAAAGCCCACATGTTTCCATGCGCACAAGTGCCGAGTATCAATCCCTGCACAAAGAGCCTATTCTACGTATACACTCCAAACACTAGGCGTATAGGCTCTCACCTCCCTCCTACTCCGCCAAGGCCTATTTTATTCTCCGCTCGGGCGCGTAGGACTGCCGCTCGAAACTTCGGTTTCTCTGGCCAGTCTCGCCCAGCACAACGGGATATCGACGAGTGAGCTGCCTGGTATGAGCCTTTCCTACGCGCCTTCGGAGCGAATCCTCATTGCGCGGCTTTTTGACTTTGTTGGCAGGTCAATCGCGACCTACTGGCGGTTTCTGTCCCTACCCGAGTCAACTGAGAGCACGTAGCATCCCCCTTGCCGAGACACCGTTTGTTCAGGCCACTTCTATGTTGGCGCCACGGGTCATTGAACGGTTTCCGTCCCGACCGCATATGTAAGCTAAGGATAAGCTGCCCAGGTAGGCTAGGATCCGATGTCTTCGTCCACAGTTGACAGCGTTTCCTGTCTTGCGAAAAGCCGGCTTCGACCGCCCCACCTTATTAGTCTGGTATTCAGGGACTATATTAGGACGTTCCTTAAAACTCTTTAACGTGCTATTTTTCCCTTATGATTTCTCATGAGAAGTTAGTACTACGATACCACTTGGATCTCGGAGAATCAATTTCAATCGGCTTCAATCGGCCTCTATTCTAGCCGGCACGGACAAATACAAGGTGAGTCCGCTTGTGCGAAACAGAAGCTCTTGCGCCGGGCTAGGGACGGGAGAGCCGATTACTGCAATGACAACGGGGACGTCGCAGTTAGCCCGAGTCTCGGCCAGGTGCTTTTACCAGGTTAGCAAATGAGGCGGAACCGCGTAGCGAGAATTACCCTCCATATGTGAACTTTGGAGACCGGTGGGCGTGTGGAGGGTCCCGCCACTGCGGCCCAAACTCGTTTCGTAAGATAAGCGCCAGTCCCGTACGTCAGAAGGGCCTATTCGGAAATAAATAGCAGCGTTCCGCTCGTGTAAAAGGTGACCCGGGGGTACCGAGGCCGATCACATGTTTCGGTCAGAACCGGAGTCGGTAAGGGCCTCCGGTGGCCAGTGTGGCGGCGCCAATGGGGGCTGGAGATCGACCTGTAGCGATCGGCCCCATGGTGCCTAGCGGGAG
>Curcuma-aromatica-isolate-yujunC7-MT395657
TGCGACTCCAGCTGCTCTGGCCACAACTAACAGTGAATACGCATGTACCGCTGGATTACTACCACCATCTGTATTGAGGGGACTGCGTAGCACCGTAAAAGACTAGCGCGAACCAGTCATTCAATTGACTGACCTCTTGAAGTAGACACTGTATACTGCCAGGTACCGCCTCCTCTGTGCTTTGCGGTATGATCAGCCCTCGCTACTCCGACGAAGGGCGTAGGCTGCCGGAGCTGGTCCTCCGGGCGCGTCTCGAGATGTCGCGCTGCGGCTGTGAGCACCTAGTACGGTCTGGCTCCTCGCGAACAGCTACTAAATGAGCGTATCGAACGTAGAAGCAGCGAGCGGTGCGGTTATTGACCCACTCGGCCTTCCGTTCTCTTTCGAACAGCGCGCGACGTTACGGTACCTTTCGGCTCGTTTTCAAAGATTACGATCGCGGGCGTCTAGTACGGTGGCCTCAAAGAACCTTTCGCTCCGCAGGGGGGTCTAGGGATACCTTTTAACTTGTGAACGCACGTAAACGTATCTGCGGCGGTGGAGGATATAGCGACGTCCGACAGACGGTAGATACGTGATAACCGCCGACGCACGCGAAGGGCGACTTCCTGACACGTCCTTCGGATGTTGGTGAGGAACGCAAAAGCGTTGGTACAACGCGCTAACTCCCCCGTGAGATTCCTCAATCGCTACGTCATAACCGGGAGGGGGAACACGCCTCCGCCAATCAAGCCCTTTGCCACCGATTCCTGTGTATATCTAAGGTCTATTTCGCCTTTTCACCATTGTGACCTCGGCGGGGCGGAGGGAGCATCAACAAGTTTACAGCGACGAAGCTGGCAGATCGAATGGCTCTGGCATTCAAGCTAGACCTTTTACTAGGAGGTTCTTTGCGCATACCGGATGAATATAAATAGCCCTTACTCCCTCACTGTCTTAGGAGGAGTGAGCGTCTGTGCCTGCATTAGTAGGGCGGAAGCACTGACGTTGCAAAAAATCACGTAACGCGTTAGCAAACTAGGGTGCGGTAGGGAAGGGTCTTCTTAAATGGCGCGTTGATCAAAGAAACCCCGGGGCATTGTGAGACAGAGATGAAGTGTAAGAGAATGGTGGGGTCGAAATGACCATACAAGACGGTCACTGAATTAGGTCTGCCCGTCGTTCTATTCCTCTGGCCTTATTAGTCCGTTCTGTCATGTATTCCCGGAGAGCCTTAAAACGAGACACACATAATCCGTGTCGACTGTCCCGCCCCGTGGCATCGGGCATGTCAAACTTACGGAGACAGAGTATAACTTCTAAAAGGATTTGCGCAACAGGCGTAGCAGGATGCCCTCACCTCTCAAATCATTTTCGAAGATGCTAACAGGTGAGCGTGAGGCAAGAGGAACCTTGAGTAACTGACGTATAGGAGGCCCGTCGGAGCTTTAAGCAAGCGGGGATAACAGCTGATTCGGAATTTGGGACAGGGTAATCCTAAACCGCCCTAGCCCCGCTGTAGGGGCAACTTTATTTATACGGTGTGCTAGTTGGACGGGAAGCAAGACCCCTGAATCCAGAAGGCAGCGATGGCCGAAATATTGACGGCGGTAAGTGGGGCAGCTAAGCTACGTTACCCACTAGACGCCGTGCAATTCAAGAGTTTGGAAGTTCCTCTAGCGCTTTATCAGGTTACCATCAGTGGTTCTAGACGCAGCCTTGAGGCGTTACCATTTCGCAGGTTTTAACCAACTTATACTTACATTTATATATTTTAACGTTGCTTAAGTTAGGCATACGAACAGTCACTGAGCCGTAACCTACCAGGTGAAACGCCAGATTACGCTGTTCTGTGAGTTCGTTGACTATGATAAATCTTGAGCAAATGCTGCAATCCCCAGTGAGCGTGTCAGAGGGCCTCCCCAAGGATGGAGGGTTTTGTTAATGCCAGACAATGCGAGTTCGGAGACCGTGACTAGATTCTTAGCGGATTGTCCATCTTCCACCAGTGTTAAATCCTTCCCGCGCCTACCAAAAGTCTCTTCGATCCTACCGTCCGGCGGCATTTATAGGAGTCGTTAGTCTTAAGTTCTTTTCGGGCGCTCGCACATCGCCTTAGTCGCTTTATCACATCAGGTGGAGAGTATTGGCCGAACTCAAAGAAGCAGCCCTAGCTCAGCTACGATTGGTACCGGGCCCGAATAGGAGGCAGACCTGAGACGCCGCGCTGAATTAGTCCGCTCGGTCTCGCCCGCTAGAGGGCCTTCCCTTTCCTGTTTTTCACTTGCTCTCTGTCTCCATCAACTGTTAAATCATTAAGGCTGGTGAAACCTAGTTAGCCCGCTGGCCTAACCACAGGTCACGAATGCACAAATAGGATTTGCCGCCTTCCCTAAGCGTTGCCATAAATTTTCTTGATTTCCCCCCGCCCTGACTTATGCCCCTGCCGATCCCTGGTCAACACAGTCCAGGTCGACGCTTCTGTTAGGGATTTTCTAAAGGCTCCGTGCAGGTATTCCCTCGGTTCGTCGCGGCACGGCCCCCGCTCTTTAGATCTATATAGGGCCCTATGCTTGTCTCCCGAAAGCGGATTTATGTTGTCTTAGGCGCCTTCCTAGGCTAGACACCACAACTGCGTTCTGATTAAAGTGTTCTCCTTATAGTTGATGCTGATTTGACCTACTCCCTGAGGCGTTTGTTTCACTCCTCCAGCGTTATAGAGTTAGTGATCGACATTTGTTGTAGGAATTCTACACGGGGGAGTTATGCGCGTTGATACACATACGACTCTTTTGGCGCTTCCTCACCCCAAACATTCCAGAACGGTATCGTTGTCAGGGAAGTGCCCGTCGCGTCCGCGCAGTCGTGGCGGTTAATCACGTATCTACCGTGCTGTCGGACGTCTCGCATCATCCCTCGATTGGCTCAATACGGAGAGCTCCACGGGCTTCTCTTTCAGATTACGTTTACTGCGTACAAATCATAAGAGGAGCTTGCCCTTAGATCCCCCTAGCAGGAGTCCGAAACGGTAAATCATTTGAAGATAGCGATAACAGTTGCGTATAGGTGCGCCGCCGAACATTTTGACAAAACAGTCCCGAAACGAACCGTAAACGGTGCGGTACGACGCGTACGAAAGTGGAGACCGACAACCTAGTGTTGTTAGAGGGCAGACCAAGAATCCCGCCCTTCGCGGTCCTGACTAGTTGGAATACGCTCCTGATGGCGTCTTGCGAGGAGCCCGAGCCGGAACTGTCACTCCAAGAGGGCCGGCCAACGCGTACGACGCCCCGGGAGATGCTGAAAGGGCGTTAGAATACGCGCGCTCGTGGGTGCGTGCAGAGGCTGATTACTTACTCGCAAACTTAATGAAGGGGAGGGTGCCGTACCAGTCAGTGGCAGTATACAAGTGTTACTTGCCAGAGGATCATTGAATGCTGGTGTTGCCGCTAGCTTGTTTAGAGTTGCCCAGTCCAGACAGATGGTGTATCCCGTAAGGTTCACGCTAGTTGTGCACACGTCGCACCCGAGCGACCGATCGCATCAAGGGATCAGCCCCATTGCGCCCACCGAGGCTACCACTCCAGGTTCTTGACGGAAAATGTATCGGCCTCCCGGGTCACCTTTATACAGGCGAAGCTCAATCCCGAATGGCACTTTACGTCCGGGACTGGCGCACAACCCAAGAGTCGAGATACCTTAAACGAGTTTGGCGAGGGCGGGGTTCCCTCAACACGAGCCCCCGGTCGCAAATCGCAGGAGGGTATAATTCTCGCTACGCGGTTCGCCGTCGATCTGCTACCTGGTAAGCACCGGACAGTCGGTCAACGCGACTCCAACGCGCTCCTGTGGCCTATTAATGGTAAACCGGCTCTCACCATGCACGCGCTAGCCCCCGGCAGCTCAATAGCTATCTGGTTTCGCACAAGGGACTCAGCCTAGATTTCGCATGTAATTTTTTGATCTCTCGTGTCGTCTGCGTGTCTAGTGAATTTCTAGAGGGGCTACGATTAAGGCAGATTTAATGACTCGAGATCGTTGGTATCGTAGTAGTATGCGCAGTGACCTACCGAGCGATCGCCCTATGTATGATTCAGCGCTGAGACGCGATCCACAGTCCTCTGTCATCGGCATCCTTACTGCGCGGGTAGCCCGTCAGCTGACCATACATTGGGGATGGCGGTAAGCGCTTCTCGAATTGACCCAGTGTATTCGCAGTATGGTTCTATATTTATGTTCTCACCTTAGGGCATCTCGGGCGGATAACCTACACCGTCCCCGGGATCCCAGTTACAAATGATTCGCTTAAGTGAAATAGATCTCATGACGTTGTTTTGCATGGGCTTCCGTACGGGTCTGGGGACCTCGGCGCCAGTTGATGTACAGCCAATGCACCAATCACAGCTCATTTAAAAAGTAGTGATACTTCGCCAACGCTCACCGTGTTGCTCTTCAGGGCTAGCGATCAGCCCTGTTGTGGTGGACAGTTGGTCATTCTGTTTCGGGCGGAGTGTTATAGAACGAAACGTTAGATCGGATGCGCCAAGTAGTACGTCATTTGCGGCCGAACGATTTGAGCGGCAGGGCATGTAAGAGCGGGGGCCGGGTAATCATAGGAAGTAACGTAAGGCTTCCTCAGCGCCGCGCGGGCTCAACACGATTAGTTTGCAGTCGGTGGCGTCTCCAAATCACCTAGGATTTTCAAGGCATTTGATGGATAACACACGGGGAGAGAAGCTTCGGATGGTGCAGTCCGATGGCTAGCAAGCACAAAGTCCAGAGCGTGGGGGTAAGGCACTACAGAAAAGAGGGAATGACGTGGAGCCCCAATGTGTACCTCCGACCGTCTCCCGGCCGCTGACCTATGTCATTGCCCCTGTTGTAGAAGTGCCCCCCAATGGGTCGTTTGTACTTTTCCATGAGAACAGAGAGTACTATTTGCATACAAGCATCCCTAAAGGTTTGTTCCTTTAATCATCCATGCCCCATTTCTGCTTCGATGGGAGTGGGTTGAGAAATTAAATTAGACCATCTGTCTCATCTGTGGGTCGTTTCCTGATTTTAATGCTTGACTACGTTTCTCAAAGGCGGCGGCCGATGAGCACGGTTGAATCCATCCCATACGAGTTGTATCTTTGAAAGGGAGAGGGCATTGCCGCCTCCACTCCTAGTCTTATCAACGCCGTTAATCACAATAATCGAACGATTAGCCATCACATACCCGGGGCCGATGGGAAATCGACGCCTTTCCGGCGATCATGAGCGTCAGTGATGGCGACGTCCTTCACTATCAACGACATACGAGTGCTCAGGAATCGACTCCATAAAATAGCGTATCCACCTATCGCCTTGTCCATGTTGAATATGGCTTGATTCCACACGGTGCAATGAAAGATAAATCCACGCCCGTGTTAGCTACGTCTGATCCTTCGCTGTCGCGTGCGTGTGCCTTCTCCGGGTGGGGAGCAGAGGGCTTGTTGCTCAGTGCCCTCGACAGCGTAGCTGATAACGCTTCAGTACCTCGCAAATCGCTGTAACGGACATGGACCTCCTCTAAACCCGAGTGCGAAGGGCTATGCCTAGATTATCGTTTTTATTAACCTCTAGCAGTGACGGCCAAACCGGCGGAGACATTCTAAAGTCACTATTGGACGCAGAGCTAACGTACTCTAAAATTGGAATCCGCTACGTCGTATCCTCTCCCATGGGCACAGTTTTGAAGTTAGCACATAATTCAATACCACGCGATCCTAGACACCGAGGGTGTGTCCCTGGCAGCAGTAGGGGATGCTATAATTCTTGCTAATGAACCCACTCCTACAGACAAGCCCAGGGAGAGCGTCTAGTTGGCTCGGGCATAGGTACGCAGGGACGATAAATCAGGGGTCACGGTGGGTAAGACTACTGACACCACATACCTGTCGTAGACCAACCGCAAAATTGGCCGTAAAGTCCGCTAGTAGCCACGTGATCGGGGTAAGTCCTGGAGGCGATGGTAATTCAGCATTTAGACGCATGTGTCGCTGACTTACTACTCGGACTGCACCCATTTCTTGTGTCACCACATAGACTGATCCTTGGAGGGGAGCTTCCGCCGCAACCAGCCATGGGCTCCGGAACTGCATTATACCCCCCGTCGTCACCACCCGTCGTCGTCGCGGCGATGACTTGACTCAGCGTCGTTAGTCTCAAGTATCCTAATTTCCGCACCCGGCGGATCCAATTATTACAAGTCAAGCATGGTAGATCGTCCGCTACAAGAACATCGAGTACACAATAGGACGTAGTTCCGCGGCGAGAGCGATTGGTTTCTTCTTTGTTGAGGTGACGCTAAAGCGGGGTCCATGAAGGGTTGGCGCGCTCGAATACCGGCGGAATGATCCGGTATTCAAGAATGACTTGACGTGTGATTGCCGCGGGGGGTTGAAGTAGGCTGAGGGTTCGTACGTCAGAATCAGGGGGGGGGGGAGCCGTGGCAAGACACGTATCCCAGGGTCAAAACTCGCCCGGGGATCCAAAGGCGTGAGCCCCCTGGGGCAGGTAAGATAAAGCGGAGAGTGGAGAAGATGAAGTGCGGTTTCTGGAAGGTTTCGAGGCCTGAGACAGATTCCCTTATGTGAGGCGGGTGGGGCCAGCGCGTATCCTCCCCTGGCTAGTTGGACCGAACGATTTTCCTGCCTTGAATCTGCCTCTGCACGTCATTTCACCCCCAGATGAAAGAGCGAGAGAGTAGGGGCTAACCTCCATAACTGCAGCCGCCCGCTGTTTAAGCGTTAGACACGGGTGGACCATGTAAGAAGAGCTGGTGTCGAGCCACTTTGCGACTCAAGTTTTCTAGCCCCAACCTATCAAGCCCCGAGATAGTTCCCCTGTCAGCAACAAGGTCGGACAGTGACTCTGCACGGCGAAACCTAGCGCGACATCCCCACCGTTTCCTAAAGGTCTGTCCTCTGGTAGGGATGAGGGAGGACACGACTGATCATGCGCGTCGGTTGTCGTTAAGTATAACTAGAGTTGCTTAGCTCCGAGCCGCGTCCAGAGAAACCTCCAGGCCGTCCTGTAACGGGCACCCTGGATCCGGCGTTCGGCGCCAGTTTGTCACTCGGGGTGGATTCCGTACCCCACGTCTTACGATTACGTTCAGCGGACCGGCGCTGTCATACAGAATTTGGCGGTCCTGGGCCCAGGCGATTATGAGTAGCGGGAGCCCGCATAGGTGAGACCCCGCCTAATCCATTGTGATGGATCGGGGTTGAATACAGCCTTGTAGACTCTGGCAATGGTAAGTTAAAGACCAAGTGCCCGTGCTGCGCAGCGTTTCGCATTGTTAATCATGGGGGAGAGTTACCGAGCGTCGTCCTATCGAGGTACCGCGCCAGTTTTCTACCCAGGCTTCGGGCTCGATAGGTCTTCGAGAAAGCCACTTTTCCTAGGGAACGTGGATGTGACTGATTCTTAGCGCCGCATGCGAGCCTTACCAGTGAGTCTTTTCGACGACCGTAATGAGAGGACTTTCCTGAGCCTAAGAAAAAGACGCAGTTTCACCGTCGCTATGATGTTCCCTTAATTAGGGCCTTTCCTTCATGAGTGTGGGACTGCGAAACAAGCAGTACAACGCGGCTATGTTACAAGGTGTCGCGGGGAGCAGCCGCGAGGTCTACTTTTGGCAAGTACAGGATGCCTACGAGCTTTTCCCCACTGCCACTTCCGGCTGAGCATCCGGGCTTAATCCGAATCTTAGTCTTGCTCCCCCGACGCGGAAGGCTGTCGCTTTAGCAAGGCGTCTTCCTCTTGGGCACAGTTTGGAGACTATTGGAACGAGAATTTGTCAACTTAGGCCTTTCTGCTAGTGTTACGTTGTCACACGAATGGCCTATTATCCACTTAGTACCGGAACGGTGGATGCCATGTGTATAGTGAACGTCAGGCGCGATACCGTCGCTAACAAATCGAGTACCTCATCTGCTCCTTGGCGTTCTGTTAGAACCAAGATCTCGGGGAGTCCATGTGTATTGGCGATTTGCACCCGTCAATGCACTATAAGGGGGGATGCGACATTCGGGTCACGCGGCGAGGACCATAGATGTTCGAGCTCGCCGAGTTGGAAATTGCAATGACCTTTGCCCCCGAAAGACGCTAATTTACAGATCCTCCCGGCTACAGCGTGACAGGGTGAGAGTTCTGCTTTTCTCGACACACAATTTTATCGTGCCCGATTTTTGTTGCGCCCACGCCAGTATTGTGCCGGGAGGGCCAGCAAGATAAAGTGGGCGAATGCATATTAGGTGGGCAAACGCAGGCAAGATACTCAAAGGGACGAAATTGGCGGGATTGATGCGACACACTGTGATATCGGCGTAACCGGATCTTGGGACCATAACGCCCGAAGACAGGATCTTTACCTGGGGTCCCATGCTTTGCTTGCGGTCGTTTTGACGTTACTTTGCGTGTAAAGGCCTCCGAGCAGGCGGTTCTTAGCGGGGCTGAATCGGCCGGTCGCTGGGCCGTGATCGAGGGGGTTCTCGTCAAGAGGAGGCAAGAGGGCAGCCCCCTGAGCTATCGCAAAAACAGGCTCTTCTGGTCCTTGCTGGACGACGAAATTCAACTGCGCAACAAGCGTGACAGCGTATTGTAGTTTCGTTTGTGCCCCAGCCTGACATAATTATTCTCTCTACGCTCCGGGTTCGCCGAATATAACCGGCCATGTACGCGTTGCCACTGCGGGGACAATAGTATCATCTTGCGGTGCGTCGTTGTTTACCAGGCCGCGGACTCTGGGGTTGAGCCGGGTACGGATCGTCAGTCTCCTGGACCACCTACTTCTTGCCACCCCTGACACTTCGATGGCATTTCCGAACGGGAGGAAGTGGCCCCTAGCACCCCTTTCATTGGGCAGGAATCTTTACGGGATAAATAATGGTTTGCTATTCTTGCTTACATGTTCCCGCCCGCAGTACTCCCATAAGCTGCCGGACGGGCAGAAAGATACCGCTCAAGTGTGGGCACTACCCATTCTCCAGCAATTAGAAATGTAGGGAGAATTAAATGGTGATCACGCGCTAGAGGTCCTATAGCAGTCATTCTCGGTACGGTATGGGATAAAGTAGAGGCGGTGCGCTGCGCCAGGAGGAGGTAGCCGCTAAATGGCGTCCTCAAAAGCGCTCCCTCGGTCGTGTTAGTTATAAAAGAGCAATTCGCGTATAAACCATTGTCGGGCATATCCTCTCAGAATCTATCCCTTGGAAGCGCCCCTAGCTAGCTTTTCCCCTTAGGGGCGGCGCTCACTGGTTGGAGCCCACAAATCCTCAGCGGTAGCGTGGCGGGGCTTGAGAATGCGGTCTCCTGACTTCACGTCCATTGCGTCGCGTAAGTGGGCATCCTGATTGTCCTAGAACTACTAGCCCCAATGCCAAGGCGAACTCACCGCCTGAAACTGCCTGGCAAGGAATCAGGTAGTGTTATGCGCTCAATTACCGGTTCATTTTCCAATCGTTAGGGGACATGGGTTTCTTCCACTCCCATATCAGTTTGCAAACTCGTTCAACTAGTCGTCTGCTATAGCTATTCAATATAGCAAGGCCCAATTGACCTCTATGACCTCGATCATGGGAGGATTCTTTTACAGAAAATCTAGTGCGGTCGAGGTGCTTCCCGTCCAGCTGCACTCAACGGTTTAGCATCTAGCCCCTACGTGACGAGCTCCGACCTTCGGTGGCCTATCCTTCGCTCTGTCGGATACTTGCGTACGTGGATGCTCGCGTCGGGGTCCAGAACCTGCTTGTTATTCAGCTGTCTCCCACAAAGACTCCTTACTGCTTGGTATCGGTAAAGAATTTTTCAGTACCATCGTTGTAGCAGTAATGACAGTTCGTCACGGGCGGTGTTCTCGCGCCCAATAAATCTGATATTCTTTTATTAATAGTTCAGAAACAGGCGCGTTAAACGGAGCCTCCGCTTTTGCGTGATCGCCGGCGACAGCGGAAGGTCAAGAATCCAAAATTCGATACCCTGTCTTTGTGGGGCCTAAATTTATGGTGCAATACAACTTGTTTTCGGCTCCCGACTTGGGGACCTACTAGCTGCTCGTGGAATTTCAACGTAGGAGGTTGCCACGTTGGTCGCCCATGAGCAAGGACTATCCAAGACCTCGGGGGACGACGAGGGGGGGATGGCTAACCTCCGGCTCCGGTGCTGACCCTATAAAGCCCACATGTTTCCATGCGCACAAGTGCCGAGTATCAATCCCTGCACAAAGAGCCTATTCTACGTATACACTCCAAACACTAGGCGTATAGGCTCTCACCTCCCTCCTACTCCGCCAAGGCCTATTTTATTCTCCGCTCGGGCGCGTAGGACTGCCGCTCGAAACTTCGGTTTCTCTGGCCAGTCTCGCCCAGCACAACGGGATATCGACGAGTGAGCTGCCTGGTATGAGCCTTTCCTACGCGCCTTCGGAGCGAATCCTCATTGCGCGGCTTTTTGACTTTGTTGGCAGGTCAATCGCGACCTACTGGCGGTTTCTGTCCCTACCCGAGTCAACTGAGAGCACGTAGCATCCCCCTTGCCGAGACACCGTTCGTTCAGGCCACTTCTATGTTGGCGCCACGGGTCATTGAACGGTTTCCGTCCCGACCGCATATGTAAGCTAAGGATAAGCTGCCCAGGTAGGCTAGGATCCGATGTCTTCGTCCACAGTTGACAGCGTTTCCTGTCTTGCGAAAAGCCGGCTTCGACCGCCCCACCTTATTAGTCTGGTATTCAGGGACTATATTAGGACGTTCCTTAAAACTCTTTAACGTGCTACTTTTCCCTTATGATTTCTCATGAGAAGTTAGTACTACGATACCACTTGGATCTCGGAGAATCAATTTCAATCGGCTTCAATCGGCCTCTATTCTAGCCGGCACGGACAAATACAAGGTGAGTCCGCTTGTGCGAAACAGAAGCTCTTGCGCCGGGCTAGGGACGGGAGAGCCGATTACTGCAATGACAACGGGGACGTCGCAGTTAGCCCGAGTCTCGGCCAGGTGCTTTTACCAGGTTAGCAAATGAGGCGGAACCGCGTAGCGAGAATTACCCTCCATATGTGAACTTTGGAGACCGGTGGGCGTGTGGAGGGTCCCGCCACTGCGGCCCAAACTCGTTTCGTAAGATATGCGCCAGTCCCGTACGTCAGAAGGGCCTATTCGGAAATAAATAGCAGCGTTCCGCTCGTGTAAAAGGTGACCCGGGGGTACCGAGGCCGATCACATGTTTCGGTCAGAACCGGAGTCGGTAAGGGCCTCCGGTGGCCAGTGTGGCGGCGCCAATGGGGGCTGGAGATCGACCTGTAGCGATCGGCCCCATGGTGCCTAGCGGGAG
>Curcuma-aromatic-Yunnan-MK621773
TGCGACTCCAGCTGCTCTGGCCACAACTAACAGTGAATACGCATGTACCGCTGGATTACTACCACCATCTGTATTGAGGGGACTGCGTAGCACCGTAAAAGACTAGCGCGAACCAGTCATTCAATTGACTGACCTCTTGAAGTAGACACTGTATACTGCCAGGTACCGCCTCCTCTGTGCTTTGCGGTATGATCAGCCCTCGCTACTCCGACGAAGGGCGTAGGCTGCCGGAGCTGGTCCTCCGGGCGCGTCTCGAGATGTCGCGCTGCGGCTGTGAGCACCTAGTACGGTCTGGCTCCTCGCGAACAGCTACTAAATGAGCGTATCGAACGTAGAAGCAGCGAGCGGTGCGGTTATTGACCCACTCGGCCTTCCGTTCTCTTTCGAACAGCGCGTGACGTTACGGTACCTTTCGGCGCGTTTTCAAAGATTACGATCGCGGGCGTCTAGTACGGTGGCCTCAAAGAACCTTTCGCTCCGCAGGGGGGTCTAGGGATACCTTTTAACTTGTGAACGCACGTAAACGTATCTGCGGCGGTGGAGGATATAGCGACGTCCGACAGACGGTAGATACGTGATAACCGCCGACGCACGCGAAGGGCGACTTCCTGACACGTCCTTCGGATGTTGGTGAGGAACGCAAAAGCGTTGGTACAACGCGCTAACTCCCCCGTGAGATTCCTCAATCGCTACGTCATAACCGGGAGGGGGAACACGCCTCCGCCAATCAAGCCCTTTGCCACCGATTCCTGTGTATATCTAAGGTCTATTTCGCCTTTTCACCATTGTGACCTCGGCGGGGCGGAGGGAGAATCAACAAGTTTACAGCGACGAAGCTGGCAGATCGAATGGCTCTGGCATTCAAGCTAGACCTTTTACTAAGAGGTTCTTTGCGCATACCGGATGAATATAAATAGCCCTTACTCCCTCACTGTCTTAGGAGGAGTGAGCGTCTGTGCCTGCATTAGTAGGGCGGAAGCACTGACGTTGCAAAAAGTCACGTAACGCGTTAGCAAACTAGGGTGCGGTAGGGAAGGGTCTTCTTAAATGGCGCGTTGATCAAAGAAACCCCGGGGCATTGTGAGACAGAGATGAAGTGTAAGAGAATGGTGGGGTCGAAATGACCATACAAGACGGTCACTGAATTAGGTCTGCCCGTCGTTCTATTCCTCTGGCCTTATTAGTTCGTTCTGTCATGTATTCCCGGAGAGCCTTAAAACGAGACACACATAATCCGTGTCGACTGTCCCGCCCCGTGGCATCGGGCATGTCAAACTTACGGAGACAGAGTATAACTTCTAAAAGGATTTGCGCAACAGGCGTAGCAGGATGCCCTCACCTCTCAAATCATTTTCGAAGATGCTAACAGGTGAGCGTGAGGCAAGAGGAACCTTGAGTAACTGACGTATAGGAGGCCCGTCGGAGCTTTAAGCAAGCGGGGATAACAGCTGATTCGGAAGTTGGGACAGGGTAATCCTAAACCGCCCTAGCCCCGCTGTAGGGGCAACTTTATTTATACGGTGTGCTAGTTGGACGGGAAGCAAGACCCCTGAATCCAGAAGGCAGCGATGGCCGAAATATTGACGGCGGTAAGTGGGGCAGCTAAGCTACGTTACCCACTAGACGCCGCAATCCGGTAGAGTTTGGAAGTTCCTCTAGCGCTTTATCAGGTTACCATCAGTGGTTCTAGACGCAGCCTTGAGGCGTTACCATTTCGCAGGTTTTAACCAACTTATACTTACATTTATATATTTTAACGTTGCTTAAGTTAGGCATACGAACAGTCACTGAGCCGTAACCTACCAGGTGAAACGCCAGATTACGCTGTTCTGTGAGTTCGTTGACTATGATAAATCTTGAGCAAATGCTGCAATCCCCAGTGAGCGTGTCAGAGGGCCTCCCCAAGGATGGAGGGTTTTGTTAATGCCAGACAATGCGAATTCGGAGACCGTGACTAGATTCTTAGCGGATTGTCCATCTTCCACCAGTGTTAAATCCTTCCCGCGCCTACCAAAAGTCTCTTCGATCCAACCGTCCGGCGGCATTTATAGGAGTCGTTAGTCTTAAGTTCTTTTCGGGCGCTCGCACATCGCCTTAGTCGCTTTATCACATCAGGTGGAGAGTATTGGCCGAACTCAAAGAAGCAGCCCTAGCTCAGCTACGATTGGTACCGGGCCCGAATAGGAGGCAGACCTGAGACGCCGCGCTGAATTAGTCCGCTCGGTCTCGCCCGCTAGAGGACCTTCCCTTTCCTGTTTTTCACTTGCTCTCTGTCTCCATCAACTGTTAAATCATTAAGGCTGGTGAAACCTAGTTAGCCCGCTGGCCTAACCACAGGTCACGAATGCACAAATAGGATTTGCCGCCTTCCCTAAGCGTTGCCATAAATTTTCTTGATTTCCCCCCGCCCTGACTTATGCCCCTGCCGATCCCTGGTCAACACAGTCCAGGTCGACGCTTCTGTTAGGGATTTTCTAAAGGCTCCGTGCAGGTATTTCCTCGGTTCGTCGCGGCACGGCCCCCGCTCTTTAGATCTATATAGGGCCCTATGCTTGTCTCCCGAAAGCGGATTTATGTTGTCTTAGGCGCCTTCCTAGGCTAGACACCACAACTGCGTTCTGATTAAAGTGTTCTCCTTATAGTTGATGCTGATTTGACCTACTCCCTGAGGCGTTTGTTTCACTCCTCCAGCGTTATAGAGTTAGTGATCGACATTTGTTGTAGGAATTCTACACGGGGGAGTTATGCGCGTTGATACACATACGACTCTTTTGGCGCTTCCTCACCCCAAACATTCCAGAACGGTATCGTTGTCAGGGAAGTGCCCGTCGCGTCCGCGCAGTCGTGGCGGTTAATCACGTATCTACCGTGCTGTCGGACGTCTCGCATCATCCCTCGATTGGCTCAATACGGAGAGCTCCACGGGCTTCTCTTTCAGATTACGTTTACTGCGTACAAATCATAAGAGGAGCTTGCCCTTAGATCCCCCTAGCAGGAGTCCGAAACGGTAAATCATTTGAAGATAGCGATAACAGTTGCGTATAGGTGCGCCGCCGAACATTTTGACAAAACCGTCCCGAAACGAACCGTAAACGGTGCAGTACGACGCGTACGAAAGTGGAGACCGACAACCTAGTGTTGTTAGAGGGCAGACCAAGAATCCCGCCCTTCGTGGTCCTGACTAGTTGGAATACGCTCCTGATGGCGTCTTGCGAGGAGCCCGAGCCGGAACTGTCACTCCAAGAGGGCCGGCCAACGCGTACGACGCCCCGGGAGATGCTGAAAGGGCGTTAGAATACGCGCGCTCGTGGGTGCGTGCAGAGGCTGATTACTTACTCGCAAACTTAATGAAGGGGAGGGTGCCGTACCAGTCAGTGGCAGTATACAAGTGTTACTTGCCAGAGGATCATTGAATGCTGGTGTTGCCGCTAGCTTGTTTAGAGTTGCCCAGTCCAGACAGATGGTGTATCCCGTAAGGTTCACGCTAGTTGTGCACACGTCGCACCCGAGCGACCGATCGCATCAAGGGATCAGCCCCATTGCGCCCACCGAGGCTACCACTCCAGGTTCTTGACGGAAAATGTATCGGCCTCCCGGGTCACCTTTATACAGGCGAAGCTCAATCCCGAATGGCACTTTACGTCCGGGACTGGCGCACAACCCAAGAGTCGAGATACCTTAAACGAGTTTGGCGAGGGCGGGGTTCCCTCAACACGAGCCCCCGGTCGCAAATCGCAGGAGGGTATAATTCTCGCTACGCGGTTCGCCGTCGATCTGCTACCTGGTAAGCACCGGACAGTCGGTCAACGCGACTCCAACGAGCTCCTGTGGCCTATTAATGGTAAACCGGCTCTCACCATGCACGCGCTAGCCCCCGGCAGCTCAATAGCTATCTGGTTTCGCACAAGGGACTCAGCCTAGATTTCGCATGTAATTTTTTGATCTCTCGTGTCGTCTGCGTGTCTAGTGAATTTCTAGAGGGGCTACGATTAAGGCAGATTTAATGACTCGAGATCGTTGGTATCGTAGTAGTATGCGCAGTGACCTACCGAGCGATCGCCCTATGTATGATTCAGCGCTGAGACGCGATCCACAGTCCTCTGTCATCGGCATACTTACTGCGCGGGTAGCCCGTCAGCTGACCATACATTGGGGATGGCGGTAAGCGCTTCTCGAATTGACCCAGTGTATTCGCAGTATGGTTCTATATTTATGTTCTCACCTTAGGGCATCTCGGGCGGATAACCTACACCGTCCCCGGGATCCCAGTTACAAATGATTCGCTTAAGTGAAATAGATCTCATGACGTTGTTTTGCATGGGCTTCCGTACGGGTCTGGGGACCTCGGCGCCAGTTGATGTACAGCCAATGCACCAATCACAGCTCATTTAAAAAGTAGTGATACTTCGCCAACGCTCACCGTGTTGCTCTTCAGGGCTAGCGATCAGCCCTGTTGTGGTGGACAGTTGGTCATTCTGTTTCGGGCGGAATGTTATAGAACGAAACGTTAGATCGGATGCGCCAAGTAGTACGTCATTTGCGGCCGAACGATTTGAGCGGCAGGGCATGTAAGAGCGGGGGCCGGGTAATCATAGGAAGTAACGTAAGGCTTCCTCAGCGCCGCGCGGGCTCAACACGATTAGTTTGCAGTCGGTGGCGTCTCCAAATCACCTAGGATTTTCAAGGCATTTGATGGATAACACACGGGGAGAGAAGCTTCGGGTGGTGCAGTCCGATGGCTAGCAAGCACAAAGTCCAGAGCGTGGGGGTAAGGCACTACAGAAAAGAGGGAATGACGTGGAGCCCCAATGTGTACCTCCGACCGTCTCCCGGCCGCTGACCTATGTCATTGCCCCTGTTGTAGAAGTGCCCCCCAATGGGTCGTTTGTACTTTTCCATGAGAACAGAGAGTACTATTTGCATACAAGCATCCCTAAAGGTTTGTTCCCTTAATCATCCATGCCCCATTTCTGCTTCGATGGGAGTGGGTTGAGAAATTAAATTAGACCATCTGTCTCATCTGTGGGTCGTTTCCTGATTTTAATGCTTGACTACGTTTCTCAAAGGCGGCGGCCGATGAGCACGGTTGAATCCATCCCATACGAGTTGTATCTTTGAAAGGGAGAGGGCATTGCCGCCTCCACTCCTAGTCTTATCAACGCCGTTAATCACAATAATCGAACGATTAGCCATCATATACCCGGGGCCGATGGGAAATCGACGCCTTTCCGGCGATCATGAGCGTCAGTGATGGCGACGTCCTTCACTATCAACGACATACGAGTGCTCAGGAATCGACTCCATAAAATAGCGTATCCACCTATCGCCTTGTCCATGTTGAATATGGCTTGATTCCACACGGTGCAATGAAAGATAAATCCACGCCCGTGTTAGCTACGTCTGATCCTTCGCTGTCGCGTGCGTGTGCCTTCTCCGGGTGGGGAGCAGAGGGCTTGTTGCTCAGTGCCCTCGACAGCGTAGCTGATAACGCTTCAGTACCTCGCAAATCGCTGTAACGGACATGGACCTCCTCTAAACCCGAGTGCGAAGGGCTATGCCTAGATTATCGTTTTTATTAACCTCTAGCAGTGACGGCCAAACCGGCGGAGACATTCTAAAGTCACTATTGGACGCAGGGCTAACGTACTCTAAAATTGGAATCCGCTACGTCGTATCCTCTCCCATGGGCACAGTTTTGAAGTTAGCACATAATTCAATACCACGCGATCCTAGACACCGAGGGTGTGTCCCTGGCAGCAGTAGGGGATGCTATAATTCTTGCTAATGAACCCACTCCTACAGACAAGCCCAGGGAGAGCGTCTAGTTGGCTCGGGAATAGGTACGCAGGGACGATAAATCAGGGGTCACGGTGGGTAAGACTACTGACACCACATACCTGTCGTAGACCAACCGCAAAATTGGCCGTAAAGTCCGCTAGTAGCCACGTGATCGGGGTAAGTCCTGGAGGCGATGGTAATTCAGCATTTAGACGCATGTGTCGCTGACTTACTACTCGGACTGCACCCATTTCTTGTGTCACCACATAGACTGATCCTTGGAGGGGAGCTTCCGCCACAACCTGCCATGGGCTCCGGAACTGCATTATACCCCCCGTCGTCACCACCCGTCGTCGTCGCGGCGATGACTTGACTCAGCGTCGTTAGTCTCAAGTATCCTAATTTCCGCACCCGGCGGATCCAATTATTACAAGTCAAGCATGGTAGATCGTCCGCTACAAGAACATCGAGTACACAATAGGACGTAGTTCCGCGGCGAGAGCGATTGGTTTCTTCTTTGTTGAGGTGACGCTAAAATGGGGTCCATGAAGGGTTGGCGCGCTCGAATACCGGCGGAATGATCCGGTATTCAAGAATGACTTGACGTGTGATTGCCGCGGGGGGTTGAAGTAGGCTGAGGGTTCGTACGTCAGAATCAGGGGGGGGGGGAGCCGTGGCAAGACACGTATCCCAGGGTCAAAACTCGCCCGGGGATCCAAAGGCGTGAGCCCCCTGGGGCAGGTAAGATAAAGCGGAGAGTGGAGAAGATGAAGTGTGGTTTCTGGAAGGTTTCGAGGCCTGAGACAGATTCCCTTATGTGAGGCGGGTGGGGCCAGCGCGTATCCTCCCCTGGCTAGTTGGACCGAACGATTTTCCTGCCTTGAATCTGCCTCTGCACGTCATTTCACCCCCAGATGAAAGAGCGAGAGAGTAGGGGCTAACCTCCATAACTGCAGCCGCCCGCTGTTTAAGCGTTAGACACGGGTGGACTATGTAAGAAGAGCTGGTGTCGAGCCACTTTGCGACTCAAGTTTTCTAGCTCCAACCTATCAAGCCCCGGGATAGTTCCCCTGTCAGCAACAAGGTCGGACAGTGACTCTGCACGGCGAAACCTAGCGCGACATCCCCACCGTTTCCTAAAGGTCTGTCCTCTGGTAGGGATGAGGGAGGACACGACTGATCATGCGCGTCGGTTGTCGTTAAGTATAACTAGAGTTGCTTAGCTCCGAGCCGCGTCCAGAGAAACCTCCAGGCCGTCCTGTAACGGGCACCCTGGATCCGGCGTTCGGCGCCAGTTTGTCACTCGGGGTGGATTCCGTACCCCACGTCTTACGATTACGTTCAGCGGACCGGCGCTGTCATACAGAATTTGGCGGTCCTGGGCCCAGGCGATTATGAGTAGCGGGAGCCCGCATAGGTGAGACCCCGCCTAATCCATTGTGATGGATCGGGGTTGAATACAGCCTTGTAGACTCTGGCAATGGTAAGTTAAAGACCAAGTGCCCGTGCTGCGCAGCGTTTCGCATTGTTAATCATGGGGGAGAGTTACCGAGCGTCGTCCTATCGAGGTACCGCGCCAGTTTTCTACCCAGGCTTCGGGCTCGATAGGTCTTCGAGAAAGCCACTTTTCCTAGGGAACGTGGATGTGACTGATTCTTAGCGCCGCATGCGAGCCTTACCAGTGAGTCTTTTCGACGACCGTAATGAGAGGACTTTCCTGAGCCTAAGAAGAAGACGCAGTTTCACCGTCGCTATGATGTTCCCTTAATTAGGGCCTTTCCTTCATGAGTGTGGGACTGCGAAACAAGCAGTACAACGCGGCTATGTTACAAGGTGTCGCGGGGAGCAGCCGCGAGGTCTACTTTTGGCAAGTACAGGATGCCTACGAGCTTTTCCCCACTGCCACTTCCGGCTGAGCATCCGGGCTTAATCCGAATCTTAGTCTTGCTCCCCCGACGCGGAAGGCTGTCGCTTTAGCAAGGCGTCTTCCTCTTGGGCACAGTTTGGAGACTATTGGAACGAGAATTTGTCAACTTAGGCCTTTCTGCTAGTGTTACGTTGTCACACGAATGGCCTATTATCCACTTAGTACCGGAACGGTGGATGCCATGTGTATAGTGAACGTCAGGCGCGATACCGTCGCTAACAAATCGAGTACCTCATCTGCTCCTTGGCGTTCTGTTAGAACCAAGATCTCGGGGAGTCCATGTGTATTGGCGATTTGCACCCGTCAATGCACTATAAGGGGGGATGCGACATTCGGGTCACGCGGCGAGGACCATAGATGTTCGAGCTCGCCGAGTTGGAAATTGCAATGACCTTTGCCCCCGAAAGACGCTAATTTACAGATCCTCCCGGCTACAGCGTGACAGGGTGAGAGTTCTGCTTTTCTCGACACACAATTTTATCGTGCCCGATTTTTGTTGCGCCCACGCCAGTATTGTGCCGGGAGGGCCAGCAAGATAAAGTGGGCGAATGCATATTAGGTGGGCAAACGCAGGCAAGATACTCAAAGGGACGAAATTGGCGGGATTGATGCGACACACTGTGATATCGGCGTAACCGGATCTTGGGACCATAACGCCCGAAGACAGGATCTTTACCTGGGATCCCATGCTTTGCTTGCGGTCGTTTTGACGTTACTTTGCGTGTAAAGGCCTCCGAGCAGGCGGTTCTTAGCGGGGCTGAATCGGCCGGTCGCTGGGCCGTGATCGAGGGGGTTCTCGTCAAGAGGAGGCAAGAGGGCAGCCCCCTGAGCTATCGCAAAAACAGGCTCTTCTGGTCCTTGCTGGACGACGAAATTCAACTGCGCAACAAGCGTGACAGCGTATTGTAGTTTCGTTTGTGCCCCAGCCTGACATAATTATTCTCTCTACGCTCCGGGTTCGCCGAATATAACCGGCCATGTACGCGTTGCCACTGCGGGGACAATAGTATCATCTTGCGGTGCGTCGTTGTTTACCAGGCCGTGGACTCTGGGGTTGAGCCGGATACGGATCGTCAGTCTCCTGGACCACCTACTTCTTGCCACCCCTGACACTTCGATGGCATTTCCGAACGGGAGGAAGTGGCCCCTAGCACCCCTTTCATTGGGCAGGAATCTTTACGGGATAAATAATGGTTTGCTATTCTTGCTTACATGTTCCCGCCCGCAGTACTCCCATAAGCTGCCGGACGGGCAGAAAGATACCGCTCAAGTGTGGGCACTACCCATTCTCCAGCAATTAGAAATGTAGGGAGAATTAAATGGTGATCACGCGCTAGAGGTCCTATAGCAGTCATTCTCGGTACGGTATGGGATAAAGTAGAGGCGGTGCGCTGCGCCAGGAGGAGGTAGCCGCTAAATGGCGTCCTCAAAAGCGCTCCCTCGGTCGTGTTAGTTATAAAAGAGCAATTCGCGTATAAACCACTGTCGGGCATATCCTCTCAGAATCTATCCCTTGGAAGCGCCCCTAGCTAGCTTTTCCCCTTAGGGGCGGCGCTCACTGGTTGGAGCCCACAAATCCTCAGCGGTAGCGTGGCGGGGCTTGAGAATGCGGTCTCCTGACTTCACGTCCATTGCGTCGCGTAAGTGGGCATCCTGATTGTCCTAGAACTACTAGCCCCAATGCCAAGGCGAACTCACCGCCTGAAACTGTCTGGCAAGGAATCAGGTAGTGTTATGCGCTCAATTACCGGTTCATTTTCCAATCGTTAGGGGACATGGGTTTCTTCCACTCCCATATCAGTTTGCAAACTCGTTCAACTAGTCGTCTGCTATAGCTATTCAATATAGCAAGGCCCAATTGACCTCTATGACCTCGATCATGGGAGGATTCTTTTACAGAAAATCTAGTGCGGTCGAGGTGCTTCCCGTCCAGCTGCACTCAACGGTTTAGCATCTAGCCCCTACGTGACGAGCTCCGACCTTCGGTGGCCTATCCTTCGCTCTGTCGGATACTTGCGTACGTGGATGCTCGCATCGGGGTCCAGAACCTGCTTGTTATTCAGCTGTCTCCCACAAAGACTCCTTACTGCTTGGTATCGGTAAAGAATTTTTCAGTACCACCGTTGTAGCAGTAATGACAGTTCGTCACGGGCGGTGTTCTCGCGCCCAATAAATCTGATATTCTTTTATTAATAGTTCGGAAACAGGCGCGTTAAACGGAGCCTCCGCTTTTGCGTGATCGCCGGCGACAGCGGAAGGTCAAGAATCCAAAATTCGATACCCTGTCTTTGTGGGGCCTAAATTTGTGGTGCAATACAACTTGTTTTCGGCTCCCGACTTGGGGACCTACTAGCTGCTCGTGGAATTTCAACGTAGGAGGTTGCCACGTTGGTCGCCCATGAGCAAGGACTATCCAAGACCTCGGGGGACGACGAGGGGGGGATGGCTAACCTCCGGCTCCGGTGCTGACCCTATAAAGCCCACATGTTTCCATGCGCACAAGTGCCGAGTATCAATCCCTGCACAAAGAGCCTATTCTACGTATACACTCCAAACACTAGGCGTATAGGCTCTCACCTCCCTCCTACTCCGCCAAGGCCTATTTTATTCTCCGCTCGGGCGCGTAGGACTGCCGCTCGAAACTTCGGTTTCTCTGGCCAGTCTCGCCCAGCACAACGGGATATCGACGAGTGAGCTGCCTGGTATGAGCCTTTCCTACGCGCCTTCGGAGCGAATCCTCATTGCGCGGCTTTTTGACTTTGTTGGCAGGTCAATCGCGACCTACTGGCGGTTTCTGTCCCTACCCGAGTCAACTGAGAGCACGTAGCATCCCCCTTGCCGAGACACCGTTTGTTCAGGCCACTTCTATGTTGGCGCCACGGGTCATTGAACGGTTTCCGTCCCGACCGCATATGTAAGCTAAGGATAAGCTGCCCAGGTAGGCTAGGATCCGATGTCTTCGTCCACAGTTGACAGCGTTTCCTGTCTTGCGAAAAGCCGGCTTCGACCGCCCCACCTTATTAGTCTGGTATTCAGGGACTATATTAGGACGTTCCTTAAAACTCTTTAACGTGCTACTTTTCCCTTATGATTTCTCATGAGAAGTTAGTACTACGATACCACTTGGATCTCGGAGAATCAATTTCAATCGGCTTCAATCGGCCTCTATTCTAGCCGGCACGGACAAATACAAGGTGAGTCCGCTTGTGCGAAACAGAAGCTCTTGCGCCGGGCTAGGGACGGGAGAGCCGATTACTGCAATGACAACGGGGACGTCGCAGTTAGCCCGAGTCTCGGCCAGGTGCTTTTACCAGGTTAGCAAATGAGGCGGAACCGCGTAGCGAGAATTACCCTCCATATGTGAACTTTGGAGACCGGTGGGCGTGTGGAGGGTCCCGCCACTGCGGCCCAAACTCGTTTCGTAAGATAAGCGCCAGTCCCGTACGTCAGAAGGGCCTATTCGGAAATAAATAGCAGCGTTCCGCTCGTGTAAAAGGTGACCCGGGGGTACCGAGGCCGATCACATGTTTCGGTCAGAACCGGAGTCGGTAAGGGCCTCCGGTGGCCAGTGTGGCGGCGCCAATGGGGGCTGGAGATCGACCTGTAGCGATCGGCCCCATGGTGCCTAGCGGGAG
>Curcuma-elata-isolate-daeshuC2-MT395645
TGCGACTCCAGCTGCTCTGGCCACAACTAACAGTGAATACGCATGTACCGCTGGATTACTACCACCATCTGTATTGAGGGGACTGCGTAGCACCGTAAAAGACTAGCGCGAACCAGTCATTCAATTGACTGACCTCTTGAAGTAGACACTGTATACTGCCAGGTACCGCCTCCTCTGTGCTTTGCGGTATGATCAGCCCTCGCTACTCCGACGAAGGGCGTAGGCTGCCGGAGCTGGTCCTCCGGGCGCGTCTCGAGATGTCGCGCTGCGGCTGTGAGCACCTAGTACGGTCTGGCTCCTCGCGAACAGCTACTAAATGAGCGTATCGAACGTAGAAGCAGCGAGCGGTGCGGTTATTGACCCACTCGGCCTTCCGTTCTCTTTCGAACAGCGCGCGACGTTACGGTACCTTTCGGCTCGTTTTCAAAGATTACGATCGCGGGCGTCTAGTACGGTGGCCTCAAAGAACCTTTCGCTCCGCAGGGGGGTCTAGGGATACCTTTTAACTTGTGAACGCACGTAAACGTATCTGCGGCGGTGGAGGATATAGCGACGTCCGACAGACGGTAGATACGTGATAACCGCCGACGCACGCGAAGGGCGACTTCCTGACACGTCCTTCGGATGTTGGTGAGGAACGCAAAAGCGTTGGTACAACGCGCTAACTCCCCCGTGAGATTCCTCAATCGCTACGTCATAACCGGGAGGGGGAACACGCCTCCGCCAATCAAGCCCTTTGCCACCGATTCCTGTGTATATCTAAGGTCTATTTCGCCTTTTCACCATTGTGACCTCGGCGGGGCGGAGGGAGCATCAACAAGTTTACAGCGACGAAGCTGGCAGATCGAATGGCTCTGGCATTCAAGCTAGACCTTTTACTAGGAGGTTCTTTGCGCATACCGGATGAATATAAATAGCCCTTACTCCCTCACTGTCTTAGGAGGAGTGAGCGTCTGTGCCTGCATTAGTAGGGCGGAAGCACTGACGTTGCAAAAAATCACGTAACGCGTTAGCAAACTAGGGTGCGGTAGGGAAGGGTCTTCTTAAATGGCGCGTTGATCAAAGAAACCCCGGGGCATTGTGAGACAGAGATGAAGTGTAAGAGAATGGTGGGGTCGAAATGACCATACAAGACGGTCACTGAATTAGGTCTGCCCGTCGTTCTATTCCTCTGGCCTTATTAGTCCGTTCTGTCATGTATTCCCGGAGAGCCTTAAAACGAGACACACATAATCCGTGTCGACTGTCCCGCCCCGTGGCATCGGGCATGTCAAACTTACGGAGACAGAGTATAACTTCTAAAAGGATTTGCGCAACAGGCGTAGCAGGATGCCCTCACCTCTCAAATCATTTTCGAAGATGCTAACAGGTGAGCGTGAGGCAAGAGGAACCTTGAGTAACTGACGTATAGGAGGCCCGTCGGAGCTTTAAGCAAGCGGGGATAACAGCTGATTCGGAATTTGGGACAGGGTAATCCTAAACCGCCCTAGCCCCGCTGTAGGGGCAACTTTATTTATACGGTGTGCTAGTTGGACGGGAAGCAAGACCCCTGAATCCAGAAGGCAGCGATGGCCGAAATATTGACGGCGGTAAGTGGGGCAGCTAAGCTACGTTACCCACTAGACGCCGTGCAATTCAAGAGTTTGGAAGTTCCTCTAGCGCTTTATCAGGTTACCATCAGTGGTTCTAGACGCAGCCTTGAGGCGTTACCATTTCGCAGGTTTTAACCAACTTATACTTACATTTATATATTTTAACGTTGCTTAAGTTAGGCATACGAACAGTCACTGAGCCGTAACCTACCAGGTGAAACGCCAGATTACGCTGTTCTGTGAGTTCGTTGACTATGATAAATCTTGAGCAAATGCTGCAATCCCCAGTGAGCGTGTCAGAGGGCCTCCCCAAGGATGGAGGGTTTTGTTAATGCCAGACAATGCGAGTTCGGAGACCGTGACTAGATTCTTAGCGGATTGTCCATCTTCCACCAGTGTTAAATCCTTCCCGCGCCTACCAAAAGTCTCTTCGATCCTACCGTCCGGCGGCATTTATAGGAGTCGTTAGTCTTAAGTTCTTTTCGGGCGCTCGCACATCGCCTTAGTCGCTTTATCACATCAGGTGGAGAGTATTGGCCGAACTCAAAGAAGCAGCCCTAGCTCAGCTACGATTGGTACCGGGCCCGAATAGGAGGCAGACCTGAGACGCCGCGCTGAATTAGTCCGCTCGGTCTCGCCCGCTAGAGGGCCTTCCCTTTCCTGTTTTTCACTTGCTCTCTGTCTCCATCAACTGTTAAATCATTAAGGCTGGTGAAACCTAGTTAGCCCGCTGGCCTAACCACAGGTCACGAATGCACAAATAGGATTTGCCGCCTTCCCTAAGCGTTGCCATAAATTTTCTTGATTTCCCCCCGCCCTGACTTATGCCCCTGCCGATCCCTGGTCAACACAGTCCAGGTCGACGCTTCTGTTAGGGATTTTCTAAAGGCTCCGTGCAGGTATTCCCTCGGTTCGTCGCGGCACGGCCCCCGCTCTTTAGATCTATATAGGGCCCTATGCTTGTCTCCCGAAAGCGGATTTATGTTGTCTTAGGCGCCTTCCTAGGCTAGACACCACAACTGCGTTCTGATTAAAGTGTTCTCCTTATAGTTGATGCTGATTTGACCTACTCCCTGAGGCGTTTGTTTCACTCCTCCAGCGTTATAGAGTTAGTGATCGACATTTGTTGTAGGAATTCTACACGGGGGAGTTATGCGCGTTGATACACATACGACTCTTTTGGCGCTTCCTCACCCCAAACATTCCAGAACGGTATCGTTGTCAGGGAAGTGCCCGTCGCGTCCGCGCAGTCGTGGCGGTTAATCACGTATCTACCGTGCTGTCGGACGTCTCGCATCATCCCTCGATTGGCTCAATACGGAGAGCTCCACGGGCTTCTCTTTCAGATTACGTTTACTGCGTACAAATCATAAGAGGAGCTTGCCCTTAGATCCCCCTAGCAGGAGTCCGAAACGGTAAATCATTTGAAGATAGCGATAACAGTTGCGTATAGGTGCGCCGCCGAACATTTTGACAAAACAGTCCCGAAACGAACCGTAAACGGTGCGGTACGACGCGTACGAAAGTGGAGACCGACAACCTAGTGTTGTTAGAGGGCAGACCAAGAATCCCGCCCTTCGCGGTCCTGACTAGTTGGAATACGCTCCTGATGGCGTCTTGCGAGGAGCCCGAGCCGGAACTGTCACTCCAAGAGGGCCGGCCAACGCGTACGACGCCCCGGGAGATGCTGAAAGGGCGTTAGAATACGCGCGCTCGTGGGTGCGTGCAGAGGCTGATTACTTACTCGCAAACTTAATGAAGGGGAGGGTGCCGTACCAGTCAGTGGCAGTATACAAGTGTTACTTGCCAGAGGATCATTGAATGCTGGTGTTGCCGCTAGCTTGTTTAGAGTTGCCCAGTCCAGACAGATGGTGTATCCCGTAAGGTTCACGCTAGTTGTGCACACGTCGCACCCGAGCGACCGATCGCATCAAGGGATCAGCCCCATTGCGCCCACCGAGGCTACCACTCCAGGTTCTTGACGGAAAATGTATCGGCCTCCCGGGTCACCTTTATACAGGCGAAGCTCAATCCCGAATGGCACTTTACGTCCGGGACTGGCGCACAACCCAAGAGTCGAGATACCTTAAACGAGTTTGGCGAGGGCGGGGTTCCCTCAACACGAGCCCCCGGTCGCAAATCGCAGGAGGGTATAATTCTCGCTACGCGGTTCGCCGTCGATCTGCTACCTGGTAAGCACCGGACAGTCGGTCAACGCGACTCCAACGCGCTCCTGTGGCCTATTAATGGTAAACCGGCTCTCACCATGCACGCGCTAGCCCCCGGCAGCTCAATAGCTATCTGGTTTCGCACAAGGGACTCAGCCTAGATTTCGCATGTAATTTTTTGATCTCTCGTGTCGTCTGCGTGTCTAGTGAATTTCTAGAGGGGCTACGATTAAGGCAGATTTAATGACTCGAGATCGTTGGTATCGTAGTAGTATGCGCAGTGACCTACCGAGCGATCGCCCTATGTATGATTCAGCGCTGAGACGCGATCCACAGTCCTCTGTCATCGGCATCCTTACTGCGCGGGTAGCCCGTCAGCTGACCATACATTGGGGATGGCGGTAAGCGCTTCTCGAATTGACCCAGTGTATTCGCAGTATGGTTCTATATTTATGTTCTCACCTTAGGGCATCTCGGGCGGATAACCTACACCGTCCCCGGGATCCCAGTTACAAATGATTCGCTTAAGTGAAATAGATCTCATGACGTTGTTTTGCATGGGCTTCCGTACGGGTCTGGGGACCTCGGCGCCAGTTGATGTACAGCCAATGCACCAATCACAGCTCATTTAAAAAGTAGTGATACTTCGCCAACGCTCACCGTGTTGCTCTTCAGGGCTAGCGATCAGCCCTGTTGTGGTGGACAGTTGGTCATTCTGTTTCGGGCGGAGTGTTATAGAACGAAACGTTAGATCGGATGCGCCAAGTAGTACGTCATTTGCGGCCGAACGATTTGAGCGGCAGGGCATGTAAGAGCGGGGGCCGGGTAATCATAGGAAGTAACGTAAGGCTTCCTCAGCGCCGCGCGGGCTCAACACGATTAGTTTGCAGTCGGTGGCGTCTCCAAATCACCTAGGATTTTCAAGGCATTTGATGGATAACACACGGGGAGAGAAGCTTCGGATGGTGCAGTCCGATGGCTAGCAAGCACAAAGTCCAGAGCGTGGGGGTAAGGCACTACAGAAAAGAGGGAATGACGTGGAGCCCCAATGTGTACCTCCGACCGTCTCCCGGCCGCTGACCTATGTCATTGCCCCTGTTGTAGAAGTGCCCCCCAATGGGTCGTTTGTACTTTTCCATGAGAACAGAGAGTACTATTTGCATACAAGCATCCCTAAAGGTTTGTTCCTTTAATCATCCATGCCCCATTTCTGCTTCGATGGGAGTGGGTTGAGAAATTAAATTAGACCATCTGTCTCATCTGTGGGTCGTTTCCTGATTTTAATGCTTGACTACGTTTCTCAAAGGCGGCGGCCGATGAGCACGGTTGAATCCATCCCATACGAGTTGTATCTTTGAAAGGGAGAGGGCATTGCCGCCTCCACTCCTAGTCTTATCAACGCCGTTAATCACAATAATCGAACGATTAGCCATCACATACCCGGGGCCGATGGGAAATCGACGCCTTTCCGGCGATCATGAGCGTCAGTGATGGCGACGTCCTTCACTATCAACGACATACGAGTGCTCAGGAATCGACTCCATAAAATAGCGTATCCACCTATCGCCTTGTCCATGTTGAATATGGCTTGATTCCACACGGTGCAATGAAAGATAAATCCACGCCCGTGTTAGCTACGTCTGATCCTTCGCTGTCGCGTGCGTGTGCCTTCTCCGGGTGGGGAGCAGAGGGCTTGTTGCTCAGTGCCCTCGACAGCGTAGCTGATAACGCTTCAGTACCTCGCAAATCGCTGTAACGGACATGGACCTCCTCTAAACCCGAGTGCGAAGGGCTATGCCTAGATTATCGTTTTTATTAACCTCTAGCAGTGACGGCCAAACCGGCGGAGACATTCTAAAGTCACTATTGGACGCAGAGCTAACGTACTCTAAAATTGGAATCCGCTACGTCGTATCCTCTCCCATGGGCACAGTTTTGAAGTTAGCACATAATTCAATACCACGCGATCCTAGACACCGAGGGTGTGTCCCTGGCAGCAGTAGGGGATGCTATAATTCTTGCTAATGAACCCACTCCTACAGACAAGCCCAGGGAGAGCGTCTAGTTGGCTCGGGCATAGGTACGCAGGGACGATAAATCAGGGGTCACGGTGGGTAAGACTACTGACACCACATACCTGTCGTAGACCAACCGCAAAATTGGCCGTAAAGTCCGCTAGTAGCCACGTGATCGGGGTAAGTCCTGGAGGCGATGGTAATTCAGCATTTAGACGCATGTGTCGCTGACTTACTACTCGGACTGCACCCATTTCTTGTGTCACCACATAGACTGATCCTTGGAGGGGAGCTTCCGCCGCAACCAGCCATGGGCTCCGGAACTGCATTATACCCCCCGTCGTCACCACCCGTCGTCGTCGCGGCGATGACTTGACTCAGCGTCGTTAGTCTCAAGTATCCTAATTTCCGCACCCGGCGGATCCAATTATTACAAGTCAAGCATGGTAGATCGTCCGCTACAAGAACATCGAGTACACAATAGGACGTAGTTCCGCGGCGAGAGCGATTGGTTTCTTCTTTGTTGAGGTGACGCTAAAGCGGGGTCCATGAAGGGTTGGCGCGCTCGAATACCGGCGGAATGATCCGGTATTCAAGAATGACTTGACGTGTGATTGCCGCGGGGGGTTGAAGTAGGCTGAGGGTTCGTACGTCAGAATCAGGGGGGGGGGGAGCCGTGGCAAGACACGTATCCCAGGGTCAAAACTCGCCCGGGGATCCAAAGGCGTGAGCCCCCTGGGGCAGGTAAGATAAAGCGGAGAGTGGAGAAGATGAAGTGCGGTTTCTGGAAGGTTTCGAGGCCTGAGACAGATTCCCTTATGTGAGGCGGGTGGGGCCAGCGCGTATCCTCCCCTGGCTAGTTGGACCGAACGATTTTCCTGCCTTGAATCTGCCTCTGCACGTCATTTCACCCCCAGATGAAAGAGCGAGAGAGTAGGGGCTAACCTCCATAACTGCAGCCGCCCGCTGTTTAAGCGTTAGACACGGGTGGACCATGTAAGAAGAGCTGGTGTCGAGCCACTTTGCGACTCAAGTTTTCTAGCCCCAACCTATCAAGCCCCGAGATAGTTCCCCTGTCAGCAACAAGGTCGGACAGTGACTCTGCACGGCGAAACCTAGCGCGACATCCCCACCGTTTCCTAAAGGTCTGTCCTCTGGTAGGGATGAGGGAGGACACGACTGATCATGCGCGTCGGTTGTCGTTAAGTATAACTAGAGTTGCTTAGCTCCGAGCCGCGTCCAGAGAAACCTCCAGGCCGTCCTGTAACGGGCACCCTGGATCCGGCGTTCGGCGCCAGTTTGTCACTCGGGGTGGATTCCGTACCCCACGTCTTACGATTACGTTCAGCGGACCGGCGCTGTCATACAGAATTTGGCGGTCCTGGGCCCAGGCGATTATGAGTAGCGGGAGCCCGCATAGGTGAGACCCCGCCTAATCCATTGTGATGGATCGGGGTTGAATACAGCCTTGTAGACTCTGGCAATGGTAAGTTAAAGACCAAGTGCCCGTGCTGCGCAGCGTTTCGCATTGTTAATCATGGGGGAGAGTTACCGAGCGTCGTCCTATCGAGGTACCGCGCCAGTTTTCTACCCAGGCTTCGGGCTCGATAGGTCTTCGAGAAAGCCACTTTTCCTAGGGAACGTGGATGTGACTGATTCTTAGCGCCGCATGCGAGCCTTACCAGTGAGTCTTTTCGACGACCGTAATGAGAGGACTTTCCTGAGCCTAAGAAAAAGACGCAGTTTCACCGTCGCTATGATGTTCCCTTAATTAGGGCCTTTCCTTCATGAGTGTGGGACTGCGAAACAAGCAGTACAACGCGGCTATGTTACAAGGTGTCGCGGGGAGCAGCCGCGAGGTCTACTTTTGGCAAGTACAGGATGCCTACGAGCTTTTCCCCACTGCCACTTCCGGCTGAGCATCCGGGCTTAATCCGAATCTTAGTCTTGCTCCCCCGACGCGGAAGGCTGTCGCTTTAGCAAGGCGTCTTCCTCTTGGGCACAGTTTGGAGACTATTGGAACGAGAATTTGTCAACTTAGGCCTTTCTGCTAGTGTTACGTTGTCACACGAATGGCCTATTATCCACTTAGTACCGGAACGGTGGATGCCATGTGTATAGTGAACGTCAGGCGCGATACCGTCGCTAACAAATCGAGTACCTCATCTGCTCCTTGGCGTTCTGTTAGAACCAAGATCTCGGGGAGTCCATGTGTATTGGCGATTTGCACCCGTCAATGCACTATAAGGGGGGATGCGACATTCGGGTCACGCGGCGAGGACCATAGATGTTCGAGCTCGCCGAGTTGGAAATTGCAATGACCTTTGCCCCCGAAAGACGCTAATTTACAGATCCTCCCGGCTACAGCGTGACAGGGTGAGAGTTCTGCTTTTCTCGACACACAATTTTATCGTGCCCGATTTTTGTTGCGCCCACGCCAGTATTGTGCCGGGAGGGCCAGCAAGATAAAGTGGGCGAATGCATATTAGGTGGGCAAACGCAGGCAAGATACTCAAAGGGACGAAATTGGCGGGATTGATGCGACACACTGTGATATCGGCGTAACCGGATCTTGGGACCATAACGCCCGAAGACAGGATCTTTACCTGGGGTCCCATGCTTTGCTTGCGGTCGTTTTGACGTTACTTTGCGTGTAAAGGCCTCCGAGCAGGCGGTTCTTAGCGGGGCTGAATCGGCCGGTCGCTGGGCCGTGATCGAGGGGGTTCTCGTCAAGAGGAGGCAAGAGGGCAGCCCCCTGAGCTATCGCAAAAACAGGCTCTTCTGGTCCTTGCTGGACGACGAAATTCAACTGCGCAACAAGCGTGACAGCGTATTGTAGTTTCGTTTGTGCCCCAGCCTGACATAATTATTCTCTCTACGCTCCGGGTTCGCCGAATATAACCGGCCATGTACGCGTTGCCACTGCGGGGACAATAGTATCATCTTGCGGTGCGTCGTTGTTTACCAGGCCGCGGACTCTGGGGTTGAGCCGGGTACGGATCGTCAGTCTCCTGGACCACCTACTTCTTGCCACCCCTGACACTTCGATGGCATTTCCGAACGGGAGGAAGTGGCCCCTAGCACCCCTTTCATTGGGCAGGAATCTTTACGGGATAAATAATGGTTTGCTATTCTTGCTTACATGTTCCCGCCCGCAGTACTCCCATAAGCTGCCGGACGGGCAGAAAGATACCGCTCAAGTGTGGGCACTACCCATTCTCCAGCAATTAGAAATGTAGGGAGAATTAAATGGTGATCACGCGCTAGAGGTCCTATAGCAGTCATTCTCGGTACGGTATGGGATAAAGTAGAGGCGGTGCGCTGCGCCAGGAGGAGGTAGCCGCTAAATGGCGTCCTCAAAAGCGCTCCCTCGGTCGTGTTAGTTATAAAAGAGCAATTCGCGTATAAACCATTGTCGGGCATATCCTCTCAGAATCTATCCCTTGGAAGCGCCCCTAGCTAGCTTTTCCCCTTAGGGGCGGCGCTCACTGGTTGGAGCCCACAAATCCTCAGCGGTAGCGTGGCGGGGCTTGAGAATGCGGTCTCCTGACTTCACGTCCATTGCGTCGCGTAAGTGGGCATCCTGATTGTCCTAGAACTACTAGCCCCAATGCCAAGGCGAACTCACCGCCTGAAACTGCCTGGCAAGGAATCAGGTAGTGTTATGCGCTCAATTACCGGTTCATTTTCCAATCGTTAGGGGACATGGGTTTCTTCCACTCCCATATCAGTTTGCAAACTCGTTCAACTAGTCGTCTGCTATAGCTATTCAATATAGCAAGGCCCAATTGACCTCTATGACCTCGATCATGGGAGGATTCTTTTACAGAAAATCTAGTGCGGTCGAGGTGCTTCCCGTCCAGCTGCACTCAACGGTTTAGCATCTAGCCCCTACGTGACGAGCTCCGACCTTCGGTGGCCTATCCTTCGCTCTGTCGGATACTTGCGTACGTGGATGCTCGCGTCGGGGTCCAGAACCTGCTTGTTATTCAGCTGTCTCCCACAAAGACTCCTTACTGCTTGGTATCGGTAAAGAATTTTTCAGTACCATCGTTGTAGCAGTAATGACAGTTCGTCACGGGCGGTGTTCTCGCGCCCAATAAATCTGATATTCTTTTATTAATAGTTCAGAAACAGGCGCGTTAAACGGAGCCTCCGCTTTTGCGTGATCGCCGGCGACAGCGGAAGGTCAAGAATCCAAAATTCGATACCCTGTCTTTGTGGGGCCTAAATTTATGGTGCAATACAACTTGTTTTCGGCTCCCGACTTGGGGACCTACTAGCTGCTCGTGGAATTTCAACGTAGGAGGTTGCCACGTTGGTCGCCCATGAGCAAGGACTATCCAAGACCTCGGGGGACGACGAGGGGGGGATGGCTAACCTCCGGCTCCGGTGCTGACCCTATAAAGCCCACATGTTTCCATGCGCACAAGTGCCGAGTATCAATCCCTGCACAAAGAGCCTATTCTACGTATACACTCCAAACACTAGGCGTATAGGCTCTCACCTCCCTCCTACTCCGCCAAGGCCTATTTTATTCTCCGCTCGGGCGCGTAGGACTGCCGCTCGAAACTTCGGTTTCTCTGGCCAGTCTCGCCCAGCACAACGGGATATCGACGAGTGAGCTGCCTGGTATGAGCCTTTCCTACGCGCCTTCGGAGCGAATCCTCATTGCGCGGCTTTTTGACTTTGTTGGCAGGTCAATCGCGACCTACTGGCGGTTTCTGTCCCTACCCGAGTCAACTGAGAGCACGTAGCATCCCCCTTGCCGAGACACCGTTCGTTCAGGCCACTTCTATGTTGGCGCCACGGGTCATTGAACGGTTTCCGTCCCGACCGCATATGTAAGCTAAGGATAAGCTGCCCAGGTAGGCTAGGATCCGATGTCTTCGTCCACAGTTGACAGCGTTTCCTGTCTTGCGAAAAGCCGGCTTCGACCGCCCCACCTTATTAGTCTGGTATTCAGGGACTATATTAGGACGTTCCTTAAAACTCTTTAACGTGCTACTTTTCCCTTATGATTTCTCATGAGAAGTTAGTACTACGATACCACTTGGATCTCGGAGAATCAATTTCAATCGGCTTCAATCGGCCTCTATTCTAGCCGGCACGGACAAATACAAGGTGAGTCCGCTTGTGCGAAACAGAAGCTCTTGCGCCGGGCTAGGGACGGGAGAGCCGATTACTGCAATGACAACGGGGACGTCGCAGTTAGCCCGAGTCTCGGCCAGGTGCTTTTACCAGGTTAGCAAATGAGGCGGAACCGCGTAGCGAGAATTACCCTCCATATGTGAACTTTGGAGACCGGTGGGCGTGTGGAGGGTCCCGCCACTGCGGCCCAAACTCGTTTCGTAAGATATGCGCCAGTCCCGTACGTCAGAAGGGCCTATTCGGAAATAAATAGCAGCGTTCCGCTCGTGTAAAAGGTGACCCGGGGGTACCGAGGCCGATCACATGTTTCGGTCAGAACCGGAGTCGGTAAGGGCCTCCGGTGGCCAGTGTGGCGGCGCCAATGGGGGCTGGAGATCGACCTGTAGCGATCGGCCCCATGGTGCCTAGCGGGAG
>Curcuma-flaviflora-KR967361
TGCGACTCCAGCTGCTCTTGCCACAACTAACAGTGAATATGCATGTATCGCTGGATTACTACCACCATCTTTATTGAGGGGACTGCGCGGCGCCGTAAAAGACTAGCGCGGACCAGTTATCCAGTCGACAGACCTCTTGGAGCAGACACTGTACACTGCCAGATACCGCCACCTCTGTGCTTTGCGGCATGATCAGCCCTCGCTACTCCGACAAAGGGCGTAGGCTGCCGGAGCTGGTCCTCCGGGCGCGTCCCGAGATGTCGCGCTAAGTCTGTGGGCATCTGGGACGGTCTGGCTCCTCGCGAACAGCCACTAAACGAACGTATCAAACGTTGAAGCAGAGAGCGGTGCGGTTATCGACCCACCCAGCCTTCCGCTCTCCTTCGAACAGCGCGTTACGTTGCGGTACCTTTCGGCTCGTTTTAAAAGATTACGATCGCGGGCGTCTAGTACGGTGGCCTCAAAGAACCTTTCACTCCGCAGGGGGGTCTAGGGATACCTTTTAACTTGTGAACGCACGTAAACGTATCTGTGGCGGTGGAGGATATAGCGACGTCCGACAGACGGTAGATACGTGATAACCGCCGACGCACGCGAAGGGCGACTTCCTGACACGTCCTTCGGATGTTGGTGAGGAACGCAAAAGCGTTGGTACAACGCGCTAACTCCCCCGTTAGATTCCTCAATCGCTACGTCATAACCGGGAGGGGGAACACGCCTCCGCCAATCGAGTCCTTTGCCACCGATTCCTGTGCATATCTAAGGTCTATTTCGCCTTTTCACCATTGTGACCTCGGCGGGGCGGAGGGAGCATCAAAAAGTTTACAGCGACGAAGCTGGCAGATCGAATGGCTCTTGCATTCAAGTTAGACCTTTTACTAGGAGGTTCTTTGCGCACACCGGATGAATATAAATAGCCCTTACTCCCTCACTGTCTTAGGAGGAGTGAGCGTCTGTGCCTGCATTAGTAGGGCGGAAGCATTGACGTAGCAAAAAGTCACGTAACGCGTTAGCAAAATAGGGTGCGGTAGGGAAGGGCCTTCTTAAATGGCGCGTTGATCAAAGAAACCCCGGGGCATTGTGAGACAGAGATGAAGTGTAAGAGAATGGTGGGGTCGAAATGACCATACAAGACGGCCACTGAATGAGGTCTGCTCGTCGTTCTATTCCTCTGGCCTTATTAGTTCGTTCTGTCATGTATTCCCGGAGGGCCTCAAAAAGAGACACACATAATCCGTGTCGACTGTCCCGCCCCGTGGCATCGGGCATGTCAAACTTACGGAGACGGAGTATAACTTCTAAAGGGATTTGCGCAACAGGCGTAGCAGGATGCCCTCACCTCTCAAATCATTTTCGAAGATGCTAACAGGTGAGCGTGAGGCAATAGGAACCTTGAGTAACTGACGTATAGGAGGCCTGTCGGAGCTTTAAGCAAGCGGGGATAGCAGCTGATTCGGGAGTCAGGACAGGGTAATCCTAAACCACCCTAGCCCTGCTGTAGGGGTAACTTTCTTTATACGGTGTACTAGTTGGACGGGAAGCAGGACCCCTGAATCCAGAGGGCAGCGATGGCCGAAATATTGACAGCGGTAAGTGGGGTAGCTAAGCTACGTTACCTACTCGACGCCGTGCAATTCAAGAGTTTGGAAGTTCCTCTAGCGCTTTATCGGGCTACCATAAGTGGTTCTAGACGCAGCCTTGAGGAGTTACCGTCTCGCAGGTTTTAACCAATTTATACTTACATTTATATATTTTAACGTTGCTTAAGTTAGGCATACGAATAGTCACTGAGCCTTAACCTACCAGGCGAAACGCCAGATTACGCTGTTCTGTGAGTCCGTCGATTATGATAAACCTTGAGCAAATGCTGCAATCCCCAGTGAGCGTGTCAAAGGGCCTCCCCAAGGATGGAGGGTTTTGTTAATGTCAGACAATGCGAGTTCGGAGACCGTGACTAGATTCTTAGCGGATTGTCCATCTTCCACCAGTGTTAAATCCTTCCCGCGCCCACCAAAAATCTCTTCGATCTACCCGTCCGGCGGCATTTATAGGAGTCGTTAGCCTTAAGTTCTTTTCGGGCGCTCGCACATCGCTTGAGTCGCTTTATCACATCAGATGGAGAATATTGGCCAAACTCAAAGAGGCAGCCCTAGCTCAGCTACGATTGGTACCGGGCCCGAATAGGAGGCAGACCTGAGACGCCGCGCTGGATTAGTCCGCTCGGTCTCGCCCGCTAGAGGGCCTTCTCTTTCCTGCTTTTCATTCGCCCTCTGTCTCCATCAACCGTTAAATCATTCAGGCTGGTGAAACCTAGTTAGCTCGTTGGCCTAACCGCAGGTTACGAATGCACAAATAGGATTTGTCGCCTTCCCTAAGCGTTGCCATAAATTTTCTTGACTTCCCCCCGCCCCAACTTATACCCTTGCCGATCCCCGGTTAACACAGTCCAGGTCGACGCTTCTGTTAGGGACTTTCTAAAGGCTCCGTGCAGGTATTCCCCCGGTTCGTCGCGGTACGGCCCCTGCTCCTTAAATTTATATAGGGCCCTATGTTTGTCTCCCGAAAGCGGACTAATGTTGTCTTAGACGCCTTCCTAGGCTAGACACCACAACTGCGTTCTGATTAAAGTGTTCTCCTTATAGTTGACGCTGATTTGACTTACTCCCTGAGGCGTTTGTTTCACTCCTCCAGCGTTATAGAGTTAGTGATCGACATTTGTTGTAGGAATTCTAAACGGGGGAGTTATGCGCGTTGATACACATACGACTCTTTTGGCGCTTCCTCACCCCAAACATTCCGGAACGGTATCGTTGTCAGGGAAGTGCCCGTCGCGTCCGCGCAGTCGTGGCGGTTAATCACGTATCTACCGTGCTGTCGGACGTCTCGCATCATCCCTCGATCGGCTTAATCCGGAGAACTCCACGTGCTTCTCTTTCAGATTACGTTTACTGCGTACAAATCATAAGAGGAGCTTGCCCTTAGATCCCCCTAGCAGGAGTTCGAAACGGTAAATCATTTGAAGATAGCGATAACAGTTGCGTATAGGTGCGCCGCCGAACATTTTTACAAAACAGTCCCGAAACGAACCGCAAACGGTGAAGTACGACGCGTACGAAGGTGGAGGCCGACAACCTAGTGCTGTTGGAGGGCAGACCAAGAATCCCGCCCTTCGCGTTCCTGACTAGTTGGAATACGTTCCTGATGGCGTCTTGCGAGGAGCCCGAGCCGGACCCTTCACCCCAAGAGGGACTGCCAACGCGTACGGCGCCCCGGGAGATGCTGAAAGGGCGTTAGAATACGCGCGCTTGTGGGTGCGTGCAGAGGCTGATTACTTGCTCGCAAACTTAATGAAGGGGAGGGTGCCGTATCAGTCAGTGGCAGTGTACAAGTGTTGCTCGCCAGAGGTTCGCTGGATACTGGTGCCGCCGCTAGCTTGTTTAGAGTCGCCCAGTCCAGAAAGATGGTGTATCCCGTAAGATTCACGCTAGTTGTGAACACGTCGCACCCGAACGACCGATCGCATCAAGGAATCAGCCCCATCGCGCCCACCGAGGCTACCACTCCAGGTTCTTGACGGAAAATGTATCGGCCTCCCGGGTCACCTTTATACAGGCGAAGCTCAATCCCGAATGGCACTTTACGTCCGGGACTGGCGCACAACCCAAGAGTCGAGATACCTTAAACGAGTTTGGCGAGGGCGGGGTTCCCTCAACACGAGCCCCCGGTCGCAAATCGCAGGAGGGGATAATTCTCGCTACGCGGTTCGCCGTCGATCTGCTACCTGGTAAGCACCGGACAGTCGGTCAACGCGACTCCAACGCGCTTCTGTGGCCTATTAATGGTAAACCAGCTCTCACCATGCACGCGCTGGCCCCCGGCAGCTCAATAGCTATCTGGTTTCGCACAAGGGACTCAGCCTAGATTTCGCATGTAATTTTTCGATCTCTCGTGTCGTCTGCGTGTCTAGTGAATTTCTAGAGGGGCTACGATTAAGGCAGATTTAGTGGTTCGAGATCGTTGGTATCGTAGCAGTATGCGCAGTGGCCTACCGAGCGAGCGCCCTATGTATGATTCAGCGTTGAGACGCGATCCGCAGTCCTCTGTCATCGGCACCCTTACTGTGCGGGTAGCCCGTCGGCTGACCATACATTGGGGATGGCAGTAAGCGCTTCTCGAATTGACCCAGTGTATTCGCAGTATGGTGCTATATTTGTGTTCTCACCTTAGGGCATCTCGGGCAGATAACCTATACCGTCCCCGGGATCCCGGTTCCAAATGATTCACTTAAGTAGAATAGGTCTCATGGCGTTGTTTTGCATGGGCTTCCGGACGGGTCTGGAGACCTCGGCGCCAGTCGATGTACAGCCAACGCGCCAATCACGGCTCGTTTAAAAAGTAGTGATACTTCGCTAACGCTCACCGTGTTGCTCTTCAGGGCTAGCGATCAGCCCTGTTGTGGTGGACCTTTGGTCATTCTGTTTCGGGCAGAGTGTTACAGAACGAAACGTTAGATCAGATGCGCTAAGTAGTACGTCATTTGCGGCCGAACGATCCGATCGGCAGGGCATGTAAGAGCGGAGGCCGGATAATCATAGGAAGTAGCGTAAGGCTTCCTCAGCGCCGCGCGGGTTCAACACGATTAGTTTGCAGTCGGTGGCGTCTTCAAATCACCCAGGATTTTCAAGGCATTTGATGGACAATACACGGGGAGAGGGGCTTCGGGTGGTGCAGTCCGGTGGCCAGCAAGTACAAAGTCCAGAGCGTGGGGGTAAGGCACTACAGAAAAGAGGGAATGACGTGGAGCCCCAATATGTACCTCCAACCGTCTCTCGGCCGCTGACCTATGTCATTGCCCCCGTTGTAGAAGCGCCCCCCAATGGGTCGTTTGTACTTTTCCATGAGAACAGAGAGTACTATCTGCGTACAAGCATCCCTAAAGGTTTGTTCCCTTAATCATCCATGCCCCATTTCTGCTCCGATGAGAGTGGGTTGAGGAATTAAATTAGACCATCTGTCTCATCTGTGGGTCGTTTCCTGATTTTAATGCTTGACTACGTTTCTCAAAGGCGGCGGCCGATGAGCACAGTTGAATCTATCTCATGCAAGTTGTATCTTTGAAAGGGAAAGGGCATTGCCGCCTCCACTCCTAGTCTTATCAACGCCGTTAATCACAATAATCGAACGATTAGCCATCACATACCCGGGGCCGATGGGAAATCGACGCCTCTCCGGCGATCATGAGCGTCAGTGATGGCGACGTCCTTCACCATCAACGACATACGAGTGCTCGGGAATCGACTCCATAAAATAGCGCATCCACCTATCGCCTTATCCATGTTGAATATGGCTTGATTCCACACGGTGTGATGAAAGATAAATCCACGCCCGTTTTAGCTACGTCTGATCCTTCGCTGTCGCGTGCGTGTGCCTTCTCCGGGTGGGGAGCAGAAGGCTTGTTGCCCAGTGCCCTCGACGGCGTAGCTGATAACGCTTCAGTACCTCGCAAATCGTTGTAACGGACATGGACCTCCTCTAAACCCGAGTGCGAAGGGCTGTGCCTAGATTATCGTTTTTATTAACCTCTAGCAGTGACGGCTAAACCGGCGGAGACATTCTACAATCACCATTGGACGCAGAGCTAACGTACTCTAAAATTGGAAACCGCTACGTTGTATCCTCTCCCATGGGCACAGTTTTGAGGTTAGCACATAATTCAATACCACGTGATCCCAGACACCGAGGGTTTGTCCCTGGCAGCAGTAGGGGATGCTATAATTCTTGCTAATGAACCCACTCCTACAGATAAGCCCAGGGAGAGCGTCTAGTTGGCTCGGGCATAGGTAAGCAGGGACGATAAATCGGGGGTCATGGTGGGTAAGACTACTGACACCACATACCTGTCGTAGACCAACCGCAAAATTGGCCGTAAAGTCCGCTAGTAGCCACGTAATCGGGATAAGTCCTGGAAGCGCTGGTGATTCAGCATTTAAACGTATGTGTCGCTGACTTACTACTCGGACTGCGCCCATTTCTTATGTCACCACACAGACTGATCCTTGGAGGGGAGCTTTCGCCGCAACCAGCCATGGGCTCCGGGACCGCACTATACCTCCCGTCGTCGCCACTCGTCGTCGTCGCGGCGATGACTTGACTCAGCGTCGTTAGTTTCAAGTACCCTAATTTCCGCACCCGGCGGATCCAATTATTACAAGTCAAGCGTGGTAGATCGTCCGCTACAAGAACATCGAGTACACAATAGGACGTAGTTCCGCGGTGAGAGCGACTGGTTTCTTCTTTGTTGAGGTGACGCTAAAGCGGGGTACATGAAGGGTTGGCGCGCCCGAATACCGGCGGAATGATCCGGTATTCAAGAATGATTTGACGTGTGATTGCCGCGGAAGGTTGAAGTAGGCTGGGGATTCATACGTCAGAATCAGGGGGGAGGGGAGCCATGGCAAGACACGTATCCCAGGGTCAAAACTCGCCCGGGGATCCAAAGGCGTGAGCCCCCTAAAGCAGGTAAGATAAAGCGGAGAGTGGAGAAGATGAAGTGCGGTTTCTGGAAGGTTTCGAGGCCTGAGACAGATTCCCTTGTGTGAGGCGGGTGGGACCAGCGCGTATCCTCCCCTGGCTAGTTGGACCGAACGATTTTCCCGCCTTGAATCTGCCTCTGCACGTCATTTCACCCCCAGATTAAAGAGCGAGAGAGTAGGGGCTAACCTCCATAACTGCAGCCGCCCGCTGTTTAAGCGTTAGACACGGGTGGACCATGTAAGAAGAGCTGGTGTCGAGCCATTTTGCGACTCAAGCTTCCTAGCTCCAACCTATCAAGCCCCGGGATAGTTCCCCTGTCGGCAACAAGGTCGTACAGTGACTCTGCACGGCGAAACTTAGCGCGACATCCCCACCATTTCCTAAAGGTCTGTCCTCTGGTAGGGATGAGGGAGGACACGACTGATCATGCGCGTCGGTTGTCGTTAAGTATAACTAGAGTTGCTTAGCTCCGAGCCGTATCCAGAAGAACCTCCAGGCCGTCCTGTAACGGGCACCCTGGATCCGGCGTTCTGCGCCAATTTGTCACTCGGGATGGATTCCGTACCCCACGACTTACAATTGCGTTCGGCGGACCGGCGCTGTCATACAGAATTTGGCGGTCCTGGGCCCAGGCGATTATAAGTAGCGGGAGCCCGCACAGGTGAGACCCCGCCTAATCCATTGTGATGGATCGGGGTTGAATACAGCCTTGTAGACTCTAGCAATGGTAAGTTAAAGACCAAGTGCCTGTGCTGCGCAGCGTTTCGCATTGTTAATCATGGAGGAGAGTTACCGAGCGTCGTCCTATCGAGGTACCGCACCAGTTTTCTACCCAGGCTTCGGGCTCGATAGGTCTTCGAGAGAGCCACTTTTCCTAGGAAACGTGGATGTACCTGATTCTTAGCGCCGCATGCGAGCCTTACCAGTGAGTCTTTTCGATGACCGTAATGAGAGGACTTTCCCGAGCCCAGGAAGAAGACGCAGTTTCACCGTCGCTATGATATTCCCTTGATTAGGGCCATTCCTTCATGAGTGTGGGACTGCGAAACAAGCAGTGCAACGCGGCTATGTTACAATGTGTCGCGGGGAGCAGCCGCGAAGTCTACTTTTGGCAAGTACAAGATGCCTACGAGCTTTTCCCCACTGCCACTTCTGGCTGAGCATCCGGGCTTAACCCGAATCTTAGTCTTGCTCCCCCGACGCGGAAAGCTGTCGCTTTAGTAAGGCGTCCTTCTCTTGGGCACAGTTTGGAGACTATTGGAACGAGAATTTGTCAACTTAGGCCTTTCTGCTAGTGTTTCGTTGTCGCACGAATGGCCTATTATCCACTTGGTACCGGAGCAGTGGATGCCGTGTGTATAGCGAGCGTCAGGCGCGATACCGTCGCTAACAAGTCGAGTACCTAGTCTGCTCCTTGGCGTTCTGTTAGAACCAAGATCTCGGGGAGTCCATGTGTGTTGGCGATTTGCACCCGTCAATGCACTATAAGGGGGGATGCGACATTCGGGTCACGCGGCGAGGCCCATAGATTTTCGAGCTCGCCGAGTTGGAAATTGCTATTCCCTTTGCCTCCGAAAGCCGCTAATTTACCGATCCTCCCGGCTACAGCGTGACAGGGTGAGAGTTCTGCTTCTCTCGACACACAGTTTTATCGTGCCCGATTTTTGTTCCGCCCACGCCGATGCTGTGCCGAGAGGGCCAGCAAAATAAAGTGGGCGAATGCAAATAAGGTAGGCAAACGCAGGCAAGATACTCAAAGGGACGAAATTGGCGGGGTTGATGCGACACACTGCGGTATCGGCGTGACCGGATCTTGGGACCATAACGCCCGAAGACAGGATCTTTACCTGGGGTCCCACACTTTGCTTGCGGTCGTTTTGACGTTACTTTGCGTGGAATGGTCTCCGAGCAGTCAGTTCCTAGCGGGGCTGAATCGGCCGGTCGCTGGGCCGTGATCGAGGGGGTTCTCGTCAAGAGGAGGCAAGAGGGCAGCCCCCTGAGCTATCGCAAAAACAGGCTCTTCTGGTCATTGCTGGACGACGAAATTCAACTGCACAACAAGCGTGACAGCGTATTGTAGTTTCGTTTGTGCCCCAGCCTGACATAATTATTCTCTCTACGCTCCGGGTTCGCCGAATATTACCGGCCATGTACGCGTTGCCACTGCGGGGACAATAGTATCATCTTGCGGTGCGTAGTTGTTTACCAGGCCGCGGACTCTGGGGTTAAGCCGGGTACGGATCGTCAGTCTCCCGGACCACCTACTTCTTGCCACCCCTGACACTTCAATGGCATTTCCGAACGGGAGGAAGTGGCCCCTAGCACTCCTTTCGTTGGGCAGGCATCTTTTCGGGATAAATAATGGTTTGCTACTCTTGCTTACATGTCCCCGCCCGCAGTACTCCCATAAGCTACCGGACGAGCAGAAAGATACCGCTCAAGAGTGGGCACTACCCATTCTCCAGCAATTAGAAATGTAGGGAGAACTAAATGGTGATCACGCGCTAGAGGTCCTATAGCAGTCATTCTCGGTACGGTATGGGATAAAGTAGAGGCGGTGCGCTGCGCCAGGAGGAGGTAGCCGCTAAATGGCATCCTCAAAAGCACTCCTTCGGTCGTGTTAATTATAAAAGAGCAATTCGCGTATACACCATTATCGGACATATCCTCTCAGAATCTATCCCTTGGAGGCGCCCCTAGCTAGCTTTTCCCCTTAGGGGCGGCGCTCACTGGTTGGAGCCCACAAATCCTCAACGGTAGCGTGGCGGGGCTTGAGAATGCGGTCTCCTGACTTCACGTCCATTGCGTCGTGTAAGTGGGCATCCTGATTGTCCTAGAACTACTAGCCCAAATGCCAAGGCGAACTTACTGTCAGAAACTGCCTGGCAAGGAATCAGGTAGCGTTATGCGCTCAATTACCGGTTCATTTTCCAATCGTTAGGGGACATGGGTTTCTTCCACTCCCACATCAGATTGCAAACTCGTTCAACTAGTCGTCTGCTATAGCTATTCAATATAGCAAGGCCCAATTGACCTCTATGACCTCGGTCATGGGAGGATTCTTTTACAGAAAACCTAGTGCGGTCGAGGTGCTTACCGTTCAGCTGCACTCAACAGTTTAGCATTTAGCCCCTACGTGACGAGCTCCGACCTTCGGTGGCCTATCCTTCGCTCTGTTGGATACTCGCGTACGTGAATGCTCGCGTCGGGGTCCAGAATCTGCTTGTTATTCAGTTGTCTCCCACGAAGACCCCTTACTGCTTGGTATCGGTAAGGAATTTTTCAGTACCACCGTTGTAGCAGTAATGACAGTCCGTCACGGGCGGTGTTCTCGCGCCCAAAAAATCTAATATTCTTTTATTAATAGTTCAGAAACAGGCGCGTTAAACGGAGCCCTCGCTTTTGCGTGATTGCCGGCGACAGCGGGAGGTCAAGAATCCAAAACTCGACACCCTGTCTCTGTGGGGCCTAAATTTGTGGTGCAATATAACTTGTTTTCGGCTCCCGACTTGGGGACCTACTAGCTGCTCGTGGAATTTCAACGTAGGAGGTTGCTACGTTGGTCGCCCATGAGCAAGGACTATCCAAGACCCCGAGGGACGACGAGGGGGGGATGGCTAACCTCCGGCTCCGGTGCTGACCCTATAAAGCCCACATGCTTCCATGCGCACAAGTGCCGAGTGTCAATTCCTGCACAAAGAGCCTATTCTACGTATACACTCCAAACACTAGGCGTACAGACTCTCACCTCCCTCCTACTCCACCAAGGCCTATTTTATTCTCCGCTCGGGCGCGTAAGCCTGCCGCTCGAAACTTCGGTTTCTCTGTCCAGTCTTGCCCAGCACAACGGGATCTCGACGGGTAAGCCGCCTGGTATGGGCCTTTACTACGCGCCTTCGGAGCGAATCCTCATTGCGCGGCTTTTTGACTTTGTTGGCAGGTCAATCTCGACCTACTGGCGGTTTCTGTCCCTACCCGAGTCAACTGAGAGCACGCAGCATCCCCCTCGCCGAGACACCGTTTGTTCAGGCCACTTCTATGTTGGCGCCACGGGTCATTGAACGGTTTCCGTCCCGACCGCATATGTAAGCTAAGGATAAGCTGCCAAGGTAGGCTAGGATCCAATGTCTTCGTCCACAGTTGACAGCGTTCCTTGTCTTGCGAAAAGCTGGCTTCGACCGCCCCACCTTATTAGTCTGGTACTCAGTGACTATATTAAGACGTTCCTTAAAACTTTTTAACGTGCTATTTTCCCCTTATGATTTCTCATGAGAAGTTAGTGCTACGATACCACTTGGATCTCGGAAAATCAATCTCAATCGGCTTCAATCGGCCTCTATTCTAGCCGGCACGGACGAATACAAGGTGAGTCCGCTTGTGCGAAACAGAAGCTCTTGCGCCGGGCCAGGGACGGGAGAGCTGATTACTGCAATAACAACGGGGACGTCGCAGTTAGCCCGAGTCTCGGCCAGGTGCTTTTACCAGGTTAGCAGATGAGGCGGAACCGCGTAGCGAGAATTCCCCTCCATATGTGAACTTTGGAGACCGGTGGGCGTGTGGAGGGTCCCGCCACTGCGGCCCAAACTCGTTTCGTAAGATAAGCGCCAGTCCCGTACGTCAGAAGGGCCTATTCGGAAATAAATAGCAGCGTTCCGCTCGTGTAAAAGGTGACCCGGGGGTACCGAGGCCGATCACATGTTTCGGTCAGAACCGGAGTCGGTAAGGGCCTCCGGTGGCCAGTGTGGCGGCGCCGATGGGGGCTGGAGATTGACCTGTAGCGATCGGCCCCATGGTGCCTAGCGGGAG
>Curcuma-kwangsiensis-Yunnan-MK621775
TGCAACTCCAGCTGCTCTGGCCACAACTAACAGTGAATACGCATGTACCGCTGGATTACTACCACCATCTGTATTGAGGGGACTGCGTAGCACCGTAAAAGACTAGCGCGAACCAGTCATTCAATTGACTGACCTCTTGAAGTATACACTGTATACTGCCAGGTACCGCCTCCTCTGTGCTTTGCGGTATGATCAGCCCTCGCTACTCCGACGAAGGGCGTAGGCTGCCGGAGCTGGTCCTCCGGGCGCGTCTCGAGATGTCGCGCTGCGGCTGTGAGCACCTAGTACGGTCTGGCTCCTCGCGAACAGCTACTAAATGAGCGTATCGAACGTAGAAGCAGCGAGCGGTGCGGTTATTGACCCACTCGGCCTTCCGTTCTCTTTCGAACAGCGCGTGACGTTACGGTACCTTTCGGCTCGTTTTCAAAGATTACGATCGCGGGCGTCTAGTACGGTGGCCTCAAAGAACCTTTCGCTCCGCAGGGGGGTCTAGGGATACCTTTTAACTTGTGAACGCACGTAAACGTATCTGCGGCGGTGGAGGATATAGCGACGTCCGACAGACGGTAGATACGTGATAACCGCCGACGCACGCGAAGGGCGACTTCCTGACACGTCCTTCGGATGTTGGTGAGGAACGCAAAAGCGTTGGTACAACGCGCTAACTCCCCCGTGAGATTCCTCAATCGCTACGTCATAACCGGGAGGGGGAACACGCCTCCGCCAATCAAGCCCTTTGCCACCGATTCCTGTGTATATCTAAGGTCTATTTCGCCTTTTCACCATTGTGACCTCGGCGGGGCGGAGGGAGCATCAACAAGTTTACAGCGACGAAGCTGGCAGATCGAATGGCTCTGGCATTCAAGCTAGACCTTTTACTAGGAGGTTCTTTGCGCATACCGGATGAATATAAATAGCCCTTACTCCCTCACTGTCTTAGGAGGAGTGAGCGTCTGTGCCTGCATTAGTAGGGCGGAAGCACTGACGTTGCAAAAAGTCACGTAACGCATTAGCAAACTAGGGTGCGGTAGGGAAGGGTCTTCTTAAATGGCGCGTTGATCAAAGAAACCCCGGGGCATTGTGAGACAGAGATGAAGTGTAAGAGAATGGTGGGGTCGAAATGACCATACAAGACGGTCACTGAATTAGGTCTGCCCGTCGTTCTATTCCTCTGGCCTTATTAGTTCGTTCTGTCATGTATTCCCGGAGAGCCTTAAAACGAGACACACATAATCCGTGTCGACTGTCCCGCCCCGTGGCATCGGGCATGTCAAACTTACGGAGACAGAGTATAACTTCTAAAAGGATTTGCGCAACAGGCGTAGCAGGATGCCCTCACCTCTCAAATCATTTTCGAAGATGCTAACAGGTGAGCGTGAGGCAAGAGGAACCTTGAGTAACTGACGTATAGGAGGCCCGTCGGAGCTTTAAGCAAGCGGGGATAACAGCTGATTCGGAAGTTGGGACAGGGTAATCCTAAACCGCCCTAGCCCCGCTGTAGGGGCAACTTTATTCATACGGTGTGCTAGTTGGACGGGAAGCAAGACCCCTGAATCCAGAAGGCAGCGATGGCCGAAATATTGACGGCGGTAAGTGGGGCAGCTAAGCTACGTTACCCACTAGACGCCGTGCAATTCAAGAGTTTGGAAGTTCCTCTAGCGCTTTATCAGGTTACCATCAGTGGTTCTAGACGCAGTCTTGAGGCGTTACCATTTCGCAGGTTTTAACCAACTTATACTTACATTTATATATTTTAACGTTGCTTAAGTTAGGCATACGAACAGTCACTGAGTCGTAACCTACCAGGTGAAACGCCAGATTACGCTGTTCTGTGAGTTCGTTGACTATGATAAATCTTGAGCAAATGCTGCAATCCCCAGTGAGCGTGTCAGAGGGCCTCCCCAAGGATGGAGGGTTTTGTTAATGCCAGACAATGCGAGTTCGGAGACCGTGACTAGATTCTTAGCGGATTGTCCATCTTCCACCAGTGTTAAATCCTTCCCGCGCCTACCAAAAGTCTCTTCGATCCAACCGTCCGGCGGCATTTTTAGGAGTCGTTAGTCTTAAGTTCTTTTCGGGCGCTCGCACATCGCCTTAGTCGCTTTATCACATCAGGTGGAGAGTATTGGCCGAACTCAAAGAAGCAGCCCTAGCTCAGCTACGATTGGTACCGGGCCCGAATAGGAGGCAGACCTGAGACGCCGCGCTGAATTAGTCCGCTCGGTCTCGCCCGCTAGAGGGCCTTCCCTTTCCTGTTTTTCACTTGCTCTCTGTCTCCATCAACTGTTAAATCATTAAGGCTGGTGAAACCTAGTTAGCCCGCTGGCCTAACCACAGGTCACGAATGCACAAATAGGATTTGCCGCCTTCCCTAAGCGTTGCCATAAATTTTCTTGATTTCCCCCTGCCCTGACTTATGCCCCTGCCGATCCCTGGTCAACACAGTCCAGGTCGACGCTTCTGTTAGGGATTTTCTAAAGGCTCCGTGCAGGTATTCCCTCGGTTCGTCGCGGCACGGCCCCCGCTCTTTAGATCTATATAGGGCCCTATGCTTGTCTCCCGAAAGCGGATTTATGTTGTCTTAGGCGCCTTCCTAGGCTAGACACCACAACTGCGTTCTGATTAAAGTGTTCTCCTTATAGTTGATGCTGATTTGACCTATTCCCTGAGGCGTTTGTTTCACTCCTCCAGCGTTATAGAGTTAGTGATCGACATTTGTTGTAGGAATTCTACACGGGGGAGTTATGCGCGTTGATACACATACGACTCTTTTGGCGCTTCCTCACCCCAAACATTCCAGAACGGTATCGTTGTCAGGGAAGTGCCCGTCGCGTCCGCGCAGTCGTGGCGGTTAATCACGTATCTACCGTGCTGTCGGACGTCTCGCATCATCCCTCGATTGGCTCAATACGGAGAGCTCCACGGGCTTCTCTTTCAGATTACGTTTACTGCGTACAAATCATAAGAGGAGCTTGCCCTTAGATCCCCCTAGCAGGAGTCCGAAACGGTAAATCATTTGAAGATAGCGATAACAGTTGCGTATAGGTGCGCCGCCGAACATTTTGACAAAACAGTCCCGAAACGAACCGTAAACGGTGCAGTACGACGCGTACGAAAGTGGAGACCGACAACCTAGTGTTGTTAGAGGGCAGACCAAGAATCCCGCCCTTCGCGGTCCTGACTAGTTGGAATACGCTCCTGATGGCGTCTTGCGAGGAGCCCGAGCCGGAACTGTCACTCCAAGAGGGCCGGCCAACGCGTACGACGCCCCGGGAGATGCTGAAAGGGCGTTAGAATACGCGCGCTCGTGGGTGCGTGCAGAGGCTGATTACTTACTCGCAAACTTAATGAAGGGGAGGGTGCCGTACCAGTCAGTGGCAGTATACAAGTGTTACTTGCCAGAGGATCATTGAATGCTGGTGTTGCCGCTAGCTTGTTTAGAGTTGCCCAGTCCAGACAGATGGTGTATCCCGTAAGGTTCACGCTAGTTGTGCACACGTTGCACCCGAGCGACCTATCGCATCAAGGGATCAGCCCCATTGCGCCCACCGAGGCTACCACTCCAGGTTCTTGACGGAAAATGTATCGGCCTCCCGGGTCACCTTTATACAAGCGAAGCTCAATCCCGAATGGCACTTTACGTCCGGGACTGGCGCACAACCCAAGAGTCGAGATACCTTAAACGAGTTTGGCGAGGGCGGGGTTCCCTCAACACGAGCCCCCGGTCGCAAATCGCAGGAGGGTATAATTCTCGCTACGCGGTTCGCCGTCGATCTGCTACCTGGTAAGCACCGGACAGTCGGTCAACGCGACTCCAACGCGCTCCTGTGGCCTATTAATGGTAAACCGGCTCTCACCATGCACGCGCTAGCCCCCGGCAGCTCAATAGCTATCTGGTTTCGCACAAGGGACTCAGCCTAGATTTCGCATGTAATTTTTTGATCTCTCGTGTCGTCTGCGTGTCTAGTGAATTTCTAGAGGGGCTACGATTAAGGCAGATTTAATGACTCGAGATCGTTGGTATCGTAGTAGTATGCGCAGTGACCTACCGAGCGATCGCCCTATGTATGATTCAGCGCTGAGACGCGATCCACAGTCCTCTGTCATCGGCATCCTTACTGCGCGGGTAGCCCGTCAGCTGACCATACATTGGGGATGGCGGTAAGCGCTTCTCGAATTGACCCAGTGTATTCGCAGTATGGTTCTATATTTATGTTCTCACCTTAGGGCATCTCGGGCGGATAACCTACACCGTCCCCGGGATCCCAGTTACAAATGATTCGCTTAAGTGAAATAGATCTCATGACGTTGTTTTGCATGGGCTTCCGTACGGGTCTGGGGACCTCGGCGCCAGTTGATGTACAGCCAATGCACCAATCACAGCTCATTTAAAAAGTAGTGATACTTCGCCAACGCTCACCGTGTTGCTCTTCAGGGCTAGCGATCAGCCCTGTTGTGGTGGAAAGTTGGTCATTCTGTTTCGGGCGGAGTGTTATAGAACGAAACGTTAGATCGGATGCGCCAAGTAGTACGTCATTTGCGGCCGAACGATTTGAGCGGCAGGGCATATAAGAGCGGGGGCCGGGTAATCATAGGAAGTAACGTAAGGCTTCCTCAGCGCCGCGCGGGCTCAACACGATTAGTTTGCAGTCGGTGGCGTCTCCAAATCACCTAGGATTTTCAAGGCATTTGATGGATAACACACGGGGAGAGAAGCTTCGGGTGGTGCAGTCCGATGGCTAGCAAGCACAAAGTCCAGAGCGTGGGGGTAAGGCACTACAGAAAAGAGGGAATGACGTGGAGCCCCAATGTGTACCTCCGACCGTCTCCCGGCCGCTGACCTATGTCATTGCCCCTGTTGTAGAAGTGCCCCCCAATGGGTCGTTTGTACTTTTCCATGAGAACAGAGAGTACTATTTGCATACAAGCATCCCTAAAGGTTTGTTCCCTTAATCATCCATGCCCCATTTCTGCTTCGATGGGAGTGGGTTGAGAAATTAAATTAGACCATCTGTCTCATCTGTGGGTCGTTTCCTGATTTTAATGCTTGACTACGTTTCTCAAAGGCGGCGGCCGATGAGCACGGTTGAATCCATCCCATACGAGTTGTATCTTTGAAAGGGAGAGGGCATTGCCGCCTCCACTCCTAGTCTTATCAACGCCGTTAATCACAATAATCGAACGATTAGCCATCACATACCCGGGGCCGATGGGAAATCGACGCCTTTCCGGCGATCATGAGCGTCAGTGATGGCGACGTCCTTCACTATCAACGACATACGAGTGCTCAGGAATCGACTCCATAAAATAGCGTATCCACCTATCGCCTTGTCCATGTTGAATATGGCTTGATTCCACACGGTGCAATGAAAGATAAATCCACGCCCGTGTTAGCTACGTCTGATCCTTCGCTGTCGCGTGCGTGTGCCTTCTCCGGGTGGGGAGCAGAGGGTTTGTTGCTCAGTGCCCTCGACAGCGTAGCTGATAACGCTTCAGTACCTCGCAAATCGCTGTAACGGACATGGACCTCCTCTAAACCCGAGTGCGAAGGGCTATGCCTAGATTATCGTTTTTATTAACCTCTAGCAGTGACGGCCAAACCGGCGGAGACATTCTAAAGTCACTATTGGACGCAGAGCTAACGTACTCTAAAATTGGAATCCGCTACGTCGTATCCTCTCCCATGGGCACAGTTTTGAAGTTAGCACATAATTCAATACCACGCGATCCTAGACACCGAGGGTGTGTCCCTGGCAGCAGTAGGGGATGCTATAATTCTTGCTAATGAACCCACTCCTACAGACAAGCCCAGGGAGAGCGTCTAGTTGGCTCGGGAATAGGTACGCAGGGACGATAAATCAGGGGTCACGGTGGGTAAGACTACTGACACCACATACCTGTCGTAGACCAACCGCAAAATTGGCCGTAAAGTCCGCTAGTAGCCACGTGATCGGGGTAAGTCCTGGAGGCGATGGTAATTCAGCATTTAGACGCATGTGTCGCTGACTTATTACTCGGACTGCACCCATTTCTTGTGTCACCACATAGACTGATCCTTGGAGGGGAGCTTCCGCCGCAACCAGCCATGGGCTCCGGAACTGCATTATACCCCCCGTCGTCACCACCCGTCGTCGTCGCGGCGATGACTTGACTCAGCGTCGTTAGTCTCAAGTATCCTAATTTCCGCACCCGGCGGATCCAATTATTACAAGTCAAGCATGGTAGATCGTCCGCTACAAGAACATCGAGTACACAATAGGACGTAGTTCCGCGGCGAGAGCGATTGGTTTCTTCTTTGTTGAGGTGACGCTAAAGCGGGGTCCATGAAGGGTTGGCGCGCTCGAATACCGGCGGAATGATCCGGTATTCAAGAATGACTTGACGTGTGATTGCCGCGGGGGGTTGAAGTAGGCTGAGGGTTCGTACGTCAGAATCAGGGGGGGGGGGAGCCGTGGCAAGACACGTATCCCAGGGTCAAAACTCGCCCGGGGATCCAAAGGCGTGAGCCCCCTGGGGCAGGTAAGATAAAGCGGAGAGTGGAGAAGATGAAGTGCGGTTTCTGGAAGGTTTCGAGGCCTGAGACAGATTCCCTTATGTGAGGCGGGTGGGGCCAGCGCGTATCCTCCCCTGGCTAGTTGGACCGAACGATTTTCCTGCCTTGAATCTGCCTCTGCACGTCATTTCACCCCCAGATGAAAGAGCGAGAGAGTAGGGGCTAACCTCCATAACTGCAGCCGCCCGCTGTTTAAGCGTTAGACACGGGTGGACCATGTAAGAAGAGCTGGTGTCGAGCCACTTTGCGACTCAAGTTTTCTAGCTCCAACCTATCAAGCCCCGGGATAGTTCCCCTGTCAGCAACAAGGTCGGACAGTGACTCTGCACGGCGAAACCTAGCGCGACATCCCCACCGTTTCCTAAAGGTCTGTCCTCTGGTAGGGATGAGGGAGGACACGACTGATCATGCGCGTCGGTTGTCGTTAAGTATAACTAGAGTTGCTTAGCTCCGAGCCGCGTCCAGAGAAACCTCCAGGCCGTCCTGTAACGGGCACCCTGGATCCGGCGTTCGGCGCCAGTTTGTCACTCGGGGTGGATTCCGTACCCCACGTCTTACGATTACGTTCAGCGGACCGGCGCTGTCATACAGAATTTGGCGGTCCTGGGCCCAGGCGATTATGAGTAGCGGGAGCCCGCATAGGTGAGACCCCGCCTAATCCATTGTGATGGATCGGGGTTGAATACAGCCTTGTAGACTCTGGCAATGGTAAGGTAACGACCAAGTGCCCGTGCTGCGCAGCGTTTCGCATTGTTAATCATGGGGGAGAGTTACCGAGCGTCGTCCTATCGAGGTACCGCGCCAGTTTTCTACCCAGGCTTCGGGCTCGATAGGTCTTCGAGAAAGCCACTTTTCCTAGGGAACGTGGATGTGACTGATTCTTAGCGCCGCATGCGAGCCTTACCAGTGAGTCTTTTCGACGACCGTAATGAGAGGACTTTCCTGAGCCTAAGAAGAAGACGCAGTTTCACCGTCGCTATGATGTTCCCTTAATTAGGGCCTTTCCTTCATGAGTGTGGGACTGCGAAACAAGCAGTACAACGCGGCTATGTTACAAGGTGTCGCGGGGAGCAGCCGCGAGGTCTACTTTTGGCAAGTACAGGATGCCTACGAGCTTTTCCCCACTGCCACTTCCGGCTGAGCATCCGGGCTTAATCCGAATTTTAGTCTTGCTCCCCCGACGCGGAAGGCTGTCGCTTTAGCAAGGCGTCTTCCTCTTGGGCACAGTTTGGAGACTATTGGAACGAGAATTTGTCAACTTAGGCCTTTCTGCTAGTGTTACGTTGTCACACGAATGGCCTATTATCCACTTAGTACCGGAACGGTGGATGCCATGTGTATAGTGAACGTCAGGCGCGATACCGTCGCTAACAAATCGAGTACCTCATCTGCTCCTTGGCGTTCTGTTAGAACCAAGATCTCGGGGAGTCCATGTGTATTGGCGATTTGCACCCGTCAATGCACTATAAGGGGGGATGCGACATTCGGGTCACGCGGCGAGGACCATAGATGTTCGAGCTCGCCGAGTTGGAAATTGCAATGACCTTTGCCCCCGAAAGACGCTAATTTACAGATCCTCCCGGCTACAGCGTGACAGGGTGAGGGTTCTGCTTTTCTCGACACACAATTTTATCGTGCCCGATTTTTGTTGCGCCCACGCCAGTATTGTGCCGGGAGGGCCAGCAAGATAAAGTGGGCGAATGCATATTAGGTGGGCAAACGCAGGCAAGATAATCAAAGGGACGAAATTGGCGGGATTGATGCGACACACTGTGATATCGGCGTAACCGGATCTTGGGACCATAACGCCCGAAGACAGGATCTTTACCTGGGGTCCCATGCTTTGCTTGCGGTCGTTTTGACGTTACTTTGCGTGTAAAGGCCTCCGAGCAGGCGGTTCTTAGCGGGGCTGAATCGGCCGGTCGCTGGGCCGTGATCGAGGGGGTTCTCGTCAAGAGGAGGCAAGAGGGCAGCCCCCTGAGCTATCGCAAAAACAGGCTCTTCTGGTCCTTGCTGGACGACGAAATTCAACTGCGCAACAAGCGTGACAGCGTATTGTAGTTTCGTTTGTGCCCCAGCCTGACATAATTATTCTCTCTACGCTCCGGGTTCGCCGAATATAACCGGCCATGTACGCGTTGCCACTGCGGGGACAATAGTATCATCTTGCGGTGCGTCGTTGTTTACCAGGCCGCGGACTCTGGGGTTGAGCCGGGTACGGATCGTCAGTCTCCTGGACCACCTACTTCTTGCCACCCCTGACACTTCGATGGCATTTCCGAACGGGAGGAAGTGGCCCCTAGCACCCCTTTCATTGGGCAGGAATCTTTACGGGATAAATAATGGTTTGCTATTCTTGCTTACATGTTCCCGCCCGCAGTACTCCCATAAGCTGCCGGACGGGCAGAAAGATACCGCTCAAGTGTGGACACTACCCATTCTCCAGCAATTAGAAATGTAGGGAGAATTAAATGGTGATCACGCGCTAGAGGTCCTATAGCAGTCATTCTCGGTACGGTATGGGATAAAGTAGAGGCGGTGCGCTGCGCCAGGAGGAGGTAGCCGCTAAATGGCGTCCTCAAAAGCGCTCCCTCGGTCGTGTTAATTATAAAAGAGCAATTCGCGTATAAACCATTGTCGGGCATATCCTCTCAGAATCTATCCCTTGGAAGCGCCCCTAGCTAGCTTTTCCCCTTAGGGGCGGCGCTCACTGGTTGGAGCCCACAAATCCTCAGCGGTAGCGTGGCGGGGCTTGAGAATGCGGTCTCCTGACTTCACGTCCATTGCGTTGCGTAAGTGGGCATCCTGATTGTCCTAGAACTACTAGCCCCAATGCCAAGGCGAACTCACCGCCTGAAACTGCCTGGCAAGGAATCAGGTAGTGTTATGCGCTCAATTACCGGTTCATTTTCCAATCGTTAGGGGACATGGGTTTCTTCCACTCCCATATCAGTTTGCAAACTCGTTCAACTAGTCGTCTGCTATAGCTATTCAATATAGCAAGGCCCAATTGACCTCTATGACCTCGATCATGGGAGGATTCTTTTACAGAAAATCTAGTGCGGTCGAGGTGCTTCCCATCCAGCTGCACTCAACGGTTTAGCATCTAGCCCCTACGTGACGAGCTCCGACCTTCGGTGGCCTATCCTTCGCTCTGTCGGATACTTGCGTACGTGGATGCTCGCGTCGGGGTCCAGAACCTGCTTGTTATTCAGCTGTCTCCCACGAAGACTCCTTACTGCTTGGTATCGGTAAAGAATTTTTCAGTACCACCGTTGTAGCAGTAATGACAGTTCGTCACGGGCGGTGTTCTCGCGCCCAATAAATCTGATATTCTTTTATTAATAGTTCAGAAACAGGCGCGTTAAACGGAGCCTCCGCTTTTGCGTGATCGCCGGCGACAGCGGAAGGTCAAGAATCCAAAATTCGATACCCTGTCTTTGTGGGGCCTAAATTTGTGGTGCAATACAACTTGTTTTCGGCTCCCGACTTGGGGACCTACTAGCTGCTCGTGGAATTTCAACGTAGGAGGTTGCCACGTTGGTCGCCCATGAGCAAGGACTATCCAAGACCTCGGGGGACGACGAGGGGGGGATGGCTAACCTCCGGCTCCGATGCTGACCCTATAAAGCCCACATGTTTCCATGCGCACAAGTGCCGAGTATCAATCCCTGCACAAAGAGCCTATTCTACGTATACACTCCAAACACTAGGCGTATAGGCTCTCACCTCCCTCCTACTCCGCCAAGGCCTATTTTATTCTCCGCTCGGGCGCGTAGGACTGCCGCTCGAAACTTCGGTTTCTCTGGCCAGTCTCGCCCAGCACAACGGGATATCGACGAGTGAGCTGCCTGGTATGAGCCTTTCCTACGCGCCTTCGGAGCGAATCCTCATTGCGCGGCTTTTTGACTTTGTTGGCAGGTCAATCGCGATCTACTGGCGGTTTCTGTCCCTACCCGAGTCAACTGAGAGCACGTAGCATCCCCCTTGCCGAGACACCGTTTGTTCAGGCCACTTCTATGTTGGCGCCACGGGTCATTGAACGGTTTCCGTCCCGACCGCATATGTAAGCTAAGGATAAGCTGCCCAGGTAGGCTAGGATCCGATGTCTTCGTCCACAGTTGACAGCGTTTCCTGTCTTGCGAAAAGCCGGCTTCGACCGCCCCACCTTATTAGTCTGGTATTCAGGGACTATATTAGGACGTTCCTTAAAACTCTTTAACGTGCTACTTTTCCCTTATGATTTCTCATGAGAAGTTAGTACTACGATACCACTTGGATCTCGGAGAATCAATTTCAATCGGCTTCAATCGGCCTCTATTCTAGCCGGCACGGACAAATACAAGGTGAGTCCGCTTGTGCGAAACAGAAGCTCTTGCGCCGGGCTAGGGACGGGAGAGCCGATTACTGCAATGACAACGGGGACGTCGCAGTTAGCCCGAGTCTCGGCCAGGTGCTTTTACCAGGTTAGCAAATGAGGCGGAACCGCGTAGCGAGAATTACCCTCCATATGTGAACTTTGGAGACCGGTGGGCGTGTGGAGGGTCCCGCCACTGCGGCCCAAACTCGTTTCGTAAGATAAGCGCCAGTCCCGTACGTCAGAAGGGCCTATTCGGAAATAAATAGCAGCGTTCCGTTCGTGTAAAAGGTGACCCGGGGGTACCGAGGCCGATCACATGTTTCGGTCAGAACCGGAGTCGGTAAGGGCCTCCGGTGGCCAGTGTGGCGGCGCCAATGGGGGCTGGAGATCGACCTGTAGCGATAGGCCCCATGGTGCCTAGCGGGAG
>Curcuma-longa-isolate-jianghuangC10-MT395650
TGCAACTCCAGCTGCTCTGGCCACAACTAACAGTGAATACGCATGTACCGCTGGATTACTACCACCATCTGTATTGAGGGGACTGCGTAGCACCGTAAAAGACTAGCGCGAACCAGTCATTCAATTGACTGACCTCTTGAAGTAGACACTGTATACTGCCAGGTACCGCCTCCTCTGTGCTTTGCGGTATGATCAGCCCTCGCTACTCCGACGAAGGGCGTAGGCTGCCGGAGCTGGTCCTCCGGGCGCGTCTCGAGATGTCGCGCTGCGGCTGTGAGCACCTAGTACGGTCTGGCTCCTCGCGAACAGCTACTAAATGAGCGTATCGAACGTAGAAGCAGCGAGCGGTGCGGTTATTGACCCACTCGGCCTTCCGTTCTCTTTCGAACAGCGCGTGACGTTACGGTACCTTTCGGCTCGTTTTCAAAGATTACGATCGCGGGCGTCTAGTACGGTGGCCTCAAAGAACCTTTCGCTCCGCAGGGGGGTCTAGGGATACCTTTTAACTTGTGAACGCACGTAAACGTATCTGCGGCGGTGGAGGATATAGCGACGTCCGACAGACGGTAGATACGTGATAACCGCCGACGCACGCGAAGGGCGACTTCCTGACACGTCCTTCGGATGTTGGTGAGGAACGCAAAAGCGTTGGTACAACGCGCTAACTCCCCCGTGAGATTCCTCAATCGCTACGTCATAACCGGGAGGGGGAACACGCCTCCGCCAATCAAGCCCTTTGCCACCGATTCCTGTGTATATCTAAGGTCTATTTCGCCTTTTCACCATTGTGACCTCGGCGGGGCGGAGGGAGCATCAACAAGTTTACAGCGACGAAGCTGGCAGATCGAATGGCTCTGGCATTCAAGCTAGACCTTTTACTAGGAGGTTCTTTGCGCATACCGGATGAATATAAATAGCCCTTACTCCCTCACTGTCTTAGGAGGAGTGAGCGTCTGTGCCTGCATTAGTAGGGCGGAAGCACTGACGTTGCAAAAAGTCACGTAACGCGTTAGCAAACTAGGGTGCGGTAGGGAAGGGTCTTCTTAAATGGCGCGTTGATCAAAGAAACCCCGGGGCATTGTGAGACAGAGATGAAGTGTAAGAGAATGGTGGGGTCGAAATGACCATACAAGACGGTCACTGAATTAGGTCTGCCCGTCGTTCTATTCCTCTGGCCTTATTAGTTCGTTCTGTCATGTATTCCCGGAGAGCCTTAAAACGAGACACACATAATCCGTGTCGACTGTCCCGCCCCGTGGCATCGGGCATGTCAAACTTACGGAGACAGAGTATAACTTCTAAAAGGATTTGCGCAACAGGCGTAGCAGGATGCCCTCACCTCTCAAATCATTTTCGAAGATGCTAACAGGTGAGCGTGAGGCAAGAGGAACCTTGAGTAACTAACGTATAGGAGGCCCGTCGGAGCTTTAAGCAAGCGGGGATAACAGCTGATTCGGAAGTTGGGACAGGGTAATCCTAAACCGCCCTAGCCCCGCTGTAGGGGCAACTTTATTTATACGGTGTGCTAGTTGGACGGGAAGCAAGACCCCTGAATCCAGAAGGCAGCGATGGCCGAAATATTGACGGCGGTAAGTGGGGCAGCTAAGCTACGTTACCCACTAGACGCCGTGCAATTCAAGAGTTTGGAAGTTCCTCTAGCGCTTTATCAGGTTACCATCAGTGGTTCTAGACGCAGCCTTGAGGCGTTACCATTTCGCAGGTTTTAACCAACTTATACTTACATTTATATATTTTAACGTTGCTTAAGTTAGGCATACGAACAGTCACTGAGCCGTAACCTACCAGGTGAAACGCCAGATTACGCTGTTCTGTGAGTTCGTTGACTATGATAAATCTTGAGCAAATGCTGCAATCCCCAGTGAGCGTGTCAGAGGGCCTCCCCAAGGATGGAGGGTTTTGTTAATGCCAGACAATGCGAGTTCGGAGACCGTGACTAGATTCTTAGCGGATTGTCCATCTTCCACCAGTGTTAAATCCTTCCCGCGCCTACCAAAAGTCTCATCGATCCAACCGTCCGGCGGCATTTTTAGGAGTCGTTAGTCTTAAGTTCTTTTCGGGCGCTCGCACATCGCCTTAGTCGCTTTATCACATCAGGTGGAGAGTATTGGCCGAACTCAAAGAAGCAGCCCTAGCTCAGCTACGATTGGTACCGGGCCCGAATAGGAGGCAGACCTGAGACGCCGCGCTGAATTAGTCCGCTCGGTCTCGCCCGCTAGAGGGCCTTCCCTTTCCTGTTTTTCACTTGCTCTCTGTCTCCATCAACTGTTAAATCATTAAGGCTGTTGAAACCTAGTTAGCCCGCTGGCCTAACCACAGGTCACGAATGCACAAATAGGATTTGCCGCCTTCCCTAAGCGTTGCCATAAATTTTCTTGATTTCCCCCCGCCCTGACTTATGCCCCTGCCGATCCCTGGTCAACACAGTCCAGGTCGACGCTTCTGTTAGGGATTTTCTAAAGGCTCCGTGCAGGTATTCCCTCGGTTCGTCGCGGCACGGCCCCCGCTCTTTAGATCTATATAGGGCCCTATGTTTGTCTCCCGAAAGCGGATTTATGTTGTCTTAGGCGCCTTCCTAGGCTAGACACCACAACTGCGTTCTGATTAAAGTGTTCTCCTTATAGTTGATGCTGATTTGACCTACTCCCTGAGGCGTTTGTTTCACTCCTCCAGCGTTATAGAGTTAGTGATCGACATTTGTTGTAGGAATTCTACACGGGGGAGTTATGCGCGTTGATACACATACGACTCTTTTGGCGCTTCCTCACCCCAAACATTCCAGAACGGTATCGTTGTCAGGGAAGTGCCCGTCGCGTCCGCGCAGTCGTGGCGGTTAATCACGTATCTACCGTGCTGTCGGACGTCTCGCATCATCCCTCGATTGGCTCAATACGGAGAGCTCCACGGGCTTCTCTTTCAGATTACGTTTACTGCGTACAAATCATAAGAGGAGCTTGCCCTTAGATCCCCCTAGCAGGAGTCCGAAACGGTAAATCATTTGAAGATAGCGATAACAGTTGCGTATAGGTGCGCCGCCGAACATTTTGACAAAACAGTCCCGAAACGAACCGTAAACGGTGCAGTACGACGCGTACGAAAGTGGAGACCGACAACCTAGTGTTGTTAGAGGGCAGACCAAGAATCCCGCCCTTCGCGGTCCTGACTAGTTGGAATACGCTCCTGATGGCGTCTTGCGAGGAGCCCGAGCCGGAACTGTCACTCCAAGAGGGCCGGCCAACGCGTACGACGCCCCGGGAGATGCTGAAAGGGCGTTAGAATACGCGCGCTCGTGGGTGCGTGCAGAGGCTGATTACTTACTCGCAAACTTAATGAAGGGGAGGGTGCCGTACCAGTAAGTGGCAGTATACAAGTGTTACTTGCCAGAGGATCATTGAATGCTGGTGTTGCCGCTAGCTTGTTTAGAGTTGCCCAGTCCAGACAGATGGTGTATCCCGTAAGGTTCACGCTAGTTGTGCACACGTTGCACCCGAGCGACCGATCGCATCAAGGGATCAGCCCCATTGCGCCCACCGAGGCTACCACTCCAGGTTCTTGACGGAAAATGTATCGGCCTCCCGGGTCACCTTTATACAGGCGAAGCTCAATCCCGAATGGCACTTTACGTCCGGGACTGGCGCACAACCCAAGAGTCGAGATACCTTAAACGAGTTTGGCGAGGGCGGGGTTCCCTCAACACGAGCCCCCGGTCGCAAATCGCAGGAGGGTATAATTCTCGCTACGCGGTTCGCCGTCGATCTGCTACCTGGTAAGCACCGGACAGTCGGTCAACGCGACTCCAACGCGCTCCTGTGGCCTATTAATGGTAAACCGGCTCTCACCATGCACGCGCTAGCCCCCGGCAGCTCAATAGCTATCTGGTTTCGCACAAGGGACTCAGCCTAGATTTCGCATGTAATTTTTTGATCTCTCGTGTCGTCTGCGTGTCTAGTGAATTTCTAGAGGGGCTACGATTAAGGCAGATTTAATGACTCGAGATCGTTGGTATCGTAGTAGTATGCGCAGTGACCTACCGAGCGATCGCCCTATGTATGATTCAGCGCTGAGACGCGATCCACAGTCCTCTGTCATCGGCATCCTTACTGCGCGGGTAGCCCGTCAGCTGACCATACATTGGGGATGGCGGTAAGCGCTTCTCGAATTGACCCAGTGTATTCGCAGTATGGTTCTATATTTATGTTCTCACCTTAGGGCATCTCGGGCGGATAACCTACACCGTCCCCGGGATCCCAGTTACAAATGATTCGCTTAAGTGAAATAGATCTCATGACGTTGTTTTGCATGGGCTTCCGTACGGGTCTGGGGACCTCGGCGCCAGTTGATGTACAGCCAATGCACCAATCACAGCTCATTTAAAAAGTAGTGATACTTCGCCAACGCTCACCGTGTTGCTCTTCAGGGCTAGCGATCAGCCCTGTTGTGGTGGACAGTTGGTCATTCTGTTTCGGGCGGAGTGTTATAGAACGAAACGTTAGATCGGATGCACCAAGTAGTACGTCATTTGCGGCCGAACGATTTGAGCGGCAGGGCATGTAAGAGCGGGGGCCGGGTAATCATAGGAAGTAACGTAAGGCTTCCTCAGCGCCGCGCGGGCTCAACACGATTAGTTTGCAGTCGGTGGCGTCTCCAAATCACCTAGGATTTTCAAGGCATTTGATGGATAACACACGGGGAGAGAAGCTTCGGGTGGTGCAGTCCGATGGCTAGCAAGCACAAAGTCCAGAGCGTGGGGGTAAGGCACTACAGAAAAGAGGGAATGACGTGGAGCCCCAATGTGTACCTCCGACCGTCTCCCGGCCGCTGACCTATGTCATTGCCCCTGTTGTAGAAGTGCCCCCCAATGGGTCGTTTGTACTTTTCCATGAGAACAGAGAGTACTATTTGCATACAAGCATCCCTAAAGGTTTGTTCCCTTAATCATCCATGCCCCATTTCTGCTTCGATGGGAGTGGGTTGAGAAATTAAATTAGACCATCTGTCTCATCTGTGGGTCGTTTCCTGATTTTAATGCTTGACTACGTTTCTCAAAGGCGGCGGCCGATGAGCACGGTTGAATCCATCCCATACGAGTTGTATCTTTGAAAGGGAGAGGGCATTGCCGCCTCCACTCCTAGTCTTATCAACGCCGTTAATCACAATAATCGAACGATTAGCCATCACATACCCGGGGCCGATGGGAAATCGACGCCTTTCCGGCGATCATGAGCGTCAGTGATGGCGACGTCCTTCACTATCAACGACATACGAGTGCTCAGGAATCGACTCCATAAAATAGCGTATCCACCTATCGCCTTGTCCATGTTGAATATGGCTTGATTCCACACGGTGCAATGAAAGATAAATCCACGCCCGTGTTAGCTACGTCTGATCCTTCGCTGTCGCGTGCGTGTGCCTTCTCCGGGTGGGGAGCAGAGGGCTTGTTGCTCAGTGCCCTCGACAGCGTAGCTGATAACGCTTCAGTACCTCGCAAATCGCTGTAACGGACATGGACCTCCTCTAAACCCGAGTGCGAAGGGCTATGCCTAGATTATCGTTTTTATTAACCTCTAGCAGTGACGGCCAAAACGGCGGAGACATTCTAAAGTCACTATTGGACGCAGAGCTAACGTACTCTAAAATTGGAATCCGCTACGTCGTATCCTCTCCCATGGGCACAGTTTTGAAGTTAGCACATAATTCAATACCACGCGATCCTAGACACCGAGGGTGTGTCCCTGGCAGCAGTAGGGGATGCTATAATTCTTGCTAATGAACCCACTCCTACAGACAAGCCCAGGGAGAGCGTCTAGTTGGCTCGGGCATAGGTACGCAGGGACGATAAATCAGGGGTCACGGTGGGTAAGACTACTGACACCACATACCTGTCGTAGACCAACCGCAAAATTGGCCGTAAAGTCCGCTAGTAGCCACGTGATCGGGGTAAGTCCTGGAGGCGATGGTAATTCAGCATTTAGACGCATGTGTCGCTGACTTACTACTCGGACTGCACCCATTTCTTGTGTCACCACATAGACTGATCCTTGGAGGGGAGCTTCCGCCGCAACCAGCCATGGGCTCCGGAACTGCATTATACCCCCCGTCGTCACCACCCGTCGTCATCGCGGCGATGACTTGACTCAGCGTCGTTAGTCTCAAGTATCCTAATTTCCGCACCCGGCGGATCCAATTATTACAAGTCAAGCATGGTAGATCGTCCGCTACAAGAACATCGAGTACACAATAGGACGTAGTTCCGCGGCGAGAGCGATTGGTTTCTTCTTTGTTGAGGTGACGCTAAAGCGGGGTCCATGAAGGGTTGGCGCGCTCGAATACCGGCGGAATGATCCGGTATTCAAGAATGACTTGACGTGTGATTGCCGCGGGGGGTTGAAGTAGGCTGAGGGTTCGTACGTCAGAATCAGGGGGGGGGGGAGCCGTGGCAAGACACGTATCCCAGGGTCAAAACTCGCCCGGGGATCCAAAGGCGTGAGCCCCCTGGGGCAGGTAAGATAAAGCGGAGAGTGGAGAAGATGAAGTGTGGTTTCTGGAAGGTTTCGAGGCCTGAGACAGATTCCCTTATGTGAGGCGGGTGGGGCCAGCGCGTATCCTCCCCTGGCTAGTTGGACCGAACGATTTTCCTGCCTTGAATCTGCCTCTGCACGTCATTTCACCCCCAGATGAAAGAGCGAGAGAGTAAGGGCTAACCTCCATAACTGCAGCCGCCCGCTGTTTAAGCGTTAGACACGGGTGGACCATGTAAGAAGAGCTGGTGTCGAGCCACTTTGCGATTCAAGTTTTCTAGCTCCAACCTATCAAGCCCCGGGATAGTTCCCCTGTCAGCAACAAGGTCGGACAGTGACTCTGCACGGCGAAACCTAGCGCGACATCCCCACCGTTTCCTAAAGGTCTGTCCTCTGGTAGGGATGAGGGAGGACACGACTGATCATGCGCGTCGGTTGTCGTTAAGTATAACTAGAGTTGCTTAGCTCCGAGCCGCGTCCAGAGAAACCTCCAGGCCGTCCTGTAACGGGCACCCTGGATCCGGCGTTCGGCGCCAGTTTGTCACTCGGGGTGGATTCCGTACCCCACGTCTTACGATTACGTTCAGCGGACCGGCGCTGTCATACAGAATTTGGCGGTCCTGGGCCCAGGCGATTATGAGTAGCGGGAGCCCGCATAGGTGAGACCCCGCCTAATCCATTGTGATGGATCGGGGTTGAATACAGCCTTGTAGACTCTGGCAATGGTAAGTTAAAGACCAAGTGCCCGTGCTGCGCAGCGTTTCGCATTGTTAATCATGGGGGAGAGTTACCGAGCGTCGTCCTATCGAGGTACCGCGCCAGTTTTCTACCCAGGCTTCGGGCTCGATAGGTCTTCGAGAAAGCCACTTTTCCTAGGGAACGTGGATGTGACTGATTCTTAGCGCCGCATGCGAGCCTTACCAGTGAGTCTTTTCGACGACCGTAATGAGAGGACTTTCCTGAGCCTAAGAAGAAGACGCAGTTTCACCGTCGCTATGATGTTCCCTTAATTAGGGCCTTTCCTTCATGAGTGTGGGACTGCGAAACAAGCAGTACAACGCGGCTATGTTACAAGGTGTCGCGGGGAGCAGCCGCGAGGTCTACTTTTGGCAAGTACAGGATGCCTACGAGCTTTTCCCCACTGCCACTTCCGGCTGAGCATCCGGGCTTAATCCGAATCTTAGTCTTGCTCCCCCGACGCGGAAGGCTGTCGCTTTAGCAAGGCGTCTTCCTCTTGGGCACAGTTTGGAGACTATTGGAACGAGAATTTGTCAACTTAGGCCTTTCTGCTAGTGTTACGTTGTCACACGAATGGCCTATTATCCACTTAGTACCGGAACGGTGGATGCCATGTGTATAGTGAACGTCAGGCGCGATACCGTCGCTAACAAATCGAGTACCTCATCTGCTCCTTGGCGTTCTGTTAGAACCAAGATCTCGGGGAGTCCATGTGTATTGGCGATTTGCACCTGTCAATGCACTATAAGGGGGGATGCGACATTCGGGTCACGCGGCGAGGACCATAGATGTTCGAGCTCGCCGAGTTGGAAATTGCAATGACCTTTGCCCCCGAAAGACGCTAATTTACAGATCCTCCCGGCTACAGCGTGACAGGGTGAGAGTTCTGCTTTTCTCGACACACAATTTTATCGTGCCCGATTTTTGTTGCGCCCACGCCAGTATTGTGCCGGGAGGGCCAGCAAGATAAAGTGGGCGAATGCATATTAGGTGGGCAAACGCAGGCAAGATACTCAAAGGGACGAAATTGGCGGGATTGATGCGACACACTGTGATATCGGCGTAACCGGATCTTGGGACCATAACGCCCGAAGACAGGATCTTTACCTGGGGTCCCATGCTTTGCTTGCGGTCGTTTTGACGTTACTTTGCGTGTAAAGGCCTCCGAGCAGGCGGTTCTTAGCGGGGCTGAATCGGCCGGTCGCTGGGCCGTGATCGAGGGGGTTCTCGTCAAGAGGAGGCAAGAGGGCAGCCCCCTGAGCTATCGCAAAAACAGGCTCTTCTGGTCCTTGCTGGACGACGAAATTCAACTGCGCAACAAGCGTGACAGCGTATTGTAGTTTCGTTTGTGCCCCAGCCTGACATAATTATTCTCTCTACGCTCCGGGTTCGCCGAATATAACCGGCCATGTACGCGTTGCCACTGCGGGGACAATAGTATCATCTTGCGGTGCGTCGTTGTTTACCAGGCCGCGGACTCTGGGGTTGAGCCGGGTACGGATCGTCAGTCTCCTGGACCACCTACTTCTTGCCACCCCTGACACTTCGATGGCATTTCCGAACGGGAGGAAGTGGCCCCTAGCACCCCTTTCATTGGGCAGGAATCTTTACGGGATAAATAATGGTTTGCTATTCTTGCTTACATGTTCCCGCCCGCAGTACTCCCATAAGCTGCCGGACGGGCAGAAAGATACCGCTCAAGTGTGGGCACTACCCATTCTCCAGCAAATAGAAATGTAGGGAGAATTAAATGGTGATCACGCGCTAGAGGTCCTATAGCAGTCATTCTCGGTACGGTATGGGATAAAGTAGAGGCGGTGCGCTGCGCCAGGAGGAGGTAGCCGCTAAATGGCGTCCTCAAAAGCGCTCCCTCGGTCGTGTTAGTTATAAAAGAGCAATTCGCGTATAAACCATTGTCGGGCATATCCTCTCAGAATCTATCCCTTGGAAGCGCCCCTAGCTAGCTTTTCCCCTTAGGGGCGGCGCTCACTGGTTGGAGCCCACAAATCCTCAGCGGTAGCGTAGCGGGGCTTGAGAATGCGGTCTCCTGACTTCACGTCCATTGCGTCGCGTAAGTGGGCATCCTGATTGTCCTAGAACTACTAGCCCCAATGCCAAGGCGAACTCACCGCCTGAAACTGCCTGGCAAGGAATCAGGTAGTGTTATGCGCTCAATTACCGGTTCATTTTCCAATCGTTAGGGGACATGGGTTTCTTCCACTCCCATATCAGTTTGCAAACTCGTTCAACTAGTCGTCTGCTATAGCTATTCAATATAGCAAGGCCCAATTGACCTCTATGACCTCGATCATGGGAGGATTCTTTTACAGAAAATCTAGTGCGGTCGAGGTGCTTCCCGTCCAGCTGCACTCAACGGTTTAGCATCTAGCCCATACGTGACGAGCTCCGACCTTCGGTGGCCTATCCTTCGCTCTGTCGGATACTTGCGTACGTGGATGCTCGCGTCGGGGTCCAGAACCTGCTTGTTATTCAGCTGTCTCCCACAAAGACTCCTTACTGCTTGGTATCGGTAAAGAATTTTTCAGTACCACCGTTGTAGCAGTAATGACAGTTCGTCACGGGCGGTGTTCTCGCGCCCAATAAATCTGATATTCTTTTATTAATAGTTCAGAAACAGGCGCGTTAAACGGAGCCTCCGCTTTTGCGTGATCGCCGGCGACAGCGGAAGGTCAAGAATCCAAAATTCGATACCCTGTCTTTGTGGGGCCTAAATTTGTGGTGCAATACAACTTGTTTTCGGCTCCCGACTTGGGGACCTACTAGCTGCTCGTTGAATTTCAACGTAGGAGGTTGCCACGTTGGTCGCCCATGAGCAAGGACTATCCAAGACCTCGGGGGACGACGAGGGGGGGATGGCTAACCTCCGGCTCCGGTGCTGACCCTATAAAGCCCACATGTTTCCATGCGCACAAGTGCCGAGTATCAATCCCTGCACAAAGAGTCTATTCTACGTATACACTCCAAACACTAGGCGTATAGGCTCTCACCTCCCTCCTACTCCGCCAAGGCCTATTTTATTCTCCGCTCGGGCGCGTAGGACTGCCGCTCGAAACTTCGGTTTCTCTGGCCAGTCTCGCCCAGCACAACGGGATATCGACGAGTGAGCTGCCTGGTATGAGCCTTTCCTACGCGCCTTCGGAGCGAATCCTCATTGCGCGGCTTTTTGACTTTGTTGGCAGGTCAATCGCGACCTACTGGCGGTTTCTGTCCCTACCCGAGTCAACTGAGAGCACGTAGCATCCCCCTTGCCGAGACACCGTTTGTTCAGGCCACTTCTATGTTGGCGCCACGGGTCATTGAACGGTTTCCGTCCCGACCGCATATGTAAGCTAAGGATAAGCTGCCCAGGTAGGCTAGGATCCGATGTCTTCGTCCACAGTTGACAGCGTTTCCTGTCTTGCGAAAAGCCGGCTTCGACCGCCCCACCTTATTAGTCTGGTATTCAGGGACTATATTAGGACGTTCCTTAAAACTCTTTAACGTGCTATTTTTCCCTTATGATTTCTCATGAGAAGTTAGTACTACGATACCACTTGGATCTCGGAGAATCAATTTCAATCGGCTTCAATCGGCCTCTATTCTAGCCGGCACGGACAAATACAAGGTGAGTCCGCTTGTGCGAAACAGAAGCTCTTGCGCCGGGCTAGGGACGGGAGAGCCGATTACTGCAATGACAACGGGGACGTCGCAGTTAGCCCGAGTCTCGGCCAGGTGCTTTTACCAGGTTAGCAAATGAGGCGGAACCGCGTAGCGAGAATTACCCTCCATATGTGAACTTTGGAGACCGGTGGGCGTGTGGAGGGTCCCGCCACTGCGGCCCAAACTCGTTTCGTAAGATAAGCGCCAGTCCCGTACGTCAGAAGGGCCTATTCGGAAATAAATAGCAGCGTTCCGCTCGTGTAAAAGGTGACCCGGGGGTACCGAGGCCGATCACATGTTTCGGTCAGAACCGGAGTCGGTAAGGGCCTCCGGTGGCCAGTGTGGCGGCGCCAATGGGGGCTGGAGATCGACCTGTAGCGATCGGCCCCATGGTGCCTAGCGGGAG
>Curcuma-longa-MK262732
TGCGACTCCAGCTGCTCTGGCCACAACTAACAGTGAATACGCATGTACCGCTGGATTACTACCACCATCTGTATTGAGGGGACTGCGTAGCACCGTAAAAGACTAGCGCGAACCAGTCATTCAATTGACTGACCTCTTGAAGTAGACACTGTATACTGCCAGGTACCGCCTCCTCTGTGCTTTGCGGTATGATCAGCCCTCGCTACTCCGACGAAGGGCGTAGGCTGCCGGAGCTGGTCCTCCGGGCGCGTCTCGAGATGTCGCGCTGCGGCTGTGAGCACCTAGTACGGTCTGGCTCCTCGCGAACAGCTACTAAATGAGCGTATCGAACGTAGAAGCAGCGAGCGGTGCGGTTATTGACCCACTCGGCCTTCCGTTCTCTTTCGAACAGCGCGTGACGTTACGGTACCTTTCGGCTCGTTTTCAAAGATTACGATCGCGGGCGTCTAGTACGGTGGCCTCAAAGAACCTTTCGCTCCGCAGGGGGGTCTAGGGATACCTTTTAACTTGTGAACGCACGTAAACGTATCTGCGGCGGTGGAGGATATAGCGACGTCCGACAGACGGTAGATACGTGATAACCGCCGACGCACGCGAAGGGCGACTTCCTGACACGTCCTTCGGATGTTGGTGAGGAACGCAAAAGCGTTGGTACAACGCGCTAACTCCCCCGTGAGATTCCTCAATCGCTACGTCATAACCGGGAGGGGGAACACGCCTCCGCCAATCAAGCCCTTTGCCACCGATTCCTGTGTATATCTAAGGTCTATTTCGCCTTTTCACCATTGTGACCTCGGCGGGGCGGAGGGAGCATCAACAAGTTTACAGCGACGAAGCTGGCAGATCGAATGGCTCTGGCATTCAAGCTAGACCTTTTACTAGGAGGTTCTTTGCGCATACCGGATGAATATAAATAGCCCTTACTCCCTCACTGTCTTAGGAGGAGTGAGCGTCTGTGCCTGCATTAGTAGGGCGGAAGCACTGACGTTGCAAAAAGTCACGTAACGCGTTAGCAAACTAGGGTGCGGTAGGGAAGGGTCTTCTTAAATGGCGCGTTGATCAAAGAAACCCCGGGGCATTGTGAGACAGAGATGAAGTGTAAGAGAATGGTGGGGTCGAAATGACCATACAAGACGGTCACTGAATTAGGTCTGCCCGTCGTTCTATTCCTCTGGCCTTATTAGTTCGTTCTGTCATGTATTCCCGGAGAGCCTTAAAACGAGACACACATAATCCGTGTCGACTGTCCCGCCCCGTGGCATCGGGCATGTCAAACTTACGGAGACAGAGTATAACTTCTAAAAGGATTTGCGCAACAGGCGTAGCAGGATGCCCTCACCTCTCAAATCATTTTCGAAGATGCTAACAGATGAGCGTGAGGCAAGAGGAACCTTGAGTAACTGACGTATAGGAGGCCCGTCGGAGCTTTAAGCAAGCGGGGATAACAGCTGATTCGGAAGTTGGGACAGGGTAATCCTAAACCGCCCTAGCCCCGCTGTAGGGGCAACTTTATTTATACGGTGTGCTAGTTGGACGGGAAGCAAGACCCCTGAATCCAGAAGGCAGCGATGGCCGAAATATTGACGGCGGTAAGTGGGGCAGCTAAGCTACGTTACCCACTAGACGCCGTGCAATTCAAGAGTTTGGAAGTTCCTCTAGCGCTTTATCAGGTTACCATCAGTGGTTCTAGACGCAGCCTTGAGGCGTTACCATTTCGCAGGTTTTAACCAACTTATACTTACATTTATATATTTTAACGTTGCTTAAGTTAGGCATACGAACAGTCACTGAGCCGTAACCTACCAGGTGAAACGCCAGATTACGCTGTTCTGTGAGTTCGTTGACTATGATAAATCTTGAGCAAATGCTGCAATCCCCAGTGAGCGTGTCAGAGGGCCTCCCCAAGGATGGAGGGTTTTGTTAATGCCAGACAATGCGAGTTCGGAGACCGTGACTAGATTCTTAGCGGATTGTCCATCTTCCACCAGTGTTAAATCCTTCCCGCGCCTACCAAAAGTCTCTTCGATCCAACCGTCCGGCGGCATTTTTAGGAGTCGTTAGTCTTAAGTTCTTTTCGGGCGCTCGCACATCGCCTTAGTCGCTTTATCACATCAGGTGGAGAGTATTGGCCGAACTCAAAGAAGCAGCCCTAGCTCAGCTACGATTGGTACCGGGCCCGAATAGGAGGCAGACCTGAGACGCCGCGCTGAATTAGTCCGCTCGGTCTCGCCCGCTAGAGGGCCTTCCCTTTCCTGTTTTTCACTTGCTCTCTGTCTCCATCAACTGTTAAATCATTAAGGCTGTTGAAACCTAGTTAGCCCGCTGGCCTAACCACAGGTCACGAATGCACAAATAGGATTTGCCGCCTTCCCTAAGCGTTGCCATAAATTTTCTTGATTTCCCCCCGCCCTGACTTATGCCCCTGCCGATCCCTGGTCAACACAGTCCAGGTCGACGCTTCTGTTAGGGATTTTCTAAAGGCTCCGTGCAGGTATTCCCTCGGTTCGTCGCGGCACGGCCCCCGCTCTTTAGATCTATATAGGGCCCTATGTTTGTCTCCCGAAAGCGGATTTATGTTGTCTTAGGCGCCTTCCTAGGCTAGACACCACAACTGCGTTCTGATTAAAGTGTTCTCCTTATAGTTGATGCTGATTTGACCTACTCCCTGAGGCGTTTGTTTCACTCCTCCAGCGTTATAGAGTTAGTGATCGACATTTGTTGTAGGAATTCTACACGGGGGAGTTATGCGCGTTGATACACATACGACTCTTTTGGCGCTTCCTCACCCCAAACATTCCAGAACGGTATCGTTGTCAGGGAAGTGCCCGTCGCGTCCGCGCAGTCGTGGCGGTTAATCACGTATCTACCGTGCTGTCGGACGTCTCGCATCATCCCTCGATTGGCTCAATACGGAGAGCTCCACGGGCTTCTCTTTCAGATTACGTTTACTGCGTACAAATCATAAGAGGAGCTTGCCCTTAGATCCCCCTAGCAGGAGTCCGAAACGGTAAATCATTTGAAGATAGCGATAACAGTTGCGTATAGGTGCGCCGCCGAACATTTTGACAAAACAGTCCCGAAACGAACCGTAAACGGTGCAGTACGACGCGTACGAAAGTGGAGACCGACAACCTAGTGTTGTTAGAGGGCAGACCAAGAATCCCGCCCTTCGCGGTCCTGACTAGTTGGAATACGCTCCTGATGGCGTCTTGCGAGGAGCCCGAGCCGGAACTGTCACTCCAAGAGGGCCGGCCAACGCGTACGACGCCCCGGGAGATGCTGAAAGGGCGTTAGAATACGCGCGCTCGTGGGTGCGTGCAGAGGCTGATTACTTACTCGCAAACTTAATGAAGGGGAGGGTGCCGTACCAGTCAGTGGCAGTATACAAGTGTTACTTGCCAGAGGATCATTGAATGCTGGTGTTGCCGCTAGCTTGTTTAGAGTTGCCCAGTCCAGACAGATGGTGTATCCCGTAAGGTTCACGCTAGTTGTGCACACGTCGCACCCGAGCGACCGATCGCATCAAGGGATCAGCCCCATTGCGCCCACCGAGGCTACCACTCCAGGTTCTTGACGGAAAATGTATCGGCCTCCCGGGTCACCTTTATACAGGCGAAGCTCAATCCCGAATGGCACTTTACGTCCGGGACTGGCGCACAACCCAAGAGTCGAGATACCTTAAACGAGTTTGGCGAGGGCGGGGTTCCCTCAACACGAGCCCCCGGTCGCAAATCGCAGGAGGGTATAATTCTCGCTACGCGGTTCGCCGTCGATCTGCTACCTGGTAAGCACCGGACAGTCGGTCAACGCGACTCCAACGCGCTCCTGTGGCCTATTAATGGTAAACCGGCTCTCACCATGCACGCGCTAGCCCCCGGCAGCTCAATAGCTATCTGGTTTCGCACAAGGGACTCAGCCTAGATTTCGCATGTAATTTTTTGATCTCTCGTGTCGTCTGCGTGTCTAGTGAATTTCTAGAGGGGCTACGATTAAGGCAGATTTAATGACTCGAGATCGTTGGTATCGTAGTAGTATGCGCAGTGACCTACCGAGCGATCGCCCTATGTATGATTCAGCGCTGAGACGCGATCCACAGTCCTCTGTCATCGGCATCCTTACTGCGCGGGTAGCCCGTCAGCTGACCATACATTGGGGATGGCGGTAAGCGCTTCTCGAATTGACCCAGTGTATTCGCAGTATGGTTCTATATTTATGTTCTCACCTTAGGGCATCTCGGGCGGATAACCTACACCGTCCCCGGGATCCCAGTTACAAATGATTCGCTTAAGTGAAATAGATCTCATGACGTTGTTTTGCATGGGCTTCCGTACGGGTCTGGGGACCTCGGCGCCAGTTGATGTACAGCCAATGCACCAATCACAGCTCATTTAAAAAGTAGTGATACTTCGCCAACGCTCACCGTGTTGCTCTTCAGGGCTAGCGATCAGCCCTGTTGTGGTGGACAGTTGGTCATTCTGTTTCGGGCGGAGTGTTATAGAACGAAACGTTAGATCGGATGCGCCAAGTAGTACGTCATTTGCGGCCGAACGATTTGAGTGGCAGGGCATGTAAGAGCGGGGGCCGGGTAATCATAGGAAGTAACGTAAGGCTTCCTCAGCGCCGCGCGGGCTCAACACGATTAGTTTGCAGTCGGTGGCGTCTCCAAATCACCTAGGATTTTCAAGGCATTTGATGGATAACACACGGGGAGAGAAGCTTCGGGTGGTGCAGTCCGATGGCTAGCAAGCACAAAGTCCAGAGCGTGGGGGTAAGGCACTACAGAAAAGAGGGAATGACGTGGAGCCCCAATGTGTACCTCCGACCGTCTCCCGGCCGCTGACCTATGTCATTGCCCCTGTTGTAGAAGTGCCCCCCAATGGGTCGTTTGTACTTTTCCATGAGAACAGAGAGTACTATTTGCATACAAGCATCCCTAAAGGTTTGTTCCCTTAATCATCCATGCCCCATTTCTGCTTCGATGGGAGTGGGTTGAGAAATTAAATTAGACCATCTGTCTCATCTGTGGGTCGTTTCCTGATTTTAATGCTTGACTACGTTTCTCAAAGGCGGCGGCCGATGAGCACGGTTGAATCCATCCCATACGAGTTGTATCTTTGAAAGGGAGAGGGCATTGCCGCCTCCACTCCTAGTCTTATCAACGCCGTTAATCACAATAATCGAACGATTAGCCATCACATACCCGGGGCCGATGGGAAATCGACGCCTTTCCGGCGATCATGAGCGTCAGTGATGGCGACGTCCTTCACTATCAACGACATACGAGTGCTCAGGAATCGACTCCATAAAATAGCGTATCCACCTATCGCCTTGTCCATGTTGAATATGGCTTGATTCCACACGGTGCAATGAAAGATAAATCCACGCCCGTGTTAGCTACGTCTGATCCTTCGCTGTCGCGTGCGTGTGCCTTCTCCGGGTGGGGAGCAGAGGGCTTGTTGCTCAGTGCCCTCGACAGCGTAGCTGATAACGCTTCAGTACCTCGCAAATCGCTGTAACGGACATGGACCTCCTCTAAACCCGAGTGCGAAGGGCTATGCCTAGATTATCGTTTTTATTAACCTCTAGCAGTGACGGCCAAAACGGCGGAGACATTCTAAAGTCACTATTGGACGCAGAGCTAACGTACTCTAAAATTGGAATCCGCTACGTCGTATCCTCTCCCATGGGCACAGTTTTGAAGTTAGCACATAATTCAATACCACGCGATCCTAGACACCGAGGGTGTGTCCCTGGCAGCAGTAGGGGATGCTATAATTCTTGCTAATGAACCCACTCCTACAGACAAGCCCAGGGAGAGCGTCTAGTTGGCTCGGGCATAGGTACGCAGGGACGATAAATCAGGGGTCACGGTGGGTAAGACTACTGACACCACATACCTGTCGTAGACCAACCGCAAAATTGGCCGTAAAGTCCGCTAGTAGCCACGTGATCGGGGTAAGTCCTGGAGGCGATGGTAATTCAGCATTTAGACGCATGTGTCGCTGACTTACTACTCGGACTGCACCCATTTCTTGTGTCACCACATAGACTGATCCTTGGAGGGGAGCTTCCGCCGCAACCAGCCATGGGCTCCGGAACTGCATTATACCCCCCGTCGTCACCACCCGTCGTCATCGCGGCGATGACTTGACTCAGCGTCGTTAGTCTCAAGTATCCTAATTTCCGCACCCGGCGGATCCAATTATTACAAGTCAAGCATGGTAGATCGTCCGCTACAAGAACATCGAGTACACAATAGGACGTAGTTCCGCGGCGAGAGCGATTGGTTTCTTCTTTGTTGAGGTGACGCTAAAGCGGGGTCCATGAAGGGTTGGCGCGCTCGAATACCGGCGGAATGATCCGGTATTCAAGAATGACTTGACGTGTGATTGCCGCGGGGGGTTGAAGTAGGCTGAGGGTTCGTACGTCAGAATCAGGGGGGGGGGGAGCCGTGGCAAGACACGTATCCCAGGGTCAAAACTCGCCCGGGGATCCAAAGGCGTGAGCCCCCTGGGGCAGGTAAGATAAAGCGGAGAGTGGAGAAGATGAAGTGTGGTTTCTGGAAGGTTTCGAGGCCTGAGACAGATTCCCTTATGTGAGGCGGGTGGGGCCAGCGCGTATCCTCCCCTGGCTAGTTGGACCGAACGATTTTCCTGCCTTGAATCTGCCTCTGCACGTCATTTCACCCCCAGATGAAAGAGCGAGAGAGTAGGGGCTAACCTCCATAACTGCAGCCGCCCGCTGTTTAAGCGTTAGACACGGGTGGACCATGTAAGAAGAGCTGGTGTCGAGCCACTTTGCGATTCAAGTTTTCTAGCTCCAACCTATCAAGCCCCGGGATAGTTCCCCTGTCAGCAACAAGGTCGGACAGTGACTCTGCACGGCGAAACCTAGCGCGACATCCCCACCGTTTCCTAAAGGTCTGTCCTCTGGTAGGGATGAGGGAGGACACGACTGATCATGCGCGTCGGTTGTCGTTAAGTATAACTAGAGTTGCTTAGCTCCGAGCCGCGTCCAGAGAAACCTCCAGGCCGTCCTGTAACGGGCACCCTGGATCCGGCGTTCGGCGCCAGTTTGTCACTCGGGGTGGATTCCGTACCCCACGTCTTACGATTACGTTCAGCGGACCGGCGCTGTCATACAGAATTTGGCGGTCCTGGGCCCAGGCGATTATGAGTAGCGGGAGCCCGCATAGGTGAGACCCCGCCTAATCCATTGTGATGGATCGGGGTTGAATACAGCCTTGTAGACTCTGGCAATGGTAAGTTAAAGACCAAGTGCCCGTGCTGCGCAGCGTTTCGCATTGTTAATCATGGGGGAGAGTTACCGAGCGTCGTCCTATCGAGGTACCGCGCCAGTTTTCTACCCAGGCTTCGGGCTCGATAGGTCTTCGAGAAAGCCACTTTTCCTAGGGAACGTGGATGTGACTGATTCTTAGCGCCGCATGCGAGCCTTACCAGTGAGTCTTTTCGACGACCGTAATGAGAGGACTTTCCTGAGCCTAAGAAGAAGACGCAGTTTCACCGTCGCTATGATGTTCCCTTAATTAGGGCCTTTCCTTCATGAGTGTGGGACTGCGAAACAAGCAGTACAACGCGGCTATGTTACAAGGTGTCGCGGGGAGCAGCCGCGAGGTCTACTTTTGGCAAGTACAGGATGCCTACGAGCTTTTCCCCACTGCCACTTCCGGCTGAGCATCCGGGCTTAATCCGAATCTTAGTCTTGCTCCCCCGACGCGGAAGGCTGTCGCTTTAGCAAGGCGTCTTCCTCTTGGGCACAGTTTGGAGACTATTGGAACGAGAATTTGTCAACTTAGGCCCTTCTGCTAGTGTTACGTTGTCACACGAATGGCCTATTATCCACTTAGTACCGGAACGGTGGATGCCATGTGTATAGTGAACGTCAGGCGCGATACCGTCGCTAACAAATCGAGTACCTCATCTGCTCCTTGGCGTTCTGTTAGAACCAAGATCTCGGGGAGTCCATGTGTATTGGCGATTTGCACCTGTCAATGCACTATAAGGGGGGATGCGACATTCGGGTCACGCGGCGAGGACCATAGATGTTCGAGCTCGCCGAGTTGGAAATTGCAATGACCTTTGCCCCCGAAAGACGCTAATTTACAGATCCTCCCGGCTACAGCGTGACAGGGTGAGAGTTCTGCTTTTCTCGACACACAATTTTATCGTGCCCGATTTTTGTTGCGCCCACGCCAGTATTGTGCCGGGAGGGCCAGCAAGATAAAGTGGGCGAATGCATATTAGGTGGGCAAACGCAGGCAAGATACTCAAAGGGACGAAATTGGCGGGATTGATGCGACACACTGTGATATCGGCGTAACCGGATCTTGGGACCATAACGCCCGAAGACAGGATCTTTACCTGGGGTCCCATGCTTTGCTTGCGGTCGTTTTGACGTTACTTTGCGTGTAAAGGCCTCCGAGCAGGCGGTTCTTAGCGGGGCTGAATCGGCCGGTCGCTGGGCCGTGATCGAGGGGGTTCTCGTCAAGAGGAGGCAAGAGGGCAGCCCCCTGAGCTATCGCAAAAACAGGCTCTTCTGGTCCTTGCTGGACGACGAAATTCAACTGCGCAACAAGCGTGACAGCGTATTGTAGTTTCGTTTGTGCCCCAGCCTGACATAATTATTCTCTCTACGCTCCGGGTTCGCCGAATATAACCGGCCATGTACGCGTTGCCACTGCGGGGACAATAGTATCATCTTGCGGTGCGTCGTTGTTTACCAGGCCGCGGACTCTGGGGTTGAGCCGGGTACGGATCGTCAGTCTCCTGGACCACCTACTTCTTGCCACCCCTGACACTTCGATGGCATTTCCGAACGGGAGGAAGTGGCCCCTAGCACCCCTTTCATTGGGCAGGAATCTTTACGGGATAAATAATGGTTTGCTATTCTTGCTTACATGTTCCCGCCCGCAGTACTCCCATAAGCTGCCGGACGGGCAGAAAGATACCGCTCAAGTGTGGGCACTACCCATTCTCCAGCAAATAGAAATGTAGGGAGAATTAAATGGTGATCACGCGCTAGAGGTCCTATAGCAGTCATTCTCGGTACGGTATGGGATAAAGTAGAGGCGGTGCGCTGCGCCAGGAGGAGGTAGCCGCTAAATGGCGTCCTCAAAAGCGCTCCCTCGGTCGTGTTAGTTATAAAAGAGCAATTCGCGTATAAACCATTGTCGGGCATATCCTCTCAGAATCTATCCCTTGGAAGCGCCCCTAGCTAGCTTTTCCCCTTAGGGGCGGCGCTCACTGGTTGGAGCCCACAAATCCTCAGCGGTAGCGTGGCGGGGCTTGAGAATGCGGTCTCCTGACTTCACGTCCATTGCGTCGCGTAAGTGGGCATCCTGATTGTCCTAGAACTACTAGCCCCAATGCCAAGGCGAACTCACCGCCTGAAACTGCCTGGCAAGGAATCAGGTAGTGTTATGCGCTCAATTACCGGTTCATTTTCCAATCGTTAGGGGACATGGGTTTCTTCCACTCCCATATCAGTTTGCAAACTCGTTCAACTAGTCGTCTGCTATAGCTATTCAATATAGCAAGGCCCAATTGACCTCTATGACCTCGATCATGGGAGGATTCTTTTACAGAAAATCTAGTGCGGTCGAGGTGCTTCCCGTCCAGCTGCACTCAACGGTTTAGCATCTAGCCCATACGTGACGAGCTCCGACCTTTGGTGGTCTATCCTTCGCTCTGTCGGATACTTGCGTACGTGGATGCTCGCGTCGGGGTCCAGAACCTGCTTGTTATTCAGCTGTCTCCCACAAAGACTCCTTACTGCTTGGTATCGGTAAAGAATTTTTCAGTACCACCGTTGTAGCAGTAATGACAGTTCGTCACGGGCGGTGTTCTCGCGCCCAATAAATCTGATATTCTTTTATTAATAGTTCAGAAACAGGCGCGTTAAACGGAGCCTCCGCTTTTGCGTGATCGCCGGCGACAGCGGAAGGTCAAGAATCCAAAATTCGATACCCTGTCTTTGTGGGGCCTAAATTTGTGGTGCAATACAACTTGTTTTCGGCTCCCGACTTGGGGACCTACTAGCTGCTCGTTGAATTTCAACGTAGGAGGTTGCCACGTTGGTCGCCCATGAGCAAGGACTATCCAAGACCTCGGGGGACGACGAGGGGGGGATGGCTAACCTCCGGCTCCGGTGCTGACCCTATAAAGCCCACATGTTTCCATGCGCACAAGTGCCGAGTATCAATCCCTGCACAAAGAGCCTATTCTACGTATACACTCCAAACACTAGGCGTATAGGCTCTCACCTCCCTCCTACTCCGCCAAGGCCTATTTTATTCTCCGCTCGGGCGCGTAGGACTGCCGCTCGAAACTTCGGTTTCTCTGGCCAGTCTCGCCCAGCACAACGGGATATCGACGAGTGAGCTGCCTGGTATGAGCCTTTCCTACGCGCCTTCGGAGCGAATCCTCATTGCGCGGCTTTTTGACTTTGTTGGCAGGTCAATCGCGACCTACTGGCGGTTTCTGTCCCTACCCGAGTCAACTGAGAGCACGTAGCATCCCCCTTGCCGAGACACCGTTTGTTCAGGCCACTTCTATGTTGGCGCCACGGGTCATTGAACGGTTTCCGTCCCGACCGCATATGTAAGCTAAGGATAAGCTGCCCAGGTAGGCTAGGATCCGATGTCTTCGTCCACAGTTGACAGCGTTTCCTGTCTTGCGAAAAGCCGGCTTCGACCGCCCCACCTTATTAGTCTGGTATTCAGGGACTATATTAGGACGTTCCTTAAAACTCTTTAACGTGCTATTTTTCCCTTATGATTTCTCATGAGAAGTTAGTACTACGATACCACTTGGATCTCGGAGAATCAATTTCAATCGGCTTCAATCGGCCTCTATTCTAGCCGGCACGGACAAATACAAGGTGAGTCCGCTTGTGCGAAACAGAAGCTCTTGCGCCGGGCTAGGGACGGGAGAGCCGATTACTGCAATGACAACGGGGACGTCGCAGTTAGCCCGAGTCTCGGCCAGGTGCTTTTACCAGGTTAGCAAATGAGGCGGAACCGCGTAGCGAGAATTACCCTCCATATGTGAACTTTGGAGACCGGTGGGCGTGTGGAGGGTCCCGCCACTGCGGCCCAAACTCGTTTCGTAAGATAAGCGCCAGTCCCGTACGTCAGAAGGGCCTATTCGGAAATAAATAGCAGCGTTCCGCTCGTGTAAAAGGTGACCCGGGGGTACCGAGGCCGATCACATGTTTCGGTCAGAACCGGAGTCGGTAAGGGCCTCCGGTGGCCAGTGTGGCGGCGCCAATGGGGGCTGGAGATCGACCTGTAGCGATCGGCCCCATGGTGCCTAGCGGGAG
>Curcuma-longa-Yunnan-MK621774
TGCAACTCCAGCTGCTCTGGCCACAACTAACAGTGAATACGCATGTACCGCTGGATTACTACCACCATCTGTATTGAGGGGACTGCGTAGCACCGTAAAAGACTAGCGCGAACCAGTCATTCAATTGACTGACCTCTTGAAGTAGACACTGTATACTGCCAGGTACCGCCTCCTCTGTGCTTTGCGGTATGATCAGCCCTCGCTACTCCGACGAAGGGCGTAGGCTGCCGGAGCTGGTCCTCCGGGCGCGTCTCGAGATGTCGCGCTGCGGCTGTGAGCACCTAGTACGGTCTGGCTCCTCGCGAACAGCTACTAAATGAGCGTATCGAACGTAGAAGCAGCGAGCGGTGCGGTTATTGACCCACTCGGCCTTCCGTTCTCTTTCGAACAGCGCGTGACGTTACGGTACCTTTCGGCTCGTTTTCAAAGATTACGATCGCGGGCGTCTAGTACGGTGGCCTCAAAGAACCTTTCGCTCCGCAGGGGGGTCTAGGGATACCTTTTAACTTGTGAACGCACGTAAACGTATCTGCGGCGGTGGAGGATATAGCGACGTCCGACAGACGGTAGATACGTGATAACCGCCGACGCACGCGAAGGGCGACTTCCTGACACGTCCTTCGGATGTTGGTGAGGAACGCAAAAGCGTTGGTACAACGCGCTAACTCCCCCGTGAGATTCCTCAATCGCTACGTCATAACCGGGAGGGGGAACACGCCTCCGCCAATCAAGCCCTTTGCCACCGATTCCTGTGTATATCTAAGGTCTATTTCGCCTTTTCACCATTGTGACCTCGGCGGGGCGGAGGGAGCATCAACAAGTTTACAGCGACGAAGCTGGCAGATCGAATGGCTCTGGCATTCAAGCTAGACCTTTTACTAGGAGGTTCTTTGCGCATACCGGATGAATATAAATAGCCCTTACTCCCTCACTGTCTTAGGAGGAGTGAGCGTCTGTGCCTGCATTAGTAGGGCGGAAGCACTGACGTTGCAAAAAGTCACGTAACGCGTTAGCAAACTAGGGTGCGGTAGGGAAGGGTCTTCTTAAATGGCGCGTTGATCAAAGAAACCCCGGGGCATTGTGAGACAGAGATGAAGTGTAAGAGAATGGTGGGGTCGAAATGACCATACAAGACGGTCACTGAATTAGGTCTGCCCGTCGTTCTATTCCTCTGGCCTTATTAGTTCGTTCTGTCATGTATTCCCGGAGAGCCTTAAAACGAGACACACATAATCCGTGTCGACTGTCCCGCCCCGTGGCATCGGGCATGTCAAACTTACGGAGACAGAGTATAACTTCTAAAAGGATTTGCGCAACAGGCGTAGCAGGATGCCCTCACCTCTCAAATCATTTTCGAAGATGCTAACAGGTGAGCGTGAGGCAAGAGGAACCTTGAGTAACTAACGTATAGGAGGCCCGTCGGAGCTTTAAGCAAGCGGGGATAACAGCTGATTCGGAAGTTGGGACAGGGTAATCCTAAACCGCCCTAGCCCCGCTGTAGGGGCAACTTTATTTATACGGTGTGCTAGTTGGACGGGAAGCAAGACCCCTGAATCCAGAAGGCAGCGATGGCCGAAATATTGACGGCGGTAAGTGGGGCAGCTAAGCTACGTTACCCACTAGACGCCGTGCAATTCAAGAGTTTGGAAGTTCCTCTAGCGCTTTATCAGGTTACCATCAGTGGTTCTAGACGCAGCCTTGAGGCGTTACCATTTCGCAGGTTTTAACCAACTTATACTTACATTTATATATTTTAACGTTGCTTAAGTTAGGCATACGAACAGTCACTGAGCCGTAACCTACCAGGTGAAACGCCAGATTACGCTGTTCTGTGAGTTCGTTGACTATGATAAATCTTGAGCAAATGCTGCAATCCCCAGTGAGCGTGTCAGAGGGCCTCCCCAAGGATGGAGGGTTTTGTTAATGCCAGACAATGCGAGTTCGGAGACCGTGACTAGATTCTTAGCGGATTGTCCATCTTCCACCAGTGTTAAATCCTTCCCGCGCCTACCAAAAGTCTCATCGATCCAACCGTCCGGCGGCATTTTTAGGAGTCGTTAGTCTTAAGTTCTTTTCGGGCGCTCGCACATCGCCTTAGTCGCTTTATCACATCAGGTGGAGAGTATTGGCCGAACTCAAAGAAGCAGCCCTAGCTCAGCTACGATTGGTACCGGGCCCGAATAGGAGGCAGACCTGAGACGCCGCGCTGAATTAGTCCGCTCGGTCTCGCCCGCTAGAGGGCCTTCCCTTTCCTGTTTTTCACTTGCTCTCTGTCTCCATCAACTGTTAAATCATTAAGGCTGTTGAAACCTAGTTAGCCCGCTGGCCTAACCACAGGTCACGAATGCACAAATAGGATTTGCCGCCTTCCCTAAGCGTTGCCATAAATTTTCTTGATTTCCCCCCGCCCTGACTTATGCCCCTGCCGATCCCTGGTCAACACAGTCCAGGTCGACGCTTCTGTTAGGGATTTTCTAAAGGCTCCGTGCAGGTATTCCCTCGGTTCGTCGCGGCACGGCCCCCGCTCTTTAGATCTATATAGGGCCCTATGTTTGTCTCCCGAAAGCGGATTTATGTTGTCTTAGGCGCCTTCCTAGGCTAGACACCACAACTGCGTTCTGATTAAAGTGTTCTCCTTATAGTTGATGCTGATTTGACCTACTCCCTGAGGCGTTTGTTTCACTCCTCCAGCGTTATAGAGTTAGTGATCGACATTTGTTGTAGGAATTCTACACGGGGGAGTTATGCGCGTTGATACACATACGACTCTTTTGGCGCTTCCTCACCCCAAACATTCCAGAACGGTATCGTTGTCAGGGAAGTGCCCGTCGCGTCCGCGCAGTCGTGGCGGTTAATCACGTATCTACCGTGCTGTCGGACGTCTCGCATCATCCCTCGATTGGCTCAATACGGAGAGCTCCACGGGCTTCTCTTTCAGATTACGTTTACTGCGTACAAATCATAAGAGGAGCTTGCCCTTAGATCCCCCTAGCAGGAGTCCGAAACGGTAAATCATTTGAAGATAGCGATAACAGTTGCGTATAGGTGCGCCGCCGAACATTTTGACAAAACAGTCCCGAAACGAACCGTAAACGGTGCAGTACGACGCGTACGAAAGTGGAGACCGACAACCTAGTGTTGTTAGAGGGCAGACCAAGAATCCCGCCCTTCGCGGTCCTGACTAGTTGGAATACGCTCCTGATGGCGTCTTGCGAGGAGCCCGAGCCGGAACTGTCACTCCAAGAGGGCCGGCCAACGCGTACGACGCCCCGGGAGATGCTGAAAGGGCGTTAGAATACGCGCGCTCGTGGGTGCGTGCAGAGGCTGATTACTTACTCGCAAACTTAATGAAGGGGAGGGTGCCGTACCAGTAAGTGGCAGTATACAAGTGTTACTTGCCAGAGGATCATTGAATGCTGGTGTTGCCGCTAGCTTGTTTAGAGTTGCCCAGTCCAGACAGATGGTGTATCCCGTAAGGTTCACGCTAGTTGTGCACACGTTGCACCCGAGCGACCGATCGCATCAAGGGATCAGCCCCATTGCGCCCACCGAGGCTACCACTCCAGGTTCTTGACGGAAAATGTATCGGCCTCCCGGGTCACCTTTATACAGGCGAAGCTCAATCCCGAATGGCACTTTACGTCCGGGACTGGCGCACAACCCAAGAGTCGAGATACCTTAAACGAGTTTGGCGAGGGCGGGGTTCCCTCAACACGAGCCCCCGGTCGCAAATCGCAGGAGGGTATAATTCTCGCTACGCGGTTCGCCGTCGATCTGCTACCTGGTAAGCACCGGACAGTCGGTCAACGCGACTCCAACGCGCTCCTGTGGCCTATTAATGGTAAACCGGCTCTCACCATGCACGCGCTAGCCCCCGGCAGCTCAATAGCTATCTGGTTTCGCACAAGGGACTCAGCCTAGATTTCGCATGTAATTTTTTGATCTCTCGTGTCGTCTGCGTGTCTAGTGAATTTCTAGAGGGGCTACGATTAAGGCAGATTTAATGACTCGAGATCGTTGGTATCGTAGTAGTATGCGCAGTGACCTACCGAGCGATCGCCCTATGTATGATTCAGCGCTGAGACGCGATCCACAGTCCTCTGTCATCGGCATCCTTACTGCGCGGGTAGCCCGTCAGCTGACCATACATTGGGGATGGCGGTAAGCGCTTCTCGAATTGACCCAGTGTATTCGCAGTATGGTTCTATATTTATGTTCTCACCTTAGGGCATCTCGGGCGGATAACCTACACCGTCCCCGGGATCCCAGTTACAAATGATTCGCTTAAGTGAAATAGATCTCATGACGTTGTTTTGCATGGGCTTCCGTACGGGTCTGGGGACCTCGGCGCCAGTTGATGTACAGCCAATGCACCAATCACAGCTCATTTAAAAAGTAGTGATACTTCGCCAACGCTCACCGTGTTGCTCTTCAGGGCTAGCGATCAGCCCTGTTGTGGTGGACAGTTGGTCATTCTGTTTCGGGCGGAGTGTTATAGAACGAAACGTTAGATCGGATGCACCAAGTAGTACGTCATTTGCGGCCGAACGATTTGAGCGGCAGGGCATGTAAGAGCGGGGGCCGGGTAATCATAGGAAGTAACGTAAGGCTTCCTCAGCGCCGCGCGGGCTCAACACGATTAGTTTGCAGTCGGTGGCGTCTCCAAATCACCTAGGATTTTCAAGGCATTTGATGGATAACACACGGGGAGAGAAGCTTCGGGTGGTGCAGTCCGATGGCTAGCAAGCACAAAGTCCAGAGCGTGGGGGTAAGGCACTACAGAAAAGAGGGAATGACGTGGAGCCCCAATGTGTACCTCCGACCGTCTCCCGGCCGCTGACCTATGTCATTGCCCCTGTTGTAGAAGTGCCCCCCAATGGGTCGTTTGTACTTTTCCATGAGAACAGAGAGTACTATTTGCATACAAGCATCCCTAAAGGTTTGTTCCCTTAATCATCCATGCCCCATTTCTGCTTCGATGGGAGTGGGTTGAGAAATTAAATTAGACCATCTGTCTCATCTGTGGGTCGTTTCCTGATTTTAATGCTTGACTACGTTTCTCAAAGGCGGCGGCCGATGAGCACGGTTGAATCCATCCCATACGAGTTGTATCTTTGAAAGGGAGAGGGCATTGCCGCCTCCACTCCTAGTCTTATCAACGCCGTTAATCACAATAATCGAACGATTAGCCATCACATACCCGGGGCCGATGGGAAATCGACGCCTTTCCGGCGATCATGAGCGTCAGTGATGGCGACGTCCTTCACTATCAACGACATACGAGTGCTCAGGAATCGACTCCATAAAATAGCGTATCCACCTATCGCCTTGTCCATGTTGAATATGGCTTGATTCCACACGGTGCAATGAAAGATAAATCCACGCCCGTGTTAGCTACGTCTGATCCTTCGCTGTCGCGTGCGTGTGCCTTCTCCGGGTGGGGAGCAGAGGGCTTGTTGCTCAGTGCCCTCGACAGCGTAGCTGATAACGCTTCAGTACCTCGCAAATCGCTGTAACGGACATGGACCTCCTCTAAACCCGAGTGCGAAGGGCTATGCCTAGATTATCGTTTTTATTAACCTCTAGCAGTGACGGCCAAAACGGCGGAGACATTCTAAAGTCACTATTGGACGCAGAGCTAACGTACTCTAAAATTGGAATCCGCTACGTCGTATCCTCTCCCATGGGCACAGTTTTGAAGTTAGCACATAATTCAATACCACGCGATCCTAGACACCGAGGGTGTGTCCCTGGCAGCAGTAGGGGATGCTATAATTCTTGCTAATGAACCCACTCCTACAGACAAGCCCAGGGAGAGCGTCTAGTTGGCTCGGGAATAGGTACGCAGGGACGATAAATCAGGGGTCACGGTGGGTAAGACTACTGACACCACATACCTGTCGTAGACCAACCGCAAAATTGGCCGTAAAGTCCGCTAGTAGCCACGTGATCGGGGTAAGTCCTGGAGGCGATGGTAATTCAGCATTTAGACGCATGTGTCGCTGACTTACTACTCGGACTGCACCCATTTCTTGTGTCACCACATAGACTGATCCTTGGAGGGGAGCTTCCGCCGCAACCAGCCATGGGCTCCGGAACTGCATTATACCCCCCGTCGTCACCACCCGTCGTCATCGCGGCGATGACTTGACTCAGCGTCGTTAGTCTCAAGTATCCTAATTTCCGCACCCGGCGGATCCAATTATTACAAGTCAAGCATGGTAGATCGTCCGCTACAAGAACATCGAGTACACAATAGGACGTAGTTCCGCGGCGAGAGCGATTGGTTTCTTCTTTGTTGAGGTGACGCTAAAGCGGGGTCCATGAAGGGTTGGCGCGCTCGAATACCGGCGGAATGATCCGGTATTCAAGAATGACTTGACGTGTGATTGCCGCGGGGGGTTGAAGTAGGCTGAGGGTTCGTACGTCAGAATCAGGGGGGGGGGGAGCCGTGGCAAGACACGTATCCCAGGGTCAAAACTCGCCCGGGGATCCAAAGGCGTGAGCCCCCTGGGGCAGGTAAGATAAAGCGGAGAGTGGAGAAGATGAAGTGTGGTTTCTGGAAGGTTTCGAGGCCTGAGACAGATTCCCTTATGTGAGGCGGGTGGGGCCAGCGCGTATCCTCCCCTGGCTAGTTGGACCGAACGATTTTCCTGCCTTGAATCTGCCTCTGCACGTCATTTCACCCCCAGATGAAAGAGCGAGAGAGTAAGGGCTAACCTCCATAACTGCAGCCGCCCGCTGTTTAAGCGTTAGACACGGGTGGACCATGTAAGAAGAGCTGGTGTCGAGCCACTTTGCGATTCAAGTTTTCTAGCTCCAACCTATCAAGCCCCGGGATAGTTCCCCTGTCAGCAACAAGGTCGGACAGTGACTCTGCACGGCGAAACCTAGCGCGACATCCCCACCGTTTCCTAAAGGTCTGTCCTCTGGTAGGGATGAGGGAGGACACGACTGATCATGCGCGTCGGTTGTCGTTAAGTATAACTAGAGTTGCTTAGCTCCGAGCCGCGTCCAGAGAAACCTCCAGGCCGTCCTGTAACGGGCACCCTGGATCCGGCGTTCGGCGCCAGTTTGTCACTCGGGGTGGATTCCGTACCCCACGTCTTACGATTACGTTCAGCGGACCGGCGCTGTCATACAGAATTTGGCGGTCCTGGGCCCAGGCGATTATGAGTAGCGGGAGCCCGCATAGGTGAGACCCCGCCTAATCCATTGTGATGGATCGGGGTTGAATACAGCCTTGTAGACTCTGGCAATGGTAAGTTAAAGACCAAGTGCCCGTGCTGCGCAGCGTTTCGCATTGTTAATCATGGGGGAGAGTTACCGAGCGTCGTCCTATCGAGGTACCGCGCCAGTTTTCTACCCAGGCTTCGGGCTCGATAGGTCTTCGAGAAAGCCACTTTTCCTAGGGAACGTGGATGTGACTGATTCTTAGCGCCGCATGCGAGCCTTACCAGTGAGTCTTTTCGACGACCGTAATGAGAGGACTTTCCTGAGCCTAAGAAGAAGACGCAGTTTCACCGTCGCTATGATGTTCCCTTAATTAGGGCCTTTCCTTCATGAGTGTGGGACTGCGAAACAAGCAGTACAACGCGGCTATGTTACAAGGTGTCGCGGGGAGCAGCCGCGAGGTCTACTTTTGGCAAGTACAGGATGCCTACGAGCTTTTCCCCACTGCCACTTCCGGCTGAGCATCCGGGCTTAATCCGAATCTTAGTCTTGCTCCCCCGACGCGGAAGGCTGTCGCTTTAGCAAGGCGTCTTCCTCTTGGGCACAGTTTGGAGACTATTGGAACGAGAATTTGTCAACTTAGGCCTTTCTGCTAGTGTTACGTTGTCACACGAATGGCCTATTATCCACTTAGTACCGGAACGGTGGATGCCATGTGTATAGTGAACGTCAGGCGCGATACCGTCGCTAACAAATCGAGTACCTCATCTGCTCCTTGGCGTTCTGTTAGAACCAAGATCTCGGGGAGTCCATGTGTATTGGCGATTTGCACCTGTCAATGCACTATAAGGGGGGATGCGACATTCGGGTCACGCGGCGAGGACCATAGATGTTCGAGCTCGCCGAGTTGGAAATTGCAATGACCTTTGCCCCCGAAAGACGCTAATTTACAGATCCTCCCGGCTACAGCGTGACAGGGTGAGAGTTCTGCTTTTCTCGACACACAATTTTATCGTGCCCGATTTTTGTTGCGCCCACGCCAGTATTGTGCCGGGAGGGCCAGCAAGATAAAGTGGGCGAATGCATATTAGGTGGGCAAACGCAGGCAAGATACTCAAAGGGACGAAATTGGCGGGATTGATGCGACACACTGTGATATCGGCGTAACCGGATCTTGGGACCATAACGCCCGAAGACAGGATCTTTACCTGGGGTCCCATGCTTTGCTTGCGGTCGTTTTGACGTTACTTTGCGTGTAAAGGCCTCCGAGCAGGCGGTTCTTAGCGGGGCTGAATCGGCCGGTCGCTGGGCCGTGATCGAGGGGGTTCTCGTCAAGAGGAGGCAAGAGGGCAGCCCCCTGAGCTATCGCAAAAACAGGCTCTTCTGGTCCTTGCTGGACGACGAAATTCAACTGCGCAACAAGCGTGACAGCGTATTGTAGTTTCGTTTGTGCCCCAGCCTGACATAATTATTCTCTCTACGCTCCGGGTTCGCCGAATATAACCGGCCATGTACGCGTTGCCACTGCGGGGACAATAGTATCATCTTGCGGTGCGTCGTTGTTTACCAGGCCGCGGACTCTGGGGTTGAGCCGGGTACGGATCGTCAGTCTCCTGGACCACCTACTTCTTGCCACCCCTGACACTTCGATGGCATTTCCGAACGGGAGGAAGTGGCCCCTAGCACCCCTTTCATTGGGCAGGAATCTTTACGGGATAAATAATGGTTTGCTATTCTTGCTTACATGTTCCCGCCCGCAGTACTCCCATAAGCTGCCGGACGGGCAGAAAGATACCGCTCAAGTGTGGGCACTACCCATTCTCCAGCAAATAGAAATGTAGGGAGAATTAAATGGTGATCACGCGCTAGAGGTCCTATAGCAGTCATTCTCGGTACGGTATGGGATAAAGTAGAGGCGGTGCGCTGCGCCAGGAGGAGGTAGCCGCTAAATGGCGTCCTCAAAAGCGCTCCCTCGGTCGTGTTAGTTATAAAAGAGCAATTCGCGTATAAACCATTGTCGGGCATATCCTCTCAGAATCTATCCCTTGGAAGCGCCCCTAGCTAGCTTTTCCCCTTAGGGGCGGCGCTCACTGGTTGGAGCCCACAAATCCTCAGCGGTAGCGTAGCGGGGCTTGAGAATGCGGTCTCCTGACTTCACGTCCATTGCGTCGCGTAAGTGGGCATCCTGATTGTCCTAGAACTACTAGCCCCAATGCCAAGGCGAACTCACCGCCTGAAACTGCCTGGCAAGGAATCAGGTAGTGTTATGCGCTCAATTACCGGTTCATTTTCCAATCGTTAGGGGACATGGGTTTCTTCCACTCCCATATCAGTTTGCAAACTCGTTCAACTAGTCGTCTGCTATAGCTATTCAATATAGCAAGGCCCAATTGACCTCTATGACCTCGATCATGGGAGGATTCTTTTACAGAAAATCTAGTGCGGTCGAGGTGCTTCCCGTCCAGCTGCACTCAACGGTTTAGCATCTAGCCCATACGTGACGAGCTCCGACCTTCGGTGGCCTATCCTTCGCTCTGTCGGATACTTGCGTACGTGGATGCTCGCGTCGGGGTCCAGAACCTGCTTGTTATTCAGCTGTCTCCCACAAAGACTCCTTACTGCTTGGTATCGGTAAAGAATTTTTCAGTACCACCGTTGTAGCAGTAATGACAGTTCGTCACGGGCGGTGTTCTCGCGCCCAATAAATCTGATATTCTTTTATTAATAGTTCAGAAACAGGCGCGTTAAACGGAGCCTCCGCTTTTGCGTGATCGCCGGCGACAGCGGAAGGTCAAGAATCCAAAATTCGATACCCTGTCTTTGTGGGGCCTAAATTTGTGGTGCAATACAACTTGTTTTCGGCTCCCGACTTGGGGACCTACTAGCTGCTCGTTGAATTTCAACGTAGGAGGTTGCCACGTTGGTCGCCCATGAGCAAGGACTATCCAAGACCTCGGGGGACGACGAGGGGGGGATGGCTAACCTCCGGCTCCGGTGCTGACCCTATAAAGCCCACATGTTTCCATGCGCACAAGTGCCGAGTATCAATCCCTGCACAAAGAGTCTATTCTACGTATACACTCCAAACACTAGGCGTATAGGCTCTCACCTCCCTCCTACTCCGCCAAGGCCTATTTTATTCTCCGCTCGGGCGCGTAGGACTGCCGCTCGAAACTTCGGTTTCTCTGGCCAGTCTCGCCCAGCACAACGGGATATCGACGAGTGAGCTGCCTGGTATGAGCCTTTCCTACGCGCCTTCGGAGCGAATCCTCATTGCGCGGCTTTTTGACTTTGTTGGCAGGTCAATCGCGACCTACTGGCGGTTTCTGTCCCTACCCGAGTCAACTGAGAGCACGTAGCATCCCCCTTGCCGAGACACCGTTTGTTCAGGCCACTTCTATGTTGGCGCCACGGGTCATTGAACGGTTTCCGTCCCGACCGCATATGTAAGCTAAGGATAAGCTGCCCAGGTAGGCTAGGATCCGATGTCTTCGTCCACAGTTGACAGCGTTTCCTGTCTTGCGAAAAGCCGGCTTCGACCGCCCCACCTTATTAGTCTGGTATTCAGGGACTATATTAGGACGTTCCTTAAAACTCTTTAACGTGCTATTTTTCCCTTATGATTTCTCATGAGAAGTTAGTACTACGATACCACTTGGATCTCGGAGAATCAATTTCAATCGGCTTCAATCGGCCTCTATTCTAGCCGGCACGGACAAATACAAGGTGAGTCCGCTTGTGCGAAACAGAAGCTCTTGCGCCGGGCTAGGGACGGGAGAGCCGATTACTGCAATGACAACGGGGACGTCGCAGTTAGCCCGAGTCTCGGCCAGGTGCTTTTACCAGGTTAGCAAATGAGGCGGAACCGCGTAGCGAGAATTACCCTCCATATGTGAACTTTGGAGACCGGTGGGCGTGTGGAGGGTCCCGCCACTGCGGCCCAAACTCGTTTCGTAAGATAAGCGCCAGTCCCGTACGTCAGAAGGGCCTATTCGGAAATAAATAGCAGCGTTCCGCTCGTGTAAAAGGTGACCCGGGGGTACCGAGGCCGATCACATGTTTCGGTCAGAACCGGAGTCGGTAAGGGCCTCCGGTGGCCAGTGTGGCGGCGCCAATGGGGGCTGGAGATCGACCTGTAGCGATCGGCCCCATGGTGCCTAGCGGGAG
>Curcuma-phaeocaulis-isolate-eshuC13-MT395647
TGCAACTCCAGCTGCTCTGGCCACAACTAACAGTGAATACGCATGTACCGCTGGATTACTACCACCATCTGTATTGAGGGGACTGCGTAGCACCGTAAAAGACTAGCGCGAACCAGTCATTCAATTGACTGACCTCTTGAAGTAGACACTGTATACTGCCAGGTACCGCCTCCTCTGTGCTTTGCGGTATGATCAGCCCTCGCTACTCCGACGAAGGGCGTAGGCTGCCGGAGCTGGTCCTCCGGGCGCGTCTCGAGATGTCGCGCTGCGGCTGTGAGCACCTAGTACGGTCTGGCTCCTCGCGAACAGCTACTAAATGAGCGTATCGAACGTAGAAGCAGCGAGCGGTGCGGTTATTGACCCACTCGGCCTTCCGTTCTCTTTCGAACAGCGCGCGACGTTACGGTACCTTTCGGCTCGTTTTCAAAGATTACGATCGCGGGCGTCTAGTACGGTGGCCTCAAAGAACCTTTCGCTCCGCAGGGGGGTCTAGGGATACCTTTTAACTTGTGAACGCACGTAAACGTATCTGCGGCGGTGGAGGATATAGCGACGTCCGACAGACGGTAGATACGTGATAACCGCCGACGCACGCGAAGGGCGACTTCCTGACACGTCCTTCGGATGTTGGTGAGGAACGCAAAAGCGTTGGTACAACGCGCTAACTCCCCCGTGAGATTCCTCAATCGCTACGTCATAACCGGGAGGGGGAACACGCCTCCGCCAATCAAGCCCTTTGCCACCGATTCCTGTGTATATCTAAGGTCTATTTCGCCTTTTCACCATTGTGACCTCGGCGGGGCGGAGGGAGCATCAACAAGTTTACAGCGACGAAGCTGGCAGATCGAATGGCTCTGGCATTCAAGCTAGACCTTTTACTAGGAGGTTCTTTGCGCATACCGGATGAATATAAATAGCCCTTACTCCCTCACTGTCTTAGGAGGAGTGAGCGTCTGTGCCTGCATTAGTAGGGCGGAAGCACTGACGTTGCAAAAAGTCACGTAACGCGTTAGCAAACTAGGGTGCGGTAGGGAAGGGTCTTCTTAAATGGCGCGTTGATCAAAGAAACCCCGGGGCATTGTGAGACAGAGATGAAGTGTAAGAGAATGGTGGGGTCGAAATGACCATACAAGACGGTCACTGAATTAGGTCTGCCCGTCGTTCTATTCCTCTGGCCTTATTAGTCCGTTCTGTCATGTATTCCCGGAGAGCCTTAAAACGAGACACACATAATCCGTGTCGACTGTCCCGCCCCGTGGCATCGGGCATGTCAAACTTACGGAGACAGAGTATAACTTCTAAAAGGATTTGCGCAACAGGCGTAGCAGGATGCCCTCACCTCTCAAATCATTTTCGAAGATGCTAACAGGTGAGCGTGAGGCAAGAGGAACCTTGAGTAACTGACGTATAGGAGGCCCGTCGGAGCTTTAAGCAAGCGGGGATAACAGCTGATTCGGAAGTTGGGACAGGGTAATCCTAAACCGCCCTAGCCCCGCTGTAGGGGCAACTTTATTTATACGGTGTGCTAGTTGGACGGGAAGCAAGACCCCTGAATCCAGAAGGCAGCGATGGCCGAAATATTGACGGCGGTAAGTGGGGCAGCTAAGCTACGTTACCCACTAGACGCCGTGCAATTCAAGAGTTTGGAAGTTCCTCTAGCGCTTTATCAGGTTACCATCAGTGGTTCTAGACGCAGCCTTGAGGCGTTACCATTTCGCAGGTTTTAACCAACTTATACTTACATTTATATATTTTAACGTTGCTTAAGTTAGGCATACGGACAGTCACTGAGCCGTAACCTACCAGGTGAAACGCCAGATTACGCTGTTCTGTGAGTTCGTTGACTATGATAAATCTTGAGCAAATGCTGCAATCCCCAGTGAGCGTGTCAGAGGGCCTCCCCAAGGATGGAGGGTTTTGTTAATGCCAGACAATGCGAGTTCGGAGACCGTGACTAGATTCTTAGCGGATTGTCCATCTTCCACCAGTGTTAAATCCTTCCCGCGCCTACCAAAAGTCTCTTCGATCCTACCGTCCGGCGGCATTTATAGGAGTCGTTAGTCTTAAGTTCTTTTCGGGCGCTCGCACATCGCCTTAGTCGCTTTATCACATCAGGTGGAGAGTATTGGCCGAACTCAAAGAAGCAGCCCTAGCTCAGCTACGATTGGTACCGGGCCCGAATAGGAGGCAGACCTGAGACGCCGCGCTGAATTAGTCCGCTCGGTCTCGCCCGCTAGAGGGCCTTCCCTTTCCTGTTTTTCACTTGCTCTCTGTCTCCATCAACTGTTAAATCATTAAGGCTGGTGAAACCTAGTTAGCCCGCTGGCCTAACCACAGGTCACGAATGCACAAATAGGATTTGCCGCCTTCCCTAAGCGTTGCCATAAATTTTCTTGATTTCCCCCCGCCCTGACTTATGCCCCTGCCGATCCCTGGTCAACACAGTCCAGGTCGACGCTTCTGTTAGGGATTTTCTAAAGGCTCCGTGCAGGTATTCCCTCGGTTCGTCGCGGCACGGCCCCCGCTCTTTAGATCTATATAGGGCCCTATGCTTGTCTCCCGAAAGCGGATTTATGTTGTCTTAGGCGCCTTCCTAGGCTAGACACCACAACTGCGTTCTGATTAAAGTGTTCTCCTTATAGTTGATGCTGATTTGACCTACTCCCTGAGGCGTTTGTTTCACTCCTCCAGCGTTATAGAGTTAGTGATCGACATTTGTTGTAGGAATTCTACACGGGGGAGTTATGCGCGTTGATACACATACGACTCTTTTGGCGCTTCCTCACCCCAAACATTCCAGAACGGTATCGTTGTCAGGGAAGTGCCCGTCGCGTCCGCGCAGTCGTGGCGGTTAATCACGTATCTACCGTGCTGTCGGACGTCTCGCATCATCCCTCGATTGGCTCAATACGGAGAGCTCCACGGGCTTCTCTTTCAGATTACGTTTACTGCGTACAAATCATAAGAGGAGCTTGCCCTTAGATCCCCCTAGCAGGAGTCCGAAACGGTAAATCATTTGAAGATAGCGATAACAGTTGCGTATAGGTGCGCCGCCGAACATTTTGACAAAACAGTCCCGAAACGAACCGTAAACGGTGCGGTACGACGCGTACGAAAGTGGAGACCGACAACCTAGTGTTGTTAGAGGGCAGACCAAGAATCCCGCCCTTCGCGGTCCTGACTAGTTGGAATACGCTCCTGATGGCGTCTTGCGAGGAGCCCGAGCCGGAACTGTCACTCCAAGAGGGCCGGCCAACGCGTACGACGCCCCGGGAGATGCTGAAAGGGCGTTAGAATACGCGCGCTCGTGGGTGCGTGCAGAGGCTGATTACTTACTCGCAAACTTAATGAAGGGGAGGGTGCCGTACCAGTCAGTGGCAGTATACAAGTGTTACTTGCCAGAGGATCATTGAATGCTGGTGTTGCCGCTAGCTTGTTTAGAGTTGCCCAGTCCAGACAGATGGTGTATCCCGTAAGGTTCACGCTAGTTGTGCACACGTTGCACCCGAGCGACCGATCGCATCAAGGGATCAGCCCCATTGCGCCCACCGAGGCTACCACTCCAGGTTCTTGACGGAAAATGTATCGGCCTCCCGGGTCACCTTTATACAGGCGAAGCTCAATCCCGAATGGCACTTTACGTCCGGGACTGGCGCACAACCCAAGAGTCGAGATACCTTAAACGAGTTTGGCGAGGGCGGGGTTCCCTCAACACGAGCCCCCGGTCGCAAATCGCAGGAGGGTATAATTCTCGCTACGCGGTTCGCCGTCGATCTGCTACCTGGTAAGCACCGGACAGTCGGTCAACGCGACTCCAACGCGCTCCTGTGGCCTATTAATGGTAAACCGGCTCTCACCATGCACGCGCTAGCCCCCGGCAGCTCAATAGCTATCTGGTTTCGCACAAGGGACTCAGCCTAGATTTCGCATGTAATTTTTTGATCTCTCGTGTCGTCTGCGTGTCTAGTGAATTTCTAGAGGGGCTACGATTAAGGCAGATTTAATGACTCGAGATCGTTGGTATCGTAGTAGTATGCGCAGTGACCTACCGAGCGATCGCCCTATGTATGATTCAGCGCTGAGACGCGATCCACAGTCCTCTGTCATCGGCATCCTTACTGCGCGGGTAGCCCGTCAGCTGACCATACATTGGGGATGGCGGTAAGCGCTTCTCGAATTGACCCAGTGTATTCGCAGTATGGTTCTATATTTATGTTCTCACCTTAGGGCATCTCGGGCGGATAACCTACACCGTCCCCGGGATCCCAGTTACAAATGATTCGCTTAAGTGAAATAGATCTCATGACGTTGTTTTGCATGGGCTTCCGTACGGGTCTGGGGACCTCGGCGCCAGTTGATGTACTGCCAATGCACCAATCACAGCTCATTTAAAAAGTAGTGATACTTCGCCAACGCTCACCGTGTTGCTCTTCAGGGCTAGCGATCAGCCCTGTTGTGGTGGACAGTTGGTCATTCTGTTTCGGGCGGAGTGTTATAGAACGAAACGTTAGATCGGATGCGCCAAGTAGTACGTCATTTGCGGCCGAACGATTTGAGCGGCAGGGCATGTAAGAGCGGGGGCCGGGTAATCATAGGAAGTAACGTAAGGCTTCCTCAGCGCCGCGCGGGCTCAACACGATTAGTTTGCAGTCGGTGGCGTCTCCAAATCACCTAGGATTTTCAGGGCATTTGATGGATAACACACGGGGAGAGAAGCTTCGGGTGGTGCAGTCCGATGGCTAGCAAGCACAAAGTCCAGAGCGTGGGGGTAAGGCACTACAGAAAAGAGGGAATGACGTGGAGCCCCAATGTGTACCTCCGACCGTCTCCCGGCCGCTGACCTATGTCATTGCCCCTGTTGTAGAAGTGCCCCCCAATGGGTCGTTTGTACTTTTCCATGAGAACAGAGAGTACTATTTGCATACAAGCATCCCTAAAGGTTTGTTCCCTTAATCATCCATGCCCCATTTCTGCTTCGATGGGAGTGGGTTGAGAAATTAAATTAGACCATCTGTCTCATCTGTGGGTCGTTTCCTGATTTTAATGCTTGACTATGTTTCTCAAAGGCGGCGGCCGATGAGCACGGTTGAATCCATCCCATACGAGTTGTATCTTTGAAAGGGAGAGGGCATTGCCGCCTCCACTCCTAGTCTTATCAACGCCGTTAATCACAATAATCGAACGATTAGCCATCACATACCCGGGGCCGATGGGAAATCGACGCCTTTCCGGCGATCATGAGCGTCAGTGATGGCGACGTCCTTCACTATCAACGGCATACGAGTGCTCAGGAATCGACTCCATAAAATAGCGTATCCACCTATCGCCTTGTCCATGTTGAATATGGCTTGATTCCACACGGTGCAATGAAAGATAAATCCACGCCCGTGTTAGCTACGTCTGATCCTTCGCTGTCGCGTGCGTGTGCCTTCTCCGGGTGGGGAGCAGAGGGCTTGTTGCTCAGTGCCCTCGACAGCGTAGCTGATAACGCTTCAGTACCTCGCAAATCGCTGTAACGGACATGGACCTCCTCTAAACCCGAGTGCGAAGGGCTATGCCTAGATTATCGTTTTTATTAACCTCTAGCAGTGACGGCCAAACCGGCGGAGACATTCTAAAGTCACTATTGGACGCAGAGCTAACGTACTCTAAAATTGGAATCCGCTACGTCGTATCCTCTCCCATGGGCACAGTTTTGAAGTTAGCACATAATTCAATACCACGCGATCCTAGACACCGAGGGTGTGTCCCTGGCAGCAGTAGGGGATGCTATAATTCTTGCTAATGAACCCACTCCTACAGACAAGCCCAGGGAGAGCGTCTAGTTGGCTCGGGCATAGGTACGCAGGGACGATAAATCAGGGGTCACGGTGGGTAAGACTACTGACACCACATACCTGTCGTAGACCAACCGCAAAATTGGCCGTAAAGTCCGCTAGTAGCCACGTGATCGGGGTAAGTCCTGGAGGCGATGGTAATTCAGCATTTAGACGCATGTGTCGCTGACTTACTACTCGGACTGCACCCATTTCTTGTGTCACCACATAGACTGGTCCTTGGAGGGGAGCTTCCGCCGCAACCAGCCATGGGCTCCGGAACTGCATTATACCCCCCGTCGTCACCACCCGTCGTCGTCGCGGCGATGACTTGACTCAGCGTCGTTAGTCTCAAGTATCCTAATTTCCGCACCCGGCGGATCCAATTATTACAAGTCAAGCATGGTAGATCGTCCGCTACAAGAACATCGAGTACACAATAGGACGTAGTTCCGCGGCGAGAGCGATTGGTTTCTTCTTTGTTGAGGTGACGCTAAAGCGGGGTCCATGAAGGGTTGGCGCGCTCGAATACCGGCGGAATGATCCGGTATTCAAGAATGACTTGACGTGTGATTGCCGCGGGGGGTTGAAGTAGGCTGAGGGTTCGTACGTCAGAATCAGGGGGGGGGGGAGCCGTGGCAAGACACGTATCCCAGGGTCAAAACTCGCCCGGGGATCCAAAGGCGTGAGCCCCCTGGGGCAGGTAAGATAAAGCGGAGAGTGGAGAAGATGAAGTGCGGTTTCTGGAAGGTTTCGAGGCCTGAGACAGATTCCCTTATGTGAGGCGGGTGGGGCCAGCGCGTATCCTCCCCTGGCTAGTTGGACCGAACGATTTTCCTGCCTTGAATCTGCCTCTGCACGTCATTTCACCCCCAGATGAAAGAGCGAGAGAGTAGGGGCTAACCTCCATAACTGCAGCCGCCCGCTGTTTAAGCGTTAGACACGGGTGGACCATGTAAGAAGAGCTGGTGTCGAGCCACTTTGCGACTCAAGTTTTCTAGCCCCAACCTATCAAGCCCCGGGATAGTTCCCCTGTCAGCAACAAGGTCGGACAGTGACTCTGCACGGCGAAACCTAGCGCGACATCCCCACCGTTTCCTAAAGGTCTGTCCTCTGGTAGGGATGAGGGAGGACACGACTGATCATGCGCGTCGGTTGTCGTTAAGTATAACTAGAGTTGCTTAGCTCCGAGCCGCGTCCAGAGAAACCTCCAGGCCGTCCTGTAACGGGCACCCTGGATCCGGCGTTCGGCGCCAGTTTGTCACTCGGGGTGGATTCCGTACCCCACGTCTTACGATTACGTTCAGCGGACCGGCGCTGTCATACAGAATTTGGCGGTCCTGGGCCCAGGCGATTATGAGTAGCGGGAGCCCGCATAGGTGAGACCCCGCCTAATCCATTGTGATGGATCGGGGTTGAATACAGCCTTGTAGACTCTGGCAATGGTAAGTTAAAGACCAAGTGCCCGTGCTGCGCAGCGTTTCGCATTGTTAATCATGGGGGAGAGTTACCGAGCGTCGTCCTATCGAGGTACCGCGCCAGTTTTCTACCCAGGCTTCGGGCTCGATAGGTCTTCGAGAAAGCCACTTTTCCTAGGGAACGTGGATGTGACTGATTCTTAGCGCCGCATGCGAGCCTTACCAGTGAATCTTTTCGACGACCGTAATGAGAGGACTTTCCTGAGCCTAAGAAAAAGACGCAGTTTCACCGTCGCTATGATGTTCCCTTAATTAGGGCCAATCCTTCATGAGTGTGGGACTGCGAAACAAGCAGTACAACGCGGCTATGTTACAAGGTGTCGCGGGGAGCAGCCGCGAGGTCTACTTTTGGCAAGTACAGGATGCCTACGAGCTTTTCCCCACTGCCACTTCCGGCTGAGCATCCGGGCTTAATCCGAATCTTAGTCTTGCTCCCCCGACGCGGAAGGCTGTCGCTTTAGCAAGGCGTCTTCCTCTTGGGCACAGTTTGGAGACTATTGGAACGAGAATTTGTCAACTTAGGCCTTTCTGCTAGTGTTACGTTGTCACACGAATGGCCTATTATCCACTTAGTACCGGAACGGTGGATGCCATGTGTATAGTGAACGTCAGGCGCGATACCGTCGCTAACAAATCGAGTACCTCATCTGCTCCTTGGCGTTCTGTTAGAACCAAGATCTCGGGGAGTCCATGTGTATTGGCGATTTGCACCCGTCAATGCACTATAAGGGGGGATGCGACATTCGGGTCACGCGGCGAGGACCATAGATGTTCGAGCTCGCCGAGTTGGAAATTGCAATGACCTTTGCCCCCGAAAGACGCTAATTTACAGATCCTCCCGGCTACAGCGTGACAGGGTGAGAGTTCTGCTTTTCTCGACACACAATTTTATCGTGCCCGATTTTTGTTGCGCCCACGCCAGTATTGTGCCGGGAGGGCCAGCAAGATAAAGTGGGCGAATGCATATTAGGTGGGCAAACGCAGGCAAGATACTCAAAGGGACGAAATTGGCGGGATTGATGCGACACACTGTGATATCGGCGTAACCGGATCTTGGGACCATAACGCCCGAAGACAGGATCTTTACCTGGGGTCCCATGCTTTGCTTGCGGTCGTTTTGACGTTACTTTGCGTGTAAAGGCCTCCGAGCAGGCGGTTCTTAGCGGGGCTGAATCGGCCGGTCGCTGGGCCGTGATCGAGGGGGTTCTCGTCAAGAGGAGGCAAGAGGGCAGCCCCCTGAGCTATCGCAAAAACAGGCTCTTCTGGTCCTTGCTGGACGACGAAATTCAACTGCGCAACAAGCGTGACAGCGTATTGTAGTTTCGTTTGTGCCCCAGCCTGACATAATTATTCTCTCTACGCTCCGGGTTCGCCGAATATAACCGGCCATGTACGCGTTGCCACTGCGGGGACAATAGTATCATCTTGCGGTGCGTCGTTGTTTACCAGGCCGCGGACTCTGGGGTTGAGCCGGGTACGGATCGTCAGTCTCCTGGACCACCCACTTCTTGCCACCCCTGACACTTCGATGGCATTTCCGAACGGGAGGAAGTGGCCCCTAGCACCCCTTTCATTGGGCAGGAATCTTTACGGGATAAATAATGGTTTGCTATTCTTGCTTACATGTTCCCGCCCGCAGTACTCCCATAAGCTGCCGGACGGGCAGAAAGATACCGCTCAAGTGTGGGCACTACCCATTCTCCAGCAATTAGAAATGTAGGGAGAATTAAATGGTGATCACGCGCTAGAGGTCCTATAGCAGTCATTCTCGGTACGGTATGGGATAAAGTAGAGGCGGTGCGCTGCGCCAGGAGGAGGTAGCCGCTAAATGGCGTCCTCAAAAGCGCTCCCTCGGTCGTGTTAGTTATAAAAGAGCAATTCGCGTATACACCATTGTCGGGCATATCCTCTCAGAATCTATCCCTTGGAAGCGCCCCTAGCTAGCTTTTCCCCTTAGGGGCGGCGCTCACTGGTTGGAGCCCACAAATCCTTAGCGGTAGCGTGGCGGGGCTTGAGAATGCGGTCTCCTGACTTCACGTCCATTGCGTCGCGTAAGTGGGCATCCTGATTGTCCTAGAACTACTAGCCCCAATGCCAAGGCGAACTCACCGCCTGAAACTGCCTGGCAAGGAATCAGGTAGTGTTATGCGCTCAATTACCGGTTCATTTTCCAATCGTTAGGGGACATGGGTTTCTTCCACTCCCATATCAGTTTGCAAACTCGTTCAACTAGTCGTCTGCTATAGCTATTCAATATAGCAAGGCCCAATTGACCTCTATGACCTCGATCATGGGAGGATTCTTTTACAGAAAATCTAGTGCGGTCGAGGTGCTTCCCGTCCAGCTGCACTCAACGGTTTAGCATCTAGCCCCTACGTGACGAGCTCCGACCTTCGGTGGCCTATCCTTCGCTCTGTCGGATACTTGCGTACGTGGATGCTCGCGTCGGGGTCCAGAACCTGCTTGTTATTCAGCTGTCTCCCACAAAGACTCCTTACTGCTTGGTATCGGTAAAGAATTTTTCAGTACCATCGTTGTAGCAGTAATGACAGTTCGTCACGGGCGGTGTTCTCGCGCCCAATAAATCTGATATTCTTTTATTAATAGTTCAGAAACAGGCGCGTTAAACGGAGCCTCCGCTTTTGCGTGATCGCCGGCGACAGCGGAAGGTCAAGAATCCAAAATTCGATACCCTGTCTTTGTGGGGCCTAAATTTGTGGTGCAATACAACTTGTTTTCGGCTCCCGACTTGGGGACCTACTAGCTGCTCGTGGAATTTCAACGTAGGAGGTTGCCACGTTGGTCGCCCATGAGCAAGGACTATCCAAGACCTCGGGGGACGACGAGGGGGGGATGGCTAACCTCCGGCTCCGGTGCTGACCCTATAAAGCCCACATGTTTCCATGCGCACAAGTGCCGAGTATCAATCCCTGCACAAAGAGCCTATTCTACGTATACACTCCAAACACTAGGCGTATAGGCTCTCACCTCCCTCCTACTCCGCCAAGGCCTATTTTATTCTCCGCTCGGGCGCGTAGGACTGCCGCTCGAAACTTCGGTTTCTCTGGCCAGTCTCGCCCAGCACAACGGGATATCGACGAGTGAGCTGCCTGGTATGAGCCTTTCCTACGCGCCTTCGGAGCGAATCCTCATTGCGCGGCTTTTTGACTTTGTTGGCAGGTCAATCGCGACCTACTGGCGGTTTCTGTCCCTACCCGAGTCAACTGAGAGCACGTAGCATCCCCCTTGCCGAGACACCGTTTGTTCAGGCCACTTCTATGTTGGCGCCACGGGTCATTGAACGGTTTTCGTCCCGACCGCATATGTAAGCTAAGGATAAGCTGCCCAGGTAGGCTAGGATCCGATGTCTTCGTCCACAGTTGACAGCGTTTCCTGTCTTGCGAAAAGCCGGCTTCGACCGCCCCACCTTATTAGTCTGGTATTCAGGGACTATATTAGGACGTTCCTTAAAACTCTTTAACGTGCTACTTTTCCCTTATGATTTCTCATGAGAAGTTAGTACTACGATACCACTTGGATCTCGGAGAATCAATTTCAATCGGCTTCAATCGGCCTCTATTCTAGCCGGCACGGACAAATACAAGGTGAGTCCGCTTGTGCGAAACAGAAGCTCTTGCGCCGGGCTAGGGACGGGAGAGCCGATTACTGCAATGACAACGGGGACGTCGCAGTTAGCCCGAGTCTCGGCCAGGTGCTTTTACCAGGTTAGCAAATGAGGCGGAACCGCGTAGCGAGAATTACCCTCCATATGTGAACTTTGGAGACCGGTGGGCGTGTGGAGGGTCCCGCCACTGCGGCCCAAACTCGTTTCGTAAGATATGCGCCAGTCCCGTACGTCAGAAGGGCCTATTCGGAAATAAATAGCAGCGTTCCGCTCGTGTAAAAGGTGACCCGGGGGTACCGAGGCCGATCACATGTTTCGGTCAGAACCGGAGTCGGTAAGGGCCTCCGGTGGCCAGTGTGGCGGCGCCAATGGGGGCTGGAGATCGACCTGTAGCGATCGGCCCCATGGTGCCTAGCGGGAG
>Curcuma-phaeocaulis-Yunnan-MK621772
TGCGACTCCAGCTGCTCTGGCCACAACTAACAGTGAATACGCATGTACCGCTGGATTACTACCACCATCTGTATTGAGGGGACTGCGTAGCACCGTAAAAGACTAGCGCGAACCAGTCATTCAATTGACTGACCTCTTGAAGTATACACTGTATACTGCCAGGTACCGCCTCCTCTGTGCTTTGCGGTATGATCAGCCCTCGCTACTCCGACGAAGGGCGTAGGCTGCCGGAGCTGGTCCTCCGGGCGCGTCTCGAGATGTCGCGCTGCGGCTGTGAGCACCTAGTACGGTCTGGCTCCTCGCGAACAGCTACTAAATGAGCGTATCGAACGTAGAAGCAGCGAGCGGTGCGGTTATTGACCCACTCGGCCTTCCGTTCTCTTTCGAACAGCGCGTGACGTTACGGTACCTTTCGGCTCGTTTTCAAAGATTACGATCGCGGGCGTCTAGTACGGTGGCCTCAAAGAACCTTTCGCTCCGCAGGGGGGTCTAGGGATACCTTTTAACTTGTGAACGCACGTAAACGTATCTGCGGCGGTGGAGGATATAGCGACGTCCGACAGACGGTAGATACGTGATAACCGCCGACGCACGCGAAGGGCGACTTCCTGACACGTCCTTCGGATGTTGGTGAGGAACGCAAAAGCGTTGGTACAACGCGCTAACTCCCCCGTGAGATTCCTCAATCGCTACGTCATAACCGGGAGGGGGAACACGCCTCCGCCAATCAAGCCCTTTGCCACCGATTCCTGTGTATATCTAAGGTCTATTTCGCCTTTTCACCATTGTGACCTCGGCGGGGCGGAGGGAGCATCAACAAGTTTACAGCGACGAAGCTGGCAGATCGAATGGCTCTGGCATTCAAGCTAGACCTTTTACTAGGAGGTTCTTTGCGCATACCGGATGAATATAAATAGCCCTTACTCCCTCACTGTCTTAGGAGGAGTGAGCGTCTGTGCCTGCATTAGTAGGGCGGAAGCACTGACGTTGCAAAAAGTCACGTAACGCGTTAGCAAACTAGGGTGCGGTAGGGAAGGGTCTTCTTAAATGGCGCGTTGATCAAAGAAACCCCGGGGCATTGTGAGACAGAGATGAAGTGTAAGAGAATGGTGGGGTCGAAATGACCATACAAGACGGTCACTGAATTAGGTCTGCCCGTCGTTCTATTCCTCTGGCCTTATTAGTTCGTTCTGTCATGTATTCCCGGAGAGCCTTAAAACGAGACACACATAATCCGTGTCGACTGTCCCGCCCCGTGGCATCGGGCATGTCAAACTTACGGAGACAGAGTATAACTTCTAAAAGGATTTGCGCAACAGGCGTAGCAGGATGCCCTCACCTCTCAAATCATTTTCGAAGATGCTAACAGGTGAGCGTGAGGCAAGAGGAACCTTGAGTAACTGACGTATAGGAGGCCCGTCGGAGCTTTAAGCAAGCGGGGATAACAGCTGATTCGGAAGTTGGGACAGGGTAATCCTAAACCGCCCTAGCCCCGCTGTAGGGGCAACTTTATTTATACGGTGTGCTAGTTGGACGGGAAGCAAGACCCCTGAATCCAGAAGGCAGCGATGGCCGAAATATTGACGGCGGTAAGTGGGGCAGCTAAGCTACGTTACCCACTAGACGCCGTGCAATTCAAGAGTTTGGAAGTTCCTCTAGCGCTTTATCAGGTTACCATCAGTGGTTCTAGACGCAGCCTTGAGGCGTTACCATTTCGCAGGTTTTAACCAACTTATACTTACATTTATATATTTTAACGTTGCTTAAGTTAGGCATACGAACAGTCACTGAGCCGTAACCTACCAGGTGAAACGCCAGATTACGCTGTTCTGTGAGTTCGTTGACTATGATAAATCTTGAGCAAATGCTGCAATCCCCAGTGAGCGTGTCAGAGGGCCTCCCCAAGGATGGAGGGTTTTGTTAATGCCAGACAATGCGAGTTCGGAGACCGTGACTAGATTCTTAGCGGATTGTCCATCTTCCACCAGTGTTAAATCCTTCCCGCGCCTACCAAAAGTCTCTTCGATCCAACCGTCCGGCGGCATTTTTAGGAGTCGTTAGTCTTAAGTTCTTTTCGGGCGCTCGCACATCGCCTTAGTCGCTTTATCACATCAGGTGGAGAGTATTGGCCGAACTCAAAGAAGCAGCCCTAGCTCAGCTACGATTGGTACCGGGCCCGAATAGGAGGCAGACCTGAGACGCCGCGCTGAATTAGTCCGCTCGGTCTCGCCCGCTAGAGGGCCTTCCCTTTCCTGTTTTTCACTTGCTCTCTGTCTCCATCAACTGTTAAATCATTAAGGCTGTTGAAACCTAGTTAGCCCGCTGGCCTAACCACAGGTCACGAATGCACAAATAGGATTTGCCGCCTTCCCTAAGCGTTGCCATAAATTTTCTTGATTTCCCCCCGCCCTGACTTATGCCCCTGCCGATCCCTGGTCAACACAGTCCAGGTCGACGCTTCTGTTAGGGATTTTCTAAAGGCTCCGTGCAGGTATTCCCTCGGTTCGTCGCGGCACGGCCCCCGCTCTTTAGATCTATATAGGGCCCTATGTTTGTCTCCCGAAAGCGGATTTATGTTGTCTTAGGCGCCTTCCTAGGCTAGACACCACAACTGCGTTCTGATTAAAGTGTTCTCCTTATAGTTGATGCTGATTTGACCTACTCCCTGAGGCGTTTGTTTCACTCCTCCAGCGTTATAGAGTTAGTGATCGACATTTGTTGTAGGAATTCTACACGGGGGAGTTATGCGCGTTGATACACATACGACTCTTTTGGCGCTTCCTCACCCCAAACATTCCAGAACGGTATCGTTGTCAGGGAAGTGCCCGTCGCGTCCGCGCAGTCGTGGCGGTTAATCACGTATCTACCGTGCTGTCGGACGTCTCGCATCATCCCTCGATTGGCTCAATACGGAGAGCTCCACGGGCTTCTCTTTCAGATTACGTTTACTGCGTACAAATCATAAGAGGAGCTTGCCCTTAGATCCCCCTAGCAGGAGTCCGAAACGGTAAATCATTTGAAGATAGCGATAACAGTTGCGTATAGGTGCGCCGCCGAACATTTTGACAAAACAGTCCCGAAACGAACCGTAAACGGTGCAGTACGACGCGTACGAAAGTGGAGACCGACAACCTAGTGTTGTTAGAGGGCAGACCAAGAATCCCGCCCTTCGCGGTCCTGACTAGTTGGAATACGCTCCTGATGGCGTCTTGCGAGGAGCCCGAGCCGGAACTGTCACTCCAAGAGGGCCGGCCAACGCGTACGACGCCCCGGGAGATGCTGAAAGGGCGTTAGAATACGCGCGCTCGTGGGTGCGTGCAGAGGCTGATTACTTACTCGCAAACTTAATGAAGGGGAGGGTGCCGTACCAGTCAGTGGCAGTATACAAGTGTTACTTGCCAGAGGATCATTGAATGCTGGTGTTGCCGCTAGCTTGTTTAGAGTTGCCCAGTCCAGACAGATGGTGTATCCCGTAAGGTTCACGCTAGTTGTGCACACGTCGCACCCGAGCGACCGATCGCATCAAGGGATCAGCCCCATTGCGCCCACCGAGGCTACCACTCCAGGTTCTTGACGGAAAATGTATCGGCCTCCCGGGTCACCTTTATACAGGCGAAGCTCAATCCCGAATGGCACTTTACGTCCGGGACTGGCGCACAACCCAAGAGTCGAGATACCTTAAACGAGTTTGGCGAGGGCGGGGTTCCCTCAACACGAGCCCCCGGTCGCAAATCGCAGGAGGGTATAATTCTCGCTACGCGGTTCGCCGTCGATCTGCTACCTGGTAAGCACCGGACAGTCGGTCAACGCGACTCCAACGCGCTCCTGTGGCCTATTAATGGTAAACCGGCTCTCACCATGCACGCGCTAGCCCCCGGCAGCTCAATAGCTATCTGGTTTCGCACAAGGGACTCAGCCTAGATTTCGCATGTAATTTTTTGATCTCTCGTGTCGTCTGCGTGTCTAGTGAATTTCTAGAGGGGCTACGATTAAGGCAGATTTAATGACTCGAGATCGTTGGTATCGTAGTAGTATGCGCAGTGACCTACCGAGCGATCGCCCTATGTATGATTCAGCGCTGAGACGCGATCCACAGTCCTCTGTCATCGGCATCCTTACTGCGCGGGTAGCCCGTCAGCTGACCATACATTGGGGATGGCGGTAAGCGCTTCTCGAATTGACCCAGTGTATTCGCAGTATGGTTCTATATTTATGTTCTCACCTTAGGGCATCTCGGGCGGATAACCTACACCGTCCCCGGGATCCCAGTTACAAATGATTCGCTTAAGTGAAATAGATCTCATGACGTTGTTTTGCATGGGCTTCCGTACGGGTCTGGGGACCTCGGCGCCAGTTGATGTACAGCCAATGCACCAATCACAGCTCATTTAAAAAGTAGTGATACTTCGCCAACGCTCACCGTGTTGCTCTTCAGGGCTAGCGATCAGCCCTGTTGTGGTGGACAGTTGGTCATTCTGTTTCGGGCGGAGTGTTATAGAACGAAACGTTAGATCGGATGCGCCAAGTAGTACGTCATTTGCGGCCGAACGATTTGAGCGGCAGGGCATGTAAGAGCGGGGGCCGGGTAATCATAGGAAGTAACGTAAGGCTTCCTCAGCGCCGCGCGGGCTCAACACGATTAGTTTGCAGTCGGTGGCGTCTCCAAATCACCTAGGATTTTCAAGGCATTTGATGGATAACACACGGGGAGAGAAGCTTCGGGTGGTGCAGTCCGATGGCTAGCAAGCACAAAGTCCAGAGCGTGGGGGTAAGGCACTACAGAAAAGAGGGAATGACGTGGAGCCCCAATGTGTACCTCCGACCGTCTCCCGGCCGCTGACCTATGTCATTGCCCCTGTTGTAGAAGTGCCCCCCAATGGGTCGTTTGTACTTTTCCATGAGAACAGAGAGTACTATTTGCATACAAGCATCCCTAAAGGTTTGTTCCCTTAATCATCCATGCCCCATTTCTGCTTCGATGGGAGTGGGTTGAGAAATTAAATTAGACCATCTGTCTCATCTGTGGGTCGTTTCCTGATTTTAATGCTTGACTACGTTTCTCAAAGGCGGCGGCCGATGAGCACGGTTGAATCCATCCCATACGAGTTGTATCTTTGAAAGGGAGAGGGCATTGCCGCCTCCACTCCTAGTCTTATCAACGCCGTTAATCACAATAATCGAACGATTAGCCATCACATACCCGGGGCCGATGGGAAATCGACGCCTTTCCGGCGATCATGAGCGTCAGTGATGGCGACGTCCTTCACTATCAACGACATACGAGTGCTCAGGAATCGACTCCATAAAATAGCGTATCCACCTATCGCCTTGTCCATGTTGAATATGGCTTGATTCCACACGGTGCAATGAAAGATAAATCCACGCCCGTGTTAGCTACGTCTGATCCTTCGCTGTCGCGTGCGTGTGCCTTCTCCGGGTGGGGAGCAGAGGGCTTGTTGCTCAGTGCCCTCGACAGCGTAGCTGATAACGCTTCAGTACCTCGCAAATCGCTGTAACGGACATGGACCTCCTCTAAACCCGAGTGCGAAGGGCTATGCCTAGATTATCGTTTTTATTAACCTCTAGCAGTGACGGCCAAAACGGCGGAGACATTCTAAAGTCACTATTGGACGCAGAGCTAACGTACTCTAAAATTGGAATCCGCTACGTCGTATCCTCTCCCATGGGCACAGTTTTGAAGTTAGCACATAATTCAATACCACGCGATCCTAGACACCGAGGGTGTGTCCCTGGCAGCAGTAGGGGATGCTATAATTCTTGCTAATGAACCCACTCCTACAGACAAGCCCAGGGAGAGCGTCTAGTTGGCTCGGGAATAGGTACGCAGGGACGATAAATCAGGGGTCACGGTGGGTAAGACTACTGACACCACATACCTGTCGTAGACCAACCGCAAAATTGGCCGTAAAGTCCGCTAGTAGCCACGTGATCGGGGTAAGTCCTGGAGGCGATGGTAATTCAGCATTTAGACGCATGTGTCGCTGACTTACTACTCGGACTGCACCCATTTCTTGTGTCACCACATAGACTGATCCTTGGAGGGGAGCTTCCGCCGCAACCAGCCATGGGCTCCGGAACTGCATTATACCCCCCGTCGTCACCACCCGTCGTCATCGCGGCGATGACTTGACTCAGCGTCGTTAGTCTCAAGTATCCTAATTTCCGCACCCGGCGGATCCAATTATTACAAGTCAAGCATGGTAGATCGTCCGCTACAAGAACATCGAGTACACAATAGGACGTAGTTCCGCGGCGAGAGCGATTGGTTTCTTCTTTGTTGAGGTGACGCTAAAGCGGGGTCCATGAAGGGTTGGCGCGCTCGAATACCGGCGGAATGATCCGGTATTCAAGAATGACTTGACGTGTGATTGCCGCGGGGGGTTGAAGTAGGCTGAGGGTTCGTACGTCAGAATCAGGGGGGGGGGGAGCCGTGGCAAGACACGTATCCCAGGGTCAAAACTCGCCCGGGGATCCAAAGGCGTGAGCCCCCTGGGGCAGGTAAGATAAAGCGGAGAGTGGAGAAGATGAAGTGTGGTTTCTGGAAGGTTTCGAGGCCTGAGACAGATTCCCTTATGTGAGGCGGGTGGGGCCAGCGCGTATCCTCCCCTGGCTAGTTGGACCGAACGATTTTCCTGCCTTGAATCTGCCTCTGCACGTCATTTCACCCCCAGATGAAAGAGCGAGAGAGTAGGGGCTAACCTCCATAACTGCAGCCGCCCGCTGTTTAAGCGTTAGACACGGGTGGACCATGTAAGAAGAGCTGGTGTCGAGCCACTTTGCGATTCAAGTTTTCTAGCTCCAACCTATCAAGCCCCGGGATAGTTCCCCTGTCAGCAACAAGGTCGGACAGTGACTCTGCACGGCGAAACCTAGCGCGACATCCCCACCGTTTCCTAAAGGTCTGTCCTCTGGTAGGGATGAGGGAGGACACGACTGATCATGCGCGTCGGTTGTCGTTAAGTATAACTAGAGTTGCTTAGCTCCGAGCCGCGTCCAGAGAAACCTCCAGGCCGTCCTGTAACGGGCACCCTGGATCCGGCGTTCGGCGCCAGTTTGTCACTCGGGGTGGATTCCGTACCCCACGTCTTACGATTACGTTCAGCGGACCGGCGCTGTCATACAGAATTTGGCGGTCCTGGGCCCAGGCGATTATGAGTAGCGGGAGCCCGCATAGGTGAGACCCCGCCTAATCCATTGTGATGGATCGGGGTTGAATACAGCCTTGTAGACTCTGGCAATGGTAAGTTAAAGACCAAGTGCCCGTGCTGCGCAGCGTTTCGCATTGTTAATCATGGGGGAGAGTTACCGAGCGTCGTCCTATCGAGGTACCGCGCCAGTTTTCTACCCAGGCTTCGGGCTCGATAGGTCTTCGAGAAAGCCACTTTTCCTAGGGAACGTGGATGTGACTGATTCTTAGCGCCGCATGCGAGCCTTACCAGTGAGTCTTTTCGACGACCGTAATGAGAGGACTTTCCTGAGCCTAAGAAGAAGACGCAGTTTCACCGTCGCTATGATGTTCCCTTAATTAGGGCCTTTCCTTCATGAGTGTGGGACTGCGAAACAAGCAGTACAACGCGGCTATGTTACAAGGTGTCGCGGGGAGCAGCCGCGAGGTCTACTTTTGGCAAGTACAGGATGCCTACGAGCTTTTCCCCACTGCCACTTCCGGCTGAGCATCCGGGCTTAATCCGAATCTTAGTCTTGCTCCCCCGACGCGGAAGGCTGTCGCTTTAGCAAGGCGTCTTCCTCTTGGGCACAGTTTGGAGACTATTGGAACGAGAATTTGTCAACTTAGGCCCTTCTGCTAGTGTTACGTTGTCACACGAATGGCCTATTATCCACTTAGTACCGGAACGGTGGATGCCATGTGTATAGTGAACGTCAGGCGCGATACCGTCGCTAACAAATCGAGTACCTCATCTGCTCCTTGGCGTTCTGTTAGAACCAAGATCTCGGGGAGTCCATGTGTATTGGCGATTTGCACCTGTCAATGCACTATAAGGGGGGATGCGACATTCGGGTCACGCGGCGAGGACCATAGATGTTCGAGCTCGCCGAGTTGGAAATTGCAATGACCTTTGCCCCCGAAAGACGCTAATTTACAGATCCTCCCGGCTACAGCGTGACAGGGTGAGAGTTCTGCTTTTCTCGACACACAATTTTATCGTGCCCGATTTTTGTTGCGCCCACGCCAGTATTGTGCCGGGAGGGCCAGCAAGATAAAGTGGGCGAATGCATATTAGGTGGGCAAACGCAGGCAAGATACTCAAAGGGACGAAATTGGCGGGATTGATGCGACACACTGTGATATCGGCGTAACCGGATCTTGGGACCATAACGCCCGAAGACAGGATCTTTACCTGGGGTCCCATGCTTTGCTTGCGGTCGTTTTGACGTTACTTTGCGTGTAAAGGCCTCCGAGCAGGCGGTTCTTAGCGGGGCTGAATCGGCCGGTCGCTGGGCCGTGATCGAGGGGGTTCTCGTCAAGAGGAGGCAAGAGGGCAGCCCCCTGAGCTATCGCAAAAACAGGCTCTTCTGGTCCTTGCTGGACGACGAAATTCAACTGCGCAACAAGCGTGACAGCGTATTGTAGTTTCGTTTGTGCCCCAGCCTGACATAATTATTCTCTCTACGCTCCGGGTTCGCCGAATATAACCGGCCATGTACGCGTTGCCACTGCGGGGACAATAGTATCATCTTGCGGTGCGTCGTTGTTTACCAGGCCGCGGACTCTGGGGTTGAGCCGGGTACGGATCGTCAGTCTCCTGGACCACCTACTTCTTGCCACCCCTGACACTTCGATGGCATTTCCGAACGGGAGGAAGTGGCCCCTAGCACCCCTTTCATTGGGCAGGAATCTTTACGGGATAAATAATGGTTTGCTATTCTTGCTTACATGTTCCCGCCCGCAGTACTCCCATAAGCTGCCGGACGGGCAGAAAGATACCGCTCAAGTGTGGGCACTACCCATTCTCCAGCAAATAGAAATGTAGGGAGAATTAAATGGTGATCACGCGCTAGAGGTCCTATAGCAGTCATTCTCGGTACGGTATGGGATAAAGTAGAGGCGGTGCGCTGCGCCAGGAGGAGGTAGCCGCTAAATGGCGTCCTCAAAAGCGCTCCCTCGGTCGTGTTAGTTATAAAAGAGCAATTCGCGTATAAACCATTGTCGGGCATATCCTCTCAGAATCTATCCCTTGGAAGCGCCCCTAGCTAGCTTTTCCCCTTAGGGGCGGCGCTCACTGGTTGGAGCCCACAAATCCTCAGCGGTAGCGTGGCGGGGCTTGAGAATGCGGTCTCCTGACTTCACGTCCATTGCGTCGCGTAAGTGGGCATCCTGATTGTCCTAGAACTACTAGCCCCAATGCCAAGGCGAACTCACCGCCTGAAACTGCCTGGCAAGGAATCAGGTAGTGTTATGCGCTCAATTACCGGTTCATTTTCCAATCGTTAGGGGACATGGGTTTCTTCCACTCCCATATCAGTTTGCAAACTCGTTCAACTAGTCGTCTGCTATAGCTATTCAATATAGCAAGGCCCAATTGACCTCTATGACCTCGATCATGGGAGGATTCTTTTACAGAAAATCTAGTGCGGTCGAGGTGCTTCCCGTCCAGCTGCACTCAACGGTTTAGCATCTAGCCCATACGTGACGAGCTCCGACCTTTGGTGGTCTATCCTTCGCTCTGTCGGATACTTGCGTACGTGGATGCTCGCGTCGGGGTCCAGAACCTGCTTGTTATTCAGCTGTCTCCCACAAAGACTCCTTACTGCTTGGTATCGGTAAAGAATTTTTCAGTACCACCGTTGTAGCAGTAATGACAGTTCGTCACGGGCGGTGTTCTCGCGCCCAATAAATCTGATATTCTTTTATTAATAGTTCAGAAACAGGCGCGTTAAACGGAGCCTCCGCTTTTGCGTGATCGCCGGCGACAGCGGAAGGTCAAGAATCCAAAATTCGATACCCTGTCTTTGTGGGGCCTAAATTTGTGGTGCAATACAACTTGTTTTCGGCTCCCGACTTGGGGACCTACTAGCTGCTCGTTGAATTTCAACGTAGGAGGTTGCCACGTTGGTCGCCCATGAGCAAGGACTATCCAAGACCTCGGGGGACGACGAGGGGGGGATGGCTAACCTCCGGCTCCGGTGCTGACCCTATAAAGCCCACATGTTTCCATGCGCACAAGTGCCGAGTATCAATCCCTGCACAAAGAGCCTATTCTACGTATACACTCCAAACACTAGGCGTATAGGCTCTCACCTCCCTCCTACTCCGCCAAGGCCTATTTTATTCTCCGCTCGGGCGCGTAGGACTGCCGCTCGAAACTTCGGTTTCTCTGGCCAGTCTCGCCCAGCACAACGGGATATCGACGAGTGAGCTGCCTGGTATGAGCCTTTCCTACGCGCCTTCGGAGCGAATCCTCATTGCGCGGCTTTTTGACTTTGTTGGCAGGTCAATCGCGACCTACTGGCGGTTTCTGTCCCTACCCGAGTCAACTGAGAGCACGTAGCATCCCCCTTGCCGAGACACCGTTTGTTCAGGCCACTTCTATGTTGGCGCCACGGGTCATTGAACGGTTTCCGTCCCGACCGCATATGTAAGCTAAGGATAAGCTGCCCAGGTAGGCTAGGATCCGATGTCTTCGTCCACAGTTGACAGCGTTTCCTGTCTTGCGAAAAGCCGGCTTCGACCGCCCCACCTTATTAGTCTGGTATTCAGGGACTATATTAGGACGTTCCTTAAAACTCTTTAACGTGCTATTTTTCCCTTATGATTTCTCATGAGAAGTTAGTACTACGATACCACTTGGATCTCGGAGAATCAATTTCAATCGGCTTCAATCGGCCTCTATTCTAGCCGGCACGGACAAATACAAGGTGAGTCCGCTTGTGCGAAACAGAAGCTCTTGCGCCGGGCTAGGGACGGGAGAGCCGATTACTGCAATGACAACGGGGACGTCGCAGTTAGCCCGAGTCTCGGCCAGGTGCTTTTACCAGGTTAGCAAATGAGGCGGAACCGCGTAGCGAGAATTACCCTCCATATGTGAACTTTGGAGACCGGTGGGCGTGTGGAGGGTCCCGCCACTGCGGCCCAAACTCGTTTCGTAAGATAAGCGCCAGTCCCGTACGTCAGAAGGGCCTATTCGGAAATAAATAGCAGCGTTCCGCTCGTGTAAAAGGTGACCCGGGGGTACCGAGGCCGATCACATGTTTCGGTCAGAACCGGAGTCGGTAAGGGCCTCCGGTGGCCAGTGTGGCGGCGCCAATGGGGGCTGGAGATCGACCTGTAGCGATCGGCCCCATGGTGCCTAGCGGGAG
>Curcuma-roscoeana-isolate-jinbian-uangC11-MT395652
TGCAACTCCAGCTGCTCTGGCCACAACTAACAGTGAATACGCATGTACCGCTGGATTACTACCACCATCTGTATTGAGGGGACTGCGTAGCACCGTAAAAGACTAGCGCGAACCAGTCATTCAATTGACTGACCTCTTGAAGTAGACACTGTATACTGCCAGGTACCGCCTCCTCTGTGCTTTGCGGTATGATCAGCCCTCGCTACTCCGACGAAGGGCGTAGGCTGCCGGAGCTGGTCCTCCGGGCGCGTCTCGAGATGTCGCGCTGCGGCTGTGAGCACCTAGTACGGTCTGGCTCCTCGCGAACAGCTACTAAATGAGCGTATCGAACGTAGAAGCAGCGAGCGGTGCGGTTATTGACCCACTCGGCCTTCCGTTCTCTTTCGAACAGCGCGTGACGTTACGGTACCTTTCGGCTCGTTTTCAAAGATTACGATCGCGGGCGTCTAGTACGGTGGCCTCAAAGAACCTTTCGCTCCGCAGGGGGGTCTAGGGATACCTTTTAACTTGTGAACGCACGTAAACGTATCTGCGGCGGTGGAGGATATAGCGACGTCCGACAGACGGTAGATACGTGATAACCGCCGACGCACGCGAAGGGCGACTTCCTGACACGTCCTTCGGATGTTGGTGAGGAACGCAAAAGCGTTGGTACAACGCGCTAACTCCCCCGTGAGATTCCTCAATCGCTACGTCATAACCGGGAGGGGGAACACGCCTCCGCCAATCAAGCCCTTTGCCACCGATTCCTGTGTATATCTAAGGTCTATTTCGCCTTTTCACCATTGTGACCTCGGCGGGGCGGAGGGAGCATCAACAAGTTTACAGCGACGAAGCTGGCAGATCGAATGGCTCTGGCATTCAAGCTAGACCTTTTACTAGGAGGTTCTTTGCGCATACCGGATGAATATAAATAGCCCTTACTCCCTCACTGTCTTAGGAGGAGTGAGCGTCTGTGCCTGCATTAGTAGGGCGGAAGCACTGACGTTGCAAAAAGTCACGTAACGCGTTAGCAAACTAGGGTGCGGTAGGGAAGGGTCTTCTTAAATGGCGCGTTGATCAAAGAAACCCCGGGGCATTGTGAGACAGAGATGAAGTGTAAGAGAATGGTGGGGTCGAAATGACCATACAAGACGGTCACTGAATTAGGTCTGCCCGTCGTTCTATTCCTCTGGCCTTATTAGTTCGTTCTGTCATGTATTCCCGGAGAGCCTTAAAACGAGACACACATAATCCGTGTCGACTGTCCCGCCCCGTGGCATCGGGCATGTCAAACTTACGGAGACAGAGTATAACTTCTAAAAGGATTTGCGCAACAGGCGTAGCAGGATGCCCTCACCTCTCAAATCATTTTCGAAGATGCTAACAGGTGAGCGTGAGGCAAGAGGAACCTTGAGTAACTAACGTATAGGAGGCCCGTCGGAGCTTTAAGCAAGCGGGGATAACAGCTGATTCGGAAGTTGGGACAGGGTAATCCTAAACCGCCCTAGCCCCGCTGTAGGGGCAACTTTATTTATACGGTGTGCTAGTTGGACGGGAAGCAAGACCCCTGAATCCAGAAGGCAGCGATGGCCGAAATATTGACGGCGGTAAGTGGGGCAGCTAAGCTACGTTACCCACTAGACGCCGTGCAATTCAAGAGTTTGGAAGTTCCTCTAGCGCTTTATCAGGTTACCATCAGTGGTTCTAGACGCAGCCTTGAGGCGTTACCATTTCGCAGGTTTTAACCAACTTATACTTACATTTATATATTTTAACGTTGCTTAAGTTAGGCATACGAACAGTCACTGAGCCGTAACCTACCAGGTGAAACGCCAGATTACGCTGTTCTGTGAGTTCGTTGACTATGATAAATCTTGAGCAAATGCTGCAATCCCCAGTGAGCGTGTCAGAGGGCCTCCCCAAGGATGGAGGGTTTTGTTAATGCCAGACAATGCGAGTTCGGAGACCGTGACTAGATTCTTAGCGGATTGTCCATCTTCCACCAGTGTTAAATCCTTCCCGCGCCTACCAAAAGTCTCATCGATCCAACCGTCCGGCGGCATTTTTAGGAGTCGTTAGTCTTAAGTTCTTTTCGGGCGCTCGCACATCGCCTTAGTCGCTTTATCACATCAGGTGGAGAGTATTGGCCGAACTCAAAGAAGCAGCCCTAGCTCAGCTACGATTGGTACCGGGCCCGAATAGGAGGCAGACCTGAGACGCCGCGCTGAATTAGTCCGCTCGGTCTCGCCCGCTAGAGGGCCTTCCCTTTCCTGTTTTTCACTTGCTCTCTGTCTCCATCAACTGTTAAATCATTAAGGCTGTTGAAACCTAGTTAGCCCGCTGGCCTAACCACAGGTCACGAATGCACAAATAGGATTTGCCGCCTTCCCTAAGCGTTGCCATAAATTTTCTTGATTTCCCCCCGCCCTGACTTATGCCCCTGCCGATCCCTGGTCAACACAGTCCAGGTCGACGCTTCTGTTAGGGATTTTCTAAAGGCTCCGTGCAGGTATTCCCTCGGTTCGTCGCGGCACGGCCCCCGCTCTTTAGATCTATATAGGGCCCTATGTTTGTCTCCCGAAAGCGGATTTATGTTGTCTTAGGCGCCTTCCTAGGCTAGACACCACAACTGCGTTCTGATTAAAGTGTTCTCCTTATAGTTGATGCTGATTTGACCTACTCCCTGAGGCGTTTGTTTCACTCCTCCAGCGTTATAGAGTTAGTGATCGACATTTGTTGTAGGAATTCTACACGGGGGAGTTATGCGCGTTGATACACATACGACTCTTTTGGCGCTTCCTCACCCCAAACATTCCAGAACGGTATCGTTGTCAGGGAAGTGCCCGTCGCGTCCGCGCAGTCGTGGCGGTTAATCACGTATCTACCGTGCTGTCGGACGTCTCGCATCATCCCTCGATTGGCTCAATACGGAGAGCTCCACGGGCTTCTCTTTCAGATTACGTTTACTGCGTACAAATCATAAGAGGAGCTTGCCCTTAGATCCCCCTAGCAGGAGTCCGAAACGGTAAATCATTTGAAGATAGCGATAACAGTTGCGTATAGGTGCGCCGCCGAACATTTTGACAAAACAGTCCCGAAACGAACCGTAAACGGTGCAGTACGACGCGTACGAAAGTGGAGACCGACAACCTAGTGTTGTTAGAGGGCAGACCAAGAATCCCGCCCTTCGCGGTCCTGACTAGTTGGAATACGCTCCTGATGGCGTCTTGCGAGGAGCCCGAGCCGGAACTGTCACTCCAAGAGGGCCGGCCAACGCGTACGACGCCCCGGGAGATGCTGAAAGGGCGTTAGAATACGCGCGCTCGTGGGTGCGTGCAGAGGCTGATTACTTACTCGCAAACTTAATGAAGGGGAGGGTGCCGTACCAGTAAGTGGCAGTATACAAGTGTTACTTGCCAGAGGATCATTGAATGCTGGTGTTGCCGCTAGCTTGTTTAGAGTTGCCCAGTCCAGACAGATGGTGTATCCCGTAAGGTTCACGCTAGTTGTGCACACGTTGCACCCGAGCGACCGATCGCATCAAGGGATCAGCCCCATTGCGCCCACCGAGGCTACCACTCCAGGTTCTTGACGGAAAATGTATCGGCCTCCCGGGTCACCTTTATACAGGCGAAGCTCAATCCCGAATGGCACTTTACGTCCGGGACTGGCGCACAACCCAAGAGTCGAGATACCTTAAACGAGTTTGGCGAGGGCGGGGTTCCCTCAACACGAGCCCCCGGTCGCAAATCGCAGGAGGGTATAATTCTCGCTACGCGGTTCGCCGTCGATCTGCTACCTGGTAAGCACCGGACAGTCGGTCAACGCGACTCCAACGCGCTCCTGTGGCCTATTAATGGTAAACCGGCTCTCACCATGCACGCGCTAGCCCCCGGCAGCTCAATAGCTATCTGGTTTCGCACAAGGGACTCAGCCTAGATTTCGCATGTAATTTTTTGATCTCTCGTGTCGTCTGCGTGTCTAGTGAATTTCTAGAGGGGCTACGATTAAGGCAGATTTAATGACTCGAGATCGTTGGTATCGTAGTAGTATGCGCAGTGACCTACCGAGCGATCGCCCTATGTATGATTCAGCGCTGAGACGCGATCCACAGTCCTCTGTCATCGGCATCCTTACTGCGCGGGTAGCCCGTCAGCTGACCATACATTGGGGATGGCGGTAAGCGCTTCTCGAATTGACCCAGTGTATTCGCAGTATGGTTCTATATTTATGTTCTCACCTTAGGGCATCTCGGGCGGATAACCTACACCGTCCCCGGGATCCCAGTTACAAATGATTCGCTTAAGTGAAATAGATCTCATGACGTTGTTTTGCATGGGCTTCCGTACGGGTCTGGGGACCTCGGCGCCAGTTGATGTACAGCCAATGCACCAATCACAGCTCATTTAAAAAGTAGTGATACTTCGCCAACGCTCACCGTGTTGCTCTTCAGGGCTAGCGATCAGCCCTGTTGTGGTGGACAGTTGGTCATTCTGTTTCGGGCGGAGTGTTATAGAACGAAACGTTAGATCGGATGCACCAAGTAGTACGTCATTTGCGGCCGAACGATTTGAGCGGCAGGGCATGTAAGAGCGGGGGCCGGGTAATCATAGGAAGTAACGTAAGGCTTCCTCAGCGCCGCGCGGGCTCAACACGATTAGTTTGCAGTCGGTGGCGTCTCCAAATCACCTAGGATTTTCAAGGCATTTGATGGATAACACACGGGGAGAGAAGCTTCGGGTGGTGCAGTCCGATGGCTAGCAAGCACAAAGTCCAGAGCGTGGGGGTAAGGCACTACAGAAAAGAGGGAATGACGTGGAGCCCCAATGTGTACCTCCGACCGTCTCCCGGCCGCTGACCTATGTCATTGCCCCTGTTGTAGAAGTGCCCCCCAATGGGTCGTTTGTACTTTTCCATGAGAACAGAGAGTACTATTTGCATACAAGCATCCCTAAAGGTTTGTTCCCTTAATCATCCATGCCCCATTTCTGCTTCGATGGGAGTGGGTTGAGAAATTAAATTAGACCATCTGTCTCATCTGTGGGTCGTTTCCTGATTTTAATGCTTGACTACGTTTCTCAAAGGCGGCGGCCGATGAGCACGGTTGAATCCATCCCATACGAGTTGTATCTTTGAAAGGGAGAGGGCATTGCCGCCTCCACTCCTAGTCTTATCAACGCCGTTAATCACAATAATCGAACGATTAGCCATCACATACCCGGGGCCGATGGGAAATCGACGCCTTTCCGGCGATCATGAGCGTCAGTGATGGCGACGTCCTTCACTATCAACGACATACGAGTGCTCAGGAATCGACTCCATAAAATAGCGTATCCACCTATCGCCTTGTCCATGTTGAATATGGCTTGATTCCACACGGTGCAATGAAAGATAAATCCACGCCCGTGTTAGCTACGTCTGATCCTTCGCTGTCGCGTGCGTGTGCCTTCTCCGGGTGGGGAGCAGAGGGCTTGTTGCTCAGTGCCCTCGACAGCGTAGCTGATAACGCTTCAGTACCTCGCAAATCGCTGTAACGGACATGGACCTCCTCTAAACCCGAGTGCGAAGGGCTATGCCTAGATTATCGTTTTTATTAACCTCTAGCAGTGACGGCCAAAACGGCGGAGACATTCTAAAGTCACTATTGGACGCAGAGCTAACGTACTCTAAAATTGGAATCCGCTACGTCGTATCCTCTCCCATGGGCACAGTTTTGAAGTTAGCACATAATTCAATACCACGCGATCCTAGACACCGAGGGTGTGTCCCTGGCAGCAGTAGGGGATGCTATAATTCTTGCTAATGAACCCACTCCTACAGACAAGCCCAGGGAGAGCGTCTAGTTGGCTCGGGCATAGGTACGCAGGGACGATAAATCAGGGGTCACGGTGGGTAAGACTACTGACACCACATACCTGTCGTAGACCAACCGCAAAATTGGCCGTAAAGTCCGCTAGTAGCCACGTGATCGGGGTAAGTCCTGGAGGCGATGGTAATTCAGCATTTAGACGCATGTGTCGCTGACTTACTACTCGGACTGCACCCATTTCTTGTGTCACCACATAGACTGATCCTTGGAGGGGAGCTTCCGCCGCAACCAGCCATGGGCTCCGGAACTGCATTATACCCCCCGTCGTCACCACCCGTCGTCATCGCGGCGATGACTTGACTCAGCGTCGTTAGTCTCAAGTATCCTAATTTCCGCACCCGGCGGATCCAATTATTACAAGTCAAGCATGGTAGATCGTCCGCTACAAGAACATCGAGTACACAATAGGACGTAGTTCCGCGGCGAGAGCGATTGGTTTCTTCTTTGTTGAGGTGACGCTAAAGCGGGGTCCATGAAGGGTTGGCGCGCTCGAATACCGGCGGAATGATCCGGTATTCAAGAATGACTTGACGTGTGATTGCCGCGGGGGGTTGAAGTAGGCTGAGGGTTCGTACGTCAGAATCAGGGGGGGGGGGAGCCGTGGCAAGACACGTATCCCAGGGTCAAAACTCGCCCGGGGATCCAAAGGCGTGAGCCCCCTGGGGCAGGTAAGATAAAGCGGAGAGTGGAGAAGATGAAGTGTGGTTTCTGGAAGGTTTCGAGGCCTGAGACAGATTCCCTTATGTGAGGCGGGTGGGGCCAGCGCGTATCCTCCCCTGGCTAGTTGGACCGAACGATTTTCCTGCCTTGAATCTGCCTCTGCACGTCATTTCACCCCCAGATGAAAGAGCGAGAGAGTAAGGGCTAACCTCCATAACTGCAGCCGCCCGCTGTTTAAGCGTTAGACACGGGTGGACCATGTAAGAAGAGCTGGTGTCGAGCCACTTTGCGATTCAAGTTTTCTAGCTCCAACCTATCAAGCCCCGGGATAGTTCCCCTGTCAGCAACAAGGTCGGACAGTGACTCTGCACGGCGAAACCTAGCGCGACATCCCCACCGTTTCCTAAAGGTCTGTCCTCTGGTAGGGATGAGGGAGGACACGACTGATCATGCGCGTCGGTTGTCGTTAAGTATAACTAGAGTTGCTTAGCTCCGAGCCGCGTCCAGAGAAACCTCCAGGCCGTCCTGTAACGGGCACCCTGGATCCGGCGTTCGGCGCCAGTTTGTCACTCGGGGTGGATTCCGTACCCCACGTCTTACGATTACGTTCAGCGGACCGGCGCTGTCATACAGAATTTGGCGGTCCTGGGCCCAGGCGATTATGAGTAGCGGGAGCCCGCATAGGTGAGACCCCGCCTAATCCATTGTGATGGATCGGGGTTGAATACAGCCTTGTAGACTCTGGCAATGGTAAGTTAAAGACCAAGTGCCCGTGCTGCGCAGCGTTTCGCATTGTTAATCATGGGGGAGAGTTACCGAGCGTCGTCCTATCGAGGTACCGCGCCAGTTTTCTACCCAGGCTTCGGGCTCGATAGGTCTTCGAGAAAGCCACTTTTCCTAGGGAACGTGGATGTGACTGATTCTTAGCGCCGCATGCGAGCCTTACCAGTGAGTCTTTTCGACGACCGTAATGAGAGGACTTTCCTGAGCCTAAGAAGAAGACGCAGTTTCACCGTCGCTATGATGTTCCCTTAATTAGGGCCTTTCCTTCATGAGTGTGGGACTGCGAAACAAGCAGTACAACGCGGCTATGTTACAAGGTGTCGCGGGGAGCAGCCGCGAGGTCTACTTTTGGCAAGTACAGGATGCCTACGAGCTTTTCCCCACTGCCACTTCCGGCTGAGCATCCGGGCTTAATCCGAATCTTAGTCTTGCTCCCCCGACGCGGAAGGCTGTCGCTTTAGCAAGGCGTCTTCCTCTTGGGCACAGTTTGGAGACTATTGGAACGAGAATTTGTCAACTTAGGCCTTTCTGCTAGTGTTACGTTGTCACACGAATGGCCTATTATCCACTTAGTACCGGAACGGTGGATGCCATGTGTATAGTGAACGTCAGGCGCGATACCGTCGCTAACAAATCGAGTACCTCATCTGCTCCTTGGCGTTCTGTTAGAACCAAGATCTCGGGGAGTCCATGTGTATTGGCGATTTGCACCTGTCAATGCACTATAAGGGGGGATGCGACATTCGGGTCACGCGGCGAGGACCATAGATGTTCGAGCTCGCCGAGTTGGAAATTGCAATGACCTTTGCCCCCGAAAGACGCTAATTTACAGATCCTCCCGGCTACAGCGTGACAGGGTGAGAGTTCTGCTTTTCTCGACACACAATTTTATCGTGCCCGATTTTTGTTGCGCCCACGCCAGTATTGTGCCGGGAGGGCCAGCAAGATAAAGTGGGCGAATGCATATTAGGTGGGCAAACGCAGGCAAGATACTCAAAGGGACGAAATTGGCGGGATTGATGCGACACACTGTGATATCGGCGTAACCGGATCTTGGGACCATAACGCCCGAAGACAGGATCTTTACCTGGGGTCCCATGCTTTGCTTGCGGTCGTTTTGACGTTACTTTGCGTGTAAAGGCCTCCGAGCAGGCGGTTCTTAGCGGGGCTGAATCGGCCGGTCGCTGGGCCGTGATCGAGGGGGTTCTCGTCAAGAGGAGGCAAGAGGGCAGCCCCCTGAGCTATCGCAAAAACAGGCTCTTCTGGTCCTTGCTGGACGACGAAATTCAACTGCGCAACAAGCGTGACAGCGTATTGTAGTTTCGTTTGTGCCCCAGCCTGACATAATTATTCTCTCTACGCTCCGGGTTCGCCGAATATAACCGGCCATGTACGCGTTGCCACTGCGGGGACAATAGTATCATCTTGCGGTGCGTCGTTGTTTACCAGGCCGCGGACTCTGGGGTTGAGCCGGGTACGGATCGTCAGTCTCCTGGACCACCTACTTCTTGCCACCCCTGACACTTCGATGGCATTTCCGAACGGGAGGAAGTGGCCCCTAGCACCCCTTTCATTGGGCAGGAATCTTTACGGGATAAATAATGGTTTGCTATTCTTGCTTACATGTTCCCGCCCGCAGTACTCCCATAAGCTGCCGGACGGGCAGAAAGATACCGCTCAAGTGTGGGCACTACCCATTCTCCAGCAAATAGAAATGTAGGGAGAATTAAATGGTGATCACGCGCTAGAGGTCCTATAGCAGTCATTCTCGGTACGGTATGGGATAAAGTAGAGGCGGTGCGCTGCGCCAGGAGGAGGTAGCCGCTAAATGGCGTCCTCAAAAGCGCTCCCTCGGTCGTGTTAGTTATAAAAGAGCAATTCGCGTATAAACCATTGTCGGGCATATCCTCTCAGAATCTATCCCTTGGAAGCGCCCCTAGCTAGCTTTTCCCCTTAGGGGCGGCGCTCACTGGTTGGAGCCCACAAATCCTCAGCGGTAGCGTAGCGGGGCTTGAGAATGCGGTCTCCTGACTTCACGTCCATTGCGTCGCGTAAGTGGGCATCCTGATTGTCCTAGAACTACTAGCCCCAATGCCAAGGCGAACTCACCGCCTGAAACTGCCTGGCAAGGAATCAGGTAGTGTTATGCGCTCAATTACCGGTTCATTTTCCAATCGTTAGGGGACATGGGTTTCTTCCACTCCCATATCAGTTTGCAAACTCGTTCAACTAGTCGTCTGCTATAGCTATTCAATATAGCAAGGCCCAATTGACCTCTATGACCTCGATCATGGGAGGATTCTTTTACAGAAAATCTAGTGCGGTCGAGGTGCTTCCCGTCCAGCTGCACTCAACGGTTTAGCATCTAGCCCATACGTGACGAGCTCCGACCTTCGGTGGCCTATCCTTCGCTCTGTCGGATACTTGCGTACGTGGATGCTCGCGTCGGGGTCCAGAACCTGCTTGTTATTCAGCTGTCTCCCACAAAGACTCCTTACTGCTTGGTATCGGTAAAGAATTTTTCAGTACCACCGTTGTAGCAGTAATGACAGTTCGTCACGGGCGGTGTTCTCGCGCCCAATAAATCTGATATTCTTTTATTAATAGTTCAGAAACAGGCGCGTTAAACGGAGCCTCCGCTTTTGCGTGATCGCCGGCGACAGCGGAAGGTCAAGAATCCAAAATTCGATACCCTGTCTTTGTGGGGCCTAAATTTGTGGTGCAATACAACTTGTTTTCGGCTCCCGACTTGGGGACCTACTAGCTGCTCGTTGAATTTCAACGTAGGAGGTTGCCACGTTGGTCGCCCATGAGCAAGGACTATCCAAGACCTCGGGGGACGACGAGGGGGGGATGGCTAACCTCCGGCTCCGGTGCTGACCCTATAAAGCCCACATGTTTCCATGCGCACAAGTGCCGAGTATCAATCCCTGCACAAAGAGTCTATTCTACGTATACACTCCAAACACTAGGCGTATAGGCTCTCACCTCCCTCCTACTCCGCCAAGGCCTATTTTATTCTCCGCTCGGGCGCGTAGGACTGCCGCTCGAAACTTCGGTTTCTCTGGCCAGTCTCGCCCAGCACAACGGGATATCGACGAGTGAGCTGCCTGGTATGAGCCTTTCCTACGCGCCTTCGGAGCGAATCCTCATTGCGCGGCTTTTTGACTTTGTTGGCAGGTCAATCGCGACCTACTGGCGGTTTCTGTCCCTACCCGAGTCAACTGAGAGCACGTAGCATCCCCCTTGCCGAGACACCGTTTGTTCAGGCCACTTCTATGTTGGCGCCACGGGTCATTGAACGGTTTCCGTCCCGACCGCATATGTAAGCTAAGGATAAGCTGCCCAGGTAGGCTAGGATCCGATGTCTTCGTCCACAGTTGACAGCGTTTCCTGTCTTGCGAAAAGCCGGCTTCGACCGCCCCACCTTATTAGTCTGGTATTCAGGGACTATATTAGGACGTTCCTTAAAACTCTTTAACGTGCTATTTTTCCCTTATGATTTCTCATGAGAAGTTAGTACTACGATACCACTTGGATCTCGGAGAATCAATTTCAATCGGCTTCAATCGGCCTCTATTCTAGCCGGCACGGACAAATACAAGGTGAGTCCGCTTGTGCGAAACAGAAGCTCTTGCGCCGGGCTAGGGACGGGAGAGCCGATTACTGCAATGACAACGGGGACGTCGCAGTTAGCCCGAGTCTCGGCCAGGTGCTTTTACCAGGTTAGCAAATGAGGCGGAACCGCGTAGCGAGAATTACCCTCCATATGTGAACTTTGGAGACCGGTGGGCGTGTGGAGGGTCCCGCCACTGCGGCCCAAACTCGTTTCGTAAGATAAGCGCCAGTCCCGTACGTCAGAAGGGCCTATTCGGAAATAAATAGCAGCGTTCCGCTCGTGTAAAAGGTGACCCGGGGGTACCGAGGCCGATCACATGTTTCGGTCAGAACCGGAGTCGGTAAGGGCCTCCGGTGGCCAGTGTGGCGGCGCCAATGGGGGCTGGAGATCGACCTGTAGCGATCGGCCCCATGGTGCCTAGCGGGAG
>Curcuma-roscoeana-isolate-yinbian-uangC12-MT395654
TGCAACTCCAGCTGCTCTGGCCACAACTAACAGTGAATACGCATGTACCGCTGGATTACTACCACCATCTGTATTGAGGGGACTGCGTAGCACCGTAAAAGACTAGCGCGAACCAGTCATTCAATTGACTGACCTCTTGAAGTAGACACTGTATACTGCCAGGTACCGCCTCCTCTGTGCTTTGCGGTATGATCAGCCCTCGCTACTCCGACGAAGGGCGTAGGCTGCCGGAGCTGGTCCTCCGGGCGCGTCTCGAGATGTCGCGCTGCGGCTGTGAGCACCTAGTACGGTCTGGCTCCTCGCGAACAGCTACTAAATGAGCGTATCGAACGTAGAAGCAGCGAGCGGTGCGGTTATTGACCCACTCGGCCTTCCGTTCTCTTTCGAACAGCGCGTGACGTTACGGTACCTTTCGGCTCGTTTTCAAAGATTACGATCGCGGGCGTCTAGTACGGTGGCCTCAAAGAACCTTTCGCTCCGCAGGGGGGTCTAGGGATACCTTTTAACTTGTGAACGCACGTAAACGTATCTGCGGCGGTGGAGGATATAGCGACGTCCGACAGACGGTAGATACGTGATAACCGCCGACGCACGCGAAGGGCGACTTCCTGACACGTCCTTCGGATGTTGGTGAGGAACGCAAAAGCGTTGGTACAACGCGCTAACTCCCCCGTGAGATTCCTCAATCGCTACGTCATAACCGGGAGGGGGAACACGCCTCCGCCAATCAAGCCCTTTGCCACCGATTCCTGTGTATATCTAAGGTCTATTTCGCCTTTTCACCATTGTGACCTCGGCGGGGCGGAGGGAGCATCAACAAGTTTACAGCGACGAAGCTGGCAGATCGAATGGCTCTGGCATTCAAGCTAGACCTTTTACTAGGAGGTTCTTTGCGCATACCGGATGAATATAAATAGCCCTTACTCCCTCACTGTCTTAGGAGGAGTGAGCGTCTGTGCCTGCATTAGTAGGGCGGAAGCACTGACGTTGCAAAAAGTCACGTAACGCGTTAGCAAACTAGGGTGCGGTAGGGAAGGGTCTTCTTAAATGGCGCGTTGATCAAAGAAACCCCGGGGCATTGTGAGACAGAGATGAAGTGTAAGAGAATGGTGGGGTCGAAATGACCATACAAGACGGTCACTGAATTAGGTCTGCCCGTCGTTCTATTCCTCTGGCCTTATTAGTTCGTTCTGTCATGTATTCCCGGAGAGCCTTAAAACGAGACACACATAATCCGTGTCGACTGTCCCGCCCCGTGGCATCGGGCATGTCAAACTTACGGAGACAGAGTATAACTTCTAAAAGGATTTGCGCAACAGGCGTAGCAGGATGCCCTCACCTCTCAAATCATTTTCGAAGATGCTAACAGGTGAGCGTGAGGCAAGAGGAACCTTGAGTAACTAACGTATAGGAGGCCCGTCGGAGCTTTAAGCAAGCGGGGATAACAGCTGATTCGGAAGTTGGGACAGGGTAATCCTAAACCGCCCTAGCCCCGCTGTAGGGGCAACTTTATTTATACGGTGTGCTAGTTGGACGGGAAGCAAGACCCCTGAATCCAGAAGGCAGCGATGGCCGAAATATTGACGGCGGTAAGTGGGGCAGCTAAGCTACGTTACCCACTAGACGCCGTGCAATTCAAGAGTTTGGAAGTTCCTCTAGCGCTTTATCAGGTTACCATCAGTGGTTCTAGACGCAGCCTTGAGGCGTTACCATTTCGCAGGTTTTAACCAACTTATACTTACATTTATATATTTTAACGTTGCTTAAGTTAGGCATACGAACAGTCACTGAGCCGTAACCTACCAGGTGAAACGCCAGATTACGCTGTTCTGTGAGTTCGTTGACTATGATAAATCTTGAGCAAATGCTGCAATCCCCAGTGAGCGTGTCAGAGGGCCTCCCCAAGGATGGAGGGTTTTGTTAATGCCAGACAATGCGAGTTCGGAGACCGTGACTAGATTCTTAGCGGATTGTCCATCTTCCACCAGTGTTAAATCCTTCCCGCGCCTACCAAAAGTCTCATCGATCCAACCGTCCGGCGGCATTTTTAGGAGTCGTTAGTCTTAAGTTCTTTTCGGGCGCTCGCACATCGCCTTAGTCGCTTTATCACATCAGGTGGAGAGTATTGGCCGAACTCAAAGAAGCAGCCCTAGCTCAGCTACGATTGGTACCGGGCCCGAATAGGAGGCAGACCTGAGACGCCGCGCTGAATTAGTCCGCTCGGTCTCGCCCGCTAGAGGGCCTTCCCTTTCCTGTTTTTCACTTGCTCTCTGTCTCCATCAACTGTTAAATCATTAAGGCTGTTGAAACCTAGTTAGCCCGCTGGCCTAACCACAGGTCACGAATGCACAAATAGGATTTGCCGCCTTCCCTAAGCGTTGCCATAAATTTTCTTGATTTCCCCCCGCCCTGACTTATGCCCCTGCCGATCCCTGGTCAACACAGTCCAGGTCGACGCTTCTGTTAGGGATTTTCTAAAGGCTCCGTGCAGGTATTCCCTCGGTTCGTCGCGGCACGGCCCCCGCTCTTTAGATCTATATAGGGCCCTATGTTTGTCTCCCGAAAGCGGATTTATGTTGTCTTAGGCGCCTTCCTAGGCTAGACACCACAACTGCGTTCTGATTAAAGTGTTCTCCTTATAGTTGATGCTGATTTGACCTACTCCCTGAGGCGTTTGTTTCACTCCTCCAGCGTTATAGAGTTAGTGATCGACATTTGTTGTAGGAATTCTACACGGGGGAGTTATGCGCGTTGATACACATACGACTCTTTTGGCGCTTCCTCACCCCAAACATTCCAGAACGGTATCGTTGTCAGGGAAGTGCCCGTCGCGTCCGCGCAGTCGTGGCGGTTAATCACGTATCTACCGTGCTGTCGGACGTCTCGCATCATCCCTCGATTGGCTCAATACGGAGAGCTCCACGGGCTTCTCTTTCAGATTACGTTTACTGCGTACAAATCATAAGAGGAGCTTGCCCTTAGATCCCCCTAGCAGGAGTCCGAAACGGTAAATCATTTGAAGATAGCGATAACAGTTGCGTATAGGTGCGCCGCCGAACATTTTGACAAAACAGTCCCGAAACGAACCGTAAACGGTGCAGTACGACGCGTACGAAAGTGGAGACCGACAACCTAGTGTTGTTAGAGGGCAGACCAAGAATCCCGCCCTTCGCGGTCCTGACTAGTTGGAATACGCTCCTGATGGCGTCTTGCGAGGAGCCCGAGCCGGAACTGTCACTCCAAGAGGGCCGGCCAACGCGTACGACGCCCCGGGAGATGCTGAAAGGGCGTTAGAATACGCGCGCTCGTGGGTGCGTGCAGAGGCTGATTACTTACTCGCAAACTTAATGAAGGGGAGGGTGCCGTACCAGTAAGTGGCAGTATACAAGTGTTACTTGCCAGAGGATCATTGAATGCTGGTGTTGCCGCTAGCTTGTTTAGAGTTGCCCAGTCCAGACAGATGGTGTATCCCGTAAGGTTCACGCTAGTTGTGCACACGTTGCACCCGAGCGACCGATCGCATCAAGGGATCAGCCCCATTGCGCCCACCGAGGCTACCACTCCAGGTTCTTGACGGAAAATGTATCGGCCTCCCGGGTCACCTTTATACAGGCGAAGCTCAATCCCGAATGGCACTTTACGTCCGGGACTGGCGCACAACCCAAGAGTCGAGATACCTTAAACGAGTTTGGCGAGGGCGGGGTTCCCTCAACACGAGCCCCCGGTCGCAAATCGCAGGAGGGTATAATTCTCGCTACGCGGTTCGCCGTCGATCTGCTACCTGGTAAGCACCGGACAGTCGGTCAACGCGACTCCAACGCGCTCCTGTGGCCTATTAATGGTAAACCGGCTCTCACCATGCACGCGCTAGCCCCCGGCAGCTCAATAGCTATCTGGTTTCGCACAAGGGACTCAGCCTAGATTTCGCATGTAATTTTTTGATCTCTCGTGTCGTCTGCGTGTCTAGTGAATTTCTAGAGGGGCTACGATTAAGGCAGATTTAATGACTCGAGATCGTTGGTATCGTAGTAGTATGCGCAGTGACCTACCGAGCGATCGCCCTATGTATGATTCAGCGCTGAGACGCGATCCACAGTCCTCTGTCATCGGCATCCTTACTGCGCGGGTAGCCCGTCAGCTGACCATACATTGGGGATGGCGGTAAGCGCTTCTCGAATTGACCCAGTGTATTCGCAGTATGGTTCTATATTTATGTTCTCACCTTAGGGCATCTCGGGCGGATAACCTACACCGTCCCCGGGATCCCAGTTACAAATGATTCGCTTAAGTGAAATAGATCTCATGACGTTGTTTTGCATGGGCTTCCGTACGGGTCTGGGGACCTCGGCGCCAGTTGATGTACAGCCAATGCACCAATCACAGCTCATTTAAAAAGTAGTGATACTTCGCCAACGCTCACCGTGTTGCTCTTCAGGGCTAGCGATCAGCCCTGTTGTGGTGGACAGTTGGTCATTCTGTTTCGGGCGGAGTGTTATAGAACGAAACGTTAGATCGGATGCACCAAGTAGTACGTCATTTGCGGCCGAACGATTTGAGCGGCAGGGCATGTAAGAGCGGGGGCCGGGTAATCATAGGAAGTAACGTAAGGCTTCCTCAGCGCCGCGCGGGCTCAACACGATTAGTTTGCAGTCGGTGGCGTCTCCAAATCACCTAGGATTTTCAAGGCATTTGATGGATAACACACGGGGAGAGAAGCTTCGGGTGGTGCAGTCCGATGGCTAGCAAGCACAAAGTCCAGAGCGTGGGGGTAAGGCACTACAGAAAAGAGGGAATGACGTGGAGCCCCAATGTGTACCTCCGACCGTCTCCCGGCCGCTGACCTATGTCATTGCCCCTGTTGTAGAAGTGCCCCCCAATGGGTCGTTTGTACTTTTCCATGAGAACAGAGAGTACTATTTGCATACAAGCATCCCTAAAGGTTTGTTCCCTTAATCATCCATGCCCCATTTCTGCTTCGATGGGAGTGGGTTGAGAAATTAAATTAGACCATCTGTCTCATCTGTGGGTCGTTTCCTGATTTTAATGCTTGACTACGTTTCTCAAAGGCGGCGGCCGATGAGCACGGTTGAATCCATCCCATACGAGTTGTATCTTTGAAAGGGAGAGGGCATTGCCGCCTCCACTCCTAGTCTTATCAACGCCGTTAATCACAATAATCGAACGATTAGCCATCACATACCCGGGGCCGATGGGAAATCGACGCCTTTCCGGCGATCATGAGCGTCAGTGATGGCGACGTCCTTCACTATCAACGACATACGAGTGCTCAGGAATCGACTCCATAAAATAGCGTATCCACCTATCGCCTTGTCCATGTTGAATATGGCTTGATTCCACACGGTGCAATGAAAGATAAATCCACGCCCGTGTTAGCTACGTCTGATCCTTCGCTGTCGCGTGCGTGTGCCTTCTCCGGGTGGGGAGCAGAGGGCTTGTTGCTCAGTGCCCTCGACAGCGTAGCTGATAACGCTTCAGTACCTCGCAAATCGCTGTAACGGACATGGACCTCCTCTAAACCCGAGTGCGAAGGGCTATGCCTAGATTATCGTTTTTATTAACCTCTAGCAGTGACGGCCAAAACGGCGGAGACATTCTAAAGTCACTATTGGACGCAGAGCTAACGTACTCTAAAATTGGAATCCGCTACGTCGTATCCTCTCCCATGGGCACAGTTTTGAAGTTAGCACATAATTCAATACCACGCGATCCTAGACACCGAGGGTGTGTCCCTGGCAGCAGTAGGGGATGCTATAATTCTTGCTAATGAACCCACTCCTACAGACAAGCCCAGGGAGAGCGTCTAGTTGGCTCGGGCATAGGTACGCAGGGACGATAAATCAGGGGTCACGGTGGGTAAGACTACTGACACCACATACCTGTCGTAGACCAACCGCAAAATTGGCCGTAAAGTCCGCTAGTAGCCACGTGATCGGGGTAAGTCCTGGAGGCGATGGTAATTCAGCATTTAGACGCATGTGTCGCTGACTTACTACTCGGACTGCACCCATTTCTTGTGTCACCACATAGACTGATCCTTGGAGGGGAGCTTCCGCCGCAACCAGCCATGGGCTCCGGAACTGCATTATACCCCCCGTCGTCACCACCCGTCGTCATCGCGGCGATGACTTGACTCAGCGTCGTTAGTCTCAAGTATCCTAATTTCCGCACCCGGCGGATCCAATTATTACAAGTCAAGCATGGTAGATCGTCCGCTACAAGAACATCGAGTACACAATAGGACGTAGTTCCGCGGCGAGAGCGATTGGTTTCTTCTTTGTTGAGGTGACGCTAAAGCGGGGTCCATGAAGGGTTGGCGCGCTCGAATACCGGCGGAATGATCCGGTATTCAAGAATGACTTGACGTGTGATTGCCGCGGGGGGTTGAAGTAGGCTGAGGGTTCGTACGTCAGAATCAGGGGGGGGGGGAGCCGTGGCAAGACACGTATCCCAGGGTCAAAACTCGCCCGGGGATCCAAAGGCGTGAGCCCCCTGGGGCAGGTAAGATAAAGCGGAGAGTGGAGAAGATGAAGTGTGGTTTCTGGAAGGTTTCGAGGCCTGAGACAGATTCCCTTATGTGAGGCGGGTGGGGCCAGCGCGTATCCTCCCCTGGCTAGTTGGACCGAACGATTTTCCTGCCTTGAATCTGCCTCTGCACGTCATTTCACCCCCAGATGAAAGAGCGAGAGAGTAAGGGCTAACCTCCATAACTGCAGCCGCCCGCTGTTTAAGCGTTAGACACGGGTGGACCATGTAAGAAGAGCTGGTGTCGAGCCACTTTGCGATTCAAGTTTTCTAGCTCCAACCTATCAAGCCCCGGGATAGTTCCCCTGTCAGCAACAAGGTCGGACAGTGACTCTGCACGGCGAAACCTAGCGCGACATCCCCACCGTTTCCTAAAGGTCTGTCCTCTGGTAGGGATGAGGGAGGACACGACTGATCATGCGCGTCGGTTGTCGTTAAGTATAACTAGAGTTGCTTAGCTCCGAGCCGCGTCCAGAGAAACCTCCAGGCCGTCCTGTAACGGGCACCCTGGATCCGGCGTTCGGCGCCAGTTTGTCACTCGGGGTGGATTCCGTACCCCACGTCTTACGATTACGTTCAGCGGACCGGCGCTGTCATACAGAATTTGGCGGTCCTGGGCCCAGGCGATTATGAGTAGCGGGAGCCCGCATAGGTGAGACCCCGCCTAATCCATTGTGATGGATCGGGGTTGAATACAGCCTTGTAGACTCTGGCAATGGTAAGTTAAAGACCAAGTGCCCGTGCTGCGCAGCGTTTCGCATTGTTAATCATGGGGGAGAGTTACCGAGCGTCGTCCTATCGAGGTACCGCGCCAGTTTTCTACCCAGGCTTCGGGCTCGATAGGTCTTCGAGAAAGCCACTTTTCCTAGGGAACGTGGATGTGACTGATTCTTAGCGCCGCATGCGAGCCTTACCAGTGAGTCTTTTCGACGACCGTAATGAGAGGACTTTCCTGAGCCTAAGAAGAAGACGCAGTTTCACCGTCGCTATGATGTTCCCTTAATTAGGGCCTTTCCTTCATGAGTGTGGGACTGCGAAACAAGCAGTACAACGCGGCTATGTTACAAGGTGTCGCGGGGAGCAGCCGCGAGGTCTACTTTTGGCAAGTACAGGATGCCTACGAGCTTTTCCCCACTGCCACTTCCGGCTGAGCATCCGGGCTTAATCCGAATCTTAGTCTTGCTCCCCCGACGCGGAAGGCTGTCGCTTTAGCAAGGCGTCTTCCTCTTGGGCACAGTTTGGAGACTATTGGAACGAGAATTTGTCAACTTAGGCCTTTCTGCTAGTGTTACGTTGTCACACGAATGGCCTATTATCCACTTAGTACCGGAACGGTGGATGCCATGTGTATAGTGAACGTCAGGCGCGATACCGTCGCTAACAAATCGAGTACCTCATCTGCTCCTTGGCGTTCTGTTAGAACCAAGATCTCGGGGAGTCCATGTGTATTGGCGATTTGCACCTGTCAATGCACTATAAGGGGGGATGCGACATTCGGGTCACGCGGCGAGGACCATAGATGTTCGAGCTCGCCGAGTTGGAAATTGCAATGACCTTTGCCCCCGAAAGACGCTAATTTACAGATCCTCCCGGCTACAGCGTGACAGGGTGAGAGTTCTGCTTTTCTCGACACACAATTTTATCGTGCCCGATTTTTGTTGCGCCCACGCCAGTATTGTGCCGGGAGGGCCAGCAAGATAAAGTGGGCGAATGCATATTAGGTGGGCAAACGCAGGCAAGATACTCAAAGGGACGAAATTGGCGGGATTGATGCGACACACTGTGATATCGGCGTAACCGGATCTTGGGACCATAACGCCCGAAGACAGGATCTTTACCTGGGGTCCCATGCTTTGCTTGCGGTCGTTTTGACGTTACTTTGCGTGTAAAGGCCTCCGAGCAGGCGGTTCTTAGCGGGGCTGAATCGGCCGGTCGCTGGGCCGTGATCGAGGGGGTTCTCGTCAAGAGGAGGCAAGAGGGCAGCCCCCTGAGCTATCGCAAAAACAGGCTCTTCTGGTCCTTGCTGGACGACGAAATTCAACTGCGCAACAAGCGTGACAGCGTATTGTAGTTTCGTTTGTGCCCCAGCCTGACATAATTATTCTCTCTACGCTCCGGGTTCGCCGAATATAACCGGCCATGTACGCGTTGCCACTGCGGGGACAATAGTATCATCTTGCGGTGCGTCGTTGTTTACCAGGCCGCGGACTCTGGGGTTGAGCCGGGTACGGATCGTCAGTCTCCTGGACCACCTACTTCTTGCCACCCCTGACACTTCGATGGCATTTCCGAACGGGAGGAAGTGGCCCCTAGCACCCCTTTCATTGGGCAGGAATCTTTACGGGATAAATAATGGTTTGCTATTCTTGCTTACATGTTCCCGCCCGCAGTACTCCCATAAGCTGCCGGACGGGCAGAAAGATACCGCTCAAGTGTGGGCACTACCCATTCTCCAGCAAATAGAAATGTAGGGAGAATTAAATGGTGATCACGCGCTAGAGGTCCTATAGCAGTCATTCTCGGTACGGTATGGGATAAAGTAGAGGCGGTGCGCTGCGCCAGGAGGAGGTAGCCGCTAAATGGCGTCCTCAAAAGCGCTCCCTCGGTCGTGTTAGTTATAAAAGAGCAATTCGCGTATAAACCATTGTCGGGCATATCCTCTCAGAATCTATCCCTTGGAAGCGCCCCTAGCTAGCTTTTCCCCTTAGGGGCGGCGCTCACTGGTTGGAGCCCACAAATCCTCAGCGGTAGCGTAGCGGGGCTTGAGAATGCGGTCTCCTGACTTCACGTCCATTGCGTCGCGTAAGTGGGCATCCTGATTGTCCTAGAACTACTAGCCCCAATGCCAAGGCGAACTCACCGCCTGAAACTGCCTGGCAAGGAATCAGGTAGTGTTATGCGCTCAATTACCGGTTCATTTTCCAATCGTTAGGGGACATGGGTTTCTTCCACTCCCATATCAGTTTGCAAACTCGTTCAACTAGTCGTCTGCTATAGCTATTCAATATAGCAAGGCCCAATTGACCTCTATGACCTCGATCATGGGAGGATTCTTTTACAGAAAATCTAGTGCGGTCGAGGTGCTTCCCGTCCAGCTGCACTCAACGGTTTAGCATCTAGCCCATACGTGACGAGCTCCGACCTTCGGTGGCCTATCCTTCGCTCTGTCGGATACTTGCGTACGTGGATGCTCGCGTCGGGGTCCAGAACCTGCTTGTTATTCAGCTGTCTCCCACAAAGACTCCTTACTGCTTGGTATCGGTAAAGAATTTTTCAGTACCACCGTTGTAGCAGTAATGACAGTTCGTCACGGGCGGTGTTCTCGCGCCCAATAAATCTGATATTCTTTTATTAATAGTTCAGAAACAGGCGCGTTAAACGGAGCCTCCGCTTTTGCGTGATCGCCGGCGACAGCGGAAGGTCAAGAATCCAAAATTCGATACCCTGTCTTTGTGGGGCCTAAATTTGTGGTGCAATACAACTTGTTTTCGGCTCCCGACTTGGGGACCTACTAGCTGCTCGTTGAATTTCAACGTAGGAGGTTGCCACGTTGGTCGCCCATGAGCAAGGACTATCCAAGACCTCGGGGGACGACGAGGGGGGGATGGCTAACCTCCGGCTCCGGTGCTGACCCTATAAAGCCCACATGTTTCCATGCGCACAAGTGCCGAGTATCAATCCCTGCACAAAGAGTCTATTCTACGTATACACTCCAAACACTAGGCGTATAGGCTCTCACCTCCCTCCTACTCCGCCAAGGCCTATTTTATTCTCCGCTCGGGCGCGTAGGACTGCCGCTCGAAACTTCGGTTTCTCTGGCCAGTCTCGCCCAGCACAACGGGATATCGACGAGTGAGCTGCCTGGTATGAGCCTTTCCTACGCGCCTTCGGAGCGAATCCTCATTGCGCGGCTTTTTGACTTTGTTGGCAGGTCAATCGCGACCTACTGGCGGTTTCTGTCCCTACCCGAGTCAACTGAGAGCACGTAGCATCCCCCTTGCCGAGACACCGTTTGTTCAGGCCACTTCTATGTTGGCGCCACGGGTCATTGAACGGTTTCCGTCCCGACCGCATATGTAAGCTAAGGATAAGCTGCCCAGGTAGGCTAGGATCCGATGTCTTCGTCCACAGTTGACAGCGTTTCCTGTCTTGCGAAAAGCCGGCTTCGACCGCCCCACCTTATTAGTCTGGTATTCAGGGACTATATTAGGACGTTCCTTAAAACTCTTTAACGTGCTATTTTTCCCTTATGATTTCTCATGAGAAGTTAGTACTACGATACCACTTGGATCTCGGAGAATCAATTTCAATCGGCTTCAATCGGCCTCTATTCTAGCCGGCACGGACAAATACAAGGTGAGTCCGCTTGTGCGAAACAGAAGCTCTTGCGCCGGGCTAGGGACGGGAGAGCCGATTACTGCAATGACAACGGGGACGTCGCAGTTAGCCCGAGTCTCGGCCAGGTGCTTTTACCAGGTTAGCAAATGAGGCGGAACCGCGTAGCGAGAATTACCCTCCATATGTGAACTTTGGAGACCGGTGGGCGTGTGGAGGGTCCCGCCACTGCGGCCCAAACTCGTTTCGTAAGATAAGCGCCAGTCCCGTACGTCAGAAGGGCCTATTCGGAAATAAATAGCAGCGTTCCGCTCGTGTAAAAGGTGACCCGGGGGTACCGAGGCCGATCACATGTTTCGGTCAGAACCGGAGTCGGTAAGGGCCTCCGGTGGCCAGTGTGGCGGCGCCAATGGGGGCTGGAGATCGACCTGTAGCGATCGGCCCCATGGTGCCTAGCGGGAG
>Curcuma-roscoeana-KF601574
TGCGACTCCAGCTGCTCTGGCCACAACTAACAGTGAATACGCATGTACCGCTGGATTACTACCACCATCTGTATTGAGGGGACTGCGTAGCACCGTAAAAGACTAGCGCGAACCAGTCATTCAATTGACTGACCTCTTGAAGTAGACACTGTATACTGCCAGGTACCGCCTCCTCTGTGCTTTGCGGTATGATCAGCCCTCGCTACTCCGACGAAGGGCGTAGGCTGCCGGAGCTGGTCCTCCGGGCGCGTCTCGAGATGTCGCGCTGCGGCTGTGAGCACCTAGTACGGTCTGGCTCCTCGCGAACAGCTACTAAATGAGCGTATCGAACGTAGAAGCAGCGAGCGGTGCGGTTATTGACCCACTCGGCCTTCCGTTCTCTTTCGAACAGCGCGTGACGTTACGGTACCTTTCGGCTCGTTTTCAAAGATTACGATCGCGGGCGTCTAGTACGGTGGCCTCAAAGAACCTTTCGCTCCGCAGGGGGGTCTAGGGATACCTTTTAACTTGTGAACGCACGTAAACGTATCTGCGGCGGTGGAGGATATAGCGACGTCCGACAGACGGTAGATACGTGATAACCGCCGACGCACGCGAAGGGCGACTTCCTGACACGTCCTTCGGATGTTGGTGAGGAACGCAAAAGCGTTGGTACAACGCGCTAACTCCCCCGTGAGATTCCTCAATCGCTACGTCATAACCGGGAGGGGGAACACGCCTCCGCCAATCAAGCCCTTTGCCACCGATTCCTGTGTATATCTAAGGTCTATTTCGCCTTTTCACCATTGTGACCTCGGCGGGGCGGAGGGAGCATCAACAAGTTTACAGCGACGAAGCTGGCAGATCGAATGGCTCTGGCATTCAAGCTAGACCTTTTACTAGGAGGTTCTTTGCGCATACCGGATGAATATAAATAGCCCTTACTCCCTCACTGTCTTAGGAGGAGTGAGCGTCTGTGCCTGCATTAGTAGGGCGGAAGCACTGACGTTGCAAAAAGTCACGTAACGCGTTAGCAAACTAGGGTGCGGTAGGGAAGGGTCTTCTTAAATGGCGCGTTGATCAAAGAAACCCCGGGGCATTGTGAGACAGAGATGAAGTGTAAGAGAATGGTGGGGTCGAAATGACCATACAAGACGGTCACTGAATTAGGTCTGCCCGTCGTTCTATTCCTCTGGCCTTATTAGTTCGTTCTGTCATGTATTCCCGGAGAGCCTTAAAACGAGACACACATAATCCGTGTCGACTGTCCCGCCCCGTGGCATCGGGCATGTCAAACTTACGGAGACAGAGTATAACTTCTAAAAGGATTTGCGCAACAGGCGTAGCAGGATGCCCTCACCTCTCAAATCATTTTCGAAGATGCTAACAGGTGAGCGTGAGGCAAGAGGAACCTTGAGTAACTGACGTATAGGAGGCCCGTCGGAGCTTTAAGCAAGCGGGGATAACAGCTGATTCGGAAGTTGGGACAGGGTAATCCTAAACCGCCCTAGCCCCGCTGTAGGGGCAACTTTATTTATACGGTGTGCTAGTTGGACGGGAAGCAAGACCCCTGAATCCAGAAGGCAGCGATGGCCGAAATATTGACGGCGGTAAGTGGGGCAGCTAAGCTACGTTACCCACTAGACGCCGTGCAATTCAAGAGTTTGGAAGTTCCTCTAGCGCTTTATCAGGTTACCATCAGTGGTTCTAGACGCAGCCTTGAGGCGTTACCATTTCGCAGGTTTTAACCAACTTATACTTACATTTATATATTTTAACGTTGCTTAAGTTAGGCATACGAACAGTCACTGAGCCGTAACCTACCAGGTGAAACGCCAGATTACGCTGTTCTGTGAGTTCGTTGACTATGATAAATCTTGAGCAAATGCTGCAATCCCCAGTGAGCGTGTCAGAGGGCCTCCCCAAGGATGGAGGGTTTTGTTAATGCCAGACAATGCGAGTTCGGAGACCGTGACTAGATTCTTAGCGGATTGTCCATCTTCCACCAGTGTTAAATCCTTCCCGCGCCTACCAAAAGTCTCTTCGATCCAACCGTCCGGCGGCATTTTTAGGAGTCGTTAGTCTTAAGTTCTTTTCGGGCGCTCGCACATCGCCTTAGTCGCTTTATCACATCAGGTGGAGAGTATTGGCCGAACTCAAAGAAGCAGCCCTAGCTCAGCTACGATTGGTACCGGGCCCGAATAGGAGGCAGACCTGAGACGCCGCGCTGAATTAGTCCGCTCGGTCTCGCCCGCTAGAGGGCCTTCCCTTTCCTGTTTTTCACTTGCTCTCTGTCTCCATCAACTGTTAAATCATTAAGGCTGTTGAAACCTAGTTAGCCCGCTGGCCTAACCACAGGTCACGAATGCACAAATAGGATTTGCCGCCTTCCCTAAGCGTTGCCATAAATTTTCTTGATTTCCCCCCGCCCTGACTTATGCCCCTGCCGATCCCTGGTCAACACAGTCCAGGTCGACGCTTCTGTTAGGGATTTTCTAAAGGCTCCGTGCAGGTATTCCCTCGGTTCGTCGCGGCACGGCCCCCGCTCTTTAGATCTATATAGGGCCCTATGTTTGTCTCCCGAAAGCGGATTTATGTTGTCTTAGGCGCCTTCCTAGGCTAGACACCACAACTGCGTTCTGATTAAAGTGTTCTCCTTATAGTTGATGCTGATTTGACCTACTCCCTGAGGCGTTTGTTTCACTCCTCCAGCGTTATAGAGTTAGTGATCGACATTTGTTGTAGGAATTCTACACGGGGGAGTTATGCGCGTTGATACACATACGACTCTTTTGGCGCTTCCTCACCCCAAACATTCCAGAACGGTATCGTTGTCAGGGAAGTGCCCGTCGCGTCCGCGCAGTCGTGGCGGTTAATCACGTATCTACCGTGCTGTCGGACGTCTCGCATCATCCCTCGATTGGCTCAATACGGAGAGCTCCACGGGCTTCTCTTTCAGATTACGTTTACTGCGTACAAATCATAAGAGGAGCTTGCCCTTAGATCCCCCTAGCAGGAGTCCGAAACGGTAAATCATTTGAAGATAGCGATAACAGTTGCGTATAGGTGCGCCGCCGAACATTTTGACAAAACAGTCCCGAAACGAACCGTAAACGGTGCAGTACGACGCGTACGAAAGTGGAGACCGACAACCTAGTGTTGTTAGAGGGCAGACCAAGAATCCCGCCCTTCGCGGTCCTGACTAGTTGGAATACGCTCCTGATGGCGTCTTGCGAGGAGCCCGAGCCGGAACTGTCACTCCAAGAGGGCCGGCCAACGCGTACGACGCCCCGGGAGATGCTGAAAGGGCGTTAGAATACGCGCGCTCGTGGGTGCGTGCAGAGGCTGATTACTTACTCGCAAACTTAATGAAGGGGAGGGTGCCGTACCAGTCAGTGGCAGTATACAAGTGTTACTTGCCAGAGGATCATTGAATGCTGGTGTTGCCGCTAGCTTGTTTAGAGTTGCCCAGTCCAGACAGATGGTGTATCCCGTAAGGTTCACGCTAGTTGTGCACACGTCGCACCCGAGCGACCGATCGCATCAAGGGATCAGCCCCATTGCGCCCACCGAGGCTACCACTCCAGGTTCTTGACGGAAAATGTATCGGCCTCCCGGGTCACCTTTATACAGGCGAAGCTCAATCCCGAATGGCACTTTACGTCCGGGACTGGCGCACAACCCAAGAGTCGAGATACCTTAAACGAGTTTGGCGAGGGCGGGGTTCCCTCAACACGAGCCCCCGGTCGCAAATCGCAGGAGGGTATAATTCTCGCTACGCGGTTCGCCGTCGATCTGCTACCTGGTAAGCACCGGACAGTCGGTCAACGCGACTCCAACGCGCTCCTGTGGCCTATTAATGGTAAACCGGCTCTCACCATGCACGCGCTAGCCCCCGGCAGCTCAATAGCTATCTGGTTTCGCACAAGGGACTCAGCCTAGATTTCGCATGTAATTTTTTGATCTCTCGTGTCGTCTGCGTGTCTAGTGAATTTCTAGAGGGGCTACGATTAAGGCAGATTTAATGACTCGAGATCGTTGGTATCGTAGTAGTATGCGCAGTGACCTACCGAGCGATCGCCCTATGTATGATTCAGCGCTGAGACGCGATCCACAGTCCTCTGTCATCGGCATCCTTACTGCGCGGGTAGCCCGTCAGCTGACCATACATTGGGGATGGCGGTAAGCGCTTCTCGAATTGACCCAGTGTATTCGCAGTATGGTTCTATATTTATGTTCTCACCTTAGGGCATCTCGGGCGGATAACCTACACCGTCCCCGGGATCCCAGTTACAAATGATTCGCTTAAGTGAAATAGATCTCATGACGTTGTTTTGCATGGGCTTCCGTACGGGTCTGGGGACCTCGGCGCCAGTTGATGTACAGCCAATGCACCAATCACAGCTCATTTAAAAAGTAGTGATACTTCGCCAACGCTCACCGTGTTGCTCTTCAGGGCTAGCGATCAGCCCTGTTGTGGTGGACAGTTGGTCATTCTGTTTCGGGCGGAGTGTTATAGAACGAAACGTTAGATCGGATGCGCCAAGTAGTACGTCATTTGCGGCCGAACGATTTGAGCGGCAGGGCATGTAAGAGCGGGGGCCGGGTAATCATAGGAAGTAACGTAAGGCTTCCTCAGCGCCGCGCGGGCTCAACACGATTAGTTTGCAGTCGGTGGCGTCTCCAAATCACCTAGGATTTTCAAGGCATTTGATGGATAACACACGGGGAGAGAAGCTTCGGGTGGTGCAGTCCGATGGCTAGCAAGCACAAAGTCCAGAGCGTGGGGGTAAGGCACTACAGAAAAGAGGGAATGACGTGGAGCCCCAATGTGTACCTCCGACCGTCTCCCGGCCGCTGACCTATGTCATTGCCCCTGTTGTAGAAGTGCCCCCCAATGGGTCGTTTGTACTTTTCCATGAGAACAGAGAGTACTATTTGCATACAAGCATCCCTAAAGGTTTGTTCCCTTAATCATCCATGCCCCATTTCTGCTTCGATGGGAGTGGGTTGAGAAATTAAATTAGACCATCTGTCTCATCTGTGGGTCGTTTCCTGATTTTAATGCTTGACTACGTTTCTCAAAGGCGGCGGCCGATGAGCACGGTTGAATCCATCCCATACGAGTTGTATCTTTGAAAGGGAGAGGGCATTGCCGCCTCCACTCCTAGTCTTATCAACGCCGTTAATCACAATAATCGAACGATTAGCCATCACATACCCGGGGCCGATGGGAAATCGACGCCTTTCCGGCGATCATGAGCGTCAGTGATGGCGACGTCCTTCACTATCAACGACATACGAGTGCTCAGGAATCGACTCCATAAAATAGCGTATCCACCTATCGCCTTGTCCATGTTGAATATGGCTTGATTCCACACGGTGCAATGAAAGATAAATCCACGCCCGTGTTAGCTACGTCTGATCCTTCGCTGTCGCGTGCGTGTGCCTTCTCCGGGTGGGGAGCAGAGGGCTTGTTGCTCAGTGCCCTCGACAGCGTAGCTGATAACGCTTCAGTACCTCGCAAATCGCTGTAACGGACATGGACCTCCTCTAAACCCGAGTGCGAAGGGCTATGCCTAGATTATCGTTTTTATTAACCTCTAGCAGTGACGGCCAAAACGGCGGAGACATTCTAAAGTCACTATTGGACGCAGAGCTAACGTACTCTAAAATTGGAATCCGCTACGTCGTATCCTCTCCCATGGGCACAGTTTTGAAGTTAGCACATAATTCAATACCACGCGATCCTAGACACCGAGGGTGTGTCCCTGGCAGCAGTAGGGGATGCTATAATTCTTGCTAATGAACCCACTCCTACAGACAAGCCCAGGGAGAGCGTCTAGTTGGCTCGGGCATAGGTACGCAGGGACGATAAATCAGGGGTCACGGTGGGTAAGACTACTGACACCACATACCTGTCGTAGACCAACCGCAAAATTGGCCGTAAAGTCCGCTAGTAGCCACGTGATCGGGGTAAGTCCTGGAGGCGATGGTAATTCAGCATTTAGACGCATGTGTCGCTGACTTACTACTCGGACTGCACCCATTTCTTGTGTCACCACATAGACTGATCCTTGGAGGGGAGCTTCCGCCGCAACCAGCCATGGGCTCCGGAACTGCATTATACCCCCCGTCGTCACCACCCGTCGTCATCGCGGCGATGACTTGACTCAGCGTCGTTAGTCTCAAGTATCCTAATTTCCGCACCCGGCGGATCCAATTATTACAAGTCAAGCATGGTAGATCGTCCGCTACAAGAACATCGAGTACACAATAGGACGTAGTTCCGCGGCGAGAGCGATTGGTTTCTTCTTTGTTGAGGTGACGCTAAAGCGGGGTCCATGAAGGGTTGGCGCGCTCGAATACCGGCGGAATGATCCGGTATTCAAGAATGACTTGACGTGTGATTGCCGCGGGGGGTTGAAGTAGGCTGAGGGTTCGTACGTCAGAATCAGGGGGGGGGGGAGCCGTGGCAAGACACGTATCCCAGGGTCAAAACTCGCCCGGGGATCCAAAGGCGTGAGCCCCCTGGGGCAGGTAAGATAAAGCGGAGAGTGGAGAAGATGAAGTGTGGTTTCTGGAAGGTTTCGAGGCCTGAGACAGATTCCCTTATGTGAGGCGGGTGGGGCCAGCGCGTATCCTCCCCTGGCTAGTTGGACCGAACGATTTTCCTGCCTTGAATCTGCCTCTGCACGTCATTTCACCCCCAGATGAAAGAGCGAGAGAGTAGGGGCTAACCTCCATAACTGCAGCCGCCCGCTGTTTAAGCGTTAGACACGGGTGGACCATGTAAGAAGAGCTGGTGTCGAGCCACTTTGCGATTCAAGTTTTCTAGCTCCAACCTATCAAGCCCCGGGATAGTTCCCCTGTCAGCAACAAGGTCGGACAGTGACTCTGCACGGCGAAACCTAGCGCGACATCCCCACCGTTTCCTAAAGGTCTGTCCTCTGGTAGGGATGAGGGAGGACACGACTGATCATGCGCGTCGGTTGTCGTTAAGTATAACTAGAGTTGCTTAGCTCCGAGCCGCGTCCAGAGAAACCTCCAGGCCGTCCTGTAACGGGCACCCTGGATCCGGCGTTCGGCGCCAGTTTGTCACTCGGGGTGGATTCCGTACCCCACGTCTTACGATTACGTTCAGCGGACCGGCGCTGTCATACAGAATTTGGCGGTCCTGGGCCCAGGCGATTATGAGTAGCGGGAGCCCGCATAGGTGAGACCCCGCCTAATCCATTGTGATGGATCGGGGTTGAATACAGCCTTGTAGACTCTGGCAATGGTAAGTTAAAGACCAAGTGCCCGTGCTGCGCAGCGTTTCGCATTGTTAATCATGGGGGAGAGTTACCGAGCGTCGTCCTATCGAGGTACCGCGCCAGTTTTCTACCCAGGCTTCGGGCTCGATAGGTCTTCGAGAAAGCCACTTTTCCTAGGGAACGTGGATGTGACTGATTCTTAGCGCCGCATGCGAGCCTTACCAGTGAGTCTTTTCGACGACCGTAATGAGAGGACTTTCCTGAGCCTAAGAAGAAGACGCAGTTTCACCGTCGCTATGATGTTCCCTTAATTAGGGCCTTTCCTTCATGAGTGTGGGACTGCGAAACAAGCAGTACAACGCGGCTATGTTACAAGGTGTCGCGGGGAGCAGCCGCGAGGTCTACTTTTGGCAAGTACAGGATGCCTACGAGCTTTTCCCCACTGCCACTTCCGGCTGAGCATCCGGGCTTAATCCGAATCTTAGTCTTGCTCCCCCGACGCGGAAGGCTGTCGCTTTAGCAAGGCGTCTTCCTCTTGGGCACAGTTTGGAGACTATTGGAACGAGAATTTGTCAACTTAGGCCCTTCTGCTAGTGTTACGTTGTCACACGAATGGCCTATTATCCACTTAGTACCGGAACGGTGGATGCCATGTGTATAGTGAACGTCAGGCGCGATACCGTCGCTAACAAATCGAGTACCTCATCTGCTCCTTGGCGTTCTGTTAGAACCAAGATCTCGGGGAGTCCATGTGTATTGGCGATTTGCACCTGTCAATGCACTATAAGGGGGGATGCGACATTCGGGTCACGCGGCGAGGACCATAGATGTTCGAGCTCGCCGAGTTGGAAATTGCAATGACCTTTGCCCCCGAAAGACGCTAATTTACAGATCCTCCCGGCTACAGCGTGACAGGGTGAGAGTTCTGCTTTTCTCGACACACAATTTTATCGTGCCCGATTTTTGTTGCGCCCACGCCAGTATTGTGCCGGGAGGGCCAGCAAGATAAAGTGGGCGAATGCATATTAGGTGGGCAAACGCAGGCAAGATACTCAAAGGGACGAAATTGGCGGGATTGATGCGACACACTGTGATATCGGCGTAACCGGATCTTGGGACCATAACGCCCGAAGACAGGATCTTTACCTGGGGTCCCATGCTTTGCTTGCGGTCGTTTTGACGTTACTTTGCGTGTAAAGGCCTCCGAGCAGGCGGTTCTTAGCGGGGCTGAATCGGCCGGTCGCTGGGCCGTGATCGAGGGGGTTCTCGTCAAGAGGAGGCAAGAGGGCAGCCCCCTGAGCTATCGCAAAAACAGGCTCTTCTGGTCCTTGCTGGACGACGAAATTCAACTGCGCAACAAGCGTGACAGCGTATTGTAGTTTCGTTTGTGCCCCAGCCTGACATAATTATTCTCTCTACGCTCCGGGTTCGCCGAATATAACCGGCCATGTACGCGTTGCCACTGCGGGGACAATAGTATCATCTTGCGGTGCGTCGTTGTTTACCAGGCCGCGGACTCTGGGGTTGAGCCGGGTACGGATCGTCAGTCTCCTGGACCACCTACTTCTTGCCACCCCTGACACTTCGATGGCATTTCCGAACGGGAGGAAGTGGCCCCTAGCACCCCTTTCATTGGGCAGGAATCTTTACGGGATAAATAATGGTTTGCTATTCTTGCTTACATGTTCCCGCCCGCAGTACTCCCATAAGCTGCCGGACGGGCAGAAAGATACCGCTCAAGTGTGGGCACTACCCATTCTCCAGCAAATAGAAATGTAGGGAGAATTAAATGGTGATCACGCGCTAGAGGTCCTATAGCAGTCATTCTCGGTACGGTATGGGATAAAGTAGAGGCGGTGCGCTGCGCCAGGAGGAGGTAGCCGCTAAATGGCGTCCTCAAAAGCGCTCCCTCGGTCGTGTTAGTTATAAAAGAGCAATTCGCGTATAAACCATTGTCGGGCATATCCTCTCAGAATCTATCCCTTGGAAGCGCCCCTAGCTAGCTTTTCCCCTTAGGGGCGGCGCTCACTGGTTGGAGCCCACAAATCCTCAGCGGTAGCGTGGCGGGGCTTGAGAATGCGGTCTCCTGACTTCACGTCCATTGCGTCGCGTAAGTGGGCATCCTGATTGTCCTAGAACTACTAGCCCCAATGCCAAGGCGAACTCACCGCCTGAAACTGCCTGGCAAGGAATCAGGTAGTGTTATGCGCTCAATTACCGGTTCATTTTCCAATCGTTAGGGGACATGGGTTTCTTCCACTCCCATATCAGTTTGCAAACTCGTTCAACTAGTCGTCTGCTATAGCTATTCAATATAGCAAGGCCCAATTGACCTCTATGACCTCGATCATGGGAGGATTCTTTTACAGAAAATCTAGTGCGGTCGAGGTGCTTCCCGTCCAGCTGCACTCAACGGTTTAGCATCTAGCCCATACGTGACGAGCTCCGACCTTTGGTGGTCTATCCTTCGCTCTGTCGGATACTTGCGTACGTGGATGCTCGCGTCGGGGTCCAGAACCTGCTTGTTATTCAGCTGTCTCCCACAAAGACTCCTTACTGCTTGGTATCGGTAAAGAATTTTTCAGTACCACCGTTGTAGCAGTAATGACAGTTCGTCACGGGCGGTGTTCTCGCGCCCAATAAATCTGATATTCTTTTATTAATAGTTCAGAAACAGGCGCGTTAAACGGAGCCTCCGCTTTTGCGTGATCGCCGGCGACAGCGGAAGGTCAAGAATCCAAAATTCGATACCCTGTCTTTGTGGGGCCTAAATTTGTGGTGCAATACAACTTGTTTTCGGCTCCCGACTTGGGGACCTACTAGCTGCTCGTTGAATTTCAACGTAGGAGGTTGCCACGTTGGTCGCCCATGAGCAAGGACTATCCAAGACCTCGGGGGACGACGAGGGGGGGATGGCTAACCTCCGGCTCCGGTGCTGACCCTATAAAGCCCACATGTTTCCATGCGCACAAGTGCCGAGTATCAATCCCTGCACAAAGAGCCTATTCTACGTATACACTCCAAACACTAGGCGTATAGGCTCTCACCTCCCTCCTACTCCGCCAAGGCCTATTTTATTCTCCGCTCGGGCGCGTAGGACTGCCGCTCGAAACTTCGGTTTCTCTGGCCAGTCTCGCCCAGCACAACGGGATATCGACGAGTGAGCTGCCTGGTATGAGCCTTTCCTACGCGCCTTCGGAGCGAATCCTCATTGCGCGGCTTTTTGACTTTGTTGGCAGGTCAATCGCGACCTACTGGCGGTTTCTGTCCCTACCCGAGTCAACTGAGAGCACGTAGCATCCCCCTTGCCGAGACACCGTTTGTTCAGGCCACTTCTATGTTGGCGCCACGGGTCATTGAACGGTTTCCGTCCCGACCGCATATGTAAGCTAAGGATAAGCTGCCCAGGTAGGCTAGGATCCGATGTCTTCGTCCACAGTTGACAGCGTTTCCTGTCTTGCGAAAAGCCGGCTTCGACCGCCCCACCTTATTAGTCTGGTATTCAGGGACTATATTAGGACGTTCCTTAAAACTCTTTAACGTGCTATTTTTCCCTTATGATTTCTCATGAGAAGTTAGTACTACGATACCACTTGGATCTCGGAGAATCAATTTCAATCGGCTTCAATCGGCCTCTATTCTAGCCGGCACGGACAAATACAAGGTGAGTCCGCTTGTGCGAAACAGAAGCTCTTGCGCCGGGCTAGGGACGGGAGAGCCGATTACTGCAATGACAACGGGGACGTCGCAGTTAGCCCGAGTCTCGGCCAGGTGCTTTTACCAGGTTAGCAAATGAGGCGGAACCGCGTAGCGAGAATTACCCTCCATATGTGAACTTTGGAGACCGGTGGGCGTGTGGAGGGTCCCGCCACTGCGGCCCAAACTCGTTTCGTAAGATAAGCGCCAGTCCCGTACGTCAGAAGGGCCTATTCGGAAATAAATAGCAGCGTTCCGCTCGTGTAAAAGGTGACCCGGGGGTACCGAGGCCGATCACATGTTTCGGTCAGAACCGGAGTCGGTAAGGGCCTCCGGTGGCCAGTGTGGCGGCGCCAATGGGGGCTGGAGATCGACCTGTAGCGATCGGCCCCATGGTGCCTAGCGGGAG
>Curcuma-sichuanensis-isolate-chuanyujinC6-MT395644
[truncated: 272,986 more chars]
